# Supplementary material for: An Overview of Transcriptional Responses of Schistosome-Susceptible (M line) or -Resistant (BS-90) Biomphalaria glabrata Exposed or Not to Schistosoma mansoni Infection
Source: Front Immunol. 2022 Jan 12;12:805882. doi: 10.3389/fimmu.2021.805882 (PMC8791074; doi:10.3389/fimmu.2021.805882)
Supplement: Supplementary file 5 [file Table_2.xlsx]

## Sheet: Table S2
Table S2. Summary of 56 snails used in this study with constitutive strain comparison (RES vs. SUS), snail vs. Sm comparisons, read counts and snail replicates
Control Comparisons	#	Combination*	Reads mapped to B. glabrata BB02 reference genome Range in parentheses, x̅ = average reads x106 and n = replicates per group			Comparisons	Day of Post-Exposure (dpe)	Controls used for DE analysis #	Reads mapped to B. glabrata BB02 reference genome Range in parentheses, x̅ = average reads x106 and n = replicates per group
(Constitutive)			RES (vs.)	SUS		(Snail vs. Sm)
Strain (RES vs. SUS)	J0.5	RES vs. SUS (@0.5 dpe, J0.5)	(11.6~12.4)	(12.1~12.5)		SUS vs. Sm	0.5	J0.5	(12.0~12.2), x̅ =12.1, n=4
			x̅ =11.8, n=4	x̅ =12.2, n=4			2	J2	(11.3~12.0), x̅ =11.7, n=4
							8	J2	(10.6~11.3), x̅ =11.0, n=4
	J2	RES vs. SUS (@2 dpe, J2)	(11.5~11.8)	(11.1~11.9)			40	A	(8.2~10.3), x̅ =9.6, n=4
			x̅ =11.7, n=4	x̅ =11.4, n=4		RES vs. Sm	0.5	J0.5	(11.7~12.4), x̅ =12.1, n=4
							2	J2	(11.5~12.3), x̅ =12.0, n=4
	A	RES vs. SUS (@40 dpe, A)	(11.8~12.3)	(11.1~11.7)			8	J2	(10.9~11.7), x̅ =11.4, n=6
			x̅ =12.0, n=3	x̅ =11.4, n=4			40	A	(10.9~12.0), x̅ =11.5, n=3
Note:
RES: BS-90 strain of Bg resistant to Sm
SUS: M line strain of Bg susceptible to Sm
dpe: days post-exposure to Sm
A = adult snails
J= juvenile snails
*Combination for the 0.5 and 2dpe groups were juvenile snails whereas controls for the 40dpe group were adult snails.
# Controls used for DE analysis: “J2” refers to control juveniles matched to snails exposed to Sm for 2 or 8 days
