# Supplementary material for: An Overview of Transcriptional Responses of Schistosome-Susceptible (M line) or -Resistant (BS-90) Biomphalaria glabrata Exposed or Not to Schistosoma mansoni Infection
Source: Front Immunol. 2022 Jan 12;12:805882. doi: 10.3389/fimmu.2021.805882 (PMC8791074; doi:10.3389/fimmu.2021.805882)
Supplement: Supplementary file 6 [file Table_3.xlsx]

## Sheet: Table S3
Table S3. Expression summary of the previous genome wide mapping studies (GWMS) and other 6 feature-specific studies
VB ID	ID in text	Annotation	Gene family names	Best hit to FREP	Source (literature)	Source (by author)	log2FC (RES vs. SUS_0.5dpe)	log2FC (RES vs. SUS_2dpe)	log2FC (RES vs. SUS_40dpe)	log2FC (RES vs. S.m_0.5dpe)	log2FC (RES vs. S.m_2dpe)	log2FC (RES vs. S.m_8dpe)	log2FC (RES vs. S.m_40dpe)	log2FC (SUS vs. S.m_0.5dpe)	log2FC (SUS vs. S.m_2dpe)	log2FC (SUS vs. S.m_8dpe)	log2FC (SUS vs. S.m_40dpe)
BGLB011796	Bg11796	Biomphalaria glabrata granulin-like protein mRNA, complete cds	granulin		Endogenous growth factor stimulation of hemocyte proliferation induces resistance to Schistosoma mansoni challenge in the snail host	Pila et al. 2016a	ns	ns	ns	ns	ns	ns	ns	ns	ns	ns	ns
BGLB000102	Bg102	Biomphalaria glabrata peroxiredoxin 4 (PRX4) gene, PRX4-1 allele, exons 2, 3 and partial cds	PRX4		Three genes involved in the oxidative burst are closely linked in the genome of the snail, Biomphalaria glabrata	﻿Blouin et al., 2013	ns	ns	ns	ns	ns	ns	ns	ns	ns	ns	-0.51
BGLB000042	Bg42	Biomphalaria glabrata strain 13-16-R1 catalase (CAT) gene, CAT-490 allele, intron 6	CAT		Three genes involved in the oxidative burst are closely linked in the genome of the snail, Biomphalaria glabrata	﻿Blouin et al., 2013	2.91	3.85	ns	3.73	ns	ns	ns	ns	ns	ns	ns
BGLB040291	Bg40291	CAMCEP230d01 camce Biomphalaria glabrata cDNA clone PPP230d01 similar to Catalase, mRNA sequence	CAT		Three genes involved in the oxidative burst are closely linked in the genome of the snail, Biomphalaria glabrata	﻿Blouin et al., 2013	ns	3.79	ns	2.96	ns	ns	ns	ns	2.96	ns	ns
BGLB003675	Bg3675	hyaluronidase [Biomphalaria glabrata]	hyaluronidase		﻿Hyperdiverse gene cluster in snail host conveys resistance to human schistosome parasites	﻿Tennessen et al., 2015	ns	ns	ns	ns	ns	ns	ns	ns	ns	ns	ns
BGLB038865	Bg38865	myosin light chain kinase [Biomphalaria glabrata]	myosin light chain kinase		﻿Hyperdiverse gene cluster in snail host conveys resistance to human schistosome parasites	﻿Tennessen et al., 2015	3.77	4.7	ns	3.58	ns	ns	ns	3.07	ns	ns	ns
BGLB020404	Bg20404	Guadeloupe Resistance Complex single-pass transmembrane protein 1 [Biomphalaria glabrata]	Guadeloupe Resistance Complex single-pass transmembrane protein 1		﻿Hyperdiverse gene cluster in snail host conveys resistance to human schistosome parasites	﻿Tennessen et al., 2015	ns	ns	ns	ns	ns	ns	ns	ns	-0.64	ns	ns
BGLB017395	Bg17395	Guadeloupe Resistance Complex single-pass transmembrane protein 2 [Biomphalaria glabrata]	Guadeloupe Resistance Complex single-pass transmembrane protein 2		﻿Hyperdiverse gene cluster in snail host conveys resistance to human schistosome parasites	﻿Tennessen et al., 2015	ns	ns	ns	ns	ns	ns	ns	ns	ns	ns	1.08
BGLB029690	Bg29690	Guadeloupe Resistance Complex single-pass transmembrane protein 3 [Biomphalaria glabrata]	Guadeloupe Resistance Complex single-pass transmembrane protein 3		﻿Hyperdiverse gene cluster in snail host conveys resistance to human schistosome parasites	﻿Tennessen et al., 2015	ns	ns	ns	ns	ns	ns	ns	ns	ns	ns	ns
BGLB040438	Bg40438	Guadeloupe Resistance Complex single-pass transmembrane protein 4 [Biomphalaria glabrata]	Guadeloupe Resistance Complex single-pass transmembrane protein 4		﻿Hyperdiverse gene cluster in snail host conveys resistance to human schistosome parasites	﻿Tennessen et al., 2015	ns	ns	ns	ns	1.19	ns	ns	ns	1.3	ns	ns
BGLB016312	Bg16312	Guadeloupe Resistance Complex single-pass transmembrane protein 5 [Biomphalaria glabrata]	Guadeloupe Resistance Complex single-pass transmembrane protein 5		﻿Hyperdiverse gene cluster in snail host conveys resistance to human schistosome parasites	﻿Tennessen et al., 2015	ns	ns	ns	ns	ns	ns	ns	ns	2.27	ns	ns
BGLB039007	Bg39007	Guadeloupe Resistance Complex single-pass transmembrane protein 6 [Biomphalaria glabrata]	Guadeloupe Resistance Complex single-pass transmembrane protein 6		﻿Hyperdiverse gene cluster in snail host conveys resistance to human schistosome parasites	﻿Tennessen et al., 2015	ns	ns	ns	ns	ns	ns	ns	ns	ns	ns	0.94
BGLB034662	Bg34662	Guadeloupe Resistance Complex single-pass transmembrane protein 7 [Biomphalaria glabrata]	Guadeloupe Resistance Complex single-pass transmembrane protein 7		﻿Hyperdiverse gene cluster in snail host conveys resistance to human schistosome parasites	﻿Tennessen et al., 2015	ns	ns	-1.62	ns	ns	ns	ns	ns	ns	ns	ns
BGLB023935	Bg23935	ADP ribosylation factor GTPase-activating protein [Biomphalaria glabrata]	ADP ribosylation factor GTPase-activating protein		﻿Hyperdiverse gene cluster in snail host conveys resistance to human schistosome parasites	﻿Tennessen et al., 2015	ns	ns	0.28	ns	ns	ns	ns	ns	ns	ns	ns
BGLB000566	Bg566	zinc finger protein [Biomphalaria glabrata]	zinc finger protein		﻿Hyperdiverse gene cluster in snail host conveys resistance to human schistosome parasites	﻿Tennessen et al., 2015	-0.48	ns	ns	0.6	ns	ns	ns	ns	ns	ns	ns
BGLB000568	Bg568	paraspeckle component [Biomphalaria glabrata]	paraspeckle component		﻿Hyperdiverse gene cluster in snail host conveys resistance to human schistosome parasites	﻿Tennessen et al., 2015	ns	ns	ns	ns	ns	ns	ns	ns	ns	ns	ns
BGLB017394	Bg17394	palmitoyltransferase [Biomphalaria glabrata]	palmitoyltransferase		﻿Hyperdiverse gene cluster in snail host conveys resistance to human schistosome parasites	﻿Tennessen et al., 2015	ns	ns	ns	ns	1.24	0.81	ns	ns	ns	ns	ns
BGLB033905	Bg33905	Guadeloupe Resistance Complex single-pass transmembrane protein 2 [Biomphalaria glabrata]	Guadeloupe Resistance Complex single-pass transmembrane protein 2		﻿Hyperdiverse gene cluster in snail host conveys resistance to human schistosome parasites	﻿Tennessen et al., 2015	ns	ns	ns	ns	ns	ns	ns	ns	ns	ns	0.67
BGLB000567	Bg567	zinc finger protein [Biomphalaria glabrata]	zinc finger protein		﻿Hyperdiverse gene cluster in snail host conveys resistance to human schistosome parasites	﻿Tennessen et al., 2015	ns	ns	ns	ns	ns	ns	ns	ns	ns	ns	ns
BGLB012164	Bg12164	Tubulin beta chain	﻿tubulin beta chain		﻿Allelic variation in a single genomic region alters the hemolymph proteome in the snail Biomphalaria glabrata	Allan et al., 2019	ns	ns	ns	ns	ns	ns	ns	ns	ns	ns	ns
BGLB010861	Bg10861	Tubulin beta chain	﻿tubulin beta chain		﻿Allelic variation in a single genomic region alters the hemolymph proteome in the snail Biomphalaria glabrata	Allan et al., 2019	-1	-0.67	ns	ns	ns	ns	ns	ns	-0.42	0.35	0.72
BGLB017968	Bg17968	Tubulin beta chain	﻿tubulin beta chain		﻿Allelic variation in a single genomic region alters the hemolymph proteome in the snail Biomphalaria glabrata	Allan et al., 2019	ns	ns	ns	ns	ns	ns	ns	ns	ns	ns	ns
BGLB005353	Bg5353	Tubulin beta chain	﻿tubulin beta chain		﻿Allelic variation in a single genomic region alters the hemolymph proteome in the snail Biomphalaria glabrata	Allan et al., 2019	ns	ns	ns	ns	ns	ns	ns	ns	ns	ns	ns
BGLB018337	Bg18337	﻿tubulin alpha chain	﻿tubulin alpha chain		﻿Allelic variation in a single genomic region alters the hemolymph proteome in the snail Biomphalaria glabrata	Allan et al., 2019	ns	ns	ns	ns	ns	ns	ns	ns	0.4	ns	0.77
BGLB003971	Bg3971	﻿actin, cytoplasmic	﻿actin, cytoplasmic		﻿Allelic variation in a single genomic region alters the hemolymph proteome in the snail Biomphalaria glabrata	Allan et al., 2019	ns	ns	ns	ns	ns	ns	ns	ns	ns	ns	ns
BGLB008299	Bg8299	﻿actin, cytoplasmic	﻿actin, cytoplasmic		﻿Allelic variation in a single genomic region alters the hemolymph proteome in the snail Biomphalaria glabrata	Allan et al., 2019	ns	ns	ns	2.05	ns	ns	ns	ns	ns	ns	ns
BGLB002524	Bg2524	﻿actin, cytoplasmic	﻿actin, cytoplasmic		﻿Allelic variation in a single genomic region alters the hemolymph proteome in the snail Biomphalaria glabrata	Allan et al., 2019	ns	ns	ns	ns	ns	ns	ns	ns	ns	ns	ns
BGLB008313	Bg8313	﻿actin, cytoplasmic	﻿actin, cytoplasmic		﻿Allelic variation in a single genomic region alters the hemolymph proteome in the snail Biomphalaria glabrata	Allan et al., 2019	ns	ns	ns	ns	ns	ns	ns	ns	ns	ns	ns
BGLB025091	Bg25091	Biomphalaria glabrata histone H4 (LOC106058714), mRNA	﻿histone H4		﻿Allelic variation in a single genomic region alters the hemolymph proteome in the snail Biomphalaria glabrata	Allan et al., 2019	ns	ns	ns	ns	ns	ns	ns	ns	ns	ns	ns
BGLB023078	Bg23078	Biomphalaria glabrata schistosomin-like (LOC106077549), mRNA	﻿schistosomin		﻿Allelic variation in a single genomic region alters the hemolymph proteome in the snail Biomphalaria glabrata	Allan et al., 2019	ns	ns	ns	ns	ns	0.61	ns	ns	ns	ns	ns
BGLB000019	Bg19	BgMFREP5	BgMFREP5		﻿Allelic variation in a single genomic region alters the hemolymph proteome in the snail Biomphalaria glabrata	Allan et al., 2019	ns	ns	-2.16	ns	ns	ns	ns	ns	ns	ns	ns
BGLB000131	Bg131	Fibrinogen-related protein J3	﻿fibrinogen-related protein J3		﻿Allelic variation in a single genomic region alters the hemolymph proteome in the snail Biomphalaria glabrata	Allan et al., 2019	-0.96	-1.74	-2.52	ns	ns	0.73	ns	ns	ns	ns	ns
BGLB004431	Bg4431	Heat shock protein 70	﻿heat shock protein 70		﻿Allelic variation in a single genomic region alters the hemolymph proteome in the snail Biomphalaria glabrata	Allan et al., 2019	ns	ns	ns	ns	ns	1.62	ns	ns	ns	ns	1.98
BGLB008114	Bg8114	Biomphalaria glabrata fructose-bisphosphate aldolase-like (LOC106068389), mRNA	﻿fructose-bisphosphate aldolase		﻿Allelic variation in a single genomic region alters the hemolymph proteome in the snail Biomphalaria glabrata	Allan et al., 2019	ns	ns	ns	ns	ns	ns	ns	ns	ns	ns	ns
BGLB001639	Bg1639	﻿elongation factor 1-alpha-like isoform X1	﻿elongation factor 1-alpha-like isoform X1		﻿Allelic variation in a single genomic region alters the hemolymph proteome in the snail Biomphalaria glabrata	Allan et al., 2019	ns	ns	0.46	ns	ns	ns	ns	ns	ns	ns	0.57
BGLB003228	Bg3228	Malate dehydrogenase	﻿malate dehydrogenase		﻿Allelic variation in a single genomic region alters the hemolymph proteome in the snail Biomphalaria glabrata	Allan et al., 2019	ns	-0.37	ns	ns	ns	ns	ns	ns	ns	ns	0.43
BGLB031895	Bg31895	Biomphalaria glabrata ubiquitin-60S ribosomal protein L40 (LOC106055164), mRNA	﻿Ubiquitin		﻿Allelic variation in a single genomic region alters the hemolymph proteome in the snail Biomphalaria glabrata	Allan et al., 2019	ns	ns	ns	0.69	ns	ns	ns	ns	ns	ns	ns
BGLB030379	Bg30379	PTC2	PTC2		﻿Clusters of polymorphic transmembrane genes control resistance to schistosomes in snail vectors	Tennessen et al., 2020	ns	ns	3.24	ns	ns	ns	ns	ns	ns	ns	ns
BGLB038659	Bg38659	PTC2	PTC2		﻿Clusters of polymorphic transmembrane genes control resistance to schistosomes in snail vectors	Tennessen et al., 2020	ns	ns	ns	ns	ns	ns	ns	ns	ns	ns	ns
BGLB027019	Bg27019	PTC2	PTC2		﻿Clusters of polymorphic transmembrane genes control resistance to schistosomes in snail vectors	Tennessen et al., 2020	ns	ns	ns	-1.71	ns	ns	ns	ns	ns	ns	ns
BGLB031455	Bg31455	PTC2	PTC2		﻿Clusters of polymorphic transmembrane genes control resistance to schistosomes in snail vectors	Tennessen et al., 2020	ns	ns	ns	ns	1.31	ns	ns	ns	ns	ns	0.78
BGLB031125	Bg31125	PTC2	PTC2		﻿Clusters of polymorphic transmembrane genes control resistance to schistosomes in snail vectors	Tennessen et al., 2020	ns	ns	-5.46	ns	ns	2.17	ns	ns	ns	ns	ns
BGLB029693	Bg29693	PTC2	PTC2		﻿Clusters of polymorphic transmembrane genes control resistance to schistosomes in snail vectors	Tennessen et al., 2020	ns	ns	ns	ns	ns	ns	ns	ns	ns	ns	ns
BGLB029318	Bg29318	PTC2	PTC2		﻿Clusters of polymorphic transmembrane genes control resistance to schistosomes in snail vectors	Tennessen et al., 2020	-3.86	ns	ns	ns	ns	ns	ns	ns	ns	ns	ns
BGLB018951	Bg18951	PTC2	PTC2		﻿Clusters of polymorphic transmembrane genes control resistance to schistosomes in snail vectors	Tennessen et al., 2020	ns	-10.27	-10.35	ns	ns	ns	ns	ns	ns	ns	ns
BGLB016855	Bg16855	PTC2	PTC2		﻿Clusters of polymorphic transmembrane genes control resistance to schistosomes in snail vectors	Tennessen et al., 2020	ns	ns	ns	ns	ns	3.48	5.88	ns	ns	ns	ns
BGLB039960	Bg39960	RADres1	RADres1		Genome-wide scan and test of candidate genes in the snail Biomphalaria glabrata reveal new locus influencing resistance to Schistosoma mansoni	Tennessen et al., 2015	ns	ns	ns	2.63	ns	ns	ns	ns	ns	ns	ns
BGLB001365	Bg1365	RADres2	RADres2		Genome-wide scan and test of candidate genes in the snail Biomphalaria glabrata reveal new locus influencing resistance to Schistosoma mansoni	Tennessen et al., 2015	ns	ns	ns	ns	ns	ns	ns	ns	ns	ns	-0.43
BGLB017992	Bg17992	unnamed1	unnamed1		Genome-wide scan and test of candidate genes in the snail Biomphalaria glabrata reveal new locus influencing resistance to Schistosoma mansoni	Tennessen et al., 2015	ns	ns	ns	ns	ns	ns	ns	ns	ns	ns	-6.1
BGLB027882	Bg27882	unnamed2	unnamed2		Genome-wide scan and test of candidate genes in the snail Biomphalaria glabrata reveal new locus influencing resistance to Schistosoma mansoni	Tennessen et al., 2015	ns	ns	ns	ns	ns	ns	ns	ns	ns	ns	ns
BGLB018121	Bg18121	unnamed3	unnamed3		Genome-wide scan and test of candidate genes in the snail Biomphalaria glabrata reveal new locus influencing resistance to Schistosoma mansoni	Tennessen et al., 2015	ns	ns	2.95	ns	ns	ns	ns	ns	ns	ns	ns
BGLB039841	Bg39841	unnamed4	unnamed4		Genome-wide scan and test of candidate genes in the snail Biomphalaria glabrata reveal new locus influencing resistance to Schistosoma mansoni	Tennessen et al., 2015	ns	ns	ns	ns	ns	ns	ns	ns	ns	ns	ns
BGLB040385	Bg40385	unnamed5	unnamed5		Genome-wide scan and test of candidate genes in the snail Biomphalaria glabrata reveal new locus influencing resistance to Schistosoma mansoni	Tennessen et al., 2015	ns	ns	ns	0.53	ns	ns	ns	0.49	ns	ns	ns
BGLB031063	Bg31063	unnamed6	unnamed6		Genome-wide scan and test of candidate genes in the snail Biomphalaria glabrata reveal new locus influencing resistance to Schistosoma mansoni	Tennessen et al., 2015	ns	ns	ns	ns	ns	ns	ns	ns	ns	ns	ns
BGLB040276	Bg40276	unnamed7	unnamed7		Genome-wide scan and test of candidate genes in the snail Biomphalaria glabrata reveal new locus influencing resistance to Schistosoma mansoni	Tennessen et al., 2015	6.51	5.87	ns	ns	ns	ns	ns	ns	ns	ns	ns
BGLB040277	Bg40277	unnamed7	unnamed7		Genome-wide scan and test of candidate genes in the snail Biomphalaria glabrata reveal new locus influencing resistance to Schistosoma mansoni	Tennessen et al., 2015	ns	ns	ns	ns	ns	ns	ns	ns	ns	ns	-3.54
BGLB023536	Bg23536	unnamed8	unnamed8		Genome-wide scan and test of candidate genes in the snail Biomphalaria glabrata reveal new locus influencing resistance to Schistosoma mansoni	Tennessen et al., 2015	ns	0.74	0.93	1.02	ns	ns	ns	ns	ns	ns	ns
BGLB001384	Bg1384	unnamed8	unnamed8		Genome-wide scan and test of candidate genes in the snail Biomphalaria glabrata reveal new locus influencing resistance to Schistosoma mansoni	Tennessen et al., 2015	-0.47	ns	ns	ns	ns	ns	ns	ns	ns	ns	0.5
BGLB035324	Bg35324	unnamed9	unnamed9		Genome-wide scan and test of candidate genes in the snail Biomphalaria glabrata reveal new locus influencing resistance to Schistosoma mansoni	Tennessen et al., 2015	ns	ns	ns	ns	ns	ns	ns	ns	ns	ns	ns
BGLB000209	Bg209	camcoP035C12 camco Biomphalaria glabrata cDNA clone P035C12 similar to arginase, mRNA sequence	Arginase		﻿Resistance of Biomphalaria glabrata 13-16-R1 snails to Schistosoma mansoni PR1 is a function of haemocyte abundance and constitutive levels of specific transcripts in haemocytes	Larson et al., 2014	ns	ns	ns	ns	ns	ns	ns	ns	ns	ns	ns
BGLB000025	Bg25	13-16-R1_i84 cat42 Expressed constitutively in snail hemocytes Biomphalaria glabrata cDNA similar to catalase, mRNA sequence	Catalase		﻿Resistance of Biomphalaria glabrata 13-16-R1 snails to Schistosoma mansoni PR1 is a function of haemocyte abundance and constitutive levels of specific transcripts in haemocytes	Larson et al., 2014	ns	ns	ns	ns	ns	ns	ns	ns	ns	ns	ns
BGLB000124	Bg124	1742HFEX1H9 BgORESTES infected NHM 1742 Head/foot Biomphalaria glabrata cDNA clone ZB7794 similar to dual oxidase 1, mRNA sequence	Dual oxidase 1		﻿Resistance of Biomphalaria glabrata 13-16-R1 snails to Schistosoma mansoni PR1 is a function of haemocyte abundance and constitutive levels of specific transcripts in haemocytes	Larson et al., 2014	ns	ns	ns	ns	1.3	ns	ns	ns	ns	ns	ns
BGLB000129	Bg129	13-16-R1_i84 duox303 Expressed constitutively in snail hemocytes Biomphalaria glabrata cDNA similar to duox, mRNA sequence	Dual oxidase 2		﻿Resistance of Biomphalaria glabrata 13-16-R1 snails to Schistosoma mansoni PR1 is a function of haemocyte abundance and constitutive levels of specific transcripts in haemocytes	Larson et al., 2014	ns	-1.49	ns	ns	ns	0.87	ns	ns	ns	ns	ns
BGLB000066	Bg66	BGBV-aae31f02.g1 Snail_EST_pSMART Biomphalaria glabrata cDNA similar to gb|AAC14468.2| glutathione peroxidase [Schistosoma mansoni] gb|AAB08485.2| glutathione peroxidase [Schistosoma mansoni] gb|AAA29885.2| glutathione peroxidase [Schistosoma mansoni], mRNA sequence	Glutathione peroxidase 1		﻿Resistance of Biomphalaria glabrata 13-16-R1 snails to Schistosoma mansoni PR1 is a function of haemocyte abundance and constitutive levels of specific transcripts in haemocytes	Larson et al., 2014	ns	ns	ns	ns	-0.33	-0.39	ns	ns	ns	ns	ns
BGLB002160	Bg2160	camceP057C06 camce Biomphalaria glabrata cDNA clone P057C06 similar to glutathione peroxidase, mRNA sequence	Glutathione peroxidase 2		﻿Resistance of Biomphalaria glabrata 13-16-R1 snails to Schistosoma mansoni PR1 is a function of haemocyte abundance and constitutive levels of specific transcripts in haemocytes	Larson et al., 2014	ns	2.23	ns	2.22	ns	ns	ns	ns	ns	ns	ns
BGLB000079	Bg79	13-16-R1_i84 gpx47 Expressed constitutively in snail hemocytes Biomphalaria glabrata cDNA similar to glutathione peroxidase, mRNA sequence	Glutathione peroxidase 3		﻿Resistance of Biomphalaria glabrata 13-16-R1 snails to Schistosoma mansoni PR1 is a function of haemocyte abundance and constitutive levels of specific transcripts in haemocytes	Larson et al., 2014	ns	ns	ns	ns	ns	ns	ns	ns	ns	ns	ns
BGLB036310	Bg36310	Biomphalaria glabrata macrophage migration inhibitory factor 2 mRNA, complete cds	Migration inhibitory factor		﻿Resistance of Biomphalaria glabrata 13-16-R1 snails to Schistosoma mansoni PR1 is a function of haemocyte abundance and constitutive levels of specific transcripts in haemocytes	Larson et al., 2014	ns	ns	ns	ns	ns	ns	ns	ns	ns	ns	ns
BGLB024463	Bg24463	13-16-R1_i84 nox2 Expressed constitutively in snail hemocytes Biomphalaria glabrata cDNA similar to nox2, mRNA sequence	NADPH oxidasea		﻿Resistance of Biomphalaria glabrata 13-16-R1 snails to Schistosoma mansoni PR1 is a function of haemocyte abundance and constitutive levels of specific transcripts in haemocytes	Larson et al., 2014	ns	ns	ns	ns	ns	ns	ns	ns	ns	ns	ns
BGLB000212	Bg212	13-16-R1_i84 phox22 Expressed constitutively in snail hemocytes Biomphalaria glabrata cDNA similar to phox22, mRNA sequence	p22phox		﻿Resistance of Biomphalaria glabrata 13-16-R1 snails to Schistosoma mansoni PR1 is a function of haemocyte abundance and constitutive levels of specific transcripts in haemocytes	Larson et al., 2014	ns	ns	ns	ns	ns	ns	ns	ns	ns	ns	ns
BGLB036714	Bg36714	13-16-R1_i84 infered_phox subunit Expressed constitutively in snail hemocytes Biomphalaria glabrata cDNA similar to inferred phox subunit, mRNA sequence	infPhox		﻿Resistance of Biomphalaria glabrata 13-16-R1 snails to Schistosoma mansoni PR1 is a function of haemocyte abundance and constitutive levels of specific transcripts in haemocytes	Larson et al., 2014	ns	ns	ns	ns	ns	ns	ns	ns	ns	ns	ns
BGLB013591	Bg13591	BgHC-10.33 BgHC Biomphalaria glabrata cDNA 5', mRNA sequence	Peroxiredoxin 1		﻿Resistance of Biomphalaria glabrata 13-16-R1 snails to Schistosoma mansoni PR1 is a function of haemocyte abundance and constitutive levels of specific transcripts in haemocytes	Larson et al., 2014	ns	ns	ns	ns	ns	ns	ns	ns	ns	ns	0.87
BGLB000058	Bg58	1742HAEMEX39H6 BgSSH (S-R) schistosome-exposed NHM 1742 Haemocytes 2 Biomphalaria glabrata cDNA clone ZBA3711 similar to peroxiredoxin 6, mRNA sequence	Peroxiredoxin 6		﻿Resistance of Biomphalaria glabrata 13-16-R1 snails to Schistosoma mansoni PR1 is a function of haemocyte abundance and constitutive levels of specific transcripts in haemocytes	Larson et al., 2014	ns	ns	0.52	ns	ns	ns	ns	ns	ns	ns	ns
BGLB000120	Bg120	camceP057E08 camce Biomphalaria glabrata cDNA clone P057E08 similar to thioredoxin peroxidase, mRNA sequence	Peroxiredoxin621		﻿Resistance of Biomphalaria glabrata 13-16-R1 snails to Schistosoma mansoni PR1 is a function of haemocyte abundance and constitutive levels of specific transcripts in haemocytes	Larson et al., 2014	-0.47	-0.41	ns	ns	ns	ns	ns	ns	ns	ns	0.46
BGLB000204	Bg204	Biomphalaria glabrata fibrinogen-related protein 3-2 precursor, gene, complete cds	Fibrinogen-related protein 3		﻿Resistance of Biomphalaria glabrata 13-16-R1 snails to Schistosoma mansoni PR1 is a function of haemocyte abundance and constitutive levels of specific transcripts in haemocytes	Larson et al., 2014	-2.1	-2.58	-3.15	1.94	3.09	ns	ns	ns	ns	ns	ns
BGLB005061	Bg5061	BGBV-aad67c10.b1 Snail_EST_pSMART Biomphalaria glabrata cDNA similar to dbj|BAA32796.1| allograft inflammatory factor-1 [Cyprinus carpio], mRNA sequence	Allograft inflammatory factor		﻿Resistance of Biomphalaria glabrata 13-16-R1 snails to Schistosoma mansoni PR1 is a function of haemocyte abundance and constitutive levels of specific transcripts in haemocytes	Larson et al., 2014	ns	ns	ns	ns	0.9	0.42	ns	ns	ns	ns	0.67
BGLB000035	Bg35	Cu/Zn superoxide dismutase	Cu/Zn superoxide dismutase		﻿Identification of protein components of egg masses indicates parental investment in immunoprotection of offspring by Biomphalaria glabrata (Gastropoda, Mollusca)	Hathaway et al., 2010	ns	-0.36	ns	ns	ns	ns	ns	ns	ns	ns	ns
BGLB000195	Bg195	LBP/BPI	LBP/BPI		﻿Identification of protein components of egg masses indicates parental investment in immunoprotection of offspring by Biomphalaria glabrata (Gastropoda, Mollusca)	Hathaway et al., 2010	-3.7	-2.49	-3.15	ns	ns	ns	ns	ns	ns	ns	ns
BGLB011048	Bg11048	serine proteinase inhibitor	serine proteinase inhibitor		﻿Identification of protein components of egg masses indicates parental investment in immunoprotection of offspring by Biomphalaria glabrata (Gastropoda, Mollusca)	Hathaway et al., 2010	ns	ns	ns	ns	ns	ns	ns	-0.45	ns	ns	ns
BGLB014017	Bg14017	vWF domain	vWF domain		﻿Identification of protein components of egg masses indicates parental investment in immunoprotection of offspring by Biomphalaria glabrata (Gastropoda, Mollusca)	Hathaway et al., 2010	-3.23	-4	ns	ns	ns	ns	ns	ns	ns	ns	ns
BGLB014443	Bg14443	hemocyanin1	hemocyanin1		﻿Identification of protein components of egg masses indicates parental investment in immunoprotection of offspring by Biomphalaria glabrata (Gastropoda, Mollusca)	Hathaway et al., 2010	ns	ns	ns	ns	ns	ns	ns	ns	ns	ns	ns
BGLB016726	Bg16726	angiotensin-converting enzyme	angiotensin-converting enzyme		﻿Identification of protein components of egg masses indicates parental investment in immunoprotection of offspring by Biomphalaria glabrata (Gastropoda, Mollusca)	Hathaway et al., 2010	ns	ns	ns	ns	ns	ns	ns	ns	ns	ns	ns
BGLB017816	Bg17816	tyr-3	tyr-3		﻿Identification of protein components of egg masses indicates parental investment in immunoprotection of offspring by Biomphalaria glabrata (Gastropoda, Mollusca)	Hathaway et al., 2010	ns	ns	ns	ns	ns	ns	ns	ns	ns	ns	ns
BGLB021162	Bg21162	thioester-containing protein	thioester-containing protein		﻿Identification of protein components of egg masses indicates parental investment in immunoprotection of offspring by Biomphalaria glabrata (Gastropoda, Mollusca)	Hathaway et al., 2010	2.02	ns	ns	ns	ns	ns	ns	ns	ns	ns	-1.95
BGLB023549	Bg23549	C-type lectin3	C-type lectin3		﻿Identification of protein components of egg masses indicates parental investment in immunoprotection of offspring by Biomphalaria glabrata (Gastropoda, Mollusca)	Hathaway et al., 2010	ns	ns	3.18	ns	ns	ns	ns	ns	ns	ns	-5.56
BGLB023569	Bg23569	C-type lectin1	C-type lectin1		﻿Identification of protein components of egg masses indicates parental investment in immunoprotection of offspring by Biomphalaria glabrata (Gastropoda, Mollusca)	Hathaway et al., 2010	ns	ns	ns	1.88	ns	ns	ns	ns	ns	ns	ns
BGLB023590	Bg23590	Unknown1	Unknown1		﻿Identification of protein components of egg masses indicates parental investment in immunoprotection of offspring by Biomphalaria glabrata (Gastropoda, Mollusca)	Hathaway et al., 2010	ns	ns	ns	ns	ns	ns	ns	ns	ns	ns	-3.27
BGLB024451	Bg24451	C-type lectin4	C-type lectin4		﻿Identification of protein components of egg masses indicates parental investment in immunoprotection of offspring by Biomphalaria glabrata (Gastropoda, Mollusca)	Hathaway et al., 2010	ns	ns	ns	ns	ns	ns	ns	ns	ns	ns	-7.77
BGLB026427	Bg26427	Achacin/aplysianin	Achacin/aplysianin		﻿Identification of protein components of egg masses indicates parental investment in immunoprotection of offspring by Biomphalaria glabrata (Gastropoda, Mollusca)	Hathaway et al., 2010	ns	1.85	ns	ns	ns	ns	ns	ns	ns	ns	ns
BGLB026916	Bg26916	C-type lectin2	C-type lectin2		﻿Identification of protein components of egg masses indicates parental investment in immunoprotection of offspring by Biomphalaria glabrata (Gastropoda, Mollusca)	Hathaway et al., 2010	ns	ns	2.31	ns	ns	ns	ns	ns	ns	ns	-6.47
BGLB031082	Bg31082	aplysianin-A	aplysianin-A		﻿Identification of protein components of egg masses indicates parental investment in immunoprotection of offspring by Biomphalaria glabrata (Gastropoda, Mollusca)	Hathaway et al., 2010	ns	ns	2.42	ns	ns	ns	ns	ns	ns	ns	ns
BGLB033082	Bg33082	Unknown2	Unknown2		﻿Identification of protein components of egg masses indicates parental investment in immunoprotection of offspring by Biomphalaria glabrata (Gastropoda, Mollusca)	Hathaway et al., 2010	ns	ns	ns	ns	ns	ns	ns	ns	ns	ns	ns
BGLB036077	Bg36077	Gram-negative bacteria-binding protein2	Gram-negative bacteria-binding protein2		﻿Identification of protein components of egg masses indicates parental investment in immunoprotection of offspring by Biomphalaria glabrata (Gastropoda, Mollusca)	Hathaway et al., 2010	ns	2.47	ns	ns	ns	ns	ns	ns	ns	ns	2.91
BGLB000137	Bg137	Biomphalysin 1	Biomphalysin 1		﻿New insights into biomphalysin gene family diversification in the vector snail Biomphalaria glabrata	Pinaud et al., 2021	ns	-2.54	ns	ns	ns	ns	ns	ns	ns	ns	ns
BGLB000033	Bg33	Biomphalysin 2	Biomphalysin 2		﻿New insights into biomphalysin gene family diversification in the vector snail Biomphalaria glabrata	Pinaud et al., 2021	ns	ns	ns	ns	ns	ns	ns	ns	ns	ns	ns
BGLB000003	Bg3	Biomphalysin 3	Biomphalysin 3		﻿New insights into biomphalysin gene family diversification in the vector snail Biomphalaria glabrata	Pinaud et al., 2021	ns	ns	ns	ns	ns	1.26	ns	ns	ns	ns	ns
BGLB000104	Bg104	Biomphalysin 4	Biomphalysin 4		﻿New insights into biomphalysin gene family diversification in the vector snail Biomphalaria glabrata	Pinaud et al., 2021	ns	ns	ns	ns	ns	ns	ns	ns	ns	ns	ns
BGLB000002	Bg2	Biomphalysin 5	Biomphalysin 5		﻿New insights into biomphalysin gene family diversification in the vector snail Biomphalaria glabrata	Pinaud et al., 2021	ns	ns	ns	ns	ns	ns	ns	ns	ns	ns	ns
BGLB000004	Bg4	Biomphalysin 6	Biomphalysin 6		﻿New insights into biomphalysin gene family diversification in the vector snail Biomphalaria glabrata	Pinaud et al., 2021	ns	ns	ns	ns	ns	ns	ns	ns	ns	ns	ns
BGLB000119	Bg119	Biomphalysin 7	Biomphalysin 7		﻿New insights into biomphalysin gene family diversification in the vector snail Biomphalaria glabrata	Pinaud et al., 2021	ns	ns	ns	ns	ns	ns	ns	ns	ns	ns	ns
BGLB000016	Bg16	Biomphalysin 8	Biomphalysin 8		﻿New insights into biomphalysin gene family diversification in the vector snail Biomphalaria glabrata	Pinaud et al., 2021	ns	ns	3.64	ns	ns	ns	ns	ns	ns	ns	ns
BGLB000044	Bg44	Biomphalysin 9	Biomphalysin 9		﻿New insights into biomphalysin gene family diversification in the vector snail Biomphalaria glabrata	Pinaud et al., 2021	ns	ns	ns	ns	ns	1.4	ns	ns	ns	ns	ns
BGLB000056	Bg56	Biomphalysin 10	Biomphalysin 10		﻿New insights into biomphalysin gene family diversification in the vector snail Biomphalaria glabrata	Pinaud et al., 2021	ns	ns	ns	ns	ns	ns	ns	ns	ns	ns	ns
BGLB000108	Bg108	Biomphalysin 11	Biomphalysin 11		﻿New insights into biomphalysin gene family diversification in the vector snail Biomphalaria glabrata	Pinaud et al., 2021	9.32	8.36	ns	ns	ns	2.31	ns	ns	ns	ns	-5.66
BGLB021232	Bg21232	Biomphalysin 12	Biomphalysin 12		﻿New insights into biomphalysin gene family diversification in the vector snail Biomphalaria glabrata	Pinaud et al., 2021	ns	ns	ns	ns	ns	ns	ns	ns	ns	ns	ns
BGLB000122	Bg122	Biomphalysin 13	Biomphalysin 13		﻿New insights into biomphalysin gene family diversification in the vector snail Biomphalaria glabrata	Pinaud et al., 2021	ns	ns	ns	ns	2.2	ns	ns	ns	ns	ns	ns
BGLB000086	Bg86	Biomphalysin 14	Biomphalysin 14		﻿New insights into biomphalysin gene family diversification in the vector snail Biomphalaria glabrata	Pinaud et al., 2021	ns	ns	-1.61	ns	ns	ns	ns	ns	ns	ns	ns
BGLB000076	Bg76	Biomphalysin 15	Biomphalysin 15		﻿New insights into biomphalysin gene family diversification in the vector snail Biomphalaria glabrata	Pinaud et al., 2021	ns	-3.1	ns	ns	ns	2.32	ns	ns	ns	ns	ns
BGLB000125	Bg125	Biomphalysin 16	Biomphalysin 16		﻿New insights into biomphalysin gene family diversification in the vector snail Biomphalaria glabrata	Pinaud et al., 2021	ns	4.53	3	ns	ns	ns	-2.21	ns	ns	4.17	-4.83
BGLB000064	Bg64	Biomphalysin 17	Biomphalysin 17		﻿New insights into biomphalysin gene family diversification in the vector snail Biomphalaria glabrata	Pinaud et al., 2021	ns	ns	ns	ns	ns	ns	ns	ns	ns	ns	ns
BGLB000010	Bg10	Biomphalysin 18	Biomphalysin 18		﻿New insights into biomphalysin gene family diversification in the vector snail Biomphalaria glabrata	Pinaud et al., 2021	-4.25	ns	-3.46	ns	ns	ns	ns	ns	ns	ns	ns
BGLB000001	Bg1	Biomphalysin 19	Biomphalysin 19		﻿New insights into biomphalysin gene family diversification in the vector snail Biomphalaria glabrata	Pinaud et al., 2021	ns	ns	4.35	4	ns	ns	ns	ns	ns	ns	ns
BGLB000202	Bg202	Biomphalysin 20	Biomphalysin 20		﻿New insights into biomphalysin gene family diversification in the vector snail Biomphalaria glabrata	Pinaud et al., 2021	ns	6.51	-8.66	ns	ns	ns	6.06	ns	4.42	ns	-9.06
BGLB000109	Bg109	Biomphalysin 21	Biomphalysin 21		﻿New insights into biomphalysin gene family diversification in the vector snail Biomphalaria glabrata	Pinaud et al., 2021	ns	6.42	-7.92	ns	ns	ns	ns	ns	6.68	ns	-9.77
BGLB028593	Bg28593	Biomphalysin 22	Biomphalysin 22		﻿New insights into biomphalysin gene family diversification in the vector snail Biomphalaria glabrata	Pinaud et al., 2021	ns	ns	ns	ns	ns	ns	ns	ns	ns	ns	ns
BGLB021098	Bg21098	Biomphalysin 23	Biomphalysin 23		﻿New insights into biomphalysin gene family diversification in the vector snail Biomphalaria glabrata	Pinaud et al., 2021	ns	ns	ns	ns	ns	ns	ns	ns	ns	ns	ns
BGLB021062	Bg21062	BgC3-1-French	BgC3-1		A new assessment of thioester-containing proteins diversity of the freshwater snail biomphalaria glabrata	Duval et al., 2020	0.79	0.53	ns	-0.7	ns	ns	ns	ns	ns	ns	ns
BGLB025256	Bg25256	BgC3-1	BgC3-1		A new assessment of thioester-containing proteins diversity of the freshwater snail biomphalaria glabrata	Duval et al., 2020	ns	0.56	ns	ns	0.64	0.46	ns	ns	ns	ns	ns
BGLB000085	Bg85	BgC3-1	BgC3-1		A new assessment of thioester-containing proteins diversity of the freshwater snail biomphalaria glabrata	Duval et al., 2020	ns	0.6	ns	ns	0.5	ns	ns	ns	ns	ns	ns
BGLB018444	Bg18444	BgC3-2	BgC3-2		A new assessment of thioester-containing proteins diversity of the freshwater snail biomphalaria glabrata	Duval et al., 2020	1.08	0.62	ns	ns	ns	ns	ns	ns	ns	ns	ns
BGLB030758	Bg30758	BgC3-2	BgC3-2		A new assessment of thioester-containing proteins diversity of the freshwater snail biomphalaria glabrata	Duval et al., 2020	ns	ns	ns	ns	ns	ns	ns	ns	ns	ns	ns
BGLB011300	Bg11300	BgC3-2	BgC3-2		A new assessment of thioester-containing proteins diversity of the freshwater snail biomphalaria glabrata	Duval et al., 2020	ns	ns	ns	ns	ns	ns	ns	ns	ns	ns	ns
BGLB023169	Bg23169	BgC3-2	BgC3-2		A new assessment of thioester-containing proteins diversity of the freshwater snail biomphalaria glabrata	Duval et al., 2020	ns	ns	ns	ns	ns	ns	ns	ns	ns	ns	ns
BGLB030610	Bg30610	BgC3-3	BgC3-3		A new assessment of thioester-containing proteins diversity of the freshwater snail biomphalaria glabrata	Duval et al., 2020	ns	ns	ns	ns	1.15	ns	ns	ns	ns	ns	ns
BGLB020436	Bg20436	BgC3-3	BgC3-3		A new assessment of thioester-containing proteins diversity of the freshwater snail biomphalaria glabrata	Duval et al., 2020	ns	ns	ns	ns	1.07	ns	ns	ns	ns	ns	ns
BGLB016521	Bg16521	BgA2M	BgA2M		A new assessment of thioester-containing proteins diversity of the freshwater snail biomphalaria glabrata	Duval et al., 2020	ns	ns	ns	ns	ns	0.75	ns	ns	ns	ns	ns
BGLB036531	Bg36531	BgMCR1	BgMCR1		A new assessment of thioester-containing proteins diversity of the freshwater snail biomphalaria glabrata	Duval et al., 2020	ns	ns	ns	-1.24	ns	ns	ns	ns	ns	ns	ns
BGLB026925	Bg26925	BgMCR2	BgMCR2		A new assessment of thioester-containing proteins diversity of the freshwater snail biomphalaria glabrata	Duval et al., 2020	ns	ns	ns	ns	ns	-1.87	ns	ns	ns	ns	ns
BGLB025060	Bg25060	BgMCR2	BgMCR2		A new assessment of thioester-containing proteins diversity of the freshwater snail biomphalaria glabrata	Duval et al., 2020	ns	ns	ns	ns	ns	ns	ns	ns	ns	ns	ns
BGLB032488	Bg32488	BgMCR2	BgMCR2		A new assessment of thioester-containing proteins diversity of the freshwater snail biomphalaria glabrata	Duval et al., 2020	ns	ns	ns	ns	ns	ns	ns	ns	ns	ns	ns
BGLB022655	Bg22655	BgMCR2	BgMCR2		A new assessment of thioester-containing proteins diversity of the freshwater snail biomphalaria glabrata	Duval et al., 2020	ns	ns	ns	ns	ns	ns	ns	ns	ns	ns	ns
BGLB039358	Bg39358	BgTEP1	BgTEP1		A new assessment of thioester-containing proteins diversity of the freshwater snail biomphalaria glabrata	Duval et al., 2020	2.09	ns	ns	ns	ns	ns	ns	ns	ns	ns	-1.85
BGLB028355	Bg28355	BgTEP1	BgTEP1		A new assessment of thioester-containing proteins diversity of the freshwater snail biomphalaria glabrata	Duval et al., 2020	1.94	ns	ns	ns	ns	ns	ns	ns	ns	ns	-1.6
BGLB031097	Bg31097	BgTEP1	BgTEP1		A new assessment of thioester-containing proteins diversity of the freshwater snail biomphalaria glabrata	Duval et al., 2020	ns	ns	ns	ns	ns	0.69	ns	ns	ns	ns	ns
BGLB035158	Bg35158	BgTEP1	BgTEP1		A new assessment of thioester-containing proteins diversity of the freshwater snail biomphalaria glabrata	Duval et al., 2020	ns	ns	ns	ns	ns	0.96	ns	ns	ns	ns	ns
BGLB030043	Bg30043	BgTEP2	BgTEP2		A new assessment of thioester-containing proteins diversity of the freshwater snail biomphalaria glabrata	Duval et al., 2020	ns	2.89	ns	ns	ns	ns	ns	ns	ns	ns	ns
BGLB003612	Bg3612	BgTEP2	BgTEP2		A new assessment of thioester-containing proteins diversity of the freshwater snail biomphalaria glabrata	Duval et al., 2020	ns	ns	ns	ns	ns	ns	ns	ns	ns	ns	ns
BGLB036035	Bg36035	BgTEP2	BgTEP2		A new assessment of thioester-containing proteins diversity of the freshwater snail biomphalaria glabrata	Duval et al., 2020	ns	ns	1.23	ns	ns	ns	ns	ns	ns	ns	ns
BGLB000023	Bg23	BgTEP3	BgTEP3		A new assessment of thioester-containing proteins diversity of the freshwater snail biomphalaria glabrata	Duval et al., 2020	ns	ns	ns	ns	ns	ns	ns	ns	ns	ns	ns
BGLB028857	Bg28857	BgTEP3	BgTEP3		A new assessment of thioester-containing proteins diversity of the freshwater snail biomphalaria glabrata	Duval et al., 2020	ns	ns	ns	ns	ns	ns	ns	ns	ns	ns	ns
BGLB036709	Bg36709	BgTEP4	BgTEP4		A new assessment of thioester-containing proteins diversity of the freshwater snail biomphalaria glabrata	Duval et al., 2020	1.19	ns	ns	-1.46	ns	ns	ns	ns	ns	ns	ns
BGLB001162	Bg1162	BgTEP4	BgTEP4		A new assessment of thioester-containing proteins diversity of the freshwater snail biomphalaria glabrata	Duval et al., 2020	0.86	ns	ns	ns	ns	ns	ns	ns	ns	ns	ns
BGLB032760	Bg32760	BgTEP4	BgTEP4		A new assessment of thioester-containing proteins diversity of the freshwater snail biomphalaria glabrata	Duval et al., 2020	0.65	ns	ns	ns	ns	ns	ns	ns	ns	ns	ns
BGLB021085	Bg21085	BgCD109	BgCD109		A new assessment of thioester-containing proteins diversity of the freshwater snail biomphalaria glabrata	Duval et al., 2020	ns	ns	ns	-0.61	ns	ns	ns	ns	ns	ns	ns
BGLB022293	Bg22293	BgCD109	BgCD109		A new assessment of thioester-containing proteins diversity of the freshwater snail biomphalaria glabrata	Duval et al., 2020	ns	ns	-0.84	ns	ns	ns	ns	ns	ns	ns	ns
BGLB021035	Bg21035	BgCD109	BgCD109		A new assessment of thioester-containing proteins diversity of the freshwater snail biomphalaria glabrata	Duval et al., 2020	ns	ns	ns	ns	ns	ns	ns	ns	ns	ns	ns
BGLB035738	Bg35738	Biomphalaria glabrata thioester-containing protein 1.1 (TEP1) mRNA, TEP1.1 allele, complete cds	TEP1		A large repertoire of parasite epitopes matched by a large repertoire of host immune receptors in an invertebrate host/parasite model	Moné et al., 2010	2	ns	ns	ns	ns	ns	ns	ns	ns	ns	-1.94
BGLB021854	Bg21854	thioester-containing protein 1.1	Bg TEP		﻿BgTEP: an antiprotease involved in innate immune sensing in Biomphalaria glabrata	Portet et al., 2018	ns	2.32	ns	ns	ns	ns	ns	ns	ns	ns	ns
BGLB030407	Bg30407	macrophage migration inhibitory factor-like	macrophage migration inhibitory factor		Involvement of the Cytokine MIF in the Snail Host Immune Response to the Parasite Schistosoma mansoni	Garcia et al., 2010	ns	ns	ns	ns	ns	ns	ns	ns	ns	ns	ns
BGLB031746	Bg31746	CD109-1	CD109-1		﻿Biomphalaria glabrata immunity: Post-genome advances	Castillo et al., 2019	2.27	2.35	2.33	ns	ns	ns	ns	ns	ns	ns	ns
BGLB000155	Bg155	TEP-2	TEP-2		﻿Biomphalaria glabrata immunity: Post-genome advances	Castillo et al., 2019	ns	ns	ns	ns	ns	ns	ns	ns	ns	ns	ns
BGLB008602	Bg8602	Biomphalaria glabrata toll-like receptor (TLR) mRNA, complete cds	TLR		A Novel Toll-Like Receptor (TLR) Influences Compatibility between the Gastropod Biomphalaria glabrata, and the Digenean Trematode Schistosoma mansoni	Pila et al. 2016b	ns	ns	ns	-0.58	ns	ns	ns	ns	ns	ns	ns
BGLB010381	Bg10381	tandem-repeat galectin	Galectin		Molecular and functional characterization of a tandem-repeat galectin from the freshwater snail Biomphalaria glabrata, intermediate host of the human blood fluke Schistosoma mansoni	Yoshino et al., 2008	ns	1.12	ns	ns	ns	-0.86	ns	ns	ns	ns	0.69
BGLB000679	Bg679	GTPase IMAP family member 7-like	GIMAP		Genome-wide discovery, and computational and transcriptional characterization of an AIG gene family in the freshwater snail Biomphalaria glabrata, a vector for Schistosoma mansoni	Lu, et al. 2020a	-1.6	-1.6	ns	ns	ns	ns	ns	ns	ns	ns	ns
BGLB000690	Bg690	rho-associated protein kinase let-502-like	GIMAP		Genome-wide discovery, and computational and transcriptional characterization of an AIG gene family in the freshwater snail Biomphalaria glabrata, a vector for Schistosoma mansoni	Lu, et al. 2020a	-2.5	-3.1	ns	ns	ns	ns	ns	ns	ns	ns	ns
BGLB001869	Bg1869	uncharacterized protein LOC106051374	GIMAP		Genome-wide discovery, and computational and transcriptional characterization of an AIG gene family in the freshwater snail Biomphalaria glabrata, a vector for Schistosoma mansoni	Lu, et al. 2020a	ns	ns	ns	ns	ns	-0.5	ns	ns	ns	ns	ns
BGLB004821	Bg4821	protein AIG1-like	GIMAP		Genome-wide discovery, and computational and transcriptional characterization of an AIG gene family in the freshwater snail Biomphalaria glabrata, a vector for Schistosoma mansoni	Lu, et al. 2020a	6.3	5.4	7.2	ns	ns	ns	ns	ns	ns	ns	ns
BGLB004870	Bg4870	GTPase IMAP family member 7-like	GIMAP		Genome-wide discovery, and computational and transcriptional characterization of an AIG gene family in the freshwater snail Biomphalaria glabrata, a vector for Schistosoma mansoni	Lu, et al. 2020a	ns	ns	ns	ns	ns	ns	ns	ns	ns	ns	ns
BGLB004899	Bg4899	uncharacterized protein LOC106060228	GIMAP		Genome-wide discovery, and computational and transcriptional characterization of an AIG gene family in the freshwater snail Biomphalaria glabrata, a vector for Schistosoma mansoni	Lu, et al. 2020a	ns	ns	-3.1	-2.8	-1.2	-1.3	ns	-2	-1.9	ns	ns
BGLB005730	Bg5730	GTPase IMAP family member 7-like	GIMAP		Genome-wide discovery, and computational and transcriptional characterization of an AIG gene family in the freshwater snail Biomphalaria glabrata, a vector for Schistosoma mansoni	Lu, et al. 2020a	6.2	6.5	ns	ns	ns	ns	ns	ns	ns	ns	ns
BGLB005903	Bg5903	protein AIG1-like	GIMAP		Genome-wide discovery, and computational and transcriptional characterization of an AIG gene family in the freshwater snail Biomphalaria glabrata, a vector for Schistosoma mansoni	Lu, et al. 2020a	ns	ns	ns	ns	ns	ns	ns	ns	ns	ns	ns
BGLB006281	Bg6281	GTPase IMAP family member 7-like	GIMAP		Genome-wide discovery, and computational and transcriptional characterization of an AIG gene family in the freshwater snail Biomphalaria glabrata, a vector for Schistosoma mansoni	Lu, et al. 2020a	ns	ns	ns	ns	ns	ns	ns	ns	ns	ns	ns
BGLB007185	Bg7185	GTPase IMAP family member 7-like	GIMAP		Genome-wide discovery, and computational and transcriptional characterization of an AIG gene family in the freshwater snail Biomphalaria glabrata, a vector for Schistosoma mansoni	Lu, et al. 2020a	ns	ns	ns	ns	ns	ns	ns	ns	ns	ns	ns
BGLB007187	Bg7187	GTPase IMAP family member 7-like	GIMAP		Genome-wide discovery, and computational and transcriptional characterization of an AIG gene family in the freshwater snail Biomphalaria glabrata, a vector for Schistosoma mansoni	Lu, et al. 2020a	ns	ns	ns	ns	ns	ns	ns	ns	ns	ns	ns
BGLB007188	Bg7188	protein AIG1-like	GIMAP		Genome-wide discovery, and computational and transcriptional characterization of an AIG gene family in the freshwater snail Biomphalaria glabrata, a vector for Schistosoma mansoni	Lu, et al. 2020a	ns	-0.7	0.6	0.7	0.8	ns	ns	ns	ns	ns	ns
BGLB008269	Bg8269	putative protein PHLOEM PROTEIN 2-LIKE A3	GIMAP		Genome-wide discovery, and computational and transcriptional characterization of an AIG gene family in the freshwater snail Biomphalaria glabrata, a vector for Schistosoma mansoni	Lu, et al. 2020a	-1.5	ns	ns	ns	ns	ns	ns	ns	ns	ns	ns
BGLB008396	Bg8396	GTPase IMAP family member 4-like	GIMAP		Genome-wide discovery, and computational and transcriptional characterization of an AIG gene family in the freshwater snail Biomphalaria glabrata, a vector for Schistosoma mansoni	Lu, et al. 2020a	ns	ns	ns	ns	ns	ns	ns	ns	ns	ns	ns
BGLB008770	Bg8770	uncharacterized protein LOC106070007 isoform X1	GIMAP		Genome-wide discovery, and computational and transcriptional characterization of an AIG gene family in the freshwater snail Biomphalaria glabrata, a vector for Schistosoma mansoni	Lu, et al. 2020a	ns	0.5	ns	ns	ns	ns	ns	ns	ns	ns	ns
BGLB008944	Bg8944	protein AIG1-like	GIMAP		Genome-wide discovery, and computational and transcriptional characterization of an AIG gene family in the freshwater snail Biomphalaria glabrata, a vector for Schistosoma mansoni	Lu, et al. 2020a	ns	ns	1.4	ns	ns	ns	-1	ns	ns	ns	ns
BGLB008947	Bg8947	protein AIG1-like	GIMAP		Genome-wide discovery, and computational and transcriptional characterization of an AIG gene family in the freshwater snail Biomphalaria glabrata, a vector for Schistosoma mansoni	Lu, et al. 2020a	ns	ns	ns	ns	ns	ns	ns	ns	ns	ns	-1.7
BGLB008948	Bg8948	GTPase IMAP family member 7-like	GIMAP		Genome-wide discovery, and computational and transcriptional characterization of an AIG gene family in the freshwater snail Biomphalaria glabrata, a vector for Schistosoma mansoni	Lu, et al. 2020a	ns	-0.8	ns	ns	ns	ns	ns	ns	ns	ns	ns
BGLB008949	Bg8949	protein AIG1-like	GIMAP		Genome-wide discovery, and computational and transcriptional characterization of an AIG gene family in the freshwater snail Biomphalaria glabrata, a vector for Schistosoma mansoni	Lu, et al. 2020a	ns	ns	ns	ns	ns	ns	ns	ns	ns	ns	ns
BGLB008951	Bg8951	GTPase IMAP family member 7-like	GIMAP		Genome-wide discovery, and computational and transcriptional characterization of an AIG gene family in the freshwater snail Biomphalaria glabrata, a vector for Schistosoma mansoni	Lu, et al. 2020a	ns	ns	ns	ns	ns	ns	ns	0.5	ns	ns	ns
BGLB009638	Bg9638	uncharacterized protein LOC106072014 isoform X1	GIMAP		Genome-wide discovery, and computational and transcriptional characterization of an AIG gene family in the freshwater snail Biomphalaria glabrata, a vector for Schistosoma mansoni	Lu, et al. 2020a	-1	ns	ns	ns	ns	ns	ns	ns	ns	ns	ns
BGLB009639	Bg9639	uncharacterized protein LOC106072017 isoform X2	GIMAP		Genome-wide discovery, and computational and transcriptional characterization of an AIG gene family in the freshwater snail Biomphalaria glabrata, a vector for Schistosoma mansoni	Lu, et al. 2020a	ns	-1.3	ns	ns	ns	ns	ns	ns	ns	0.6	ns
BGLB009640	Bg9640	uncharacterized protein LOC106072018	GIMAP		Genome-wide discovery, and computational and transcriptional characterization of an AIG gene family in the freshwater snail Biomphalaria glabrata, a vector for Schistosoma mansoni	Lu, et al. 2020a	ns	ns	ns	ns	ns	ns	ns	ns	ns	ns	ns
BGLB009641	Bg9641	uncharacterized protein LOC106072015	GIMAP		Genome-wide discovery, and computational and transcriptional characterization of an AIG gene family in the freshwater snail Biomphalaria glabrata, a vector for Schistosoma mansoni	Lu, et al. 2020a	2.4	ns	ns	ns	ns	ns	ns	ns	ns	ns	ns
BGLB009642	Bg9642	uncharacterized protein LOC106072023	GIMAP		Genome-wide discovery, and computational and transcriptional characterization of an AIG gene family in the freshwater snail Biomphalaria glabrata, a vector for Schistosoma mansoni	Lu, et al. 2020a	ns	ns	1	ns	ns	ns	ns	ns	ns	0.6	ns
BGLB010059	Bg10059	protein AIG1-like	GIMAP		Genome-wide discovery, and computational and transcriptional characterization of an AIG gene family in the freshwater snail Biomphalaria glabrata, a vector for Schistosoma mansoni	Lu, et al. 2020a	1	0.8	ns	ns	ns	ns	ns	ns	ns	ns	ns
BGLB010064	Bg10064	GTPase IMAP family member 7-like isoform X1	GIMAP		Genome-wide discovery, and computational and transcriptional characterization of an AIG gene family in the freshwater snail Biomphalaria glabrata, a vector for Schistosoma mansoni	Lu, et al. 2020a	1.6	2.1	2.1	ns	ns	ns	ns	ns	ns	ns	ns
BGLB011834	Bg11834	GTPase IMAP family member 6-like	GIMAP		Genome-wide discovery, and computational and transcriptional characterization of an AIG gene family in the freshwater snail Biomphalaria glabrata, a vector for Schistosoma mansoni	Lu, et al. 2020a	ns	-4.5	ns	ns	ns	ns	ns	ns	ns	ns	ns
BGLB011835	Bg11835	putative protein PHLOEM PROTEIN 2-LIKE A3	GIMAP		Genome-wide discovery, and computational and transcriptional characterization of an AIG gene family in the freshwater snail Biomphalaria glabrata, a vector for Schistosoma mansoni	Lu, et al. 2020a	ns	ns	1.8	ns	ns	ns	ns	ns	ns	ns	ns
BGLB012262	Bg12262	GTPase IMAP family member 7-like	GIMAP		Genome-wide discovery, and computational and transcriptional characterization of an AIG gene family in the freshwater snail Biomphalaria glabrata, a vector for Schistosoma mansoni	Lu, et al. 2020a	ns	ns	3.7	ns	ns	ns	ns	ns	ns	ns	ns
BGLB012387	Bg12387	uncharacterized protein LOC106079598 isoform X1	GIMAP		Genome-wide discovery, and computational and transcriptional characterization of an AIG gene family in the freshwater snail Biomphalaria glabrata, a vector for Schistosoma mansoni	Lu, et al. 2020a	ns	ns	ns	ns	ns	ns	ns	ns	ns	ns	ns
BGLB012718	Bg12718	GTPase IMAP family member 7-like	GIMAP		Genome-wide discovery, and computational and transcriptional characterization of an AIG gene family in the freshwater snail Biomphalaria glabrata, a vector for Schistosoma mansoni	Lu, et al. 2020a	ns	ns	0.8	ns	ns	ns	ns	ns	ns	ns	ns
BGLB012732	Bg12732	protein AIG1-like, partial	GIMAP		Genome-wide discovery, and computational and transcriptional characterization of an AIG gene family in the freshwater snail Biomphalaria glabrata, a vector for Schistosoma mansoni	Lu, et al. 2020a	ns	ns	ns	1.1	ns	ns	ns	ns	ns	ns	ns
BGLB014138	Bg14138	putative protein PHLOEM PROTEIN 2-LIKE A3, partial	GIMAP		Genome-wide discovery, and computational and transcriptional characterization of an AIG gene family in the freshwater snail Biomphalaria glabrata, a vector for Schistosoma mansoni	Lu, et al. 2020a	ns	ns	0.5	ns	ns	0.9	ns	-1.1	ns	ns	ns
BGLB016704	Bg16704	putative protein PHLOEM PROTEIN 2-LIKE A3	GIMAP		Genome-wide discovery, and computational and transcriptional characterization of an AIG gene family in the freshwater snail Biomphalaria glabrata, a vector for Schistosoma mansoni	Lu, et al. 2020a	3.1	2.5	ns	ns	ns	-1.9	ns	ns	ns	ns	ns
BGLB016943	Bg16943	GTPase IMAP family member 7-like isoform X1	GIMAP		Genome-wide discovery, and computational and transcriptional characterization of an AIG gene family in the freshwater snail Biomphalaria glabrata, a vector for Schistosoma mansoni	Lu, et al. 2020a	1.5	1.6	1.4	ns	ns	ns	ns	ns	ns	ns	ns
BGLB017413	Bg17413	GTPase IMAP family member 7-like	GIMAP		Genome-wide discovery, and computational and transcriptional characterization of an AIG gene family in the freshwater snail Biomphalaria glabrata, a vector for Schistosoma mansoni	Lu, et al. 2020a	12.6	11.1	12.3	ns	ns	ns	ns	ns	ns	ns	ns
BGLB017488	Bg17488	uncharacterized protein LOC106050236 isoform X1	GIMAP		Genome-wide discovery, and computational and transcriptional characterization of an AIG gene family in the freshwater snail Biomphalaria glabrata, a vector for Schistosoma mansoni	Lu, et al. 2020a	-1	-0.9	-1.8	ns	ns	-1.2	ns	ns	-0.4	ns	ns
BGLB018885	Bg18885	GTPase IMAP family member 1-like, partial	GIMAP		Genome-wide discovery, and computational and transcriptional characterization of an AIG gene family in the freshwater snail Biomphalaria glabrata, a vector for Schistosoma mansoni	Lu, et al. 2020a	ns	ns	ns	ns	ns	ns	ns	ns	ns	ns	1.6
BGLB023069	Bg23069	GTPase IMAP family member 7-like, partial	GIMAP		Genome-wide discovery, and computational and transcriptional characterization of an AIG gene family in the freshwater snail Biomphalaria glabrata, a vector for Schistosoma mansoni	Lu, et al. 2020a	ns	2.6	ns	ns	ns	-1.4	ns	ns	ns	ns	ns
BGLB023073	Bg23073	uncharacterized protein LOC106072013	GIMAP		Genome-wide discovery, and computational and transcriptional characterization of an AIG gene family in the freshwater snail Biomphalaria glabrata, a vector for Schistosoma mansoni	Lu, et al. 2020a	ns	ns	ns	ns	ns	ns	ns	ns	ns	ns	ns
BGLB024015	Bg24015	uncharacterized protein LOC106058610	GIMAP		Genome-wide discovery, and computational and transcriptional characterization of an AIG gene family in the freshwater snail Biomphalaria glabrata, a vector for Schistosoma mansoni	Lu, et al. 2020a	-2.3	-3	-1.8	ns	ns	1.4	ns	ns	ns	ns	ns
BGLB024693	Bg24693	protein AIG1-like isoform X1	GIMAP		Genome-wide discovery, and computational and transcriptional characterization of an AIG gene family in the freshwater snail Biomphalaria glabrata, a vector for Schistosoma mansoni	Lu, et al. 2020a	ns	ns	ns	ns	ns	ns	ns	ns	ns	ns	ns
BGLB025388	Bg25388	uncharacterized protein LOC106070431	GIMAP		Genome-wide discovery, and computational and transcriptional characterization of an AIG gene family in the freshwater snail Biomphalaria glabrata, a vector for Schistosoma mansoni	Lu, et al. 2020a	ns	ns	ns	ns	ns	ns	ns	ns	ns	ns	-0.3
BGLB026694	Bg26694	uncharacterized protein LOC106072016	GIMAP		Genome-wide discovery, and computational and transcriptional characterization of an AIG gene family in the freshwater snail Biomphalaria glabrata, a vector for Schistosoma mansoni	Lu, et al. 2020a	ns	-0.9	ns	ns	ns	ns	ns	ns	ns	0.9	ns
BGLB027157	Bg27157	uncharacterized protein LOC106053184	GIMAP		Genome-wide discovery, and computational and transcriptional characterization of an AIG gene family in the freshwater snail Biomphalaria glabrata, a vector for Schistosoma mansoni	Lu, et al. 2020a	ns	ns	-3.9	ns	ns	-2.4	ns	ns	ns	ns	1.1
BGLB028209	Bg28209	putative protein PHLOEM PROTEIN 2-LIKE A3, partial	GIMAP		Genome-wide discovery, and computational and transcriptional characterization of an AIG gene family in the freshwater snail Biomphalaria glabrata, a vector for Schistosoma mansoni	Lu, et al. 2020a	6.8	6.8	6.6	ns	ns	ns	ns	ns	ns	ns	ns
BGLB029478	Bg29478	GTPase IMAP family member 8-like	GIMAP		Genome-wide discovery, and computational and transcriptional characterization of an AIG gene family in the freshwater snail Biomphalaria glabrata, a vector for Schistosoma mansoni	Lu, et al. 2020a	ns	-1.4	ns	ns	ns	ns	ns	ns	ns	ns	ns
BGLB029877	Bg29877	GTPase IMAP family member 7-like	GIMAP		Genome-wide discovery, and computational and transcriptional characterization of an AIG gene family in the freshwater snail Biomphalaria glabrata, a vector for Schistosoma mansoni	Lu, et al. 2020a	5.1	4.1	3.6	-1.4	ns	ns	ns	ns	ns	ns	ns
BGLB030283	Bg30283	GTPase IMAP family member 8-like	GIMAP		Genome-wide discovery, and computational and transcriptional characterization of an AIG gene family in the freshwater snail Biomphalaria glabrata, a vector for Schistosoma mansoni	Lu, et al. 2020a	ns	ns	ns	ns	ns	ns	ns	ns	ns	ns	ns
BGLB031429	Bg31429	uncharacterized protein LOC106060063 isoform X1	GIMAP		Genome-wide discovery, and computational and transcriptional characterization of an AIG gene family in the freshwater snail Biomphalaria glabrata, a vector for Schistosoma mansoni	Lu, et al. 2020a	ns	ns	ns	ns	ns	ns	ns	ns	ns	ns	ns
BGLB031582	Bg31582	GTPase IMAP family member 7-like	GIMAP		Genome-wide discovery, and computational and transcriptional characterization of an AIG gene family in the freshwater snail Biomphalaria glabrata, a vector for Schistosoma mansoni	Lu, et al. 2020a	1.1	ns	ns	ns	ns	ns	ns	ns	ns	1	ns
BGLB032113	Bg32113	uncharacterized protein LOC106068839	GIMAP		Genome-wide discovery, and computational and transcriptional characterization of an AIG gene family in the freshwater snail Biomphalaria glabrata, a vector for Schistosoma mansoni	Lu, et al. 2020a	4.3	6.1	3.6	-2	-1.1	ns	ns	ns	ns	ns	ns
BGLB032825	Bg32825	protein AIG1-like, partial	GIMAP		Genome-wide discovery, and computational and transcriptional characterization of an AIG gene family in the freshwater snail Biomphalaria glabrata, a vector for Schistosoma mansoni	Lu, et al. 2020a	ns	ns	1.3	-1.5	ns	1.5	ns	ns	ns	ns	ns
BGLB034427	Bg34427	GTPase IMAP family member 7-like	GIMAP		Genome-wide discovery, and computational and transcriptional characterization of an AIG gene family in the freshwater snail Biomphalaria glabrata, a vector for Schistosoma mansoni	Lu, et al. 2020a	10.3	9.6	9.6	ns	ns	ns	ns	ns	ns	ns	ns
BGLB034895	Bg34895	GTPase IMAP family member 7-like	GIMAP		Genome-wide discovery, and computational and transcriptional characterization of an AIG gene family in the freshwater snail Biomphalaria glabrata, a vector for Schistosoma mansoni	Lu, et al. 2020a	ns	ns	ns	0.6	ns	ns	ns	ns	ns	ns	ns
BGLB035925	Bg35925	uncharacterized protein LOC106053987	GIMAP		Genome-wide discovery, and computational and transcriptional characterization of an AIG gene family in the freshwater snail Biomphalaria glabrata, a vector for Schistosoma mansoni	Lu, et al. 2020a	ns	ns	3.4	ns	ns	ns	ns	ns	ns	ns	ns
BGLB035974	Bg35974	GTPase IMAP family member 4-like	GIMAP		Genome-wide discovery, and computational and transcriptional characterization of an AIG gene family in the freshwater snail Biomphalaria glabrata, a vector for Schistosoma mansoni	Lu, et al. 2020a	ns	ns	0.6	ns	ns	0.8	-0.7	ns	ns	ns	ns
BGLB037141	Bg37141	GTPase IMAP family member 7-like	GIMAP		Genome-wide discovery, and computational and transcriptional characterization of an AIG gene family in the freshwater snail Biomphalaria glabrata, a vector for Schistosoma mansoni	Lu, et al. 2020a	ns	ns	ns	ns	ns	ns	ns	ns	ns	-3.1	4
BGLB038543	Bg38543	GTPase IMAP family member 7-like	GIMAP		Genome-wide discovery, and computational and transcriptional characterization of an AIG gene family in the freshwater snail Biomphalaria glabrata, a vector for Schistosoma mansoni	Lu, et al. 2020a	-0.5	-1.1	ns	ns	ns	ns	ns	ns	ns	ns	ns
BGLB038793	Bg38793	uncharacterized protein LOC106059809	GIMAP		Genome-wide discovery, and computational and transcriptional characterization of an AIG gene family in the freshwater snail Biomphalaria glabrata, a vector for Schistosoma mansoni	Lu, et al. 2020a	-2.2	-2.9	ns	ns	ns	ns	ns	ns	ns	ns	ns
BGLB039329	Bg39329	uncharacterized protein LOC106072011	GIMAP		Genome-wide discovery, and computational and transcriptional characterization of an AIG gene family in the freshwater snail Biomphalaria glabrata, a vector for Schistosoma mansoni	Lu, et al. 2020a	-2.8	ns	-2.7	ns	ns	ns	ns	ns	ns	ns	ns
BGLB039543	Bg39543	protein AIG1-like	GIMAP		Genome-wide discovery, and computational and transcriptional characterization of an AIG gene family in the freshwater snail Biomphalaria glabrata, a vector for Schistosoma mansoni	Lu, et al. 2020a	ns	ns	ns	ns	ns	-7.1	ns	ns	ns	ns	ns
BGLB040175	Bg40175	putative protein PHLOEM PROTEIN 2-LIKE A3, partial	GIMAP		Genome-wide discovery, and computational and transcriptional characterization of an AIG gene family in the freshwater snail Biomphalaria glabrata, a vector for Schistosoma mansoni	Lu, et al. 2020a	ns	ns	ns	ns	ns	ns	ns	ns	ns	ns	ns
BGLB006164	Bg6164	GTPase IMAP family member 7-like	AIG		Genome-wide discovery, and computational and transcriptional characterization of an AIG gene family in the freshwater snail Biomphalaria glabrata, a vector for Schistosoma mansoni	Lu, et al. 2020a	ns	ns	1.4	ns	ns	ns	ns	ns	ns	ns	ns
BGLB007186	Bg7186	GTPase IMAP family member 4-like	AIG		Genome-wide discovery, and computational and transcriptional characterization of an AIG gene family in the freshwater snail Biomphalaria glabrata, a vector for Schistosoma mansoni	Lu, et al. 2020a	ns	ns	0.8	ns	ns	ns	ns	ns	ns	ns	ns
BGLB009801	Bg9801	putative protein PHLOEM PROTEIN 2-LIKE A3	AIG		Genome-wide discovery, and computational and transcriptional characterization of an AIG gene family in the freshwater snail Biomphalaria glabrata, a vector for Schistosoma mansoni	Lu, et al. 2020a	8.4	6.5	7.9	ns	ns	-2.6	ns	ns	ns	ns	ns
BGLB013945	Bg13945	GTPase IMAP family member 4-like	AIG		Genome-wide discovery, and computational and transcriptional characterization of an AIG gene family in the freshwater snail Biomphalaria glabrata, a vector for Schistosoma mansoni	Lu, et al. 2020a	8.8	9.1	ns	ns	ns	ns	ns	ns	ns	ns	ns
BGLB016854	Bg16854	protein AIG1-like	AIG		Genome-wide discovery, and computational and transcriptional characterization of an AIG gene family in the freshwater snail Biomphalaria glabrata, a vector for Schistosoma mansoni	Lu, et al. 2020a	ns	ns	ns	ns	ns	ns	ns	ns	ns	ns	ns
BGLB022406	Bg22406	GTPase IMAP family member 7-like, partial	AIG		Genome-wide discovery, and computational and transcriptional characterization of an AIG gene family in the freshwater snail Biomphalaria glabrata, a vector for Schistosoma mansoni	Lu, et al. 2020a	ns	ns	ns	ns	ns	ns	ns	ns	ns	ns	ns
BGLB022624	Bg22624	uncharacterized protein LOC106065520	AIG		Genome-wide discovery, and computational and transcriptional characterization of an AIG gene family in the freshwater snail Biomphalaria glabrata, a vector for Schistosoma mansoni	Lu, et al. 2020a	2.9	2.8	3.4	ns	ns	ns	ns	ns	ns	ns	ns
BGLB022832	Bg22832	putative protein PHLOEM PROTEIN 2-LIKE A3	AIG		Genome-wide discovery, and computational and transcriptional characterization of an AIG gene family in the freshwater snail Biomphalaria glabrata, a vector for Schistosoma mansoni	Lu, et al. 2020a	ns	ns	ns	ns	ns	ns	ns	ns	ns	ns	ns
BGLB023578	Bg23578	putative protein PHLOEM PROTEIN 2-LIKE A3	AIG		Genome-wide discovery, and computational and transcriptional characterization of an AIG gene family in the freshwater snail Biomphalaria glabrata, a vector for Schistosoma mansoni	Lu, et al. 2020a	ns	ns	ns	ns	ns	ns	ns	ns	ns	ns	ns
BGLB023639	Bg23639	protein AIG1-like	AIG		Genome-wide discovery, and computational and transcriptional characterization of an AIG gene family in the freshwater snail Biomphalaria glabrata, a vector for Schistosoma mansoni	Lu, et al. 2020a	ns	ns	ns	ns	ns	ns	ns	ns	ns	ns	ns
BGLB023742	Bg23742	uncharacterized protein LOC106068188	AIG		Genome-wide discovery, and computational and transcriptional characterization of an AIG gene family in the freshwater snail Biomphalaria glabrata, a vector for Schistosoma mansoni	Lu, et al. 2020a	ns	ns	ns	ns	ns	ns	ns	ns	ns	ns	ns
BGLB025549	Bg25549	GTPase IMAP family member 7-like	AIG		Genome-wide discovery, and computational and transcriptional characterization of an AIG gene family in the freshwater snail Biomphalaria glabrata, a vector for Schistosoma mansoni	Lu, et al. 2020a	ns	ns	-2	-3.2	ns	ns	ns	ns	ns	ns	-1.2
BGLB026189	Bg26189	GTPase IMAP family member 4-like, partial	AIG		Genome-wide discovery, and computational and transcriptional characterization of an AIG gene family in the freshwater snail Biomphalaria glabrata, a vector for Schistosoma mansoni	Lu, et al. 2020a	-5	ns	-5.3	ns	ns	ns	ns	ns	ns	ns	ns
BGLB028483	Bg28483	protein AIG1-like, partial	AIG		Genome-wide discovery, and computational and transcriptional characterization of an AIG gene family in the freshwater snail Biomphalaria glabrata, a vector for Schistosoma mansoni	Lu, et al. 2020a	-0.9	-1.7	-3.6	ns	ns	ns	ns	ns	ns	ns	ns
BGLB028578	Bg28578	GTPase IMAP family member 8-like	AIG		Genome-wide discovery, and computational and transcriptional characterization of an AIG gene family in the freshwater snail Biomphalaria glabrata, a vector for Schistosoma mansoni	Lu, et al. 2020a	ns	-0.8	ns	ns	ns	ns	ns	ns	ns	ns	ns
BGLB028741	Bg28741	protein AIG1-like, partial	AIG		Genome-wide discovery, and computational and transcriptional characterization of an AIG gene family in the freshwater snail Biomphalaria glabrata, a vector for Schistosoma mansoni	Lu, et al. 2020a	-1.6	-1.6	ns	-1.3	ns	ns	ns	-1.2	ns	ns	ns
BGLB029530	Bg29530	GTPase IMAP family member 8-like	AIG		Genome-wide discovery, and computational and transcriptional characterization of an AIG gene family in the freshwater snail Biomphalaria glabrata, a vector for Schistosoma mansoni	Lu, et al. 2020a	ns	8.2	ns	ns	ns	-5.4	ns	ns	ns	ns	ns
BGLB032082	Bg32082	protein AIG1-like	AIG		Genome-wide discovery, and computational and transcriptional characterization of an AIG gene family in the freshwater snail Biomphalaria glabrata, a vector for Schistosoma mansoni	Lu, et al. 2020a	ns	ns	1	ns	ns	ns	ns	ns	ns	-0.3	ns
BGLB032430	Bg32430	uncharacterized protein LOC106050154	AIG		Genome-wide discovery, and computational and transcriptional characterization of an AIG gene family in the freshwater snail Biomphalaria glabrata, a vector for Schistosoma mansoni	Lu, et al. 2020a	-0.9	-1.1	ns	ns	ns	0.7	ns	ns	ns	ns	ns
BGLB033631	Bg33631	GTPase IMAP family member 7-like, partial	AIG		Genome-wide discovery, and computational and transcriptional characterization of an AIG gene family in the freshwater snail Biomphalaria glabrata, a vector for Schistosoma mansoni	Lu, et al. 2020a	3	2.9	ns	-3.6	ns	ns	ns	ns	ns	ns	ns
BGLB033791	Bg33791	uncharacterized protein LOC106071107	AIG		Genome-wide discovery, and computational and transcriptional characterization of an AIG gene family in the freshwater snail Biomphalaria glabrata, a vector for Schistosoma mansoni	Lu, et al. 2020a	ns	ns	3.7	ns	ns	ns	-2	ns	ns	ns	ns
BGLB034408	Bg34408	dentin sialophosphoprotein-like	AIG		Genome-wide discovery, and computational and transcriptional characterization of an AIG gene family in the freshwater snail Biomphalaria glabrata, a vector for Schistosoma mansoni	Lu, et al. 2020a	8.4	7.9	9.7	ns	ns	ns	ns	ns	ns	ns	ns
BGLB034455	Bg34455	protein AIG1-like, partial	AIG		Genome-wide discovery, and computational and transcriptional characterization of an AIG gene family in the freshwater snail Biomphalaria glabrata, a vector for Schistosoma mansoni	Lu, et al. 2020a	ns	5.1	2.4	ns	ns	ns	-1.7	ns	ns	ns	ns
BGLB037886	Bg37886	GTPase IMAP family member 4-like, partial	AIG		Genome-wide discovery, and computational and transcriptional characterization of an AIG gene family in the freshwater snail Biomphalaria glabrata, a vector for Schistosoma mansoni	Lu, et al. 2020a	ns	ns	ns	ns	ns	-3.1	ns	ns	ns	ns	ns
BGLB038034	Bg38034	GTPase IMAP family member 8-like	AIG		Genome-wide discovery, and computational and transcriptional characterization of an AIG gene family in the freshwater snail Biomphalaria glabrata, a vector for Schistosoma mansoni	Lu, et al. 2020a	ns	ns	2.1	ns	ns	ns	ns	ns	ns	ns	ns
BGLB003382	Bg3382	putative protein PHLOEM PROTEIN 2-LIKE A3	AIG		Genome-wide discovery, and computational and transcriptional characterization of an AIG gene family in the freshwater snail Biomphalaria glabrata, a vector for Schistosoma mansoni	Lu, et al. 2020a	ns	ns	ns	ns	ns	ns	ns	ns	ns	ns	ns
BGLB028237	Bg28237	GTPase IMAP family member 4-like	AIG		Genome-wide discovery, and computational and transcriptional characterization of an AIG gene family in the freshwater snail Biomphalaria glabrata, a vector for Schistosoma mansoni	Lu, et al. 2020a	ns	ns	ns	ns	1	ns	ns	ns	ns	ns	ns
BGLB000681	Bg681	uncharacterized protein LOC106050165	Partial AIG		Genome-wide discovery, and computational and transcriptional characterization of an AIG gene family in the freshwater snail Biomphalaria glabrata, a vector for Schistosoma mansoni	Lu, et al. 2020a	ns	ns	ns	ns	ns	ns	ns	ns	ns	ns	ns
BGLB010982	Bg10982	GTPase IMAP family member 7-like	Partial AIG		Genome-wide discovery, and computational and transcriptional characterization of an AIG gene family in the freshwater snail Biomphalaria glabrata, a vector for Schistosoma mansoni	Lu, et al. 2020a	ns	ns	ns	ns	ns	ns	ns	ns	ns	ns	ns
BGLB021204	Bg21204	protein AIG1-like	Partial AIG		Genome-wide discovery, and computational and transcriptional characterization of an AIG gene family in the freshwater snail Biomphalaria glabrata, a vector for Schistosoma mansoni	Lu, et al. 2020a	5.5	6.5	4.8	ns	ns	ns	ns	ns	ns	ns	ns
BGLB023197	Bg23197	uncharacterized protein LOC106062338	Partial AIG		Genome-wide discovery, and computational and transcriptional characterization of an AIG gene family in the freshwater snail Biomphalaria glabrata, a vector for Schistosoma mansoni	Lu, et al. 2020a	ns	ns	ns	ns	ns	ns	ns	ns	ns	ns	ns
BGLB023468	Bg23468	uncharacterized protein LOC106070008	Partial AIG		Genome-wide discovery, and computational and transcriptional characterization of an AIG gene family in the freshwater snail Biomphalaria glabrata, a vector for Schistosoma mansoni	Lu, et al. 2020a	0.7	ns	ns	ns	ns	ns	ns	ns	ns	ns	ns
BGLB023582	Bg23582	uncharacterized protein LOC106050179	Partial AIG		Genome-wide discovery, and computational and transcriptional characterization of an AIG gene family in the freshwater snail Biomphalaria glabrata, a vector for Schistosoma mansoni	Lu, et al. 2020a	ns	ns	ns	ns	ns	ns	ns	ns	ns	ns	ns
BGLB023869	Bg23869	uncharacterized protein LOC106058609	Partial AIG		Genome-wide discovery, and computational and transcriptional characterization of an AIG gene family in the freshwater snail Biomphalaria glabrata, a vector for Schistosoma mansoni	Lu, et al. 2020a	1.8	ns	ns	ns	ns	ns	ns	ns	ns	ns	1.7
BGLB024203	Bg24203	uncharacterized protein LOC106075341	Partial AIG		Genome-wide discovery, and computational and transcriptional characterization of an AIG gene family in the freshwater snail Biomphalaria glabrata, a vector for Schistosoma mansoni	Lu, et al. 2020a	-1	-1.2	ns	ns	ns	ns	ns	ns	ns	ns	ns
BGLB024637	Bg24637	uncharacterized protein LOC106077752	Partial AIG		Genome-wide discovery, and computational and transcriptional characterization of an AIG gene family in the freshwater snail Biomphalaria glabrata, a vector for Schistosoma mansoni	Lu, et al. 2020a	ns	ns	ns	ns	ns	ns	ns	ns	ns	ns	ns
BGLB025758	Bg25758	protein AIG1-like	Partial AIG		Genome-wide discovery, and computational and transcriptional characterization of an AIG gene family in the freshwater snail Biomphalaria glabrata, a vector for Schistosoma mansoni	Lu, et al. 2020a	ns	ns	ns	1.1	ns	ns	ns	ns	ns	ns	1
BGLB026557	Bg26557	uncharacterized protein LOC106050175	Partial AIG		Genome-wide discovery, and computational and transcriptional characterization of an AIG gene family in the freshwater snail Biomphalaria glabrata, a vector for Schistosoma mansoni	Lu, et al. 2020a	7.6	ns	3.7	ns	ns	3.4	ns	ns	ns	ns	ns
BGLB026796	Bg26796	uncharacterized protein LOC106080116	Partial AIG		Genome-wide discovery, and computational and transcriptional characterization of an AIG gene family in the freshwater snail Biomphalaria glabrata, a vector for Schistosoma mansoni	Lu, et al. 2020a	ns	ns	0.4	ns	ns	ns	-0.8	ns	ns	ns	ns
BGLB033169	Bg33169	uncharacterized protein LOC106072012	Partial AIG		Genome-wide discovery, and computational and transcriptional characterization of an AIG gene family in the freshwater snail Biomphalaria glabrata, a vector for Schistosoma mansoni	Lu, et al. 2020a	-1.2	ns	-2.6	ns	ns	ns	ns	ns	ns	ns	ns
BGLB033510	Bg33510	protein AIG1-like	Partial AIG		Genome-wide discovery, and computational and transcriptional characterization of an AIG gene family in the freshwater snail Biomphalaria glabrata, a vector for Schistosoma mansoni	Lu, et al. 2020a	ns	ns	ns	ns	ns	ns	ns	ns	ns	ns	ns
BGLB034464	Bg34464	uncharacterized protein LOC106063447	Partial AIG		Genome-wide discovery, and computational and transcriptional characterization of an AIG gene family in the freshwater snail Biomphalaria glabrata, a vector for Schistosoma mansoni	Lu, et al. 2020a	ns	ns	-1.3	ns	ns	ns	ns	ns	ns	ns	ns
BGLB036269	Bg36269	GTPase IMAP family member 6-like	Partial AIG		Genome-wide discovery, and computational and transcriptional characterization of an AIG gene family in the freshwater snail Biomphalaria glabrata, a vector for Schistosoma mansoni	Lu, et al. 2020a	ns	ns	ns	ns	ns	ns	ns	ns	ns	ns	ns
BGLB037454	Bg37454	protein AIG1-like, partial	Partial AIG		Genome-wide discovery, and computational and transcriptional characterization of an AIG gene family in the freshwater snail Biomphalaria glabrata, a vector for Schistosoma mansoni	Lu, et al. 2020a	ns	ns	ns	ns	ns	ns	ns	ns	ns	ns	ns
BGLB038587	Bg38587	GTPase IMAP family member 8-like	Partial AIG		Genome-wide discovery, and computational and transcriptional characterization of an AIG gene family in the freshwater snail Biomphalaria glabrata, a vector for Schistosoma mansoni	Lu, et al. 2020a	ns	ns	ns	ns	ns	ns	ns	ns	ns	ns	ns
BGLB039682	Bg39682	GTPase IMAP family member 1-like, partial	Partial AIG		Genome-wide discovery, and computational and transcriptional characterization of an AIG gene family in the freshwater snail Biomphalaria glabrata, a vector for Schistosoma mansoni	Lu, et al. 2020a	9.9	9.5	3.2	ns	ns	ns	ns	ns	ns	ns	ns
BGLB039962	Bg39962	uncharacterized protein LOC106070566, partial	Partial AIG		Genome-wide discovery, and computational and transcriptional characterization of an AIG gene family in the freshwater snail Biomphalaria glabrata, a vector for Schistosoma mansoni	Lu, et al. 2020a	5.7	3.5	4.4	ns	ns	ns	ns	ns	ns	ns	ns
BGLB000011	Bg11	Fibrinogen-like protein A, partial	1-IgSF FREP	11_sig_1434_BGLB000011	Genomic and transcriptional analysis of genes containing fibrinogen and IgSF domains in the schistosome vector Biomphalaria glabrata, with emphasis on the differential responses of snails susceptible or resistant to Schistosoma mansoni	Lu, et al. 2020b	ns	ns	ns	1.31	ns	1	ns	ns	ns	ns	ns
BGLB000141	Bg141	Fibrinogen-like protein A	1-IgSF FREP	FREPA	Genomic and transcriptional analysis of genes containing fibrinogen and IgSF domains in the schistosome vector Biomphalaria glabrata, with emphasis on the differential responses of snails susceptible or resistant to Schistosoma mansoni	Lu, et al. 2020b	ns	ns	3.18	ns	ns	ns	ns	ns	ns	ns	ns
BGLB000152	Bg152	Fibrinogen C domain-containing protein 1-like	1-IgSF FREP	FREP4	Genomic and transcriptional analysis of genes containing fibrinogen and IgSF domains in the schistosome vector Biomphalaria glabrata, with emphasis on the differential responses of snails susceptible or resistant to Schistosoma mansoni	Lu, et al. 2020b	ns	ns	ns	2.93	9.18	4.91	3.37	-5.59	ns	ns	ns
BGLB000179	Bg179	Fibrinogen beta chain-like	1-IgSF FREP	FREP1	Genomic and transcriptional analysis of genes containing fibrinogen and IgSF domains in the schistosome vector Biomphalaria glabrata, with emphasis on the differential responses of snails susceptible or resistant to Schistosoma mansoni	Lu, et al. 2020b	ns	ns	ns	ns	ns	ns	ns	ns	ns	ns	ns
BGLB014428	Bg14428	Ryncolin-4-like	1-IgSF FREP	FREP14	Genomic and transcriptional analysis of genes containing fibrinogen and IgSF domains in the schistosome vector Biomphalaria glabrata, with emphasis on the differential responses of snails susceptible or resistant to Schistosoma mansoni	Lu, et al. 2020b	ns	ns	-1.11	1.05	ns	ns	ns	ns	ns	ns	ns
BGLB028617	Bg28617	Fibrinogen-like protein A	1-IgSF FREP	FREP2	Genomic and transcriptional analysis of genes containing fibrinogen and IgSF domains in the schistosome vector Biomphalaria glabrata, with emphasis on the differential responses of snails susceptible or resistant to Schistosoma mansoni	Lu, et al. 2020b	ns	ns	1.8	2.29	3.92	ns	ns	ns	ns	ns	2.48
BGLB040228	Bg40228	Fibroleukin-like	1-IgSF FREP	new FREP	Genomic and transcriptional analysis of genes containing fibrinogen and IgSF domains in the schistosome vector Biomphalaria glabrata, with emphasis on the differential responses of snails susceptible or resistant to Schistosoma mansoni	Lu, et al. 2020b	ns	ns	ns	ns	ns	0.79	ns	ns	ns	ns	ns
BGLB000019	Bg19	Fibrinogen C domain-containing protein 1-B-like	2-IgSF FREP	FREP5	Genomic and transcriptional analysis of genes containing fibrinogen and IgSF domains in the schistosome vector Biomphalaria glabrata, with emphasis on the differential responses of snails susceptible or resistant to Schistosoma mansoni	Lu, et al. 2020b	ns	ns	-2.16	ns	ns	ns	ns	ns	ns	ns	ns
BGLB000021	Bg21	Fibroleukin-like	2-IgSF FREP	17_tig_2702_BGLB000021	Genomic and transcriptional analysis of genes containing fibrinogen and IgSF domains in the schistosome vector Biomphalaria glabrata, with emphasis on the differential responses of snails susceptible or resistant to Schistosoma mansoni	Lu, et al. 2020b	ns	ns	ns	ns	ns	ns	ns	ns	ns	ns	ns
BGLB000096	Bg96	Fibroleukin-like	2-IgSF FREP	FREP3.1	Genomic and transcriptional analysis of genes containing fibrinogen and IgSF domains in the schistosome vector Biomphalaria glabrata, with emphasis on the differential responses of snails susceptible or resistant to Schistosoma mansoni	Lu, et al. 2020b	ns	1.06	ns	ns	1.86	1.09	ns	ns	ns	ns	ns
BGLB000100	Bg100	Angiopoietin-4-like	2-IgSF FREP	14_tig_2094_BGLB000100	Genomic and transcriptional analysis of genes containing fibrinogen and IgSF domains in the schistosome vector Biomphalaria glabrata, with emphasis on the differential responses of snails susceptible or resistant to Schistosoma mansoni	Lu, et al. 2020b	ns	ns	ns	ns	ns	ns	ns	ns	ns	ns	ns
BGLB000116	Bg116	Uncharacterized protein LOC106057350	2-IgSF FREP	1_tig_99_BGLB000116	Genomic and transcriptional analysis of genes containing fibrinogen and IgSF domains in the schistosome vector Biomphalaria glabrata, with emphasis on the differential responses of snails susceptible or resistant to Schistosoma mansoni	Lu, et al. 2020b	ns	-2.11	ns	1.95	3.64	ns	ns	ns	ns	ns	ns
BGLB000133	Bg133	Angiopoietin-2-like	2-IgSF FREP	22_tig_4104_BGLB000133	Genomic and transcriptional analysis of genes containing fibrinogen and IgSF domains in the schistosome vector Biomphalaria glabrata, with emphasis on the differential responses of snails susceptible or resistant to Schistosoma mansoni	Lu, et al. 2020b	1.8	0.9	ns	ns	ns	ns	ns	ns	ns	ns	ns
BGLB000140	Bg140	Fibroleukin-like	2-IgSF FREP	FREP13.1	Genomic and transcriptional analysis of genes containing fibrinogen and IgSF domains in the schistosome vector Biomphalaria glabrata, with emphasis on the differential responses of snails susceptible or resistant to Schistosoma mansoni	Lu, et al. 2020b	ns	ns	ns	ns	ns	ns	ns	ns	ns	ns	ns
BGLB000204	Bg204	fibrinogen-related protein 3.2	2-IgSF FREP	FREP3.2	Genomic and transcriptional analysis of genes containing fibrinogen and IgSF domains in the schistosome vector Biomphalaria glabrata, with emphasis on the differential responses of snails susceptible or resistant to Schistosoma mansoni	Lu, et al. 2020b	-2.1	-2.58	-3.15	1.94	3.09	ns	ns	ns	ns	ns	ns
BGLB004529	Bg4529	Uncharacterized protein LOC106059401	2-IgSF FREP	FREP7-like	Genomic and transcriptional analysis of genes containing fibrinogen and IgSF domains in the schistosome vector Biomphalaria glabrata, with emphasis on the differential responses of snails susceptible or resistant to Schistosoma mansoni	Lu, et al. 2020b	ns	-1.06	ns	ns	1.07	ns	ns	ns	ns	ns	ns
BGLB004530	Bg4530	Fibrinogen C domain-containing protein 1-B-like	2-IgSF FREP	FREPJ2-like	Genomic and transcriptional analysis of genes containing fibrinogen and IgSF domains in the schistosome vector Biomphalaria glabrata, with emphasis on the differential responses of snails susceptible or resistant to Schistosoma mansoni	Lu, et al. 2020b	ns	-2.79	-3.88	ns	2.59	ns	ns	ns	ns	ns	ns
BGLB005224	Bg5224	Uncharacterized protein LOC106061038	2-IgSF FREP	FREPJ5	Genomic and transcriptional analysis of genes containing fibrinogen and IgSF domains in the schistosome vector Biomphalaria glabrata, with emphasis on the differential responses of snails susceptible or resistant to Schistosoma mansoni	Lu, et al. 2020b	ns	1.24	ns	1.13	1.45	ns	ns	ns	ns	ns	ns
BGLB007076	Bg7076	Angiopoietin-related protein 2-like	2-IgSF FREP	4_tig_565_BGLB000073-like	Genomic and transcriptional analysis of genes containing fibrinogen and IgSF domains in the schistosome vector Biomphalaria glabrata, with emphasis on the differential responses of snails susceptible or resistant to Schistosoma mansoni	Lu, et al. 2020b	ns	ns	ns	ns	ns	ns	ns	ns	ns	ns	ns
BGLB007576	Bg7576	Uncharacterized protein LOC106066900 isoform X2	2-IgSF FREP	FREPM	Genomic and transcriptional analysis of genes containing fibrinogen and IgSF domains in the schistosome vector Biomphalaria glabrata, with emphasis on the differential responses of snails susceptible or resistant to Schistosoma mansoni	Lu, et al. 2020b	ns	ns	ns	ns	ns	ns	ns	ns	ns	ns	ns
BGLB011626	Bg11626	Angiopoietin-related protein 2-like	2-IgSF FREP	FREP12-like	Genomic and transcriptional analysis of genes containing fibrinogen and IgSF domains in the schistosome vector Biomphalaria glabrata, with emphasis on the differential responses of snails susceptible or resistant to Schistosoma mansoni	Lu, et al. 2020b	ns	ns	ns	ns	ns	ns	ns	ns	ns	ns	ns
BGLB011627	Bg11627	Angiopoietin-related protein 2-like	2-IgSF FREP	5_tig_565_BGLB011626	Genomic and transcriptional analysis of genes containing fibrinogen and IgSF domains in the schistosome vector Biomphalaria glabrata, with emphasis on the differential responses of snails susceptible or resistant to Schistosoma mansoni	Lu, et al. 2020b	ns	ns	ns	ns	ns	ns	ns	ns	ns	ns	ns
BGLB016934	Bg16934	Fibrinogen beta chain-like	2-IgSF FREP	20_tig_3569_BGLB009245b	Genomic and transcriptional analysis of genes containing fibrinogen and IgSF domains in the schistosome vector Biomphalaria glabrata, with emphasis on the differential responses of snails susceptible or resistant to Schistosoma mansoni	Lu, et al. 2020b	ns	ns	-5.41	ns	ns	ns	ns	ns	ns	ns	-6.42
BGLB016935	Bg16935	Angiopoietin-4-like	2-IgSF FREP	19_tig_3569_BGLB009245a	Genomic and transcriptional analysis of genes containing fibrinogen and IgSF domains in the schistosome vector Biomphalaria glabrata, with emphasis on the differential responses of snails susceptible or resistant to Schistosoma mansoni	Lu, et al. 2020b	1.04	ns	ns	ns	ns	ns	ns	ns	ns	ns	ns
BGLB017688	Bg17688	Fibrinogen beta chain-like	2-IgSF FREP	zb_tig_15796	Genomic and transcriptional analysis of genes containing fibrinogen and IgSF domains in the schistosome vector Biomphalaria glabrata, with emphasis on the differential responses of snails susceptible or resistant to Schistosoma mansoni	Lu, et al. 2020b	ns	ns	-2.74	ns	ns	ns	ns	ns	ns	ns	ns
BGLB017893	Bg17893	Uncharacterized protein LOC106053933	2-IgSF FREP	6_tig_990_BGLB014388	Genomic and transcriptional analysis of genes containing fibrinogen and IgSF domains in the schistosome vector Biomphalaria glabrata, with emphasis on the differential responses of snails susceptible or resistant to Schistosoma mansoni	Lu, et al. 2020b	ns	ns	ns	ns	ns	ns	ns	ns	ns	ns	ns
BGLB022646	Bg22646	Fibrinogen C domain-containing protein 1-B-like, partial	partial 1-IgSF FREP	partial FREP	Genomic and transcriptional analysis of genes containing fibrinogen and IgSF domains in the schistosome vector Biomphalaria glabrata, with emphasis on the differential responses of snails susceptible or resistant to Schistosoma mansoni	Lu, et al. 2020b	ns	ns	ns	ns	1.1	ns	ns	ns	ns	ns	ns
BGLB023857	Bg23857	Fibrinogen C domain-containing protein 1-like, partial	partial 1-IgSF FREP	partial FREP	Genomic and transcriptional analysis of genes containing fibrinogen and IgSF domains in the schistosome vector Biomphalaria glabrata, with emphasis on the differential responses of snails susceptible or resistant to Schistosoma mansoni	Lu, et al. 2020b	ns	-2.33	-2.53	1.4	2.42	ns	ns	ns	ns	ns	ns
BGLB025334	Bg25334	Fibrinogen C domain-containing protein 1-like	partial 1-IgSF FREP	FREPJ5	Genomic and transcriptional analysis of genes containing fibrinogen and IgSF domains in the schistosome vector Biomphalaria glabrata, with emphasis on the differential responses of snails susceptible or resistant to Schistosoma mansoni	Lu, et al. 2020b	4.4	4.34	2.93	0.93	1.4	ns	ns	1.78	ns	ns	ns
BGLB029167	Bg29167	Tenascin-like	partial 1-IgSF FREP	partial FREP	Genomic and transcriptional analysis of genes containing fibrinogen and IgSF domains in the schistosome vector Biomphalaria glabrata, with emphasis on the differential responses of snails susceptible or resistant to Schistosoma mansoni	Lu, et al. 2020b	ns	ns	-2.3	ns	ns	ns	ns	ns	ns	ns	ns
BGLB038205	Bg38205	Angiopoietin-4-like	partial 1-IgSF FREP	partial FREP	Genomic and transcriptional analysis of genes containing fibrinogen and IgSF domains in the schistosome vector Biomphalaria glabrata, with emphasis on the differential responses of snails susceptible or resistant to Schistosoma mansoni	Lu, et al. 2020b	ns	-3.62	-3.69	1.28	2.62	2.29	ns	ns	ns	ns	ns
BGLB000074	Bg74	Uncharacterized protein LOC106071720, partial	partial 2-IgSF FREP	FREPJ4	Genomic and transcriptional analysis of genes containing fibrinogen and IgSF domains in the schistosome vector Biomphalaria glabrata, with emphasis on the differential responses of snails susceptible or resistant to Schistosoma mansoni	Lu, et al. 2020b	ns	1.51	ns	ns	ns	ns	ns	ns	ns	ns	ns
BGLB000131	Bg131	Fibrinogen-related protein J3	partial 2-IgSF FREP	z_tig_6870_frameshifts	Genomic and transcriptional analysis of genes containing fibrinogen and IgSF domains in the schistosome vector Biomphalaria glabrata, with emphasis on the differential responses of snails susceptible or resistant to Schistosoma mansoni	Lu, et al. 2020b	-0.96	-1.74	-2.52	ns	ns	0.73	ns	ns	ns	ns	ns
BGLB006034	Bg6034	Uncharacterized protein LOC106062908	partial 2-IgSF FREP	FREP12.1-as2-like	Genomic and transcriptional analysis of genes containing fibrinogen and IgSF domains in the schistosome vector Biomphalaria glabrata, with emphasis on the differential responses of snails susceptible or resistant to Schistosoma mansoni	Lu, et al. 2020b	ns	-1.19	ns	ns	3.64	ns	ns	ns	ns	ns	ns
BGLB010948	Bg10948	Uncharacterized protein LOC106074953	partial 2-IgSF FREP	FREPK1	Genomic and transcriptional analysis of genes containing fibrinogen and IgSF domains in the schistosome vector Biomphalaria glabrata, with emphasis on the differential responses of snails susceptible or resistant to Schistosoma mansoni	Lu, et al. 2020b	ns	ns	ns	ns	ns	ns	ns	ns	ns	ns	ns
BGLB020516	Bg20516	Fibrinogen C domain-containing protein 1-like	partial 2-IgSF FREP	partial FREP	Genomic and transcriptional analysis of genes containing fibrinogen and IgSF domains in the schistosome vector Biomphalaria glabrata, with emphasis on the differential responses of snails susceptible or resistant to Schistosoma mansoni	Lu, et al. 2020b	ns	ns	ns	ns	ns	ns	ns	ns	ns	ns	ns
BGLB025144	Bg25144	Ficolin-1-like	partial 2-IgSF FREP	partial FREP	Genomic and transcriptional analysis of genes containing fibrinogen and IgSF domains in the schistosome vector Biomphalaria glabrata, with emphasis on the differential responses of snails susceptible or resistant to Schistosoma mansoni	Lu, et al. 2020b	ns	ns	ns	ns	ns	ns	ns	ns	ns	ns	ns
BGLB032905	Bg32905	Ficolin-2-like	partial 2-IgSF FREP	FREPJ1	Genomic and transcriptional analysis of genes containing fibrinogen and IgSF domains in the schistosome vector Biomphalaria glabrata, with emphasis on the differential responses of snails susceptible or resistant to Schistosoma mansoni	Lu, et al. 2020b	ns	ns	ns	ns	ns	ns	ns	ns	ns	ns	ns
BGLB040226	Bg40226	Techylectin-like protein	partial 2-IgSF FREP	FREPJ3-like	Genomic and transcriptional analysis of genes containing fibrinogen and IgSF domains in the schistosome vector Biomphalaria glabrata, with emphasis on the differential responses of snails susceptible or resistant to Schistosoma mansoni	Lu, et al. 2020b	ns	ns	ns	ns	ns	ns	ns	ns	ns	ns	ns
BGLB005196	Bg5196	Angiopoietin-related protein 1-like	partial sFReD		Genomic and transcriptional analysis of genes containing fibrinogen and IgSF domains in the schistosome vector Biomphalaria glabrata, with emphasis on the differential responses of snails susceptible or resistant to Schistosoma mansoni	Lu, et al. 2020b	ns	ns	ns	ns	ns	ns	ns	ns	ns	ns	ns
BGLB012039	Bg12039	Ficolin-1-like, partial	partial sFReD		Genomic and transcriptional analysis of genes containing fibrinogen and IgSF domains in the schistosome vector Biomphalaria glabrata, with emphasis on the differential responses of snails susceptible or resistant to Schistosoma mansoni	Lu, et al. 2020b	-3.93	-3.43	ns	ns	ns	ns	ns	ns	ns	ns	ns
BGLB012226	Bg12226	Techylectin-5B-like	partial sFReD		Genomic and transcriptional analysis of genes containing fibrinogen and IgSF domains in the schistosome vector Biomphalaria glabrata, with emphasis on the differential responses of snails susceptible or resistant to Schistosoma mansoni	Lu, et al. 2020b	ns	ns	ns	ns	ns	ns	ns	ns	ns	ns	ns
BGLB012382	Bg12382	Angiopoietin-4-like	partial sFReD		Genomic and transcriptional analysis of genes containing fibrinogen and IgSF domains in the schistosome vector Biomphalaria glabrata, with emphasis on the differential responses of snails susceptible or resistant to Schistosoma mansoni	Lu, et al. 2020b	ns	ns	ns	ns	ns	ns	ns	ns	ns	ns	ns
BGLB016436	Bg16436	Angiopoietin-related protein 6-like	partial sFReD		Genomic and transcriptional analysis of genes containing fibrinogen and IgSF domains in the schistosome vector Biomphalaria glabrata, with emphasis on the differential responses of snails susceptible or resistant to Schistosoma mansoni	Lu, et al. 2020b	ns	1.23	ns	ns	ns	ns	ns	ns	ns	ns	ns
BGLB022867	Bg22867	Fibrinogen beta chain-like, partial	partial sFReD		Genomic and transcriptional analysis of genes containing fibrinogen and IgSF domains in the schistosome vector Biomphalaria glabrata, with emphasis on the differential responses of snails susceptible or resistant to Schistosoma mansoni	Lu, et al. 2020b	ns	ns	ns	ns	ns	ns	ns	ns	ns	ns	ns
BGLB025627	Bg25627	Ficolin-1-like	partial sFReD		Genomic and transcriptional analysis of genes containing fibrinogen and IgSF domains in the schistosome vector Biomphalaria glabrata, with emphasis on the differential responses of snails susceptible or resistant to Schistosoma mansoni	Lu, et al. 2020b	ns	ns	ns	ns	ns	ns	ns	ns	ns	ns	ns
BGLB029288	Bg29288	Uncharacterized protein LOC106051237	partial sFReD		Genomic and transcriptional analysis of genes containing fibrinogen and IgSF domains in the schistosome vector Biomphalaria glabrata, with emphasis on the differential responses of snails susceptible or resistant to Schistosoma mansoni	Lu, et al. 2020b	ns	ns	ns	ns	ns	ns	ns	ns	ns	ns	ns
BGLB030478	Bg30478	Fibroleukin-like, partial	partial sFReD		Genomic and transcriptional analysis of genes containing fibrinogen and IgSF domains in the schistosome vector Biomphalaria glabrata, with emphasis on the differential responses of snails susceptible or resistant to Schistosoma mansoni	Lu, et al. 2020b	ns	ns	ns	ns	ns	ns	ns	ns	ns	ns	ns
BGLB030830	Bg30830	Ryncolin-1-like, partial	partial sFReD		Genomic and transcriptional analysis of genes containing fibrinogen and IgSF domains in the schistosome vector Biomphalaria glabrata, with emphasis on the differential responses of snails susceptible or resistant to Schistosoma mansoni	Lu, et al. 2020b	ns	ns	ns	ns	ns	ns	ns	ns	ns	ns	ns
BGLB031596	Bg31596	Angiopoietin-related protein 6-like, partial	partial sFReD		Genomic and transcriptional analysis of genes containing fibrinogen and IgSF domains in the schistosome vector Biomphalaria glabrata, with emphasis on the differential responses of snails susceptible or resistant to Schistosoma mansoni	Lu, et al. 2020b	-0.45	ns	-0.98	0.62	ns	ns	ns	ns	ns	ns	ns
BGLB034525	Bg34525	Techylectin-5A-like	partial sFReD		Genomic and transcriptional analysis of genes containing fibrinogen and IgSF domains in the schistosome vector Biomphalaria glabrata, with emphasis on the differential responses of snails susceptible or resistant to Schistosoma mansoni	Lu, et al. 2020b	ns	ns	ns	1.6	ns	ns	ns	ns	ns	ns	ns
BGLB037621	Bg37621	Angiopoietin-1-like	partial sFReD		Genomic and transcriptional analysis of genes containing fibrinogen and IgSF domains in the schistosome vector Biomphalaria glabrata, with emphasis on the differential responses of snails susceptible or resistant to Schistosoma mansoni	Lu, et al. 2020b	ns	ns	ns	2.83	ns	ns	ns	ns	ns	ns	ns
BGLB038117	Bg38117	Fibrinogen C domain-containing protein 1-like, partial	partial sFReD		Genomic and transcriptional analysis of genes containing fibrinogen and IgSF domains in the schistosome vector Biomphalaria glabrata, with emphasis on the differential responses of snails susceptible or resistant to Schistosoma mansoni	Lu, et al. 2020b	ns	ns	ns	ns	ns	ns	ns	ns	ns	ns	ns
BGLB040034	Bg40034	Ficolin-1-like, partial	partial sFReD	16_tig_2402_BGLB007591-like	Genomic and transcriptional analysis of genes containing fibrinogen and IgSF domains in the schistosome vector Biomphalaria glabrata, with emphasis on the differential responses of snails susceptible or resistant to Schistosoma mansoni	Lu, et al. 2020b	4.55	3.82	2.06	ns	1.11	0.55	ns	ns	ns	ns	ns
BGLB000177	Bg177	Microfibril-associated glycoprotein 4-like	sFReD		Genomic and transcriptional analysis of genes containing fibrinogen and IgSF domains in the schistosome vector Biomphalaria glabrata, with emphasis on the differential responses of snails susceptible or resistant to Schistosoma mansoni	Lu, et al. 2020b	ns	ns	3.86	ns	ns	ns	ns	ns	ns	ns	ns
BGLB000178	Bg178	Fibrinogen C domain-containing protein 1-like	sFReD		Genomic and transcriptional analysis of genes containing fibrinogen and IgSF domains in the schistosome vector Biomphalaria glabrata, with emphasis on the differential responses of snails susceptible or resistant to Schistosoma mansoni	Lu, et al. 2020b	ns	ns	2.79	ns	ns	ns	ns	ns	ns	ns	ns
BGLB002450	Bg2450	Ryncolin-1-like	sFReD		Genomic and transcriptional analysis of genes containing fibrinogen and IgSF domains in the schistosome vector Biomphalaria glabrata, with emphasis on the differential responses of snails susceptible or resistant to Schistosoma mansoni	Lu, et al. 2020b	ns	3.1	ns	ns	ns	ns	ns	ns	ns	ns	ns
BGLB002494	Bg2494	Ficolin-2-like isoform X1	sFReD		Genomic and transcriptional analysis of genes containing fibrinogen and IgSF domains in the schistosome vector Biomphalaria glabrata, with emphasis on the differential responses of snails susceptible or resistant to Schistosoma mansoni	Lu, et al. 2020b	ns	ns	-5.03	ns	ns	ns	ns	ns	ns	ns	-5.69
BGLB016307	Bg16307	Ficolin-2-like	sFReD		Genomic and transcriptional analysis of genes containing fibrinogen and IgSF domains in the schistosome vector Biomphalaria glabrata, with emphasis on the differential responses of snails susceptible or resistant to Schistosoma mansoni	Lu, et al. 2020b	ns	4.38	-4.36	ns	ns	ns	ns	ns	ns	4.12	-7.23
BGLB017041	Bg17041	Fibrinogen C domain-containing protein 1-like	sFReD		Genomic and transcriptional analysis of genes containing fibrinogen and IgSF domains in the schistosome vector Biomphalaria glabrata, with emphasis on the differential responses of snails susceptible or resistant to Schistosoma mansoni	Lu, et al. 2020b	ns	ns	ns	ns	ns	ns	ns	ns	ns	ns	ns
BGLB017605	Bg17605	Ficolin-2-like	sFReD		Genomic and transcriptional analysis of genes containing fibrinogen and IgSF domains in the schistosome vector Biomphalaria glabrata, with emphasis on the differential responses of snails susceptible or resistant to Schistosoma mansoni	Lu, et al. 2020b	ns	ns	-1.68	ns	ns	ns	ns	ns	ns	ns	ns
BGLB018336	Bg18336	Fibrinogen-like protein A	sFReD	za_tig_4714	Genomic and transcriptional analysis of genes containing fibrinogen and IgSF domains in the schistosome vector Biomphalaria glabrata, with emphasis on the differential responses of snails susceptible or resistant to Schistosoma mansoni	Lu, et al. 2020b	ns	ns	ns	1.14	ns	ns	ns	ns	ns	ns	ns
BGLB020351	Bg20351	Ficolin-2-like	sFReD	BgMFREP4_AY012701-like	Genomic and transcriptional analysis of genes containing fibrinogen and IgSF domains in the schistosome vector Biomphalaria glabrata, with emphasis on the differential responses of snails susceptible or resistant to Schistosoma mansoni	Lu, et al. 2020b	ns	ns	ns	3.46	6.59	2.98	ns	ns	ns	ns	ns
BGLB021912	Bg21912	Ficolin-2-like	sFReD		Genomic and transcriptional analysis of genes containing fibrinogen and IgSF domains in the schistosome vector Biomphalaria glabrata, with emphasis on the differential responses of snails susceptible or resistant to Schistosoma mansoni	Lu, et al. 2020b	ns	ns	ns	ns	ns	ns	ns	ns	ns	ns	ns
BGLB025643	Bg25643	Microfibril-associated glycoprotein 4-like	sFReD		Genomic and transcriptional analysis of genes containing fibrinogen and IgSF domains in the schistosome vector Biomphalaria glabrata, with emphasis on the differential responses of snails susceptible or resistant to Schistosoma mansoni	Lu, et al. 2020b	ns	1.24	ns	1.64	ns	ns	ns	ns	ns	ns	ns
BGLB028385	Bg28385	Ficolin-2-like	sFReD		Genomic and transcriptional analysis of genes containing fibrinogen and IgSF domains in the schistosome vector Biomphalaria glabrata, with emphasis on the differential responses of snails susceptible or resistant to Schistosoma mansoni	Lu, et al. 2020b	5.85	5.88	ns	2.55	ns	ns	ns	3.36	3.82	ns	ns
BGLB031381	Bg31381	Ficolin-1-like	sFReD		Genomic and transcriptional analysis of genes containing fibrinogen and IgSF domains in the schistosome vector Biomphalaria glabrata, with emphasis on the differential responses of snails susceptible or resistant to Schistosoma mansoni	Lu, et al. 2020b	ns	ns	ns	ns	ns	ns	ns	ns	ns	ns	ns
BGLB036251	Bg36251	Ficolin-2-like	sFReD		Genomic and transcriptional analysis of genes containing fibrinogen and IgSF domains in the schistosome vector Biomphalaria glabrata, with emphasis on the differential responses of snails susceptible or resistant to Schistosoma mansoni	Lu, et al. 2020b	ns	ns	ns	ns	ns	ns	ns	ns	ns	ns	ns
BGLB038186	Bg38186	Ficolin-1-like	sFReD		Genomic and transcriptional analysis of genes containing fibrinogen and IgSF domains in the schistosome vector Biomphalaria glabrata, with emphasis on the differential responses of snails susceptible or resistant to Schistosoma mansoni	Lu, et al. 2020b	ns	ns	ns	ns	ns	ns	ns	ns	ns	ns	ns
BGLB038723	Bg38723	Ficolin-1-like	sFReD		Genomic and transcriptional analysis of genes containing fibrinogen and IgSF domains in the schistosome vector Biomphalaria glabrata, with emphasis on the differential responses of snails susceptible or resistant to Schistosoma mansoni	Lu, et al. 2020b	ns	ns	ns	ns	ns	ns	ns	ns	ns	ns	-5.61
BGLB039918	Bg39918	Ficolin-2-like	sFReD		Genomic and transcriptional analysis of genes containing fibrinogen and IgSF domains in the schistosome vector Biomphalaria glabrata, with emphasis on the differential responses of snails susceptible or resistant to Schistosoma mansoni	Lu, et al. 2020b	ns	ns	ns	ns	ns	ns	ns	ns	ns	ns	ns
BGLB040339	Bg40339	Ficolin-2-like	sFReD		Genomic and transcriptional analysis of genes containing fibrinogen and IgSF domains in the schistosome vector Biomphalaria glabrata, with emphasis on the differential responses of snails susceptible or resistant to Schistosoma mansoni	Lu, et al. 2020b	ns	ns	ns	-0.98	ns	ns	ns	ns	ns	ns	ns
BGLB040437	Bg40437	Uncharacterized protein LOC106061221 precursor	partial FReM	FReM	Genomic and transcriptional analysis of genes containing fibrinogen and IgSF domains in the schistosome vector Biomphalaria glabrata, with emphasis on the differential responses of snails susceptible or resistant to Schistosoma mansoni	Lu, et al. 2020b	ns	ns	-4.14	ns	ns	ns	ns	ns	ns	ns	-5.16
Note:
ns: not significantly expressed
The highlighted red or green values are differentially expressed: values in red indicate gene up-regulated; values in green indicate gene down-regulated in the detailed comparison.
The highlighted IDs (in yellow) are genes not expressed in this study.
