# Supplementary material for: An Overview of Transcriptional Responses of Schistosome-Susceptible (M line) or -Resistant (BS-90) Biomphalaria glabrata Exposed or Not to Schistosoma mansoni Infection
Source: Front Immunol. 2022 Jan 12;12:805882. doi: 10.3389/fimmu.2021.805882 (PMC8791074; doi:10.3389/fimmu.2021.805882)
Supplement: Supplementary file 7 [file Table_4.xlsx]

## Sheet: RES > SUS (category 1)
Table S4. Expression summary of category 1 (constitutive resistance factors) and category 2 (constitutive susceptibility factors) with log2FC values and snail replicates for each DE comparison.
VB ID	ID in text	Annotation updated	Gene family groups	Function Category	Note (any update from FReDs, AIG gene family, biomphalysin, domain prediction, or Transcript Type)	log2FC (RES vs. SUS @0.5dpe)	RES_R1	RES_R2	RES_R3	RES_R4	SUS_R1	SUS_R2	SUS_R3	SUS_R4	log2FC (RES vs. SUS @2dpe)	RES_R1	RES_R2	RES_R3	RES_R4	SUS_R1	SUS_R2	SUS_R3	SUS_R4	log2FC (RES vs. SUS @40dpe)	RES_R1	RES_R2	RES_R3	SUS_R1	SUS_R2	SUS_R3	SUS_R4	Domain prediction	Transcript Type
BGLB027780	Bg27780	adenosine kinase-like	Adenosine kinase	NA		2.14123	49.8659	91.4968	68.4919	71.1841	9.94156	16.0006	18.301	17.911	1.31787	49.6439	35.9024	79.3187	55.1468	18.7598	26.4456	19.0297	21.9675	2.32591	112.82	179.429	175.662	29.5823	19.983	57.221	18.5228	Carbohydrate kinase PfkB|Ribokinase-like__IPR011611|IPR029056	mRNA
BGLB021344	Bg21344	adenosine kinase-like				1.71661	59.9578	86.551	54.595	48.5346	12.924	13.8672	29.1672	18.5286	1.14119	57.1984	45.054	78.6942	46.8748	21.8865	31.6057	22.0031	25.6287	1.92768	114.148	168.368	127.807	33.6626	29.9745	55.2132	26.5493	Carbohydrate kinase PfkB|Ribokinase-like__IPR011611|IPR029056	mRNA
BGLB037197	Bg37197	ankyrin repeat domain-containing protein 10-like (LOC106050451), partial mRNA	Ankyrin repeat protein	NA		1.99632	29.0884	56.2582	23.8233	21.3552	8.94741	6.40024	5.71906	10.4996	1.32245	28.0596	21.823	30.6033	12.408	11.4643	7.74016	10.1095	6.59025	1.35513	22.5641	54.0745	42.6024	16.3213	18.7341	18.0698	9.2614	NA	mRNA
BGLB019560	Bg19560	ankyrin repeat domain-containing protein 29-like				4.03841	24.3393	32.1475	13.8969	16.1782	2.98247	0	1.14381	0	5.51385	19.4259	28.1588	33.7261	26.8841	0	0	1.18936	0	4.43916	5.30919	17.2055	46.6876	2.04016	0	0	0.617427	Ankyrin repeat|Ankyrin repeat-containing domain|Ankyrin repeat-containing domain superfamily__IPR002110|IPR020683|IPR036770	mRNA
BGLB006126	Bg6126	ankyrin repeat domain-containing protein 29-like (LOC106063100), transcript variant X1, mRNA				4.38602	78.3607	116.226	125.072	111.306	18.889	0	0	0	3.87161	92.8125	101.372	115.543	94.4388	26.0553	0	0	0	2.33532	76.9833	104.462	99.7947	28.5622	27.4767	18.0698	0	Ankyrin repeat|Ankyrin repeat-containing domain|Ankyrin repeat-containing domain superfamily__IPR002110|IPR020683|IPR036770	mRNA
BGLB036395	Bg36395	ankyrin repeat domain-containing protein 29-like, partial				2.53202	29.0884	49.4577	21.838	33.0035	20.8773	0	0.571906	0	2.38682	28.0596	37.3104	44.3435	37.2241	26.0553	0	0.594678	0	1.64392	34.5097	38.098	60.6938	19.3815	21.8564	15.0582	0	Ankyrin repeat|Ankyrin repeat-containing domain|Ankyrin repeat-containing domain superfamily__IPR002110|IPR020683|IPR036770	mRNA
BGLB024166	Bg24166	ankyrin repeat protein RF_0381 isoform X1				1.27115	239.831	347.441	295.805	233.613	87.4858	133.338	171.572	64.2326	1.1865	275.2	232.31	308.531	195.771	154.248	40.6359	99.3112	144.985	1.40436	270.769	352.714	372.917	124.45	198.581	123.477	61.1252	Ankyrin repeat|Ankyrin repeat-containing domain|Ankyrin repeat-containing domain superfamily__IPR002110|IPR020683|IPR036770	mRNA
BGLB038120	Bg38120	ankyrin repeat protein RF_0381, partial				4.28017	34.4312	47.6031	32.757	25.238	5.96494	0	0	0	3.24921	21.5843	35.9024	31.8524	31.7094	11.4643	0	0	0	1.28844	18.5822	22.1214	27.429	12.241	10.616	14.0543	0	Ankyrin repeat|Ankyrin repeat-containing domain|Ankyrin repeat-containing domain superfamily__IPR002110|IPR020683|IPR036770	mRNA
BGLB018644	Bg18644	ankyrin repeat and KH domain-containing protein mask-like				11.3237	550.899	1050.36	755.396	493.759	0	0	0	0	10.7744	337.794	499.114	611.441	615.576	0	0	0	0	11.956	910.526	1756.19	1754.29	0	0	0	0	Protein kinase domain|Ankyrin repeat|Protein kinase-like domain superfamily|Ankyrin repeat-containing domain|Ankyrin repeat-containing domain superfamily__IPR000719|IPR002110|IPR011009|IPR020683|IPR036770	mRNA
BGLB030699	Bg30699	ankyrin repeat and SOCS box protein 13-like				1.1874	174.531	216.996	188.601	209.669	152.106	61.869	65.7692	59.9092	1.18068	273.041	244.277	207.353	241.956	51.0684	160.608	48.1689	161.095	1.45876	362.352	278.976	224.1	79.5662	73.0629	76.2946	198.194	SOCS box domain|Ankyrin repeat|Ankyrin repeat-containing domain|SOCS box-like domain superfamily|Ankyrin repeat-containing domain superfamily__IPR001496|IPR002110|IPR020683|IPR036036|IPR036770	mRNA
BGLB027667	Bg27667	BTB/POZ domain-containing protein 17-like	BTB/POZ domain-containing protein 17	NA		3.2802	26.1202	14.2191	16.8748	3.23564	3.97663	0	1.14381	0	2.795	6.47529	0.703969	15.6139	15.1654	3.12664	0.645014	0.594678	0	3.1183	27.8733	31.9531	9.92111	3.06024	3.12235	2.00775	1.23485	BTB/POZ domain|SKP1/BTB/POZ domain superfamily|BTB/Kelch-associated__IPR000210|IPR011333|IPR011705	mRNA
BGLB036683	Bg36683	BTB/POZ domain-containing protein 17-like isoform X3				8.44759	54.615	114.371	54.595	166.312	0	0	0	0	8.90956	152.169	175.288	173.002	64.1081	0	0	0	0	7.9325	160.603	67.5932	49.6055	0	0	0	0	BTB/Kelch-associated__IPR011705	mRNA
BGLB036278	Bg36278	cadherin-87A-like (LOC106067590), transcript variant X3, mRNA	Cadherin	Cell adhesion		6.43628	43.3358	23.4924	90.3298	27.1794	0.994156	0	0	0	5.85216	33.4557	0	33.1015	0	0	0	0	0	7.40297	39.8189	104.462	44.9368	0	0	0	0	NA	ncRNA
BGLB026732	Bg26732	cadherin-87A-like, partial				7.57158	91.4208	80.987	158.822	75.0668	0.994156	0	0	0	5.74361	63.6737	0	68.7012	0	0	1.29003	0	0	8.51202	62.383	217.527	128.974	0	0	0	0	Cadherin-like|Cadherin-like superfamily|Cadherin conserved site__IPR002126|IPR015919|IPR020894	mRNA
BGLB023547	Bg23547	cadherin-89D-like				4.05642	282.573	181.757	332.533	225.848	15.9065	13.8672	12.5819	17.2934	2.72572	140.298	55.6136	201.107	111.672	22.9287	17.4154	22.5977	11.716	5.03274	33.1824	559.18	111.467	3.06024	8.74257	6.02326	8.02655	Cadherin-like|Cadherin-like superfamily|Cadherin conserved site__IPR002126|IPR015919|IPR020894	mRNA
BGLB012432	Bg12432	cathepsin L-like, partial	Cathepsin L	Cell adhesion/Resistant factor		3.53472	1531.59	1018.21	2625.52	1971.15	0	601.623	2.28762	4.94097	8.13472	1744.01	7416.31	5247.53	6209.53	66.7016	0	1.18936	2.929	9.20811	3.98189	19.6635	2302.28	3.06024	0	0	0	Peptidase C1A, papain C-terminal|Cysteine peptidase, histidine active site|Cysteine peptidase, asparagine active site|Papain-like cysteine peptidase superfamily|Papain-like cysteine endopeptidase__IPR000668|IPR025660|IPR025661|IPR038765|IPR039417	mRNA
BGLB012430	Bg12430	cathepsin L1-like				4.93897	163.845	29.6746	11.9116	124.896	0.994156	2.13341	4.00334	2.47048	5.65282	263.328	301.299	265.437	170.266	5.21106	3.87008	7.13613	2.19675	5.31883	161.93	398.185	218.848	2.04016	16.2362	2.00775	4.32199	Cysteine peptidase, cysteine active site|Peptidase C1A, papain C-terminal|Cathepsin propeptide inhibitor domain (I29)|Papain-like cysteine peptidase superfamily|Papain-like cysteine endopeptidase__IPR000169|IPR000668|IPR013201|IPR038765|IPR039417	mRNA
BGLB024635	Bg24635	cathepsin L1-like				4.34083	61.1451	45.1302	92.3151	115.836	13.9182	0	0	0	10.276	152.169	592.742	419.078	297.793	0	0	0	0	6.76451	18.5822	9.83174	103.88	0	0	0	0	Peptidase C1A, papain C-terminal|Cysteine peptidase, histidine active site|Cysteine peptidase, asparagine active site|Papain-like cysteine peptidase superfamily|Papain-like cysteine endopeptidase__IPR000668|IPR025660|IPR025661|IPR038765|IPR039417	mRNA
BGLB039067	Bg39067	cytochrome P450 27C1-like isoform X1	Cytochrome P450	Metal binding and transport		4.21971	734.334	1074.47	794.108	634.185	36.7838	38.4015	37.7458	58.0563	3.69675	450.033	434.349	204.23	172.334	19.802	21.9305	14.8669	38.8092	3.18362	525.61	844.3	576.008	66.3052	109.282	57.221	55.5684	Cytochrome P450|Cytochrome P450, E-class, group I|Cytochrome P450, conserved site|Cytochrome P450 superfamily__IPR001128|IPR002401|IPR017972|IPR036396	mRNA
BGLB004089	Bg4089	cytochrome P450 2J1-like				2.70102	132.382	141.573	69.4845	147.545	16.9007	18.134	19.4448	19.1462	1.76849	92.8125	131.642	85.5643	59.2828	17.7176	16.1253	9.51484	63.7057	3.54628	79.6379	167.14	121.388	3.06024	11.2404	5.01938	22.2274	Cytochrome P450|Cytochrome P450, E-class, group I|Cytochrome P450, conserved site|Cytochrome P450 superfamily__IPR001128|IPR002401|IPR017972|IPR036396	mRNA
BGLB001142	Bg1142	cytochrome P450 2U1-like				3.55548	198.87	82.2235	210.439	322.917	12.924	9.60037	29.1672	15.4405	4.12389	332.398	689.89	239.83	326.745	12.5066	21.2855	13.6776	41.7382	3.74498	10.6184	119.21	72.9493	1.02008	10.616	2.00775	4.93941	Cytochrome P450|Cytochrome P450, E-class, group I|Cytochrome P450, conserved site|Cytochrome P450 superfamily__IPR001128|IPR002401|IPR017972|IPR036396	mRNA
BGLB001140	Bg1140	cytochrome P450 2U1-like				3.4823	110.417	55.0217	68.4919	117.777	1.98831	9.60037	6.86287	11.7348	3.47136	100.367	98.5557	166.132	257.122	12.5066	18.0604	8.92016	14.645	3.4368	22.5641	143.789	35.0157	3.06024	13.7383	4.01551	1.85228	Cytochrome P450|Cytochrome P450, E-class, group I|Cytochrome P450, conserved site|Cytochrome P450 superfamily__IPR001128|IPR002401|IPR017972|IPR036396	mRNA
BGLB031886	Bg31886	cytochrome P450 2U1-like (LOC106075284), transcript variant X1, mRNA				3.70061	87.2653	102.625	80.4035	55.653	9.94156	5.33354	2.85953	5.55859	3.00409	78.7827	66.8771	79.3187	86.1668	13.5488	6.45014	11.2989	5.858	4.07989	112.82	276.518	162.239	7.14056	19.983	6.02326	9.2614	NA	pseudogenic_transcript
BGLB010990	Bg10990	cytochrome P450 3A43-like isoform X1				2.93949	711.182	657.169	681.941	650.364	7.95325	33.0679	8.00668	301.399	2.38777	536.37	608.933	613.315	399.814	13.5488	12.2553	349.67	28.5577	3.36802	651.703	796.371	662.964	5.1004	1.87341	8.03102	265.493	Cytochrome P450|Cytochrome P450, E-class, group I|Cytochrome P450, conserved site|Cytochrome P450 superfamily IPR001128|IPR002401|IPR017972|IPR036396	mRNA
BGLB035871	Bg35871	cytochrome P450 4A2-like				4.86582	16.0283	24.7289	15.8822	5.82415	0	1.06671	0	0	6.27233	10.7921	31.6786	26.8559	20.68	0	0	0	0	4.01764	1.3273	12.2897	10.5047	0	0	0	0.617427	Cytochrome P450|Cytochrome P450 superfamily__IPR001128|IPR036396	mRNA
BGLB033798	Bg33798	dentin sialophosphoprotein-like	Dentin sialophosphoprotein	Biomineralization/Cytoskeleton/Tissue growth		1.85463	246.955	293.655	234.262	233.613	61.6377	77.8696	69.2006	66.0854	1.415	191.021	213.303	194.237	226.102	80.2504	68.3715	67.1986	88.6022	1.94206	439.336	301.097	264.952	110.169	66.8182	86.3334	90.1443	NA	mRNA
BGLB034408	Bg34408	dentin sialophosphoprotein-like (LOC106080082), mRNA				8.37447	832.879	1060.87	0	0	0	1.06671	1.71572	1.85286	7.85994	0	1412.87	1.24911	0	2.08443	1.29003	0	1.4645	9.66253	1400.3	0	2322.12	0	1.24894	0	3.08713	AIG1-type guanine nucleotide-binding (G) domain|P-loop containing nucleoside triphosphate hydrolase__IPR006703|IPR027417	mRNA
BGLB040360	Bg40360	dual oxidase 1-like	Dual oxidase	Antioxidative/Oxidative		2.04298	43.9295	37.7115	41.6907	38.8277	7.95325	10.6671	12.01	7.41145	1.37917	37.7725	40.1262	34.9752	32.3987	20.8443	3.87008	10.1095	19.7707	1.30266	46.4554	50.3876	42.6024	13.261	21.232	29.1124	12.3485	Dual oxidase 1/Duox__IPR029595	mRNA
BGLB040361	Bg40361	dual oxidase 2-like, partial				1.18138	247.548	282.527	231.284	164.371	68.5968	135.472	102.943	96.9665	1.43818	201.813	258.357	239.205	286.763	91.7147	96.107	86.2282	83.4764	1.3012	330.497	275.289	339.652	80.5863	146.75	168.651	123.485	Cytochrome b245, heavy chain|FAD-binding 8|Ferric reductase, NAD binding domain|FAD-binding domain, ferredoxin reductase-type|Riboflavin synthase-like beta-barrel|Dual oxidase 1/Duox|Ferredoxin-NADP reductase (FNR), nucleotide-binding domain__IPR000778|IPR013112|IPR013121|IPR017927|IPR017938|IPR029595|IPR039261	mRNA
BGLB018415	Bg18415	E3 ubiquitin-protein ligase MIB1-like	E3 ubiquitin-protein ligase	Signal transduction		2.78422	132.382	168.774	121.102	106.776	17.8948	24.5343	17.7291	14.8229	2.42822	94.9709	110.523	151.767	84.0988	17.7176	15.4803	11.8936	35.148	2.29078	102.202	114.294	185.583	25.502	14.9873	39.1512	30.2539	NA	mRNA
BGLB014242	Bg14242	E3 ubiquitin-protein ligase MIB2-like				11.1901	525.966	915.586	767.307	388.277	0	0	0	0	10.03	421.973	126.01	529	150.964	0	0	0	0	11.5958	657.012	1192.1	1625.89	0	0	0	0	Zinc finger, ZZ-type|Mib-herc2|Mib/herc2 domain superfamily__IPR000433|IPR010606|IPR037252	mRNA
BGLB007603	Bg7603	E3 ubiquitin-protein ligase MIB2-like				11.1855	1423.55	2807.96	2253.28	1177.13	0.994156	0	1.14381	0	11.4416	935.679	446.316	1442.73	447.378	0	0	0	0	13.2163	2659.9	3454.63	4475	0	0	0	0	Zinc finger, ZZ-type|Copper fist DNA-binding domain|Zinc finger, RING-type|Mib-herc2|Zinc finger, RING/FYVE/PHD-type|Mib/herc2 domain superfamily|Mind bomb, SH3 repeat domain__IPR000433|IPR001083|IPR001841|IPR010606|IPR013083|IPR037252|IPR040847	mRNA
BGLB012185	Bg12185	E3 ubiquitin-protein ligase MIB2-like				7.40676	32.0566	60.5857	54.595	40.7691	0	0	0	0	6.7852	36.6933	19.0072	34.9752	37.9134	0	0	0	0	7.12672	27.8733	56.5325	70.615	0	0	0	0	Zinc finger, ZZ-type|Mib-herc2|Mib/herc2 domain superfamily__IPR000433|IPR010606|IPR037252	mRNA
BGLB004148	Bg4148	E3 ubiquitin-protein ligase MIB2-like isoform X1				1.24839	90.8271	124.881	97.2783	97.7163	43.7429	37.3348	46.3244	42.6158	1.04309	90.654	83.0684	95.5572	68.2441	30.2242	35.4758	42.8168	52.722	1.07286	49.11	104.462	100.378	43.8634	41.215	32.1241	46.307	Zinc finger, ZZ-type|Mib-herc2|Mib/herc2 domain superfamily__IPR000433|IPR010606|IPR037252	mRNA
BGLB025334	Bg25334	fibrinogen C domain-containing protein 1-like	FReD/FREP	Adhesion/Carbohydrate binding/Pattern recognition	FREPJ5 (partial 1-IgSF FREP)	4.40076	49.8659	136.627	119.116	106.129	3.97663	7.46695	0.571906	6.17621	4.33691	76.6242	140.794	107.424	153.032	8.3377	7.74016	2.37871	3.66125	2.9344	45.1281	72.5091	56.6087	2.04016	9.99151	12.0465	5.55684	Fibrinogen, alpha/beta/gamma chain, C-terminal globular domain|Fibrinogen, conserved site|Fibrinogen-like, C-terminal__IPR002181|IPR020837|IPR036056	mRNA
BGLB040034	Bg40034	ficolin-1-like, partial			16_tig_2402_BGLB007591-like (partial sFReD)	4.55389	138.318	252.234	145.917	157.899	5.96494	3.20012	9.1505	9.88193	3.81676	90.654	117.563	98.68	117.187	14.591	6.45014	2.37871	5.12575	2.05955	59.7284	153.621	127.224	20.4016	43.0884	21.0814	24.6971	Fibrinogen, alpha/beta/gamma chain, C-terminal globular domain|Fibrinogen, alpha/beta/gamma chain, C-terminal globular, subdomain 2|Fibrinogen, alpha/beta/gamma chain, C-terminal globular, subdomain 1|Fibrinogen, conserved site|Fibrinogen-like, C-terminal__IPR002181|IPR014715|IPR014716|IPR020837|IPR036056	mRNA
BGLB039682	Bg39682	GTPase IMAP family member 1-like, partial	AIG gene family/GIMAP	Adhesion/Carbohydrate binding/Pattern recognition	Partial AIG	9.90999	159.69	216.378	364.297	334.565	0	0	0	0	9.49283	308.655	0	338.51	198.528	0	0	0	0	3.20374	128.748	399.414	0	0	0	70.2714	0.617427	AIG1-type guanine nucleotide-binding (G) domain|P-loop containing nucleoside triphosphate hydrolase__IPR006703|IPR027417	mRNA
BGLB017413	Bg17413	GTPase IMAP family member 7-like			GIMAP	12.5596	1220.53	1781.71	648.191	3111.39	0	0	0	0	11.1266	1450.46	114.747	400.341	650.732	0	0	0	0	12.2907	1295.44	2083.1	2184.39	0	0	0	0	AIG1-type guanine nucleotide-binding (G) domain|P-loop containing nucleoside triphosphate hydrolase__IPR006703|IPR027417	mRNA
BGLB034427	Bg34427	GTPase IMAP family member 7-like			GIMAP	10.2596	271.294	355.477	344.445	396.042	0	0	0	0	9.61365	222.318	211.895	282.924	204.043	0	0	0	0	9.60751	326.515	235.962	300.551	0	0	0	0	AIG1-type guanine nucleotide-binding (G) domain|P-loop containing nucleoside triphosphate hydrolase__IPR006703|IPR027417	mRNA
BGLB029877	Bg29877	GTPase IMAP family member 7-like			GIMAP	5.14273	119.322	197.831	152.866	225.201	6.95909	4.26683	5.14715	1.85286	4.07638	214.764	3.51985	136.778	6.20401	3.12664	4.5151	5.94678	6.59025	3.59253	13.273	249.48	22.1766	12.241	6.24469	6.02326	3.70456	AIG1-type guanine nucleotide-binding (G) domain|P-loop containing nucleoside triphosphate hydrolase__IPR006703|IPR027417	mRNA
BGLB010064	Bg10064	GTPase IMAP family member 7-like isoform X1			GIMAP	1.60101	54.0214	47.6031	63.5287	70.5369	20.8773	17.0673	21.7324	16.0581	2.08315	67.9905	74.6207	124.287	70.3121	16.6754	22.5755	14.8669	23.432	2.10791	103.529	74.967	48.4384	11.2209	14.3628	7.02714	37.663	AIG1-type guanine nucleotide-binding (G) domain|P-loop containing nucleoside triphosphate hydrolase__IPR006703|IPR027417	mRNA
BGLB016943	Bg16943	GTPase IMAP family member 7-like isoform X1			GIMAP	1.46106	755.112	1118.98	1066.09	1240.54	275.381	397.882	510.712	313.134	1.5838	614.073	1301.64	1139.82	1460.7	144.868	357.338	252.738	735.178	1.42921	1137.49	911.894	1031.21	395.791	425.264	350.353	380.952	AIG1-type guanine nucleotide-binding (G) domain|P-loop containing nucleoside triphosphate hydrolase__IPR006703|IPR027417	mRNA
BGLB004821	Bg4821	protein AIG1-like			GIMAP	6.30723	27.3075	0	59.5581	0	0	0	0	0	5.36143	38.8517	7.74366	27.4805	0	0	0.645014	0	0	7.22445	0	98.3174	72.3657	0	0	0	0	AIG1-type guanine nucleotide-binding (G) domain|P-loop containing nucleoside triphosphate hydrolase__IPR006703|IPR027417	mRNA
BGLB021204	Bg21204	protein AIG1-like			Partial AIG	5.49786	69.4561	14.2191	59.5581	51.1231	1.98831	0	1.14381	0	6.5161	28.0596	77.4366	54.3364	44.1174	1.04221	0	0	0	4.77775	13.273	25.8083	35.5993	0	0	1.00388	1.23485	AIG1-type guanine nucleotide-binding (G) domain__IPR006703	mRNA
BGLB009801	Bg9801	putative protein PHLOEM PROTEIN 2-LIKE A3			AIG	8.35506	86.6717	93.9697	29.7791	154.664	0	0	0	0	6.48268	59.3568	0	0	44.1174	0	0	0	0	7.87757	54.4192	79.8829	128.974	0	0	0	0	AIG1-type guanine nucleotide-binding (G) domain|P-loop containing nucleoside triphosphate hydrolase__IPR006703|IPR027417	mRNA
BGLB028209	Bg28209	putative protein PHLOEM PROTEIN 2-LIKE A3, partial			GIMAP	6.80645	1.18728	67.3861	54.595	0	0	0	0	0	6.75897	0	56.3175	70.5749	0	0	0	0	0	6.58016	111.493	0	73.5329	0	0	1.00388	0	AIG1-type guanine nucleotide-binding (G) domain|P-loop containing nucleoside triphosphate hydrolase__IPR006703|IPR027417	mRNA
BGLB022624	Bg22624	uncharacterized protein LOC106065520			AIG	2.93889	91.4208	51.9306	52.6097	45.9461	7.95325	7.46695	7.43478	7.41145	2.83534	78.7827	80.9565	71.824	84.0988	18.7598	8.38518	9.51484	5.858	3.38258	62.383	121.668	47.2712	4.08032	1.87341	6.02326	16.6705	AIG1-type guanine nucleotide-binding (G) domain|P-loop containing nucleoside triphosphate hydrolase__IPR006703|IPR027417	mRNA
BGLB039962	Bg39962	uncharacterized protein LOC106070566, partial			Partial AIG	5.71538	131.195	111.898	214.409	53.7116	2.98247	3.20012	1.71572	0.617621	3.48691	225.556	7.74366	92.4344	11.7187	8.3377	4.5151	2.97339	13.1805	4.41861	146.003	267.915	392.759	7.14056	19.3586	4.01551	18.5228	AIG1-type guanine nucleotide-binding (G) domain|P-loop containing nucleoside triphosphate hydrolase__IPR006703|IPR027417	mRNA
BGLB032113	Bg32113	uncharacterized protein LOC106068839			GIMAP	4.26131	193.527	277.581	182.645	129.426	12.924	7.46695	10.8662	8.02907	6.08806	312.972	254.837	182.995	219.208	5.21106	0.645014	4.16274	2.929	3.61386	31.8551	157.308	134.227	9.18072	8.1181	8.03102	8.64397	AIG1-type guanine nucleotide-binding (G) domain|P-loop containing nucleoside triphosphate hydrolase__IPR006703|IPR027417	mRNA
BGLB039396	Bg39396	HRAS-like suppressor 2 (LOC106052945), mRNA	HRAS-like suppressor	NA		7.06719	55.8023	63.6768	70.4771	97.0692	0.994156	0	0	0	7.74156	119.793	123.195	148.02	143.382	0	1.29003	0	0	6.43943	70.3468	30.7242	60.1103	1.02008	0	0	0	NA	ncRNA
BGLB022108	Bg22108	HRAS-like suppressor 3				8.00207	68.2688	121.171	0	95.1278	0	0	0	0	5.33544	0	46.462	0	0	0	0	0	0	6.14437	0	0	90.4572	0	0	0	0	LRAT domain IPR007053	mRNA
BGLB026800	Bg26800	kelch-like protein 40	Kelch-like protein	NA		3.57516	2.37457	8.6551	3.97054	4.5299	0	0	0	0.617621	4.89257	50.7231	11.9675	9.36835	32.3987	1.04221	0	0.594678	0.732249	3.18358	138.039	24.5793	7.00314	7.14056	0	10.0388	4.93941	BTB/POZ domain|SKP1/BTB/POZ domain superfamily|BTB/Kelch-associated|Kelch-type beta propeller__IPR000210|IPR011333|IPR011705|IPR015915	mRNA
BGLB027044	Bg27044	kelch-like protein 40				1.29969	146.629	150.846	117.131	77.0082	52.6903	53.3354	52.6154	38.2925	1.29032	116.555	104.187	111.171	121.323	58.3639	44.5059	34.4913	44.6672	1.18793	151.312	127.813	96.8767	33.6626	71.1895	58.2249	59.8904	BTB/POZ domain|Galactose oxidase/kelch, beta-propeller|SKP1/BTB/POZ domain superfamily|BTB/Kelch-associated|Kelch-type beta propeller__IPR000210|IPR011043|IPR011333|IPR011705|IPR015915	mRNA
BGLB020287	Bg20287	kelch-like protein 40a isoform X1				5.42002	230.333	380.206	318.636	138.485	1.98831	3.20012	16.0134	2.47048	4.56829	174.833	130.938	190.49	193.014	6.25328	3.87008	2.97339	14.645	6.40242	195.113	369.919	637.285	0	7.49363	6.02326	3.70456	BTB/POZ domain|SKP1/BTB/POZ domain superfamily|BTB/Kelch-associated|Kelch-type beta propeller__IPR000210|IPR011333|IPR011705|IPR015915	mRNA
BGLB039355	Bg39355	kelch-like protein 5, partial				8.69593	73.0179	163.21	172.719	51.1231	0	0	0	0	7.91175	82.0203	100.668	99.3045	0	0	0	0	0	8.69466	100.875	158.537	201.34	0	0	0	0	BTB/POZ domain|SKP1/BTB/POZ domain superfamily|BTB/Kelch-associated__IPR000210|IPR011333|IPR011705	mRNA
BGLB033194	Bg33194	mitogen-activated protein kinase kinase kinase 1-like	Mitogen-activated protein kinase kinase kinase 1	NA		1.72319	99.1381	155.792	104.227	97.7163	21.8714	24.5343	14.8696	75.3497	1.66803	105.763	134.458	129.283	130.284	20.8443	89.0119	24.3818	19.0385	1.67916	124.766	170.826	152.902	35.7028	34.9703	25.0969	94.4663	Protein kinase domain|Protein kinase-like domain superfamily__IPR000719|IPR011009	mRNA
BGLB027147	Bg27147	mitogen-activated protein kinase kinase kinase 1-like isoform X1				6.17293	26.1202	25.3471	22.8306	4.5299	0	0	0	0	5.48417	10.7921	12.6714	14.9894	13.0974	0	0	0	0	6.42785	39.8189	22.1214	32.0977	0	0	0	0	Protein kinase domain|Serine/threonine-protein kinase, active site|Protein kinase-like domain superfamily__IPR000719|IPR008271|IPR011009	mRNA
BGLB019477	Bg19477	multiple epidermal growth factor-like domains protein 10	Multiple epidermal growth factor-like domains protein	Biomineralization/Cytoskeleton/Tissue growth/Cellular defense		2.01266	75.9861	147.755	93.3077	73.1255	37.7779	13.8672	4.00334	38.9101	2.37305	77.7035	102.779	84.3152	113.74	29.182	24.5105	4.75742	12.4482	2.00636	143.348	185.574	127.224	47.9437	44.9618	50.1938	9.2614	NA	mRNA
BGLB036621	Bg36621	multiple epidermal growth factor-like domains protein 11				2.11547	44.5231	55.6399	22.8306	31.7093	33.8013	0	0	0	7.03214	38.8517	40.1262	38.7225	35.1561	0	0	0	0	2.80725	100.875	120.439	161.656	0	0.624469	48.1861	24.0796	EGF-like domain|Laminin EGF domain|Growth factor receptor cysteine-rich domain superfamily|EGF-like, conserved site__IPR000742|IPR002049|IPR009030|IPR013032	mRNA
BGLB024722	Bg24722	multiple epidermal growth factor-like domains protein 11 (LOC106071561), partial mRNA				4.1111	30.2757	53.1671	40.6981	42.0633	2.98247	0	1.14381	4.32335	3.47865	85.258	64.0612	44.9681	65.4868	9.37992	1.29003	4.75742	6.59025	4.56513	305.278	71.2801	45.5204	3.06024	9.99151	2.00775	6.17427	EGF-like domain|Galactose-binding-like domain superfamily__IPR000742|IPR008979	mRNA
BGLB034754	Bg34754	multiple epidermal growth factor-like domains protein 11 (LOC106079870), mRNA				7.32802	37.9931	48.2213	51.617	40.1219	0	0	0	0	7.21597	34.5349	28.8627	76.1959	34.4667	0	0	0	0	7.62968	43.8008	74.967	101.545	0	0	0	0	NA	mRNA
BGLB000087	Bg87	peroxidase-like	Peroxidase	Antioxidative/Oxidative		2.12484	5.93641	9.89154	6.94845	10.354	0.994156	1.06671	4.57525	0	2.3334	6.47529	20.4151	20.6104	5.51468	1.04221	0	1.18936	7.32249	1.24296	39.8189	31.9531	48.4384	8.16064	6.86916	23.0892	30.2539	Haem peroxidase superfamily|Haem peroxidase, animal-type|Haem peroxidase domain superfamily, animal type__IPR010255|IPR019791|IPR037120	mRNA
BGLB033250	Bg33250	peroxidase-like protein 3 (LOC106064689), mRNA				7.46178	175.718	161.356	78.4182	209.022	0	0	0.571906	1.85286	8.16673	49.6439	209.783	691.384	190.256	0	1.29003	0	1.4645	8.73051	407.48	70.0511	35.0157	0	0	0	0	NA	ncRNA
BGLB028222	Bg28222	ras-like GTP-binding protein rhoA	Ras-like GTP-binding protein rhoA	NA		3.18438	26.1202	25.9653	26.8012	25.238	3.97663	1.06671	4.00334	1.23524	3.34347	24.8219	26.0469	14.9894	32.3987	5.21106	1.93504	0.594678	0.732249	3.59858	25.2187	20.8924	33.2649	5.1004	0.624469	0	1.85228	Small GTPase|Small GTPase superfamily, Ras-type|P-loop containing nucleoside triphosphate hydrolase__IPR001806|IPR020849|IPR027417	mRNA
BGLB028399	Bg28399	ras-like GTP-binding protein rhoA, partial				3.05005	7.71734	15.4555	9.92636	12.9426	0.994156	0	2.28762	1.23524	3.51564	11.8714	16.8953	5.62101	2.068	2.08443	0	0	0	1.8336	15.9276	4.91587	12.8391	5.1004	1.24894	3.01163	2.46971	Small GTPase|Small GTPase superfamily, Ras-type|P-loop containing nucleoside triphosphate hydrolase__IPR001806|IPR020849|IPR027417	mRNA
BGLB031837	Bg31837	RNA-binding protein 40-like	RNA-binding protein	NA		1.88051	89.6399	106.952	50.6244	115.836	18.889	26.6677	26.3077	24.7048	1.42908	51.8023	66.1731	109.297	51.0108	20.8443	26.4456	34.4913	19.0385	1.64974	102.202	68.8222	103.88	25.502	31.2235	23.0892	38.2805	RNA recognition motif domain|Nucleotide-binding alpha-beta plait domain superfamily|RBM40, RNA recognition motif 1|RNA-binding domain superfamily__IPR000504|IPR012677|IPR034147|IPR035979	mRNA
BGLB015966	Bg15966	RNA-binding protein cabeza-like (LOC106070843), transcript variant X4, mRNA				9.0076	168.001	92.115	140.954	172.136	0	0	0	0	8.84486	115.476	146.426	139.901	138.556	0	0	0	0	7.82575	86.2744	40.5559	129.558	0	0	0	0	NA	ncRNA
BGLB027545	Bg27545	sulfotransferase family cytosolic 1B member 1-like	Sulfotransferase family cytosolic 1B member 1	NA		5.80755	65.3006	89.6421	47.6465	47.2403	0.994156	0	1.71572	0.617621	9.00066	153.248	183.032	88.0625	177.159	0	0	0	0	6.99379	168.567	147.476	95.1259	1.02008	0.624469	0	1.23485	Sulfotransferase domain|P-loop containing nucleoside triphosphate hydrolase__IPR000863|IPR027417	mRNA
BGLB029730	Bg29730	sulfotransferase family cytosolic 1B member 1-like, partial				6.81255	137.725	140.336	117.131	103.54	0.994156	1.06671	0	1.23524	6.84892	109.001	137.274	165.508	119.944	0	1.93504	0	1.4645	6.93654	83.6198	89.7146	74.7001	0	1.24894	0	0	Sulfotransferase domain|P-loop containing nucleoside triphosphate hydrolase__IPR000863|IPR027417	mRNA
BGLB032144	Bg32144	tolloid-like protein 2	Tolloid-like protein 2	NA		9.74606	249.923	207.104	234.262	265.322	0	0	0	0	9.52771	196.417	171.768	362.243	137.867	0	0	0	0	7.18713	26.546	360.087	26.2618	0	0	2.00775	0	CUB domain|Spermadhesin, CUB domain superfamily__IPR000859|IPR035914	mRNA
BGLB037638	Bg37638	tolloid-like protein 2 (LOC106054907), mRNA				8.42559	80.7352	119.317	84.374	97.7163	0	0	0	0	8.23484	80.9411	83.7723	126.16	62.7295	0	0	0	0	7.11153	138.039	105.691	43.7696	0	1.24894	0	0	NA	ncRNA
BGLB034767	Bg34767	transient receptor potential cation channel subfamily M member 2-like	Transient receptor potential cation channel subfamily M member 2	NA		8.53728	0	168.774	83.3814	163.076	0	0	0	0	7.78288	87.4164	61.2453	79.3187	29.6414	0	0	0	0	6.22881	26.546	61.4484	0	0	0	0	0	NA	mRNA
BGLB030691	Bg30691	transient receptor potential cation channel subfamily M member 2-like				6.94265	189.372	170.011	96.2856	0	1.98831	0	0.571906	0	5.14505	84.1787	0	114.918	14.476	4.16885	0.645014	0	0	7.9581	73.0014	0	231.104	0	0	0	0	Ion transport domain__IPR005821	mRNA
BGLB036164	Bg36164	transient receptor potential cation channel subfamily M member 2-like, partial				5.55775	96.1699	69.2408	33.7496	0	0.994156	2.13341	0	0	4.33151	30.218	0	60.582	4.13601	1.04221	1.29003	1.18936	0	4.48226	15.9276	0	58.9431	2.04016	0.624469	0	0	Ion transport domain__IPR005821	mRNA
BGLB030496	Bg30496	zinc finger protein 235-like (LOC106060167), partial mRNA	Zinc finger protein	Nucleic acid biosynthesis/Nucleic acid metabolism/Nucleic acid repair		3.08681	24.9329	25.3471	36.7275	22.6495	0.994156	4.26683	2.85953	3.70572	2.54216	12.9506	16.1913	34.9752	17.2334	2.08443	1.93504	2.97339	5.858	3.73557	37.1643	35.64	22.7602	1.02008	1.87341	3.01163	2.46971	Zinc finger C2H2-type|Zinc finger C2H2 superfamily__IPR013087|IPR036236	mRNA
BGLB016717	Bg16717	zinc finger protein 583-like (LOC106066729), mRNA				1.38	69.4561	110.043	140.954	98.3635	34.7955	43.735	48.612	30.881	1.52665	150.011	78.1406	101.803	117.876	37.5197	42.5709	34.4913	38.077	2.04754	285.369	197.864	108.549	44.8835	49.3331	42.1628	54.951	Zinc finger C2H2-type|Zinc finger C2H2 superfamily__IPR013087|IPR036236	mRNA
BGLB016543	Bg16543	zinc finger protein 62-like				3.97179	130.601	177.43	74.4477	153.369	3.97663	5.33354	15.4415	8.02907	3.78333	159.724	156.985	169.255	208.868	8.3377	9.67521	23.1924	7.32249	1.60957	84.9471	62.6773	126.056	46.9237	1.24894	29.1124	43.2199	SET domain|Krueppel-associated box-related|Zinc finger C2H2-type|Zinc finger C2H2 superfamily__IPR001214|IPR003655|IPR013087|IPR036236	mRNA
BGLB001084	Bg1084	zinc finger protein 658B-like (LOC106054485), transcript variant X1, mRNA				1.12135	239.238	247.907	203.49	209.669	93.4507	100.27	110.378	104.378	1.38519	279.517	221.046	237.332	273.666	97.968	80.6267	108.231	94.4602	1.27832	355.716	248.251	207.76	155.052	70.565	103.399	124.103	Zinc finger C2H2-type|Zinc finger C2H2 superfamily__IPR013087|IPR036236	mRNA
BGLB030120	Bg30120	26S protease regulatory subunit 7-like, partial		NA		2.22951	108.636	110.043	127.057	144.31	28.8305	27.7344	18.301	27.1753	2.46306	127.347	129.53	181.121	155.1	21.8865	16.1253	42.8168	24.1642	2.78291	207.058	151.163	117.886	24.4819	18.1096	28.1086	21.6099	ATPase, AAA-type, core|ATPase, AAA-type, conserved site|P-loop containing nucleoside triphosphate hydrolase__IPR003959|IPR003960|IPR027417	mRNA
BGLB005824	Bg5824	40S ribosomal protein S7-like		Resistant factor		7.97233	2835.23	3026.19	2858.79	3267.35	12.924	12.8005	9.7224	10.4996	7.00724	8.63372	3290.35	3091.56	7.58268	12.5066	12.2553	8.32549	14.645	8.1278	11.9457	7448.77	32.6813	5.1004	11.2404	7.02714	7.40912	Ribosomal protein S7e__IPR000554	mRNA
BGLB022818	Bg22818	46 kDa FK506-binding nuclear protein-like isoform X1		NA		2.92633	386.461	278.2	432.789	422.575	94.4448	2.13341	94.3645	3.70572	6.66711	325.923	330.865	327.892	388.785	2.08443	3.22507	5.3521	1.4645	8.42315	514.992	317.073	321.561	1.02008	0	2.00775	0	FKBP-type peptidyl-prolyl cis-trans isomerase domain|Peptidyl-prolyl cis-trans isomerase, FKBP-type|Nucleoplasmin core domain superfamily|Nucleoplasmin-like domain__IPR001179|IPR023566|IPR036824|IPR041232	mRNA
BGLB029452	Bg29452	acetylcholine-binding protein-like, partial		NA		1.47058	68.8624	76.0412	117.131	99.6577	25.8481	22.4009	53.7592	25.9401	1.96977	130.585	157.689	64.3294	200.596	52.1106	38.0558	27.3552	20.503	3.12671	242.895	379.751	123.138	7.14056	26.8522	35.1357	43.8373	Neurotransmitter-gated ion-channel|Neurotransmitter-gated ion-channel ligand-binding domain|Neurotransmitter-gated ion-channel ligand-binding domain superfamily__IPR006201|IPR006202|IPR036734	mRNA
BGLB037425	Bg37425	ADAM family mig-17-like		Cellular defense		6.42893	113.979	65.5315	60.5508	30.415	1.98831	0	0	0	4.95208	38.8517	119.675	24.9823	137.178	2.08443	1.93504	0	5.12575	5.60334	2.6546	249.48	1.16719	0	0	3.01163	1.85228	Peptidase M12B, ADAM/reprolysin|Metallopeptidase, catalytic domain superfamily|ADAM cysteine-rich domain 2__IPR001590|IPR024079|IPR041645	mRNA
BGLB031746	Bg31746	alpha-2-macroglobulin-like		Cellular defense		2.26957	200.057	307.874	269.997	227.789	58.6552	48.0018	46.3244	51.8801	2.3511	184.546	214.711	197.36	226.102	40.6463	38.0558	33.3019	46.1317	2.32633	376.953	244.564	247.444	73.4457	44.3373	57.221	58.6555	Terpenoid cyclases/protein prenyltransferase alpha-alpha toroid|Alpha-macroglobulin, receptor-binding|Alpha-macroglobulin-like, TED domain|Alpha-macroglobulin, receptor-binding domain superfamily__IPR008930|IPR009048|IPR011626|IPR036595	mRNA
BGLB028050	Bg28050	ankyrin-1-like		Signal transduction		4.23913	114.573	110.043	121.102	69.2427	3.97663	9.60037	3.43144	3.70572	3.94965	98.2085	104.187	121.789	59.9721	2.08443	9.03019	7.13613	5.12575	4.08346	58.4011	159.766	177.996	7.14056	4.37129	8.03102	10.4963	CARD domain|Ankyrin repeat|Death-like domain superfamily|Ankyrin repeat-containing domain|Ankyrin repeat-containing domain superfamily__IPR001315|IPR002110|IPR011029|IPR020683|IPR036770	mRNA
BGLB021400	Bg21400	antichymotrypsin-2-like		NA		1.89957	848.314	874.783	748.447	623.831	245.557	137.605	303.11	131.553	1.38582	369.091	381.551	706.374	632.12	241.793	175.444	156.4	213.085	1.38547	662.322	722.633	519.983	135.671	292.876	239.927	321.062	Serpin family|Serpin domain|Serpin superfamily__IPR000215|IPR023796|IPR036186	mRNA
BGLB001809	Bg1809	ATP-binding cassette sub-family A member 1-like		NA		4.54624	455.917	661.497	615.434	496.994	32.8072	21.3341	25.7358	12.97	3.12402	267.645	79.5485	208.602	178.538	12.5066	21.2855	21.4084	27.0932	3.8344	1175.99	989.318	1216.79	126.49	21.232	93.3606	80.2655	ABC transporter-like|AAA+ ATPase domain|ABC transporter, conserved site|Major facilitator superfamily domain|ABC transporter A|P-loop containing nucleoside triphosphate hydrolase|ATP-binding cassette subfamily A member 12__IPR003439|IPR003593|IPR017871|IPR020846|IPR026082|IPR027417|IPR030371	mRNA
BGLB000192	Bg192	baculoviral IAP repeat-containing protein 7-like isoform X1		NA		1.47273	49.2722	82.8417	56.5802	45.9461	35.7896	11.7338	18.8729	16.0581	1.42071	53.9607	80.2525	74.9468	77.8948	16.6754	38.0558	10.1095	40.2737	1.93626	66.3649	105.691	78.7853	13.261	22.4809	10.0388	42.6024	BIR repeat|Zinc finger, RING-type|Zinc finger, RING/FYVE/PHD-type__IPR001370|IPR001841|IPR013083	mRNA
BGLB000929	Bg929	beta-1,3-galactosyl-O-glycosyl-glycoprotein beta-1,6-N-acetylglucosaminyltransferase-like		NA		2.12143	55.2087	69.2408	44.6686	58.8886	5.96494	23.4676	7.43478	14.2053	1.30909	53.9607	47.1659	41.8453	43.4281	21.8865	18.7054	26.7605	5.858	1.96256	34.5097	68.8222	55.4415	11.2209	20.6075	10.0388	12.3485	Glycosyl transferase, family 14__IPR003406	mRNA
BGLB034721	Bg34721	beta-1,4-galactosyltransferase galt-1-like [Octopus sinensis]		NA		3.57289	34.4312	24.1106	24.8159	12.2954	0	1.06671	2.85953	3.0881	2.28324	17.2674	21.1191	21.8595	11.7187	2.08443	5.16011	4.16274	2.19675	2.01531	21.2368	8.60277	24.511	15.3012	0.624469	1.00388	0	Glycosyltransferase family 92__IPR008166	mRNA
BGLB022268	Bg22268	beta-hexosaminidase-like		NA		2.67123	357.372	418.536	265.034	306.739	57.6611	85.3366	21.1605	43.8511	2.66198	234.19	271.732	368.489	307.443	41.6885	47.731	30.9232	62.9735	2.14219	160.603	174.513	158.154	34.6827	25.6032	33.1279	58.0381	Chitobiase/beta-hexosaminidases, N-terminal domain|Chitobiase C-terminal domain|CBM2/CBM3, carbohydrate-binding domain superfamily|CBM2, carbohydrate-binding domain superfamily|Immunoglobulin-like fold|Immunoglobulin E-set|Glycoside hydrolase family 20, catalytic domain|Glycoside hydrolase superfamily|Beta-hexosaminidase__IPR004866|IPR004867|IPR008965|IPR012291|IPR013783|IPR014756|IPR015883|IPR01…	mRNA
BGLB012963	Bg12963	C-factor-like		NA		1.20612	103.294	215.759	161.8	130.72	74.5617	61.869	66.3411	58.0563	1.33499	215.843	136.57	121.789	184.052	66.7016	63.2113	72.5507	54.1865	1.70187	165.912	242.106	169.242	73.4457	51.831	67.2598	47.5418	Short-chain dehydrogenase/reductase SDR|NAD(P)-binding domain superfamily__IPR002347|IPR036291	mRNA
BGLB025118	Bg25118	carnitine O-palmitoyltransferase 1, muscle isoform-like (LOC106062230), transcript variant X1, mRNA		NA		3.01732	5.34277	11.7462	23.8233	36.8863	0	4.26683	1.14381	3.0881	4.43525	36.6933	38.7183	22.484	41.3601	0	2.58005	1.18936	1.4645	3.64431	84.9471	15.9766	2.33438	2.04016	0	2.00775	4.93941	NA	ncRNA
BGLB006180	Bg6180	cell division control protein 6 homolog, partial		NA		1.47718	176.312	100.152	98.2709	141.721	42.7487	45.8684	53.7592	40.1453	1.665	178.07	123.195	160.511	127.527	58.3639	50.9561	39.2487	33.6835	1.33214	236.259	131.499	154.653	135.671	26.2277	62.2404	55.5684	AAA+ ATPase domain|Cdc6, C-terminal|Cell division protein Cdc6/18|P-loop containing nucleoside triphosphate hydrolase|Winged helix-like DNA-binding domain superfamily|Winged helix DNA-binding domain superfamily|AAA lid domain__IPR003593|IPR015163|IPR016314|IPR027417|IPR036388|IPR036390|IPR041083	mRNA
BGLB039229	Bg39229	cell wall adhesin EAP1-like (LOC106053157), partial mRNA		NA		5.07919	199.464	177.43	183.638	188.961	2.98247	8.53366	6.86287	2.47048	3.79725	175.912	140.794	226.09	213.004	27.0975	5.16011	14.2723	5.858	3.62377	144.675	431.367	350.74	20.4016	21.8564	28.1086	29.6365	NA	mRNA
BGLB017441	Bg17441	cell wall protein DAN4-like		NA		2.05446	66.4878	118.08	88.3446	70.5369	33.8013	25.601	6.86287	14.2053	2.08426	86.3372	30.2707	60.582	51.7001	14.591	5.80512	8.92016	23.432	1.58432	58.4011	57.7614	89.29	15.3012	8.74257	31.1202	37.0456	NA	mRNA
BGLB016789	Bg16789	centrosomal protein of 290 kDa-like		NA		1.45125	149.598	156.41	137.976	157.899	99.4156	38.4015	43.4649	33.9691	1.92088	144.615	148.537	128.659	153.032	33.3508	34.8307	44.0061	36.6125	1.87267	151.312	142.56	133.643	34.6827	43.7129	42.1628	37.0456	Centrosomal protein of 290kDa__IPR026201	mRNA
BGLB039523	Bg39523	chordin-like (LOC106079153), transcript variant X1, mRNA		NA		1.38427	213.711	326.421	276.945	346.213	108.363	117.338	130.966	81.5259	1.52115	300.022	318.898	293.542	269.53	83.377	89.6569	118.341	114.231	1.42391	577.375	313.387	290.047	146.891	99.2906	165.64	182.141	VWFC domain__IPR001007	mRNA
BGLB028616	Bg28616	clone BRIBAC72bg_line5, complete sequence		NA		1.37972	346.093	416.063	414.922	319.681	118.305	144.005	136.114	169.846	1.03341	431.686	273.844	395.969	314.337	146.952	159.963	230.735	143.521	1.95811	837.525	513.708	402.097	115.269	118.025	147.57	227.83	NA	ncRNA
BGLB019916	Bg19916	coiled-coil domain-containing protein 65-like (LOC106071139), mRNA		NA		1.5023	55.2087	82.8417	55.5876	52.4174	50.702	3.20012	30.311	0	6.64054	49.6439	40.1262	58.7083	33.7774	0	0.645014	0	0	7.01876	200.422	126.584	109.716	2.04016	0	1.00388	0	NA	ncRNA
BGLB036771	Bg36771	collagen alpha-1(XIV) chain-like, partial		Biomineralization/Cytoskeleton/Tissue growth		4.10921	31.463	97.679	89.3372	48.5346	1.98831	1.06671	6.29097	4.94097	2.8758	26.9804	73.9168	61.2066	7.58268	6.25328	7.74016	1.18936	6.59025	2.14827	41.1462	11.0607	29.7633	6.12048	6.24469	4.01551	7.40912	von Willebrand factor, type A|von Willebrand factor A-like domain superfamily__IPR002035|IPR036465	mRNA
BGLB021236	Bg21236	cysteine-rich DPF motif domain-containing protein 1-like		NA		6.09857	17.2156	16.692	25.8085	15.5311	0	0	0	0	5.96372	18.3466	17.5992	21.8595	14.476	0	0	0	0	5.66141	17.2549	24.5793	12.8391	0	0	0	0	Cysteine-rich domain, DPF-motif__IPR018785	mRNA
BGLB019393	Bg19393	cytochrome b-like		ATP biosynthesis		11.5031	9082.71	10578.4	11422.3	12531.6	6.95909	4.26683	1.14381	1.23524	11.3555	13342.3	13543	12179.5	19.3014	1.04221	3.87008	7.13613	1.4645	12.589	17461.9	16893.4	12986.7	1.02008	4.99575	1.00388	1.85228	Cytochrome b/b6, C-terminal|Cytochrome b/b6-like domain superfamily|Cytochrome b/b6, C-terminal domain superfamily__IPR005798|IPR027387|IPR036150	mRNA
BGLB019394	Bg19394	cytochrome c oxidase subunit 2-like, partial		ATP biosynthesis		10.1538	51897.9	60607.3	60008.8	75781.9	65.6143	54.4021	54.903	38.2925	9.77811	65379.9	76403.2	66133.1	37.9134	53.1529	71.5965	60.6571	46.864	11.2863	64750.9	64824.3	59711.7	18.3614	26.8522	29.1124	27.1668	Cytochrome c oxidase subunit II-like C-terminal|Cupredoxin|Cytochrome C oxidase subunit II, transmembrane domain|Cytochrome c oxidase subunit 2, C-terminal|Cytochrome C oxidase subunit II, transmembrane domain superfamily__IPR002429|IPR008972|IPR011759|IPR034210|IPR036257	mRNA
BGLB034294	Bg34294	DgyrCDS3907 [Dimorphilus gyrociliatus]		NA		1.86057	91.4208	93.9697	102.241	47.2403	19.8831	25.601	14.8696	30.2634	1.72414	98.2085	64.7652	91.1853	79.2735	29.182	29.6706	14.2723	25.6287	1.4132	53.0919	97.0884	92.208	29.5823	36.2192	38.1473	18.5228	Protein of unknown function DUF5054__IPR032482	mRNA
BGLB039401	Bg39401	DNA polymerase delta catalytic subunit-like		NA		4.66351	18.4029	19.1649	21.838	25.238	0.994156	0	0	1.23524	7.40096	45.327	62.6533	11.8666	77.8948	0	0	0	0	5.25429	15.9276	11.0607	46.104	0	0	1.00388	0	DNA-directed DNA polymerase, family B, multifunctional domain|C4-type zinc-finger of DNA polymerase delta|DNA polymerase family B, C-terminal domain__IPR006134|IPR025687|IPR042087	mRNA
BGLB009744	Bg9744	DNA polymerase kappa-like		NA		1.35168	287.322	305.401	255.107	261.44	113.334	98.1371	121.816	95.1136	1.6067	357.22	242.869	239.205	303.997	89.6303	99.9771	96.3378	83.4764	1.76017	517.646	369.919	298.8	138.731	76.1853	125.485	133.364	UmuC domain|DNA polymerase, Y-family, little finger domain|DNA polymerase IV|DNA polymerase type-Y, HhH motif|DNA polymerase, Y-family, little finger domain superfamily__IPR001126|IPR017961|IPR022880|IPR024728|IPR036775	mRNA
BGLB002056	Bg2056	DNA-directed RNA polymerase II subunit RPB11-like		NA		1.1213	31.463	35.8568	45.6612	34.9449	14.9123	24.5343	8.57859	18.5286	1.17989	57.1984	29.5667	29.9787	36.5347	15.6332	16.1253	22.5977	11.716	2.05734	80.9652	65.1353	37.9337	19.3815	16.2362	10.0388	12.966	DNA-directed RNA polymerase Rpb11, 13-16kDa subunit, conserved site|DNA-directed RNA polymerase, RBP11-like dimerisation domain|RNA polymerase, RBP11-like subunit|RNA polymerase RBP11__IPR008193|IPR009025|IPR036603|IPR037685	mRNA
BGLB028041	Bg28041	dnaJ homolog subfamily C member 16-like		NA		1.90283	751.55	1043.56	760.359	776.554	203.802	225.075	242.488	208.138	1.7341	727.391	793.373	914.351	724.491	209.485	223.175	247.386	255.555	2.05451	1133.51	833.24	1006.12	256.04	225.433	240.93	248.206	DnaJ domain|DnaJ domain, conserved site|Thioredoxin-like superfamily|Chaperone J-domain superfamily__IPR001623|IPR018253|IPR036249|IPR036869	mRNA
BGLB029371	Bg29371	expansin-YoaJ-like isoform X1		NA		3.0244	115.76	122.408	132.021	308.68	13.9182	21.3341	21.7324	24.0872	4.02539	401.468	397.743	131.157	425.319	14.591	20.6404	16.0563	30.0222	2.17835	47.7827	23.3504	75.8673	11.2209	16.2362	12.0465	2.46971	Expansin, cellulose-binding-like domain superfamily|RlpA-like domain superfamily__IPR036749|IPR036908	mRNA
BGLB036569	Bg36569	fasciclin-1-like [Pomacea canaliculata]		NA		2.72413	24.3393	131.681	78.4182	163.076	6.95909	11.7338	13.1538	26.5577	2.85237	103.605	103.483	16.863	134.42	5.21106	23.2205	4.16274	15.3772	2.36738	38.4916	22.1214	77.6181	9.18072	11.8649	7.02714	6.17427	FAS1 domain|FAS1 domain superfamily__IPR000782|IPR036378	mRNA
BGLB036369	Bg36369	flocculation protein FLO11-like isoform X5		NA		6.53316	30.8694	19.1649	26.8012	25.238	0	0	0	0	5.67539	24.8219	11.2635	13.7402	8.96135	0	0	0	0	5.99373	15.9276	24.5793	28.5961	0	0	0	0	NA	mRNA
BGLB030236	Bg30236	fruit bromelain-like, partial		NA		2.80282	23.152	1.85466	2.97791	27.1794	3.97663	1.06671	1.71572	0	5.06825	25.9012	39.4223	33.7261	19.3014	1.04221	1.29003	0	0	3.64639	10.6184	33.1821	20.4258	1.02008	2.49788	2.00775	0	Cathepsin propeptide inhibitor domain (I29)|Papain-like cysteine peptidase superfamily__IPR013201|IPR038765	mRNA
BGLB036107	Bg36107	galactoside 2-alpha-L-fucosyltransferase 1-like		NA		4.80156	182.248	188.558	214.409	167.606	0	4.26683	0	21.6167	3.8615	141.377	74.6207	177.999	110.294	23.9709	0	8.32549	0.732249	4.85496	349.079	392.04	417.854	21.4217	2.49788	27.1047	1.85228	Glycosyl transferase, family 11__IPR002516	mRNA
BGLB024260	Bg24260	gamma-glutamylcyclotransferase-like		Adhesion/Carbohydrate binding/Pattern recognition		1.44893	62.926	71.7137	84.374	69.8898	33.8013	24.5343	22.3043	22.852	1.40291	58.2776	78.8445	64.3294	59.9721	36.4775	19.3504	19.6244	21.2352	2.23868	102.202	111.836	85.7884	11.2209	38.0926	17.0659	18.5228	Gamma-glutamyl cyclotransferase-like|Gamma-glutamylcyclotransferase|Gamma-glutamyl cyclotransferase-like superfamily__IPR013024|IPR017939|IPR036568	mRNA
BGLB039931	Bg39931	glucose dehydrogenase [FAD, quinone]-like isoform X1		NA		1.07228	115.76	185.466	144.925	212.905	59.6494	67.2026	99.5116	82.1436	1.88032	175.912	331.569	229.212	326.745	56.2795	79.9817	68.9826	78.3507	1.53881	315.897	196.635	151.151	63.2449	84.3034	75.2908	84.5874	Glucose-methanol-choline oxidoreductase, C-terminal|FAD/NAD(P)-binding domain superfamily__IPR007867|IPR036188	mRNA
BGLB010747	Bg10747	GTP-binding protein ypt1-like		NA		1.34046	32.6503	53.7853	32.757	28.4736	6.95909	25.601	8.57859	16.0581	2.4786	101.446	111.227	64.9539	157.168	8.3377	36.7658	13.0829	17.574	1.00205	21.2368	20.8924	28.0125	10.2008	16.8607	13.0504	6.79169	Small GTPase|Small GTP-binding protein domain|P-loop containing nucleoside triphosphate hydrolase__IPR001806|IPR005225|IPR027417	mRNA
BGLB009983	Bg9983	guanine nucleotide-binding protein G(s) subunit alpha-like		Neuro-related/Reproduction/Signal transduction		1.80994	28.4948	17.9284	21.838	27.1794	0.994156	8.53366	7.43478	9.26431	1.95156	16.1882	35.9024	26.8559	27.5734	4.16885	7.74016	4.16274	10.2515	1.54428	15.9276	6.14484	12.2555	7.14056	2.49788	3.01163	2.46971	Guanine nucleotide binding protein (G-protein), alpha subunit|G protein alpha subunit, helical insertion|P-loop containing nucleoside triphosphate hydrolase__IPR001019|IPR011025|IPR027417	mRNA
BGLB031874	Bg31874	histone chaperone RTT106-like, partial		NA		7.12645	80.7352	44.512	27.7938	0	0	0	0	0	6.09759	44.2478	0	23.7332	11.0294	0	0	0	0	6.59698	21.2368	0	98.0439	0	0	0	0	NA	mRNA
BGLB026815	Bg26815	kielin/chordin-like protein (LOC106056810), mRNA		Nucleic acid biosynthesis/Nucleic acid metabolism/Nucleic acid repair		6.12411	115.166	110.043	33.7496	86.7151	1.98831	0	0.571906	1.23524	3.51753	47.4854	0	63.0802	0	0	1.29003	3.56807	3.66125	5.13312	82.2925	113.065	75.8673	2.04016	3.12235	2.00775	1.85228	NA	mRNA
BGLB009147	Bg9147	laccase-like		NA		3.82159	653.006	168.774	849.696	527.409	12.924	64.0024	46.3244	29.6458	4.47957	524.498	1571.96	766.956	1210.47	9.37992	51.6011	14.2723	104.712	3.76194	6.63649	1.22897	110.299	1.02008	1.24894	0	6.79169	Multicopper oxidase, type 1|Cupredoxin|Multicopper oxidase, type 2|Multicopper oxidase, type 3__IPR001117|IPR008972|IPR011706|IPR011707	mRNA
BGLB034952	Bg34952	leucine-rich repeat-containing protein 74A-like		immune recognition		3.57424	46.8977	46.9848	61.5434	49.8289	1.98831	3.20012	2.85953	8.02907	2.93687	46.4062	25.3429	42.4699	2.75734	5.21106	5.80512	2.97339	0	4.11538	74.3287	54.0745	64.1954	4.08032	3.12235	4.01551	2.46971	Leucine-rich repeat|EF-hand domain pair|Leucine-rich repeat domain superfamily__IPR001611|IPR011992|IPR032675	mRNA
BGLB032725	Bg32725	leukocyte elastase inhibitor-like		NA		3.6924	175.718	66.7679	228.306	375.334	0.994156	7.46695	37.1739	17.911	4.05013	154.328	401.966	301.036	366.037	1.04221	13.5453	6.54145	51.2575	6.184	1.3273	0	167.492	0	0	0	1.23485	Serpin family|Serpin, conserved site|Serpin domain|Serpin superfamily__IPR000215|IPR023795|IPR023796|IPR036186	mRNA
BGLB000007	Bg7	low affinity immunoglobulin epsilon Fc receptor-like (LOC106071722), partial mRNA		NA		3.25209	7.1237	29.6746	7.94108	12.9426	1.98831	0	1.14381	1.85286	4.24923	12.9506	14.0794	6.24557	20.68	1.04221	0.645014	0	0	4.22227	15.9276	28.2662	22.7602	0	1.24894	1.00388	1.23485	C-type lectin-like|C-type lectin-like/link domain superfamily|C-type lectin fold__IPR001304|IPR016186|IPR016187	mRNA
BGLB037032	Bg37032	low-density lipoprotein receptor-related protein 8-like, partial		NA		4.37251	55.2087	16.692	49.6318	119.072	0	0	9.1505	1.23524	5.04109	29.1388	125.307	33.7261	89.6135	0	0	0	7.32249	3.51472	1.3273	0	21.593	1.02008	0	0	0	LDLR class B repeat|Six-bladed beta-propeller, TolB-like__IPR000033|IPR011042	mRNA
BGLB035454	Bg35454	macrophage-expressed gene 1 protein-like isoform X2		Cellular defense		1.75552	1222.31	1080.03	766.315	685.956	197.837	327.479	337.425	239.019	1.68447	523.419	531.497	1274.72	1102.25	387.703	188.344	274.741	197.707	1.58059	826.907	819.721	1372.61	338.666	416.521	315.217	290.808	Membrane attack complex component/perforin (MACPF) domain|Macrophage-expressed gene 1 protein__IPR020864|IPR039707	mRNA
BGLB024790	Bg24790	maltase 1-like, partial		Carbohydrate metabolism		5.48697	33.2439	11.128	34.7422	62.7714	1.98831	0	0	0	5.83293	14.0298	80.2525	54.961	0	0	0	0	1.4645	4.8359	0	0	35.5993	0	0	0	0	Glycosyl hydrolase, family 13, catalytic domain|Glycoside hydrolase superfamily__IPR006047|IPR017853	mRNA
BGLB008251	Bg8251	mediator of RNA polymerase II transcription subunit 31-like isoform X1		NA		1.71283	250.517	340.64	344.445	333.271	107.369	91.7368	102.943	78.4378	2.12086	357.22	318.898	289.17	348.114	69.8283	72.2415	70.172	84.9409	2.60683	469.863	405.559	336.734	80.5863	66.1938	66.2559	55.5684	Mediator complex, subunit Med31|Mediator complex, subunit Med31 domain superfamily__IPR008831|IPR038089	mRNA
BGLB027142	Bg27142	metabotropic glutamate receptor 2 isoform X2 [Aplysia californica]		NA		4.07227	0	19.1649	0	18.1196	0	0	1.14381	0	5.15721	15.109	27.4548	18.7367	26.8841	0	1.29003	0	0	3.6777	13.273	12.2897	0	0	0	0	1.23485	NA	mRNA
BGLB024686	Bg24686	metalloendopeptidase OMA1, mitochondrial-like		NA		1.31482	539.026	628.731	497.31	574.65	255.498	229.342	242.488	159.346	1.29691	616.232	395.631	614.564	583.866	221.991	218.015	204.569	242.375	1.79124	868.053	763.189	558.5	223.397	199.83	227.88	205.603	Peptidase M48__IPR001915	mRNA
BGLB038874	Bg38874	methyltransferase-like protein 24		Protein modification/Biosynthesis		2.26103	13.6538	64.9133	33.7496	33.6507	2.98247	13.8672	6.86287	5.55859	4.47899	389.596	116.155	24.9823	465.99	11.4643	7.09515	0	24.8965	2.71819	128.748	77.4249	403.848	35.7028	36.2192	10.0388	36.4282	Methyltransferase domain|Methyltransferase-like protein 24|S-adenosyl-L-methionine-dependent methyltransferase__IPR025714|IPR026913|IPR029063	mRNA
BGLB033601	Bg33601	mixed lineage kinase domain-like protein (LOC106052698), mRNA		NA		5.34536	16.0283	20.4013	34.7422	20.061	0	0	1.14381	0	6.03172	26.9804	8.44763	23.7332	16.544	0	0	0	0	5.15278	11.9457	25.8083	32.6813	0	0	0	1.23485	NA	mRNA
BGLB039818	Bg39818	mucin-4-like		Adhesion/Carbohydrate binding/Pattern recognition/Apoptosis/Autophagy		8.93373	306.913	234.924	299.776	203.198	0.994156	0	0	0	8.87757	175.912	78.1406	185.493	112.362	0	0	0	0	8.5172	41.1462	131.499	250.946	0	0	0	0	NA	mRNA
BGLB001411	Bg1411	mutS protein homolog 4-like isoform X1		NA		1.66976	77.767	108.189	73.455	47.2403	20.8773	20.2674	41.7491	11.7348	1.84955	92.8125	54.9096	63.0802	92.3708	22.9287	10.9652	42.8168	5.12575	1.66535	124.766	77.4249	74.1165	54.0642	1.24894	29.1124	32.7236	DNA mismatch repair protein MutS, C-terminal|DNA mismatch repair protein MutS, core|DNA mismatch repair protein MutS, connector domain|DNA mismatch repair protein MutS, clamp|DNA mismatch repair Msh2-type|DNA mismatch repair protein MutS/MSH|P-loop containing nucleoside triphosphate hydrolase|DNA mismatch repair protein MutS, core domain superfamily|MutS, connector domain superfamily__IPR000432|I…	mRNA
BGLB033542	Bg33542	NADH dehydrogenase [ubiquinone] iron-sulfur protein 8, mitochondrial-like		Antioxidative/Oxidative		7.83847	138.912	128.59	177.682	323.564	0	1.06671	1.14381	0	7.66523	196.417	155.577	138.652	151.654	0	0.645014	0.594678	0.732249	7.95104	525.61	426.452	288.296	1.02008	0	3.01163	1.23485	NADH-quinone oxidoreductase, chain I|4Fe-4S ferredoxin-type, iron-sulphur binding domain|4Fe-4S ferredoxin, iron-sulphur binding, conserved site__IPR010226|IPR017896|IPR017900	mRNA
BGLB012929	Bg12929	NADH-ubiquinone oxidoreductase chain 4-like		Antioxidative/Oxidative		7.54911	72003.4	77095.3	82259.7	97073.1	431.464	523.753	367.736	403.924	7.29459	74956.9	97230.8	83037.9	2477.47	405.421	409.584	375.836	428.366	8.44924	95229.6	98151.4	72780.1	344.787	226.058	262.012	197.577	NADH:quinone oxidoreductase/Mrp antiporter, membrane subunit|NADH:ubiquinone oxidoreductase__IPR001750|IPR003918	mRNA
BGLB031203	Bg31203	neudesin-like isoform X1		NA		1.33055	209.555	147.755	226.321	267.911	66.6085	85.3366	78.923	102.525	1.41888	242.823	416.046	280.426	279.87	92.757	112.877	134.992	107.641	1.3822	102.202	206.466	169.826	39.7831	87.4257	69.2675	51.2464	Cytochrome b5-like heme/steroid binding domain|Cytochrome b5-like heme/steroid binding domain superfamily__IPR001199|IPR036400	mRNA
BGLB033456	Bg33456	neuronal acetylcholine receptor subunit beta-4-like		NA		2.47697	8.31098	14.2191	18.8601	18.1196	0	3.20012	4.00334	2.47048	3.0047	33.4557	2.81588	28.7296	1.37867	4.16885	0	2.97339	0	4.28721	46.4554	65.1353	33.2649	0	7.49363	1.00388	0	Neurotransmitter-gated ion-channel|Neurotransmitter-gated ion-channel ligand-binding domain|Neurotransmitter-gated ion-channel ligand-binding domain superfamily__IPR006201|IPR006202|IPR036734	mRNA
BGLB025230	Bg25230	nucleolar and coiled-body phosphoprotein 1-like (LOC106076189), mRNA		NA		6.92307	33.8376	51.3124	20.8453	27.8265	0	0	0	0	4.37808	9.71293	23.231	19.9858	0.689335	0	0	0	1.4645	7.61359	138.039	55.3035	31.5141	0	0	0	0	NA	ncRNA
BGLB016331	Bg16331	pantothenate kinase 4-like		NA		1.37382	73.0179	159.501	91.3225	148.839	27.8364	46.9351	49.7558	54.9682	1.7683	212.605	190.072	183.62	61.3508	34.393	47.086	49.9529	55.651	2.38406	261.478	154.85	146.482	40.8032	33.7213	31.1202	38.8979	Domain of unknown function DUF89|Type II pantothenate kinase|At2g17340, three-helix bundle domain|AF1104-like superfamily__IPR002791|IPR004567|IPR035073|IPR036075	mRNA
BGLB036007	Bg36007	pentraxin fusion protein-like		NA		6.66034	39.1803	56.8764	39.7054	38.1805	0	0	0	0.617621	5.81923	51.8023	35.1985	41.8453	30.3307	1.04221	0	0.594678	0	5.46182	13.273	1.22897	76.4509	1.02008	0	0	0	Galactose-binding-like domain superfamily__IPR008979	mRNA
BGLB016734	Bg16734	peptidoglycan-recognition protein SC2-like		Adhesion/Carbohydrate binding/Pattern recognition		4.20041	78.3607	50.0759	90.3298	80.891	1.98831	6.40024	1.14381	5.55859	5.71197	147.852	179.512	166.132	108.226	0	5.80512	0	4.3935	4.72921	0	13.5186	57.1923	0	0	0	1.85228	N-acetylmuramoyl-L-alanine amidase domain|Peptidoglycan recognition protein family domain, metazoa/bacteria|Peptidoglycan recognition protein|Peptidoglycan recognition protein, PGRP-S|N-acetylmuramoyl-L-alanine amidase/PGRP domain superfamily__IPR002502|IPR006619|IPR015510|IPR017331|IPR036505	mRNA
BGLB023784	Bg23784	phospholipase B1, membrane-associated-like, partial		NA		2.10089	33.8376	33.384	32.757	27.8265	10.9357	4.26683	12.01	1.23524	2.9082	72.3074	2.81588	67.4521	45.4961	1.04221	3.87008	6.54145	12.4482	3.15333	165.912	87.2567	64.779	3.06024	26.2277	10.0388	6.79169	GDSL lipase/esterase|SGNH hydrolase superfamily|Phospholipase B1, membrane-associated__IPR001087|IPR036514|IPR038885	mRNA
BGLB016511	Bg16511	piggyBac transposable element-derived protein 4-like		NA		2.14534	14.841	14.2191	32.757	27.1794	2.98247	6.40024	3.43144	6.17621	1.60459	11.8714	17.5992	19.3613	6.89335	5.21106	3.87008	2.37871	5.858	2.7749	27.8733	30.7242	18.675	5.1004	3.12235	1.00388	4.93941	PiggyBac transposable element-derived protein__IPR029526	mRNA
BGLB026626	Bg26626	poly [ADP-ribose] polymerase 14-like		NA		1.72798	284.354	333.84	309.702	283.442	85.4974	91.7368	105.231	77.8202	1.72576	218.001	252.021	293.542	231.616	91.7147	63.2113	61.8465	79.0829	1.76012	173.876	387.125	375.251	74.4658	114.278	89.345	95.0837	Macro domain__IPR002589	mRNA
BGLB014176	Bg14176	prenylcysteine oxidase-like (LOC106053433), mRNA		NA		9.59472	231.52	161.974	270.989	196.08	0	0	0	0	9.17236	186.704	0	108.673	382.581	0	0	0	0	8.43395	88.929	152.392	140.646	0	0	0	0	NA	nontranslating CDS
BGLB010630	Bg10630	probable 4-coumarate--CoA ligase 5		NA		1.40241	151.972	64.295	85.3667	152.722	48.7137	38.4015	48.0401	33.3515	2.03591	99.2877	86.5882	207.977	197.839	33.3508	36.7658	13.6776	57.8477	2.12773	47.7827	50.3876	38.5173	7.14056	18.1096	5.01938	11.1137	AMP-dependent synthetase/ligase|AMP-binding, conserved site|AMP-binding enzyme, C-terminal domain|AMP-dependent synthetase-like superfamily__IPR000873|IPR020845|IPR025110|IPR042099	mRNA
BGLB038046	Bg38046	probable low affinity copper uptake protein 2		NA		1.02484	157.909	131.681	247.166	138.485	53.6844	119.471	76.0635	78.4378	2.17146	285.992	342.129	350.376	287.453	53.1529	79.3367	55.305	88.6022	1.24609	61.0557	114.294	87.5392	36.7229	42.4639	33.1279	37.663	Ctr copper transporter__IPR007274	mRNA
BGLB036712	Bg36712	protein kinase C-binding protein NELL2-like		NA		6.35402	486.192	476.031	486.391	421.28	4.97078	6.40024	4.57525	5.55859	6.59488	304.339	183.736	294.791	206.8	4.16885	1.29003	0.594678	2.929	6.44537	169.894	304.784	454.62	6.12048	3.74682	1.00388	1.85228	EGF-like domain|EGF-like calcium-binding domain|EGF-like, conserved site__IPR000742|IPR001881|IPR013032	mRNA
BGLB020239	Bg20239	protein PIF-like, partial		NA		5.38707	101.513	147.137	86.3593	74.4197	0.994156	6.40024	0	1.23524	3.38329	41.0102	23.935	72.4486	36.5347	5.21106	2.58005	1.78403	5.858	3.79933	6.63649	167.14	1.16719	1.02008	6.86916	3.01163	3.08713	Chitin binding domain|Chitin binding domain superfamily__IPR002557|IPR036508	mRNA
BGLB007619	Bg7619	protein SDA1 homolog, partial		NA		2.66512	203.025	153.937	134.998	203.198	26.8422	22.4009	23.4481	34.5868	2.57155	83.0995	132.346	122.413	164.062	30.2242	9.03019	19.6244	23.432	1.75426	102.202	71.2801	73.5329	27.5421	24.3543	23.0892	23.4622	Uncharacterised domain NUC130/133, N-terminal|Armadillo-type fold|Sda1__IPR012977|IPR016024|IPR027312	mRNA
BGLB002193	Bg2193	protein-S-isoprenylcysteine O-methyltransferase-like		NA		1.27439	71.237	28.4382	68.4919	66.0071	18.889	26.6677	23.4481	25.9401	2.11999	70.149	76.0287	73.0731	68.2441	20.8443	16.7704	11.2989	15.3772	1.82579	47.7827	61.4484	49.6055	14.2811	21.232	12.0465	12.3485	Isoprenylcysteine carboxyl methyltransferase|Protein-S-isoprenylcysteine O-methyltransferase__IPR007269|IPR025770	mRNA
BGLB020031	Bg20031	protocadherin Fat 1-like		NA		4.44256	125.258	97.0608	138.969	111.953	4.97078	6.40024	2.28762	6.79383	3.07932	77.7035	30.2707	89.9362	57.9041	4.16885	5.80512	6.54145	12.4482	4.76266	46.4554	260.541	73.5329	7.14056	4.37129	1.00388	4.32199	Cadherin-like|Cadherin-like superfamily__IPR002126|IPR015919	mRNA
BGLB003359	Bg3359	putative acyl-CoA dehydrogenase AidB		NA		2.77647	86.078	95.2061	76.4329	131.367	10.9357	11.7338	20.0167	12.3524	3.82881	102.525	313.97	147.395	248.16	11.4643	7.09515	7.73081	29.29	3.22835	46.4554	61.4484	43.7696	8.16064	5.62022	2.00775	4.93941	Acyl-CoA dehydrogenase, conserved site|Acyl-CoA dehydrogenase/oxidase C-terminal|Acyl-CoA dehydrogenase-like, C-terminal__IPR006089|IPR009075|IPR036250	mRNA
BGLB034009	Bg34009	putative amine oxidase [copper-containing]		Chaperones/Detoxification/Stress response		2.17093	144.849	259.653	205.476	171.489	46.7253	37.3348	48.612	37.6749	2.34509	98.2085	113.339	149.269	99.2642	31.2664	25.1555	25.5711	5.858	2.44931	92.9108	158.537	235.772	16.3213	20.6075	23.0892	59.273	Copper amine oxidase|Copper amine oxidase, catalytic domain|Copper amine oxidase, catalytic domain superfamily__IPR000269|IPR015798|IPR036460	mRNA
BGLB024148	Bg24148	rab GTPase-binding effector protein 1-like		NA		2.79458	5.34277	56.8764	2.97791	55.0059	3.97663	2.13341	6.86287	3.0881	3.38277	43.1686	86.5882	44.9681	64.1081	3.12664	6.45014	5.3521	6.59025	3.6317	86.2744	50.3876	0.583595	3.06024	4.99575	1.00388	3.70456	FYVE zinc finger|Rabaptin|Zinc finger, FYVE/PHD-type|Zinc finger, RING/FYVE/PHD-type|Rabaptin, GTPase-Rab5 binding domain|Zinc finger, FYVE-related__IPR000306|IPR003914|IPR011011|IPR013083|IPR015390|IPR017455	mRNA
BGLB020481	Bg20481	radial spoke head protein 9 homolog, partial		NA		5.64605	38.5867	45.1302	42.6833	44.0047	0	0	2.28762	0	4.88442	34.5349	19.7111	40.5962	37.2241	2.08443	0	1.18936	0	7.17156	83.6198	77.4249	64.1954	0	0.624469	0	0	NA	mRNA
BGLB010724	Bg10724	ras-related and estrogen-regulated growth inhibitor-like isoform X1		NA		2.59163	33.8376	66.1497	37.7201	28.4736	0.994156	8.53366	12.01	4.94097	1.68643	34.5349	22.527	33.7261	15.1654	6.25328	6.45014	9.51484	9.51924	2.65664	151.312	104.462	82.8704	14.2811	16.8607	15.0582	25.3145	Small GTPase|Small GTP-binding protein domain|Small GTPase superfamily, Ras-type|P-loop containing nucleoside triphosphate hydrolase__IPR001806|IPR005225|IPR020849|IPR027417	mRNA
BGLB008370	Bg8370	retinol dehydrogenase 3-like		NA		1.33355	205.4	137.245	172.719	208.375	66.6085	58.6689	86.3578	71.0264	1.49237	189.942	254.133	178.623	246.782	80.2504	96.107	72.5507	54.1865	1.45628	215.022	192.948	168.075	37.7429	78.0587	92.3567	75.9435	Short-chain dehydrogenase/reductase SDR|NAD(P)-binding domain superfamily__IPR002347|IPR036291	mRNA
BGLB014019	Bg14019	ring canal kelch homolog		NA		5.40413	55.2087	44.512	55.5876	55.0059	0.994156	1.06671	1.14381	0.617621	3.0943	82.0203	8.44763	44.9681	42.0494	4.16885	1.93504	11.8936	1.4645	3.72909	83.6198	111.836	142.397	15.3012	10.616	1.00388	6.17427	BTB/POZ domain|SKP1/BTB/POZ domain superfamily|BTB/Kelch-associated|Kelch-type beta propeller__IPR000210|IPR011333|IPR011705|IPR015915	mRNA
BGLB038771	Bg38771	selenium-binding protein 1-like		NA		1.86661	67.0815	69.859	44.6686	75.0668	28.8305	22.4009	10.8662	6.17621	2.12971	72.3074	119.675	83.0661	83.4095	37.5197	20.6404	15.4616	5.858	1.36499	127.421	61.4484	121.388	11.2209	44.9618	62.2404	43.2199	Selenium-binding protein|Cytochrome cd1-nitrite reductase-like, haem d1 domain superfamily__IPR008826|IPR011048	mRNA
BGLB027649	Bg27649	serine protease inhibitor A3A-like		NA		5.03259	109.824	42.0391	120.109	222.612	0	0	12.5819	1.23524	5.43697	127.347	388.591	312.903	200.596	0	0	0	22.6997	5.04641	0	0	41.4352	0	0	0	0	Serpin family|Serpin domain|Serpin superfamily__IPR000215|IPR023796|IPR036186	mRNA
BGLB005661	Bg5661	serpin B11-like		Protease inhibitor		4.38401	36.8058	43.2755	41.6907	31.0621	0.994156	1.06671	2.28762	1.85286	2.8425	28.0596	12.6714	43.719	6.20401	6.25328	0.645014	2.37871	2.19675	3.14991	42.4735	49.1587	29.1797	2.04016	4.37129	4.01551	6.79169	Serpin family|Serpin, conserved site|Serpin domain|Serpin superfamily__IPR000215|IPR023795|IPR023796|IPR036186	mRNA
BGLB012229	Bg12229	slit homolog 3 protein-like		NA		3.61328	733.147	688.081	706.756	758.434	32.8072	51.202	74.3478	74.1145	3.71764	656.163	658.915	761.959	479.777	28.1398	49.6661	52.9263	60.0445	3.12389	1718.85	1404.71	1256.48	131.59	124.894	84.3257	343.289	Leucine-rich repeat|Leucine-rich repeat, typical subtype|Leucine-rich repeat domain superfamily__IPR001611|IPR003591|IPR032675	mRNA
BGLB017908	Bg17908	sodium channel modifier 1-like isoform X1		NA		1.43328	85.4844	103.243	102.241	88.0094	30.8188	30.9345	44.0368	32.1163	1.63167	138.139	114.043	108.673	88.2348	33.3508	26.4456	45.1955	37.3447	2.13173	200.422	109.378	151.151	27.5421	42.4639	34.1318	37.0456	Sodium channel modifier 1, acidic C-terminal domain|Sodium channel modifier 1__IPR031625|IPR033570	mRNA
BGLB013704	Bg13704	sodium- and chloride-dependent glycine transporter 1-like, partial		NA		2.7071	52.8341	53.7853	37.7201	33.6507	3.97663	4.26683	8.00668	9.88193	2.33843	36.6933	26.0469	43.719	30.3307	5.21106	7.74016	8.32549	4.3935	3.29269	23.8914	129.042	101.545	4.08032	14.9873	8.03102	6.17427	Sodium:neurotransmitter symporter|Sodium:neurotransmitter symporter superfamily__IPR000175|IPR037272	mRNA
BGLB034591	Bg34591	sodium/potassium-transporting ATPase subunit alpha-B-like, partial		NA		5.12283	41.5549	37.7115	33.7496	38.1805	0.994156	1.06671	1.14381	0	5.50249	25.9012	21.1191	37.4734	33.7774	0	0	0	1.4645	2.58211	21.2368	17.2055	26.8454	4.08032	1.24894	1.00388	7.40912	P-type ATPase|Cation-transporting P-type ATPase, C-terminal|HAD superfamily|P-type ATPase, cytoplasmic domain N|HAD-like superfamily__IPR001757|IPR006068|IPR023214|IPR023299|IPR036412	mRNA
BGLB035441	Bg35441	sperm flagellar protein 1-like isoform X2		NA		2.58724	254.672	304.165	264.041	188.961	47.7195	40.5349	39.4615	37.6749	2.55477	214.764	172.472	232.335	267.462	37.5197	39.9909	42.2221	27.8255	2.94225	426.063	378.522	407.349	59.1646	47.4597	58.2249	48.1593	Calponin homology domain|CH-like domain in sperm protein|CH domain superfamily__IPR001715|IPR010441|IPR036872	mRNA
BGLB018170	Bg18170	sulfotransferase 1A1-like		NA		1.21355	303.944	244.816	278.931	278.912	133.217	131.205	120.1	85.2317	2.02859	374.487	536.424	390.348	445.31	103.179	107.717	115.962	93.7279	1.41938	209.713	341.653	281.876	105.068	133.012	100.388	83.3526	Sulfotransferase domain|P-loop containing nucleoside triphosphate hydrolase__IPR000863|IPR027417	mRNA
BGLB034818	Bg34818	suppressor of SWI4 1 homolog (LOC106061281), mRNA		NA		5.53712	41.5549	25.3471	46.6539	44.6518	0	1.06671	0	1.23524	4.7059	23.7427	9.85557	26.2314	18.612	0	0.645014	1.18936	0	5.75527	65.0376	45.4718	30.3469	2.04016	0	0	0	NA	ncRNA
BGLB020335	Bg20335	synaptonemal complex protein 1-like, partial		NA		7.92053	158.502	95.2061	4.96318	7.11841	0	0	0	0	6.88437	6.47529	79.5485	8.11924	44.1174	0	0	0	0	7.63454	50.4373	66.3642	104.463	0	0	0	0	NA	mRNA
BGLB006175	Bg6175	syntaxin-6-like		NA		1.22814	75.3925	63.6768	122.094	55.0059	25.8481	39.4682	36.0301	31.4987	1.77616	89.5748	71.1009	119.29	114.43	32.3086	26.4456	19.6244	34.4157	1.21118	42.4735	100.775	81.7033	32.6425	31.2235	34.1318	33.341	Target SNARE coiled-coil homology domain|SNARE|Syntaxin 6, N-terminal__IPR000727|IPR010989|IPR015260	mRNA
BGLB030390	Bg30390	TBC1 domain family member 7-like isoform X1		NA		1.12073	644.101	771.54	712.712	705.369	296.259	305.078	357.441	327.339	1.23458	748.975	720.864	693.258	720.355	371.028	247.04	285.445	304.616	1.21855	970.255	894.688	729.493	439.654	318.479	434.679	319.827	Rab-GTPase-TBC domain|Rab-GTPase-TBC domain superfamily|TBC1 domain family member 7__IPR000195|IPR035969|IPR039842	mRNA
BGLB009017	Bg9017	temptin-like		Neuro-related/Reproduction		4.33887	1089.33	124.881	1056.16	3919.65	14.9123	69.336	125.247	89.555	4.92832	1102.96	13465.5	8562.05	6148.18	10.4221	239.3	46.9795	656.828	4.12344	11.9457	4.91587	1283.91	0	0	1.00388	86.4397	NA	mRNA
BGLB032272	Bg32272	testis-expressed sequence 26 protein-like		NA		8.55165	64.7069	173.72	81.3961	97.0692	0	0	0	0	7.09867	91.7332	61.9493	126.785	79.2735	0	0	0	1.4645	8.98291	257.496	162.224	143.564	0	0	0	0	NA	mRNA
BGLB039815	Bg39815	tetraspanin-3-like		NA		5.5989	516.468	450.065	410.951	337.801	7.95325	4.26683	14.2977	7.41145	5.81967	264.408	192.184	320.398	260.568	3.12664	5.16011	3.56807	5.12575	6.23967	621.175	489.129	1085.49	13.261	8.1181	12.0465	3.70456	Tetraspanin, EC2 domain superfamily|Tetraspanin/Peripherin__IPR008952|IPR018499	mRNA
BGLB023605	Bg23605	THAP domain-containing protein 4-like		NA		6.30602	21.9647	35.2386	35.7349	40.1219	0	0	0.571906	0	5.69567	29.1388	35.1985	19.9858	13.0974	0	0	0	0.732249	5.33675	0	23.3504	21.593	0	0	0	0	THAP-type zinc finger|THAP-type zinc finger superfamily__IPR006612|IPR038441	mRNA
BGLB002092	Bg2092	tissue alpha-L-fucosidase-like		NA		1.44248	74.2052	71.7137	77.4256	103.54	7.95325	25.601	43.4649	41.3806	2.00733	100.367	81.6604	146.146	137.178	8.3377	29.6706	24.3818	51.2575	1.4079	25.2187	70.0511	64.779	14.2811	14.3628	27.1047	25.3145	Glycoside hydrolase, family 29|Glycoside hydrolase superfamily__IPR000933|IPR017853	mRNA
BGLB013070	Bg13070	TNF receptor-associated factor 3		NA		3.36144	42.1485	55.6399	48.6391	51.7702	4.97078	5.33354	4.00334	3.70572	2.24816	51.8023	17.5992	25.6068	22.0587	6.25328	3.87008	1.78403	11.716	3.00677	59.7284	63.9063	60.6938	6.12048	4.37129	9.03489	10.4963	Zinc finger, TRAF-type|MATH/TRAF domain|TRAF-like|TNF receptor-associated factor TRAF|Zinc finger, RING/FYVE/PHD-type|Zinc finger, RING-type, conserved site|Zinc finger, C3HC4 RING-type|TNF receptor-associated factor 3__IPR001293|IPR002083|IPR008974|IPR012227|IPR013083|IPR017907|IPR018957|IPR027128	mRNA
BGLB019903	Bg19903	tyrosine-protein kinase FRK-like		NA		3.79209	129.414	131.681	125.072	111.953	5.96494	13.8672	9.1505	5.55859	4.6152	106.842	126.01	123.038	93.7495	5.21106	4.5151	3.56807	3.66125	3.19463	58.4011	114.294	138.896	15.3012	9.36704	7.02714	12.966	Protein kinase domain|Serine-threonine/tyrosine-protein kinase, catalytic domain|Protein kinase-like domain superfamily|Tyrosine-protein kinase, catalytic domain__IPR000719|IPR001245|IPR011009|IPR020635	mRNA
BGLB035029	Bg35029	tyrosine-protein phosphatase 10-like		NA		3.6664	19.5902	9.89154	25.8085	23.9437	0	1.06671	2.85953	1.23524	3.54366	15.109	40.8302	39.3471	37.2241	1.04221	2.58005	0	6.59025	3.24488	1.3273	17.2055	12.8391	0	1.87341	0	1.23485	PTP type protein phosphatase|Tyrosine specific protein phosphatases domain|Protein-tyrosine phosphatase, catalytic|Protein-tyrosine phosphatase, active site|Protein-tyrosine phosphatase-like__IPR000242|IPR000387|IPR003595|IPR016130|IPR029021	mRNA
BGLB022107	Bg22107	ubiquitin carboxyl-terminal hydrolase 5-like, partial		NA		4.97053	23.152	46.9848	37.7201	29.1208	1.98831	0	0	1.23524	3.63613	24.8219	21.823	34.3506	30.3307	0	2.58005	2.97339	2.19675	4.2424	27.8733	43.0138	22.1766	0	0	4.01551	1.23485	Zinc finger, UBP-type|Zinc finger, RING/FYVE/PHD-type__IPR001607|IPR013083	mRNA
BGLB029307	Bg29307	UDP-glucuronosyltransferase 1-1-like		NA		2.31573	104.481	41.4208	76.4329	125.543	7.95325	10.6671	12.01	37.6749	2.61937	91.7332	33.0865	212.974	135.799	10.4221	20.6404	22.5977	21.2352	2.33604	57.0738	129.042	74.1165	15.3012	23.1054	14.0543	16.0531	UDP-glucuronosyl/UDP-glucosyltransferase|UDP-glycosyltransferase family, conserved site__IPR002213|IPR035595	mRNA
BGLB022426	Bg22426	UPF0488 protein C8orf33 homolog		NA		1.42758	299.789	417.918	294.813	331.33	124.27	119.471	133.826	114.877	1.59136	398.23	316.786	326.643	312.269	99.0102	112.877	110.015	120.821	1.80397	550.829	458.405	407.349	156.072	79.9321	168.651	145.713	Protein of unknown function DUF4615__IPR029274	mRNA
BGLB013303	Bg13303	UPF0748 protein YngK-like		NA		3.54553	197.089	208.341	199.52	185.079	1.98831	6.40024	33.7425	24.0872	2.44849	100.367	206.263	314.152	102.022	6.25328	26.4456	13.6776	84.2087	5.09674	264.132	232.275	242.192	6.12048	3.74682	4.01551	14.2008	Glycosyl hydrolase-like 10|Glycoside hydrolase superfamily__IPR003790|IPR017853	mRNA
BGLB021714	Bg21714	WAP four-disulfide core domain protein 3-like isoform X1		NA		1.60205	169.781	239.252	140.954	188.961	28.8305	156.806	12.01	42.6158	2.41059	224.477	123.195	94.9326	244.714	33.3508	29.0256	28.5445	35.8802	2.8355	217.677	135.186	114.968	23.4618	29.3501	12.0465	22.2274	NA	mRNA
BGLB029703	Bg29703	zinc finger CCCH domain-containing protein 13-like (LOC106058228), transcript variant X3, mRNA		NA		2.29553	33.8376	45.7484	28.7864	20.061	4.97078	5.33354	8.57859	6.17621	2.6981	21.5843	26.0469	27.4805	19.3014	3.12664	0.645014	2.37871	7.32249	2.72693	19.9095	23.3504	32.0977	8.16064	0.624469	3.01163	2.46971	Low-density lipoprotein (LDL) receptor class A repeat|Low-density lipoprotein (LDL) receptor class A, conserved site|LDL receptor-like superfamily__IPR002172|IPR023415|IPR036055	mRNA
BGLB022304	Bg22304	NA	Non-coding RNA	NA	ncRNA	11.2612	312.255	743.721	1062.12	621.243	0	0	0	0	9.67054	356.141	137.274	199.234	263.326	0	0	0	0	7.72685	0	460.863	507.144	0	4.37129	0	0	NA	ncRNA
BGLB022582	Bg22582	NA			ncRNA	10.5514	265.358	231.215	373.231	814.087	0	0	0	0	11.4284	650.766	1029.91	459.049	1105	0	0	0	0	7.10426	0	0	177.413	0	0	0	0	NA	ncRNA
BGLB029107	Bg29107	NA			ncRNA	9.8839	154.347	429.046	463.561	0	0	0	0	0	9.65772	995.036	548.392	375.983	0	0	0	1.18936	0	7.7762	54.4192	88.4856	99.2111	0	0	0	0	NA	ncRNA
BGLB021898	Bg21898	NA			ncRNA	9.87056	209.555	345.586	240.218	246.556	0	0	0	0	9.32142	127.347	141.498	267.935	216.451	0	0	0	0	10.1019	533.574	589.904	134.227	0	0	0	0	NA	ncRNA
BGLB035691	Bg35691	NA			ncRNA	9.69808	246.361	228.742	262.056	186.373	0	0	0	0	9.26273	181.308	146.426	213.598	180.606	0	0	0	0	9.04648	280.06	379.751	316.308	0	0	1.00388	0	NA	ncRNA
BGLB021628	Bg21628	NA			ncRNA	9.65621	239.831	223.178	231.284	203.198	0	0	0	0	8.62266	140.298	80.2525	140.525	101.332	0	0	0	0	8.35545	57.0738	116.752	197.839	0	0	0	0	NA	ncRNA
BGLB020853	Bg20853	NA			ncRNA	9.40594	209.555	179.902	212.424	152.075	0	0	0	0	8.51037	110.08	79.5485	159.887	78.5841	0	0	0	0	8.17694	34.5097	115.523	180.331	0	0	0	0	NA	ncRNA
BGLB037812	Bg37812	NA			ncRNA	8.84746	205.4	301.074	0	0	0	0	0	0	8.43894	0	408.302	0	0	0	0	0	0	10.1728	663.649	0	685.724	0	0	0	0	NA	ncRNA
BGLB028496	Bg28496	NA			ncRNA	8.51639	140.693	303.547	0	341.684	0.994156	0	0	0	6.44149	0	101.372	0	0	0	0	0	0	7.00464	0	0	299.968	0	0	0	1.23485	NA	ncRNA
BGLB027721	Bg27721	NA			ncRNA	8.4581	58.1769	131.681	104.227	97.0692	0	0	0	0	7.81312	48.5647	49.2778	99.9291	66.1761	0	0	0	0	7.66699	61.0557	133.957	35.5993	0	0	0	0	NA	ncRNA
BGLB038099	Bg38099	NA			ncRNA	8.44612	84.2971	144.046	85.3667	73.1255	0	0	0	0	8.19679	84.1787	55.6136	114.918	89.6135	0	0	0	0	9.27904	149.985	325.676	214.763	0	0	0	0	NA	ncRNA
BGLB025778	Bg25778	NA			ncRNA	8.28288	64.7069	124.263	89.3372	67.3013	0	0	0	0	7.83432	42.0894	76.0287	84.3152	65.4868	0	0	0	0	8.86268	69.0195	213.84	240.441	0	0	0	0	NA	ncRNA
BGLB028889	Bg28889	NA			ncRNA	8.20245	0	121.171	205.476	0	0	0	0	0	4.30481	223.397	151.353	92.4344	177.159	0	0	30.9232	0	3.57244	134.057	0	150.567	29.5823	0	0	0	NA	ncRNA
BGLB037551	Bg37551	NA			ncRNA	8.0921	61.7387	95.8243	107.205	37.5334	0	0	0	0	7.46851	38.8517	42.9421	69.9504	55.8361	0	0	0	0	8.39497	43.8008	183.116	150.567	0	0	0	0	NA	ncRNA
BGLB018643	Bg18643	NA			ncRNA	7.84147	42.1485	110.662	63.5287	37.5334	0	0	0	0	7.40059	25.9012	57.7255	65.5785	48.9428	0	0	0	0	9.03205	135.384	267.915	177.413	0	0	0	0	NA	ncRNA
BGLB034221	Bg34221	NA			ncRNA	7.74277	40.9613	86.551	57.5729	52.4174	0	0	0	0	7.07317	38.8517	40.1262	61.8311	16.544	0	0	0	0	7.3306	38.4916	74.967	63.6118	0	0	0	0	NA	ncRNA
BGLB031244	Bg31244	NA			ncRNA	7.56045	84.8907	584.838	101.249	95.7749	0	0	2.85953	0.617621	5.6343	203.972	2.11191	78.6942	1.37867	0	1.93504	1.18936	1.4645	5.05684	132.73	6.14484	196.671	4.08032	2.49788	3.01163	1.85228	NA	ncRNA
BGLB034713	Bg34713	NA			ncRNA	7.50213	1324.41	1007.7	1524.69	1683.83	5.96494	5.33354	9.7224	8.02907	5.98139	1949.06	0	9.36835	9.65068	11.4643	5.16011	5.3521	8.05474	8.52213	3900.93	8366.81	5047.51	17.3414	18.7341	14.0543	11.7311	NA	ncRNA
BGLB033696	Bg33696	NA			ncRNA	7.3286	238.644	1.23644	127.057	6.47128	0	0	0	1.23524	7.10895	284.913	0.703969	128.659	128.216	0	1.29003	0	1.4645	7.38285	212.368	473.152	171.577	3.06024	1.24894	1.00388	0	NA	ncRNA
BGLB030574	Bg30574	NA			ncRNA	7.31149	26.7139	63.0586	39.7054	46.5932	0	0	0	0	7.24924	37.7725	28.1588	74.9468	37.2241	0	0	0	0	8.02909	84.9471	114.294	88.1228	0	0	0	0	NA	ncRNA
BGLB031714	Bg31714	NA			ncRNA	6.93606	21.9647	32.1475	67.4992	13.5897	0	0	0	0	6.83813	42.0894	21.823	34.9752	34.4667	0	0	0	0	6.58663	43.8008	49.1587	14.5899	0	0	0	0	NA	ncRNA
BGLB021206	Bg21206	NA			ncRNA	6.81798	0	1.23644	52.6097	72.4783	0	0	0	0	6.0619	0	23.231	44.9681	9.65068	0	0	0	0	8.68341	95.5654	399.414	1.16719	0	0	0	0	NA	ncRNA
BGLB019783	Bg19783	NA			ncRNA	6.77349	35.0248	32.1475	37.7201	15.5311	0	0	0	0	6.2354	24.8219	20.4151	24.9823	17.2334	0	0	0	0	6.38323	26.546	27.0373	37.3501	0	0	0	0	NA	ncRNA
BGLB023512	Bg23512	NA			ncRNA	6.61818	14.841	35.2386	26.8012	31.7093	0	0	0	0	6.14687	9.71293	11.2635	44.9681	16.544	0	0	0	0	6.68441	42.4735	50.3876	21.0094	0	0	0	0	NA	ncRNA
BGLB039181	Bg39181	NA			ncRNA	6.53464	20.1838	29.6746	27.7938	24.5909	0	0	0	0	6.13838	14.0298	18.3032	27.4805	22.0587	0	0	0	0	6.56218	25.2187	34.4111	43.7696	0	0	0	0	NA	ncRNA
BGLB025282	Bg25282	NA			ncRNA	6.53149	18.9965	30.2929	28.7864	23.9437	0	0	0	0	6.04542	19.4259	19.7111	31.2278	6.20401	0	0	0	0	6.08361	30.5278	20.8924	22.1766	0	0	0	0	NA	ncRNA
BGLB035955	Bg35955	NA			ncRNA	6.52788	1486.48	1021.92	1132.6	1595.82	11.9299	16.0006	9.7224	17.2934	6.40091	1802.29	1662.07	2016.69	372.241	28.1398	14.1903	13.0829	11.716	4.33033	284.042	95.8594	333.233	2.04016	9.36704	17.0659	17.2879	NA	ncRNA
BGLB025155	Bg25155	NA			ncRNA	6.44803	26.7139	32.1475	36.7275	0	0	0	0	0	6.35124	18.3466	37.3104	39.3471	0	0	0	0	0	6.87123	43.8008	49.1587	35.0157	0	0	0	0	NA	ncRNA
BGLB028608	Bg28608	NA			ncRNA	6.36059	24.9329	25.9653	23.8233	15.5311	0	0	0	0	5.83289	17.2674	18.3032	19.9858	10.34	0	0	0	0	5.38627	2.6546	27.0373	16.3407	0	0	0	0	NA	ncRNA
BGLB027822	Bg27822	NA			ncRNA	6.11108	10.6855	20.4013	19.8527	25.238	0	0	0	0	5.54115	9.71293	9.1516	16.2385	18.612	0	0	0	0	6.16866	42.4735	31.9531	7.00314	0	0	0	0	NA	ncRNA
BGLB029292	Bg29292	NA			ncRNA	6.07661	18.9965	20.4013	8.93372	25.8851	0	0	0	0	5.82756	7.5545	23.935	21.2349	13.0974	0	0	0	0	6.43229	27.8733	18.4345	50.1891	0	0	0	0	NA	ncRNA
BGLB032254	Bg32254	NA			ncRNA	5.91546	12.4665	21.6378	15.8822	16.1782	0	0	0	0	4.09318	4.31686	9.85557	18.1121	4.82534	1.04221	0	0	0	5.70734	17.2549	29.4952	10.5047	0	0	0	0	NA	ncRNA
BGLB036088	Bg36088	NA			ncRNA	5.29948	104.481	235.542	293.82	173.43	0	14.9339	0	4.32335	7.42391	312.972	171.064	357.246	113.051	3.12664	0	1.18936	0	4.81019	88.929	137.644	117.886	9.18072	4.99575	1.00388	0	NA	ncRNA
BGLB036292	Bg36292	NA			ncRNA	5.21106	169.188	275.727	202.498	157.252	3.97663	7.46695	3.43144	5.55859	4.98446	233.11	80.9565	216.721	91.6815	6.25328	6.45014	1.18936	4.3935	2.02237	434.026	374.835	250.362	68.3453	62.4469	75.2908	146.948	NA	ncRNA
BGLB031332	Bg31332	NA			ncRNA	4.68551	41.5549	51.9306	20.8453	51.7702	0	5.33354	0	0	5.02016	26.9804	0	44.3435	0	1.04221	0	0	0	5.02995	29.2006	55.3035	34.4321	0	1.24894	1.00388	1.23485	NA	ncRNA
BGLB037381	Bg37381	NA			ncRNA	4.48699	23.152	1.85466	15.8822	5.82415	0.994156	0	0	0	5.75304	5.39607	33.7905	1.87367	21.3694	0	0	0	0	3.85695	46.4554	8.60277	0	2.04016	1.24894	0	0	NA	ncRNA
BGLB029345	Bg29345	NA			ncRNA	4.45906	1.18728	0.618222	340.474	507.995	19.8831	5.33354	0	11.1172	3.76783	3.23764	43.6461	265.437	90.9922	5.21106	7.09515	4.75742	10.9837	4.74004	285.369	2722.16	8.75392	0	44.9618	85.3295	6.17427	NA	ncRNA
BGLB025882	Bg25882	NA			ncRNA	4.31779	15.4347	27.2017	13.8969	27.1794	1.98831	1.06671	0	0	5.10241	34.5349	26.7508	23.1086	27.5734	2.08443	0	0	0	4.36016	90.2562	27.0373	19.8422	1.02008	3.74682	0	2.46971	NA	ncRNA
BGLB022091	Bg22091	NA			ncRNA	4.29527	56.9896	83.4599	57.5729	58.2415	0.994156	3.20012	4.00334	3.70572	3.44331	35.6141	28.8627	40.5962	75.1375	3.12664	1.93504	2.97339	7.32249	4.54585	94.2381	108.149	89.29	3.06024	4.37129	2.00775	6.17427	NA	ncRNA
BGLB026817	Bg26817	NA			ncRNA	4.03187	0	0	0	27.8265	0	0	0	0.617621	4.32847	0	14.7834	19.3613	15.1654	0	1.29003	0	0	6.49722	15.9276	51.6166	32.0977	0	0	0	0	NA	ncRNA
BGLB026990	Bg26990	NA			ncRNA	3.76272	94.9826	107.571	188.601	153.369	10.9357	6.40024	5.71906	15.4405	4.28224	182.387	173.176	151.767	64.1081	12.5066	1.93504	4.75742	8.78699	4.52656	111.493	125.355	100.378	2.04016	1.87341	6.02326	8.64397	NA	ncRNA
BGLB031266	Bg31266	NA			ncRNA	3.72938	520.03	756.085	338.489	276.971	74.5617	23.4676	17.1572	24.0872	3.58425	588.172	236.534	231.711	378.445	39.6041	36.7658	24.3818	16.1095	4.77975	1668.41	2041.31	1119.92	137.711	39.966	29.1124	29.0191	NA	ncRNA
BGLB026515	Bg26515	NA			ncRNA	3.6197	0	132.918	60.5508	0	5.96494	4.26683	0	4.32335	2.83912	37.7725	0	53.7119	33.7774	3.12664	3.87008	4.16274	5.12575	3.91639	197.767	78.6539	0	1.02008	9.99151	2.00775	8.64397	NA	ncRNA
BGLB009908	Bg9908	NA			ncRNA	3.58181	44.5231	2.47289	15.8822	0	1.98831	1.06671	1.14381	0	2.74405	2.15843	0	18.1121	13.7867	0	0.645014	1.18936	2.19675	3.92494	10.6184	35.64	25.0946	3.06024	1.87341	0	0	NA	ncRNA
BGLB035817	Bg35817	NA			ncRNA	3.5201	149.004	163.829	163.785	186.373	4.97078	20.2674	22.8762	8.02907	2.41584	205.051	136.57	103.052	128.906	22.9287	33.5407	13.0829	35.8802	2.5749	306.606	228.588	179.747	22.4417	39.966	45.1745	53.7161	NA	ncRNA
BGLB029659	Bg29659	NA			ncRNA	3.44392	713.557	1591.3	901.313	647.775	29.8247	52.2687	47.4682	222.343	2.81798	647.529	414.638	550.235	450.136	60.4484	144.483	33.3019	48.3285	3.68756	670.285	1528.83	955.345	72.4256	60.5735	47.1822	150.652	NA	ncRNA
BGLB025609	Bg25609	NA			ncRNA	3.26752	41.5549	42.0391	35.7349	44.6518	0	0	0.571906	15.4405	3.19357	44.2478	34.4945	40.5962	34.4667	0	0	15.4616	0	2.27393	26.546	36.869	32.0977	0	0	0	25.9319	NA	ncRNA
BGLB029110	Bg29110	NA			ncRNA	3.16896	211.93	137.245	186.615	202.551	19.8831	20.2674	18.8729	20.9991	2.99656	228.794	263.988	196.735	84.0988	19.802	24.5105	26.1658	24.1642	3.14988	207.058	255.625	222.933	24.4819	35.5948	20.0775	23.4622	NA	ncRNA
BGLB022164	Bg22164	NA			ncRNA	3.03646	7.1237	11.7462	7.94108	5.17702	0	1.06671	0	1.85286	1.87104	17.2674	9.85557	9.99291	11.0294	0	5.16011	4.75742	2.19675	1.97927	34.5097	17.2055	18.675	0	5.62022	13.0504	4.32199	NA	ncRNA
BGLB037838	Bg37838	NA			ncRNA	3.03346	11.8728	4.32755	13.8969	29.7679	0	3.20012	0.571906	2.47048	3.26669	43.1686	40.8302	23.1086	33.7774	3.12664	1.29003	1.78403	7.32249	3.70135	17.2549	3.6869	4.66876	0	0	0	1.23485	NA	ncRNA
BGLB019179	Bg19179	NA			ncRNA	2.99335	35.6185	192.267	155.844	102.893	0	29.8678	4.57525	25.3225	3.83814	243.903	168.953	101.803	100.643	0	5.16011	16.0563	20.503	7.84401	485.791	178.2	45.5204	0	0	0	2.46971	NA	ncRNA
BGLB037648	Bg37648	NA			ncRNA	2.82946	36.8058	21.0195	43.676	42.7104	3.97663	3.20012	5.71906	6.17621	2.76995	33.4557	23.935	46.8418	27.5734	2.08443	7.74016	5.94678	2.19675	2.55475	11.9457	50.3876	36.1829	5.1004	3.74682	7.02714	5.55684	NA	ncRNA
BGLB036173	Bg36173	NA			ncRNA	2.62652	37.9931	51.9306	25.8085	49.8289	0.994156	6.40024	2.28762	16.0581	1.94483	28.0596	34.4945	8.11924	23.4374	5.21106	1.29003	5.94678	10.9837	3.5945	69.0195	92.1725	67.1134	2.04016	6.86916	8.03102	7.40912	NA	ncRNA
BGLB038421	Bg38421	NA			ncRNA	2.53858	82.5162	97.0608	97.2783	77.6554	26.8422	3.20012	24.592	4.32335	3.44565	98.2085	88.7001	85.5643	72.3801	14.591	1.29003	11.2989	2.929	2.1641	102.202	108.149	74.7001	39.7831	0.624469	40.1551	4.32199	NA	ncRNA
BGLB027858	Bg27858	NA			ncRNA	2.45933	31.463	41.4208	38.7128	25.8851	7.95325	7.46695	4.00334	4.32335	2.82204	30.218	34.4945	36.8489	58.5934	0	5.80512	8.92016	6.59025	3.3434	19.9095	19.6635	40.8516	1.02008	4.37129	2.00775	1.85228	NA	ncRNA
BGLB038674	Bg38674	NA			ncRNA	2.19647	5.34277	19.1649	22.8306	21.3552	5.96494	4.26683	1.71572	1.85286	2.23402	11.8714	29.5667	33.7261	4.82534	6.25328	2.58005	1.18936	5.858	2.00649	21.2368	18.4345	10.5047	4.08032	3.12235	5.01938	3.70456	NA	ncRNA
BGLB028815	Bg28815	NA			ncRNA	2.09088	75.9861	40.8026	83.3814	148.192	2.98247	26.6677	28.5953	21.6167	2.11227	80.9411	104.187	85.5643	112.362	4.16885	16.1253	7.73081	59.3122	5.02089	11.9457	40.5559	104.463	1.02008	1.24894	0	2.46971	NA	ncRNA
BGLB038270	Bg38270	NA			ncRNA	2.0266	106.855	202.777	172.719	292.502	11.9299	65.0691	88.0735	21.6167	2.6104	331.319	485.739	185.493	582.488	1.04221	56.1162	30.3286	169.882	3.52324	2.6546	2.45793	152.902	0	2.49788	2.00775	10.4963	NA	ncRNA
BGLB026462	Bg26462	NA			ncRNA	1.95721	16.622	16.692	5.95581	25.8851	0.994156	0	8.00668	6.79383	1.8978	15.109	23.935	18.1121	39.9814	1.04221	5.16011	7.73081	10.9837	2.41143	30.5278	9.83174	25.0946	1.02008	0	4.01551	10.4963	NA	ncRNA
BGLB036449	Bg36449	NA			ncRNA	1.92334	30.2757	50.6942	30.7717	34.9449	4.97078	11.7338	10.2943	10.4996	2.64269	37.7725	66.1731	46.8418	39.2921	8.3377	5.16011	5.3521	10.2515	1.48717	17.2549	25.8083	29.7633	1.02008	7.49363	13.0504	12.966	NA	ncRNA
BGLB023977	Bg23977	NA			ncRNA	1.89433	35.6185	45.1302	33.7496	18.7667	6.95909	6.40024	1.71572	19.7639	1.75883	31.2972	19.0072	27.4805	41.3601	14.591	7.09515	7.73081	4.3935	2.57087	54.4192	45.4718	34.4321	10.2008	7.49363	5.01938	6.79169	NA	ncRNA
BGLB036136	Bg36136	NA			ncRNA	1.83949	39.1803	48.2213	24.8159	32.3564	14.9123	5.33354	4.00334	14.8229	1.61387	31.2972	24.6389	38.7225	35.1561	16.6754	5.80512	11.8936	6.59025	2.33674	61.0557	104.462	50.7727	15.3012	15.6117	17.0659	8.64397	NA	ncRNA
BGLB024140	Bg24140	NA			ncRNA	1.76974	75.3925	82.8417	55.5876	82.1853	25.8481	11.7338	36.602	10.4996	2.14737	47.4854	57.7255	52.4628	48.9428	8.3377	16.7704	12.4882	7.32249	2.92279	114.148	99.5463	70.0314	0	11.8649	25.0969	12.3485	NA	ncRNA
BGLB034175	Bg34175	NA			ncRNA	1.59828	39.774	61.2039	37.7201	44.6518	10.9357	14.9339	16.0134	17.2934	1.93	48.5647	54.2056	41.2207	35.8454	11.4643	8.38518	14.8669	10.9837	2.07176	76.9833	58.9904	35.5993	11.2209	8.74257	12.0465	22.2274	NA	ncRNA
BGLB030367	Bg30367	NA			ncRNA	1.45134	23.152	40.8026	25.8085	44.6518	7.95325	11.7338	10.8662	17.2934	1.47579	57.1984	26.7508	48.0909	21.3694	12.5066	14.8353	12.4882	13.9127	1.89143	42.4735	33.1821	56.6087	15.3012	7.49363	11.0426	13.5834	NA	ncRNA
BGLB035218	Bg35218	NA			ncRNA	1.2538	24.9329	14.8373	12.9043	25.8851	10.9357	5.33354	6.86287	8.64669	1.51173	18.3466	26.7508	20.6104	26.1947	10.4221	3.87008	13.6776	2.929	1.47218	11.9457	17.2055	20.4258	4.08032	9.99151	2.00775	7.40912	NA	ncRNA
BGLB031636	Bg31636	NA			ncRNA	1.23571	126.446	190.412	184.63	130.073	56.6669	88.5367	70.9163	48.1744	1.08531	140.298	156.985	91.8098	157.858	57.3217	71.5965	59.4678	65.1702	1.8677	156.621	145.018	156.987	43.8634	64.9448	45.1745	14.8182	NA	ncRNA
BGLB034935	Bg34935	NA			ncRNA	1.20168	231.52	191.03	151.873	270.499	164.036	61.869	84.0702	49.4097	2.31894	132.743	227.382	154.89	188.878	3.12664	3.87008	55.305	76.8862	2.31831	294.66	248.251	259.7	86.7068	46.2107	46.1783	38.2805	NA	ncRNA
BGLB033698	Bg33698	NA			ncRNA	1.12204	267.732	354.859	215.402	227.789	79.5325	132.272	106.375	166.758	1.46327	317.289	309.042	231.711	230.238	77.1238	96.7521	94.5537	120.821	1.65132	403.499	262.999	260.867	93.8473	101.164	77.2985	127.19	NA	ncRNA
BGLB021958	Bg21958	NA	Protein coding		mRNA	4.01327	6488.5	4775.14	6917.68	5488.94	566.669	278.411	281.95	313.751	3.9259	6042.52	1429.76	5725.94	3005.5	248.047	275.421	50.5476	483.285	2.22777	5845.42	4040.84	6104.98	4302.7	120.523	67.2598	96.3186	NA	mRNA
BGLB035217	Bg35217	uncharacterized protein LOC106058182	Uncharacterized protein	NA	Aerolysin-like toxin	8.59567	124.071	72.3319	132.021	101.599	0	0	0	0	7.91968	90.654	54.2056	85.5643	53.0788	0	0	0	0	9.31289	261.478	205.237	235.772	0	0	0	0	Aerolysin-like toxin__IPR004991	mRNA
BGLB026685	Bg26685	uncharacterized protein LOC106051851 isoform X1			BIR repeat|Zinc finger, RING/FYVE/PHD-type	5.86645	32.6503	28.4382	37.7201	27.8265	0	1.06671	0	0	6.24013	14.0298	13.3754	40.5962	19.9907	0	0	0	0	5.19583	3.98189	19.6635	34.4321	0	0	0	0.617427	BIR repeat|Zinc finger, RING/FYVE/PHD-type__IPR001370|IPR013083	mRNA
BGLB038142	Bg38142	uncharacterized protein LOC106052956			C-type lectin-like|C-type lectin-like/link domain superfamily|C-type lectin fold	6.39631	16.0283	29.6746	23.8233	23.2966	0	0	0	0	6.14758	43.1686	19.0072	9.99291	9.65068	0	0	0	0	6.85402	31.8551	27.0373	71.7821	0	0	0	0	C-type lectin-like|C-type lectin-like/link domain superfamily|C-type lectin fold__IPR001304|IPR016186|IPR016187	mRNA
BGLB004909	Bg4909	uncharacterized protein LOC106060241			Cellulose/chitin-binding protein, N-terminal	1.3139	828.13	662.115	763.337	651.658	355.908	248.543	264.792	282.87	1.77883	793.223	894.041	1226	1240.8	310.579	311.542	301.502	266.539	1.69878	1173.33	1141.71	600.519	289.703	354.699	329.272	236.474	Cellulose/chitin-binding protein, N-terminal__IPR004302	mRNA
BGLB036945	Bg36945	uncharacterized protein LOC106063440			Cysteine dioxygenase type I|RmlC-like cupin domain superfamily|RmlC-like jelly roll fold	5.31098	338.969	1043.56	515.178	320.975	7.95325	29.8678	1.14381	15.4405	4.33145	344.269	256.245	483.407	135.11	19.802	7.09515	10.7042	21.2352	6.59827	826.907	1640.67	1197.54	12.241	29.3501	1.00388	6.79169	Cysteine dioxygenase type I|RmlC-like cupin domain superfamily|RmlC-like jelly roll fold__IPR010300|IPR011051|IPR014710	mRNA
BGLB027045	Bg27045	uncharacterized protein LOC106057014			Cytochrome c oxidase, subunit III, 4-helical bundle|Cytochrome c oxidase subunit III-like superfamily	1.6514	173.937	202.777	193.564	174.725	57.6611	69.336	43.4649	62.9973	1.69425	183.466	89.4041	184.244	259.19	44.8152	57.4062	52.3316	62.9735	2.3119	219.004	304.784	197.839	53.0441	50.582	46.1783	46.307	Cytochrome c oxidase, subunit III, 4-helical bundle|Cytochrome c oxidase subunit III-like superfamily__IPR013833|IPR035973	mRNA
BGLB006356	Bg6356	uncharacterized protein LOC106063716			DDE superfamily endonuclease domain	3.5948	138.912	168.156	126.065	114.542	0	1.06671	42.893	0	3.23687	18.3466	121.083	18.1121	119.944	23.9709	3.22507	0.594678	0	2.61917	55.7465	227.359	35.5993	28.5622	0	35.1357	2.46971	DDE superfamily endonuclease domain__IPR004875	mRNA
BGLB036839	Bg36839	uncharacterized protein LOC106072637			Fibronectin type III|Immunoglobulin-like fold|Fibronectin type III superfamily	1.38746	96.7636	127.354	103.234	116.483	52.6903	39.4682	45.7525	28.4106	1.24846	90.654	82.3644	117.417	73.0695	54.1951	23.8655	32.7073	39.5415	1.76585	152.639	129.042	127.807	48.9638	29.9745	43.1667	40.7502	Fibronectin type III|Immunoglobulin-like fold|Fibronectin type III superfamily__IPR003961|IPR013783|IPR036116	mRNA
BGLB037628	Bg37628	uncharacterized protein LOC106061530			Galactose-binding-like domain superfamily	8.6406	122.884	139.1	102.241	78.3025	0	0	0	0	7.6781	29.1388	52.0937	105.55	53.7681	0	0	0	0	9.10987	73.0014	530.914	56.0251	0	0	0	0	Galactose-binding-like domain superfamily__IPR008979	mRNA
BGLB023616	Bg23616	uncharacterized protein LOC106070725			Galactose-binding-like domain superfamily	5.38533	20.1838	27.2017	17.8674	25.238	0	1.06671	0	0	5.65194	1.07921	14.7834	23.1086	19.3014	0	0	0	0	5.45787	9.29108	84.7987	2.91797	0	1.24894	0	0	Galactose-binding-like domain superfamily__IPR008979	mRNA
BGLB009403	Bg9403	uncharacterized protein LOC106071447			Glycoside hydrolase family 18, catalytic domain|Glycoside hydrolase superfamily	3.30586	9.49826	14.2191	9.92636	2.58851	0.994156	1.06671	0.571906	0	3.40013	2.15843	10.5595	9.36835	9.65068	0	1.29003	0.594678	0	2.74623	7.96379	1.22897	7.00314	1.02008	0	1.00388	0	Glycoside hydrolase family 18, catalytic domain|Glycoside hydrolase superfamily__IPR001223|IPR017853	mRNA
BGLB027922	Bg27922	uncharacterized protein LOC106068424			GPCR, family 2, secretin-like|GPCR, family 2-like	3.09466	21.9647	17.3102	23.8233	36.8863	1.98831	1.06671	6.86287	0.617621	1.95598	9.71293	26.0469	17.4876	16.544	5.21106	5.80512	3.56807	2.19675	1.69105	13.273	24.5793	27.429	8.16064	5.62022	9.03489	3.70456	GPCR, family 2, secretin-like|GPCR, family 2-like__IPR000832|IPR017981	mRNA
BGLB036842	Bg36842	uncharacterized protein LOC106050740			Growth factor receptor cysteine-rich domain superfamily|Tyrosine-protein kinase ephrin type A/B receptor-like	2.27061	70.6433	22.256	51.617	74.4197	14.9123	9.60037	15.4415	3.70572	2.25028	39.9309	127.418	46.2172	49.6321	8.3377	23.8655	2.37871	19.0385	2.43638	63.7103	44.2428	98.0439	8.16064	14.9873	15.0582	11.7311	Growth factor receptor cysteine-rich domain superfamily|Tyrosine-protein kinase ephrin type A/B receptor-like__IPR009030|IPR011641	mRNA
BGLB025877	Bg25877	uncharacterized protein LOC106066289			HotDog domain superfamily	4.60629	16.622	18.5466	38.7128	12.2954	0	0	0	2.47048	3.01103	28.0596	29.5667	35.5997	36.5347	6.25328	5.16011	1.18936	2.19675	2.10625	30.5278	8.60277	19.8422	8.16064	2.49788	3.01163	3.70456	HotDog domain superfamily__IPR029069	mRNA
BGLB028435	Bg28435	uncharacterized protein LOC106065096, partial			Immunoglobulin-like domain|Immunoglobulin-like fold|Immunoglobulin-like domain superfamily	7.99264	74.7988	71.7137	83.3814	52.4174	0	0	0	0	7.69029	56.1192	39.4223	82.4415	64.1081	0	0	0	0	8.11314	45.1281	146.247	117.303	0	0	0	0	Immunoglobulin-like domain|Immunoglobulin-like fold|Immunoglobulin-like domain superfamily__IPR007110|IPR013783|IPR036179	mRNA
BGLB021607	Bg21607	uncharacterized protein LOC106071567			Immunoglobulin-like domain|Immunoglobulin-like fold|Immunoglobulin-like domain superfamily	3.13232	46.304	83.4599	31.7643	63.4185	23.8598	0	0	0	7.31562	55.0399	53.5017	36.2243	41.3601	0	0	0	0	2.80203	171.221	132.728	157.571	0	0	60.2326	28.4016	Immunoglobulin-like domain|Immunoglobulin-like fold|Immunoglobulin-like domain superfamily__IPR007110|IPR013783|IPR036179	mRNA
BGLB036090	Bg36090	uncharacterized protein LOC106051146			Immunoglobulin-like fold|Immunoglobulin-like domain superfamily	7.6751	59.9578	74.1866	64.5213	27.1794	0	0	0	0	7.1738	53.9607	40.8302	53.0873	20.68	0	0	0	0	7.35853	51.7646	51.6166	77.6181	0	0	0	0	Immunoglobulin-like fold|Immunoglobulin-like domain superfamily__IPR013783|IPR036179	mRNA
BGLB020115	Bg20115	uncharacterized protein LOC106060905 isoform X1			Immunoglobulin-like fold|Immunoglobulin-like domain superfamily	11.6404	962.886	1039.85	1034.33	509.29	0	0	0	0	11.1888	859.055	898.265	527.126	457.718	0	0	0	0	10.7874	333.152	1169.98	499.557	0	0	0	0	Immunoglobulin-like fold|Immunoglobulin-like domain superfamily__IPR013783|IPR036179	mRNA
BGLB027510	Bg27510	uncharacterized protein LOC106075753			Interferon alpha-inducible protein IFI6/IFI27-like|IFI6/IFI27-like domain superfamily	3.41635	49.2722	35.2386	90.3298	104.835	10.9357	5.33354	4.00334	4.32335	3.40224	116.555	133.754	103.676	143.382	7.29549	10.9652	1.78403	25.6287	2.00792	23.8914	38.098	34.4321	11.2209	4.99575	5.01938	10.4963	Interferon alpha-inducible protein IFI6/IFI27-like|IFI6/IFI27-like domain superfamily__IPR009311|IPR038213	mRNA
BGLB037011	Bg37011	uncharacterized protein LOC106069485			Leucine-rich repeat, cysteine-containing subtype|Leucine-rich repeat domain superfamily	1.40465	149.004	124.881	150.881	155.311	46.7253	36.268	79.4949	53.1154	1.68331	134.902	169.657	137.402	164.751	42.7307	44.5059	46.9795	51.2575	1.85993	102.202	121.668	120.804	30.6024	29.9745	39.1512	28.4016	Leucine-rich repeat, cysteine-containing subtype|Leucine-rich repeat domain superfamily__IPR006553|IPR032675	mRNA
BGLB021986	Bg21986	uncharacterized protein LOC106079363 isoform X1			Methyltransferase domain|S-adenosyl-L-methionine-dependent methyltransferase	10.58	466.009	417.3	497.31	321.623	0	0	0	0	9.23664	305.418	0	209.851	191.635	0	0	0	0	9.10459	120.784	218.756	274.873	0	0	0	0	Methyltransferase domain|S-adenosyl-L-methionine-dependent methyltransferase__IPR025714|IPR029063	mRNA
BGLB036205	Bg36205	uncharacterized protein LOC106059779			Peptidase M12B, ADAM/reprolysin|Metallopeptidase, catalytic domain superfamily	4.51593	4667.8	8170.42	12132	13646	22.8656	106.671	1327.39	207.521	4.27627	19235.9	27776.5	5046.42	25873.5	9.37992	127.068	4.75742	3901.43	4.91516	7.96379	13.5186	4806.49	0	0	1.00388	187.08	Peptidase M12B, ADAM/reprolysin|Metallopeptidase, catalytic domain superfamily__IPR001590|IPR024079	mRNA
BGLB022714	Bg22714	uncharacterized protein LOC106051923			Peptidase S1, PA clan	1.22655	398.927	677.571	450.657	444.577	273.393	234.676	174.431	146.994	1.34064	503.993	368.88	432.818	372.93	156.332	150.288	139.155	208.691	1.53419	854.78	711.572	466.876	216.257	217.94	264.02	251.293	Peptidase S1, PA clan__IPR009003	mRNA
BGLB034735	Bg34735	uncharacterized protein LOC106057746			Peptidase S1, PA clan	1.98718	127.039	145.282	109.19	73.7726	22.8656	24.5343	45.7525	19.7639	1.45872	57.1984	114.043	127.41	64.1081	21.8865	32.8957	32.1126	42.4705	2.17711	236.259	179.429	192.586	41.8233	32.4724	56.2171	51.2464	Peptidase S1, PA clan__IPR009003	mRNA
BGLB038396	Bg38396	uncharacterized protein LOC106059799			Peptidase S1, PA clan	1.79496	38.5867	32.1475	23.8233	27.1794	10.9357	11.7338	7.43478	3.70572	1.87564	12.9506	28.8627	12.4911	17.2334	3.12664	3.22507	4.75742	7.32249	2.63458	75.656	29.4952	52.5235	6.12048	13.7383	2.00775	11.1137	Peptidase S1, PA clan__IPR009003	mRNA
BGLB026015	Bg26015	uncharacterized protein LOC106065408			Peptidase S1, PA clan	9.2769	142.474	284.382	157.829	103.54	0	0	0	0	8.7805	60.436	167.545	131.781	157.858	0	0	0	0	9.39585	147.33	485.442	138.896	0	0	0	0	Peptidase S1, PA clan__IPR009003	mRNA
BGLB031123	Bg31123	uncharacterized protein LOC106068404			Peptidase S1, PA clan	6.07673	13.6538	22.8742	18.8601	18.7667	0	0	0	0	4.99797	19.4259	12.6714	18.1121	5.51468	0	0	0.594678	0	5.30047	13.273	9.83174	19.2586	0	0	0	0	Peptidase S1, PA clan__IPR009003	mRNA
BGLB039095	Bg39095	uncharacterized protein LOC106074523			Peptidase S1, PA clan	3.64942	40.3676	108.807	34.7422	45.299	3.97663	5.33354	3.43144	4.32335	2.83387	39.9309	19.0072	38.7225	2.75734	2.08443	6.45014	0	4.3935	2.81798	33.1824	70.0511	89.8736	7.14056	13.7383	9.03489	5.55684	Peptidase S1, PA clan__IPR009003	mRNA
BGLB030784	Bg30784	uncharacterized protein LOC106079722			Peptidase S1, PA clan	2.93308	106.855	134.772	109.19	99.6577	13.9182	18.134	8.00668	17.2934	2.60247	80.9411	97.8517	81.1924	96.5068	6.25328	12.9003	16.651	21.2352	3.6313	156.621	162.224	118.47	8.16064	9.99151	16.062	12.3485	Peptidase S1, PA clan__IPR009003	mRNA
BGLB028243	Bg28243	uncharacterized protein LOC106062399 isoform X1			Protein kinase domain|Protein kinase-like domain superfamily	2.04095	254.672	275.109	254.115	261.44	53.6844	76.8029	82.3545	37.0572	2.40931	293.546	264.692	278.552	271.598	56.2795	75.4666	70.172	1.4645	2.81513	112.82	255.625	276.624	37.7429	38.0926	36.1396	9.87883	Protein kinase domain|Protein kinase-like domain superfamily__IPR000719|IPR011009	mRNA
BGLB023934	Bg23934	uncharacterized protein LOC106078000, partial			Protein kinase domain|Serine-threonine/tyrosine-protein kinase, catalytic domain|Protein kinase-like domain superfamily	2.62907	32.0566	66.7679	21.838	28.4736	5.96494	2.13341	7.43478	7.41145	2.80788	80.9411	30.2707	25.6068	54.4574	8.3377	5.16011	5.94678	6.59025	2.54668	124.766	67.5932	54.2743	21.4217	8.1181	7.02714	19.1402	Protein kinase domain|Serine-threonine/tyrosine-protein kinase, catalytic domain|Protein kinase-like domain superfamily__IPR000719|IPR001245|IPR011009	mRNA
BGLB024367	Bg24367	uncharacterized protein LOC106052196			Protein of unknown function	3.35789	381.711	453.775	621.39	66.6542	60.6435	24.5343	22.3043	38.2925	3.48532	387.438	115.451	547.736	216.451	18.7598	25.1555	41.6274	24.8965	6.8394	449.954	856.59	545.077	0	3.74682	5.01938	11.7311	Protein of unknown function DUF1647__IPR012444	mRNA
BGLB025980	Bg25980	uncharacterized protein LOC106059974			Protein of unknown function	5.6531	218.46	111.28	345.437	398.631	18.889	0	0	0.617621	8.14824	302.18	856.73	508.389	473.573	6.25328	0	0	0	4.0155	7.96379	9.83174	36.7665	1.02008	1.87341	0	0	Protein of unknown function DUF3990__IPR025051	mRNA
BGLB008673	Bg8673	uncharacterized protein LOC106069819 isoform X1			Protein of unknown function	1.66495	132.382	108.189	149.888	186.373	27.8364	51.202	41.1772	58.674	1.69575	88.4956	218.23	112.42	201.975	25.0131	47.086	37.4647	79.0829	2.93922	55.7465	173.284	102.129	18.3614	13.1139	13.0504	12.3485	Protein of unknown function DUF1647__IPR012444	mRNA
BGLB036519	Bg36519	uncharacterized protein LOC106060568			Reeler domain	5.15058	18.9965	27.82	35.7349	14.2368	0.994156	0	0	0.617621	4.60191	19.4259	23.231	16.863	19.3014	0	0.645014	0	1.4645	5.7521	209.713	46.7007	23.9274	4.08032	0	1.00388	0	Reeler domain__IPR002861	mRNA
BGLB022597	Bg22597	uncharacterized protein LOC106073135			Refilin family	1.47115	536.058	802.452	562.824	671.072	96.4332	348.813	102.371	371.808	1.53092	713.361	758.175	731.981	769.297	357.479	284.451	291.392	75.4217	3.28062	1031.31	1238.8	932.001	117.309	135.51	119.461	72.8563	Refilin family__IPR028215	mRNA
BGLB038433	Bg38433	uncharacterized protein LOC106056958			Serine proteases, V8 family, serine active site|Peptidase S1, PA clan	5.34221	80.1416	68.0044	72.4624	72.4783	1.98831	1.06671	1.14381	1.85286	4.95364	50.7231	36.6064	41.8453	57.9041	2.08443	1.29003	0	1.4645	5.65432	165.912	197.864	166.324	2.04016	2.49788	4.01551	4.32199	Serine proteases, V8 family, serine active site|Peptidase S1, PA clan__IPR000126|IPR009003	mRNA
BGLB030100	Bg30100	uncharacterized protein LOC106056966 isoform X1			Serine proteases, V8 family, serine active site|Peptidase S1, PA clan	4.54345	149.598	0	117.131	0	4.97078	1.06671	1.14381	3.0881	4.13489	0	42.2381	0.624557	138.556	3.12664	1.93504	1.78403	2.19675	5.80801	187.149	237.191	1.16719	2.04016	2.49788	3.01163	0.617427	Serine proteases, V8 family, serine active site|Peptidase S1, PA clan__IPR000126|IPR009003	mRNA
BGLB031640	Bg31640	uncharacterized protein LOC106056994 isoform X1			Serine proteases, V8 family, serine active site|Peptidase S1, PA clan	5.90636	20.1838	58.1128	26.8012	22.0024	0.994156	0	0	0	6.42251	28.0596	28.1588	19.3613	24.1267	0	0	0	0	7.2266	45.1281	56.5325	62.4446	0	0	0	0	Serine proteases, V8 family, serine active site|Peptidase S1, PA clan__IPR000126|IPR009003	mRNA
BGLB025961	Bg25961	uncharacterized protein LOC106070550, partial			Thioredoxin-like superfamily	8.12664	182.842	59.9675	224.336	696.31	0	0	1.14381	1.85286	9.99499	304.339	2036.58	1665.07	856.154	0	0.645014	0	2.929	7.96065	29.2006	39.3269	235.189	0	0	0	0	Thioredoxin-like superfamily__IPR036249	mRNA
BGLB011397	Bg11397	uncharacterized protein LOC106076730			TNFR/NGFR cysteine-rich region	4.41766	96.1699	191.649	5.95581	66.6542	1.98831	4.26683	5.14715	4.32335	6.01481	277.358	143.61	5.62101	99.9535	4.16885	0	0.594678	2.19675	4.56048	11.9457	81.1118	155.82	3.06024	0	6.02326	3.08713	TNFR/NGFR cysteine-rich region__IPR001368	mRNA
BGLB026532	Bg26532	uncharacterized protein LOC106055696			Tumour necrosis factor domain|Tumour necrosis factor-like domain superfamily	3.12803	92.6081	207.722	142.94	212.905	21.8714	17.0673	16.5853	17.2934	3.21582	202.892	217.526	157.388	177.159	23.9709	14.8353	14.8669	25.6287	4.15257	258.823	577.614	479.715	19.3815	29.9745	22.0853	27.1668	Tumour necrosis factor domain|Tumour necrosis factor-like domain superfamily__IPR006052|IPR008983	mRNA
BGLB022968	Bg22968	uncharacterized protein LOC106063442			Tumour necrosis factor-like domain superfamily	10.2575	210.743	635.532	310.695	202.551	0	0	0	0	9.35378	216.922	174.584	285.422	91.6815	0	0	0	0	11.0287	683.558	1031.1	607.522	0	0	0	0	Tumour necrosis factor-like domain superfamily__IPR008983	mRNA
BGLB027254	Bg27254	uncharacterized protein LOC106050253				7.3607	114.573	86.551	146.91	229.73	0	0	1.14381	1.23524	6.7235	352.903	117.563	222.967	93.7495	0	0	4.75742	1.4645	5.76985	270.769	500.19	120.221	7.14056	3.74682	3.01163	6.17427	NA	mRNA
BGLB031712	Bg31712	uncharacterized protein LOC106050392				6.79656	149.004	218.85	125.072	67.9484	0	1.06671	2.85953	0	7.9601	104.684	19.7111	64.3294	102.711	0	0	0	0	4.45472	408.808	496.503	398.595	48.9638	0	29.1124	1.23485	NA	mRNA
BGLB032657	Bg32657	uncharacterized protein LOC106052364				9.97984	243.987	296.746	321.614	262.087	0	0	0	0	9.40612	210.447	130.234	255.444	201.286	0	0	0	0	9.30901	222.986	249.48	227.018	0	0	0	0	NA	mRNA
BGLB032426	Bg32426	uncharacterized protein LOC106052491				7.07445	33.8376	49.4577	37.7201	27.8265	0	0	0	0	6.76046	20.5051	40.1262	34.9752	31.0201	0	0	0	0	2.64076	33.1824	39.3269	59.5267	0	0	27.1047	0	NA	mRNA
BGLB032672	Bg32672	uncharacterized protein LOC106052592, partial				8.11705	62.3324	66.7679	87.3519	92.5393	0	0	0	0	6.45291	101.446	83.7723	51.2137	64.1081	1.04221	0	1.18936	0	6.86699	0	77.4249	55.4415	0	0	0	0	NA	mRNA
BGLB031016	Bg31016	uncharacterized protein LOC106053460				2.32284	157.909	220.705	187.608	153.369	42.7487	43.735	29.7391	24.7048	2.54316	262.249	107.003	164.883	187.499	43.7729	23.2205	24.3818	30.0222	1.84056	350.407	328.134	202.507	100.988	56.8267	77.2985	97.5534	NA	mRNA
BGLB023359	Bg23359	uncharacterized protein LOC106053920				7.4882	60.5514	43.8937	42.6833	51.7702	0	0	0	0	8.03828	50.7231	99.9636	71.824	86.1668	0	0	0	0	6.54389	10.6184	24.5793	74.1165	0	0	0	0	NA	mRNA
BGLB018931	Bg18931	uncharacterized protein LOC106053937				1.67731	100.919	160.119	108.197	111.306	31.813	50.1352	26.3077	39.5277	2.08183	129.506	149.241	128.034	122.702	14.591	34.1857	17.8403	56.3832	1.55555	179.185	135.186	145.899	62.2248	33.7213	44.1706	72.2389	NA	mRNA
BGLB027769	Bg27769	uncharacterized protein LOC106054779				1.83641	75.3925	129.827	105.219	93.8336	29.8247	30.9345	21.7324	28.4106	1.73909	105.763	82.3644	79.9433	79.9628	34.393	14.1903	35.086	18.3062	2.28251	193.785	152.392	135.978	24.4819	33.0969	35.1357	40.7502	NA	mRNA
BGLB021907	Bg21907	uncharacterized protein LOC106055061				2.24832	40.9613	84.6964	55.5876	36.8863	7.95325	12.8005	10.2943	13.5877	1.60024	33.4557	48.5739	46.8418	35.1561	9.37992	16.1253	13.0829	13.9127	1.87319	59.7284	41.7849	90.4572	15.3012	14.3628	19.0737	20.9925	NA	mRNA
BGLB034431	Bg34431	uncharacterized protein LOC106055069				1.99916	70.0497	114.371	93.3077	49.1817	18.889	27.7344	13.7257	19.7639	1.31867	36.6933	47.8699	63.0802	33.0881	14.591	14.8353	13.6776	27.8255	2.17186	181.84	87.2567	119.637	27.5421	23.7298	29.1124	35.1933	NA	mRNA
BGLB028008	Bg28008	uncharacterized protein LOC106055264				9.4741	111.605	330.749	345.437	0	0	0	0	0	9.01787	303.259	148.537	154.266	0	0	0	0	0	9.05266	155.294	276.518	158.154	0	0	0	0	NA	mRNA
BGLB036247	Bg36247	uncharacterized protein LOC106055265				5.37823	42.1485	97.679	82.3887	0	1.98831	1.06671	1.14381	0	5.16281	75.545	32.3826	41.8453	0	1.04221	0.645014	0.594678	0.732249	4.55618	15.9276	66.3642	39.6844	1.02008	1.24894	2.00775	1.23485	NA	mRNA
BGLB032583	Bg32583	uncharacterized protein LOC106055308				6.43892	9.49826	37.0933	48.6391	0	0	0	0	0	5.43976	17.2674	22.527	9.99291	0	0	0	0	0	5.85727	23.8914	17.2055	21.593	0	0	0	0	NA	mRNA
BGLB036862	Bg36862	uncharacterized protein LOC106056090				2.4968	111.605	149.61	226.321	205.787	84.5033	6.40024	26.8796	0.617621	2.58001	23.7427	116.155	124.911	82.7202	2.08443	2.58005	47.5742	3.66125	2.77562	591.975	498.961	374.668	43.8634	119.274	27.1047	98.1708	NA	mRNA
BGLB022209	Bg22209	uncharacterized protein LOC106056745				3.7485	0	0	0.992636	42.0633	0.994156	1.06671	0	0	6.90488	0	52.7977	58.0838	29.6414	0	0	0	0	6.77451	30.5278	73.738	65.3626	0	0	0	0.617427	NA	mRNA
BGLB034669	Bg34669	uncharacterized protein LOC106057896				2.07523	123.477	150.228	136.984	142.368	31.813	32.0012	39.4615	25.3225	1.7846	75.545	128.122	139.276	102.711	36.4775	16.7704	33.3019	40.2737	1.27489	107.511	122.897	102.129	52.0241	50.582	45.1745	38.2805	NA	mRNA
BGLB033783	Bg33783	uncharacterized protein LOC106058706 isoform X1				1.83627	43.9295	43.8937	67.4992	89.9508	20.8773	13.8672	10.2943	21.6167	2.54593	96.0501	78.8445	77.445	87.5455	3.12664	18.0604	7.73081	27.8255	2.16742	29.2006	19.6635	18.0914	3.06024	3.74682	8.03102	4.32199	NA	mRNA
BGLB020142	Bg20142	uncharacterized protein LOC106059586, partial				2.04266	145.442	207.722	130.035	172.783	45.7312	53.3354	28.5953	28.4106	1.58151	106.842	125.307	187.367	128.906	37.5197	51.6011	38.654	51.9897	1.50313	146.003	145.018	187.917	46.9237	54.9533	54.2094	72.8563	NA	mRNA
BGLB033351	Bg33351	uncharacterized protein LOC106059993				5.98834	0	0	0	71.1841	0	0	0	0	7.56262	0	68.989	89.3116	64.1081	0	0	0	0	7.69655	49.11	70.0511	112.634	0	0	0	0	NA	mRNA
BGLB035677	Bg35677	uncharacterized protein LOC106060707				7.3661	44.5231	34.0022	47.6465	56.9473	0	0	0	0	7.08938	33.4557	33.7905	36.8489	55.1468	0	0	0	0	7.53557	61.0557	55.3035	88.7064	0	0	0	0	NA	mRNA
BGLB025612	Bg25612	uncharacterized protein LOC106060906				9.66627	211.336	332.603	228.306	129.426	0	0	0	0	8.85256	191.021	154.873	118.666	77.2055	0	0	0	0	9.39193	153.967	388.354	208.927	0	0	0	0	NA	mRNA
BGLB039246	Bg39246	uncharacterized protein LOC106060907, partial				9.51988	219.647	208.959	276.945	109.365	0	0	0	0	8.95201	165.12	228.086	109.297	78.5841	0	0	0	0	8.39168	59.7284	210.153	107.381	0	0	0	0	NA	mRNA
BGLB038538	Bg38538	uncharacterized protein LOC106061867				7.14554	32.6503	55.0217	53.6023	14.8839	0	0	0	0	6.33888	14.0298	23.231	34.9752	22.0587	0	0	0	0	5.21361	7.96379	12.2897	19.8422	0	0	0	0	NA	mRNA
BGLB029126	Bg29126	uncharacterized protein LOC106062255, partial				2.60492	54.0214	38.948	39.7054	75.0668	4.97078	9.60037	12.01	6.17621	4.37845	32.3764	48.5739	42.4699	37.9134	1.04221	1.29003	0.594678	3.66125	2.37843	11.9457	36.869	39.6844	7.14056	11.2404	2.00775	1.23485	NA	mRNA
BGLB030362	Bg30362	uncharacterized protein LOC106063063				7.91517	92.6081	57.4946	54.595	62.7714	0	0	0	0	6.6208	24.8219	0	62.4557	27.5734	0	0	0	0	6.79363	0	33.1821	100.378	0	0	0	0	NA	mRNA
BGLB019112	Bg19112	uncharacterized protein LOC106063272				2.63307	26.7139	56.8764	39.7054	31.0621	6.95909	9.60037	4.57525	2.47048	2.72581	21.5843	32.3826	38.7225	37.2241	7.29549	4.5151	3.56807	2.929	1.83516	27.8733	49.1587	51.9399	11.2209	8.1181	11.0426	17.9054	NA	mRNA
BGLB031318	Bg31318	uncharacterized protein LOC106064654				4.93934	39.774	96.4426	58.5655	46.5932	1.98831	1.06671	0.571906	3.0881	4.0653	38.8517	47.8699	49.34	40.6707	2.08443	1.93504	2.37871	2.929	5.46575	69.0195	82.3408	103.88	0	2.49788	2.00775	1.85228	NA	mRNA
BGLB007012	Bg7012	uncharacterized protein LOC106065407 isoform X1				5.56835	8.90462	24.1106	8.93372	9.70692	0	0	0	0	6.2577	5.39607	26.7508	14.9894	42.0494	0	0	0	0	6.13737	11.9457	51.6166	15.7571	0	0	0	0	NA	mRNA
BGLB028056	Bg28056	uncharacterized protein LOC106065654				3.50259	125.258	64.295	67.4992	363.039	0.994156	5.33354	2.28762	44.4687	2.23611	129.506	309.042	264.188	270.909	1.04221	19.3504	9.51484	175.74	4.89772	1.3273	0	35.5993	0	0	0	0	NA	mRNA
BGLB028407	Bg28407	uncharacterized protein LOC106066047, partial				1.09992	136.538	166.92	94.3004	146.251	64.6202	65.0691	56.0468	64.2326	1.41236	147.852	136.57	183.62	165.44	43.7729	56.1162	73.1453	60.7767	2.11579	248.205	160.995	155.236	24.4819	54.9533	34.1318	61.7427	NA	mRNA
BGLB027717	Bg27717	uncharacterized protein LOC106066413				4.59183	33.8376	43.8937	32.757	0	0	1.06671	0	2.47048	4.88041	34.5349	87.2922	32.477	0	0	2.58005	0	1.4645	6.37119	50.4373	0	86.372	0	0	0	0.617427	NA	mRNA
BGLB032904	Bg32904	uncharacterized protein LOC106067441				3.63337	24.3393	8.03688	19.8527	16.8253	0	2.13341	1.14381	1.23524	3.39184	28.0596	11.2635	32.477	26.1947	0	4.5151	0	3.66125	3.55976	7.96379	11.0607	23.9274	0	1.24894	1.00388	1.23485	NA	mRNA
BGLB026037	Bg26037	uncharacterized protein LOC106068761, partial				5.81885	917.176	701.681	484.406	830.265	7.95325	12.8005	16.0134	13.5877	3.70729	366.933	16.1913	362.868	330.881	13.5488	19.3504	15.4616	32.219	3.13115	22.5641	18.4345	417.27	12.241	14.3628	14.0543	20.9925	NA	mRNA
BGLB020914	Bg20914	uncharacterized protein LOC106069919				10.9312	214.898	416.063	969.805	582.415	0	0	0	0	9.79257	680.984	1480.45	167.381	0	0	0	0	1.4645	5.8017	7.96379	7.3738	51.3563	0	0	0	0	NA	mRNA
BGLB021137	Bg21137	uncharacterized protein LOC106070002, partial				7.20604	40.9613	45.1302	39.7054	37.5334	0	0	0	0	6.93843	19.4259	40.8302	48.0909	35.1561	0	0	0	0	7.14525	19.9095	51.6166	89.29	0	0	0	0	NA	mRNA
BGLB038458	Bg38458	uncharacterized protein LOC106070033, partial				5.34296	34.4312	22.256	15.8822	18.1196	0	0	1.14381	0	3.05402	10.7921	0	31.8524	2.75734	0	0.645014	2.97339	0.732249	4.98583	33.1824	40.5559	36.7665	2.04016	1.24894	0	0	NA	mRNA
BGLB037582	Bg37582	uncharacterized protein LOC106070233				2.19826	71.237	76.6595	67.4992	117.13	6.95909	22.4009	23.4481	17.911	1.72602	63.6737	92.22	73.6977	75.1375	13.5488	23.2205	15.4616	38.077	1.7651	92.9108	65.1353	82.8704	21.4217	26.8522	15.0582	32.1062	NA	mRNA
BGLB017355	Bg17355	uncharacterized protein LOC106070462				7.49438	117.541	0	79.4108	1.29426	0	0	0	0	6.83326	5.39607	2.81588	39.9716	85.4775	0	0	0	0	9.54279	200.422	469.465	172.744	0	0	0	0	NA	mRNA
BGLB038612	Bg38612	uncharacterized protein LOC106070962, partial				2.01207	78.3607	35.8568	40.6981	56.3001	9.94156	10.6671	13.7257	16.6758	1.57327	61.5152	44.3501	55.5856	44.8068	26.0553	16.7704	13.6776	10.9837	1.02032	46.4554	49.1587	47.8548	41.8233	8.74257	24.093	20.9925	NA	mRNA
BGLB025530	Bg25530	uncharacterized protein LOC106071735				3.49044	96.7636	150.846	108.197	134.603	15.9065	12.8005	5.14715	8.02907	3.52324	63.6737	92.9239	151.143	96.5068	9.37992	3.87008	6.54145	13.9127	4.18133	108.838	239.649	234.605	16.3213	9.99151	7.02714	8.64397	NA	mRNA
BGLB029993	Bg29993	uncharacterized protein LOC106071736				4.13857	48.6786	113.753	75.4403	82.1853	0	0	11.4381	5.55859	4.17535	51.8023	55.6136	83.0661	68.9335	2.08443	6.45014	2.97339	1.4645	4.41207	67.6922	119.21	77.6181	8.16064	0	0	7.40912	NA	mRNA
BGLB028657	Bg28657	uncharacterized protein LOC106071890				3.08339	30.2757	50.6942	23.8233	31.0621	0	14.9339	0	0	2.97367	38.8517	10.5595	42.4699	7.58268	11.4643	0	0	0	3.60319	95.5654	93.4015	72.9493	25.502	0	0	2.46971	NA	mRNA
BGLB034607	Bg34607	uncharacterized protein LOC106073797				5.60834	11.8728	28.4382	11.9116	0.647128	0	0	0	0	6.11233	14.0298	28.8627	37.4734	0	0	0	0	0	5.39003	7.96379	18.4345	18.675	0	0	0	0	NA	mRNA
BGLB039762	Bg39762	uncharacterized protein LOC106074185				3.72604	424.454	263.362	569.773	577.238	73.5676	0	60.622	0	10.9572	502.914	1073.55	346.004	416.358	0	0	0	0	2.61666	70.3468	154.85	123.722	75.4859	0	0	0	NA	mRNA
BGLB025270	Bg25270	uncharacterized protein LOC106074250 isoform X1				3.46449	0	39.5662	33.7496	0	0.994156	2.13341	0	2.47048	3.19166	0	38.0143	0	53.0788	3.12664	0	0.594678	5.12575	4.48925	69.0195	0	0	1.02008	0	0	1.23485	NA	mRNA
BGLB010805	Bg10805	uncharacterized protein LOC106074635				4.76487	12.4665	7.41866	8.93372	16.1782	0	0	0.571906	0	4.18637	8.63372	5.63175	14.9894	10.34	1.04221	0	0	0	5.71725	23.8914	20.8924	12.2555	0	0	0	0	NA	mRNA
BGLB037995	Bg37995	uncharacterized protein LOC106074990				3.87815	285.542	365.987	297.791	320.975	1.98831	21.3341	17.7291	43.8511	3.02643	205.051	416.75	281.675	267.462	28.1398	40.6359	24.3818	47.5962	4.11964	785.76	775.478	270.788	31.6225	26.8522	33.1279	47.5418	NA	mRNA
BGLB034589	Bg34589	uncharacterized protein LOC106075162				3.35644	4.74913	4.94577	117.131	55.0059	4.97078	4.26683	3.43144	3.70572	2.55669	6.47529	35.9024	51.2137	37.9134	6.25328	7.09515	1.78403	5.858	4.50429	29.2006	371.148	8.75392	5.1004	3.74682	4.01551	8.02655	NA	mRNA
BGLB020153	Bg20153	uncharacterized protein LOC106075549				2.66543	20.7775	70.4773	21.838	33.6507	6.95909	4.26683	5.71906	4.94097	3.16752	38.8517	45.054	43.719	42.7387	5.21106	1.29003	5.3521	5.858	3.46955	69.0195	34.4111	14.0063	4.08032	4.99575	1.00388	2.46971	NA	mRNA
BGLB034015	Bg34015	uncharacterized protein LOC106077434, partial				2.60634	97.9508	116.844	59.5581	91.245	12.924	12.8005	24.0201	8.64669	2.70728	52.8815	80.9565	102.427	41.3601	8.3377	9.67521	11.8936	10.9837	2.11507	69.0195	88.4856	98.6275	22.4417	21.8564	17.0659	17.9054	NA	mRNA
BGLB023708	Bg23708	uncharacterized protein LOC106078032				1.6752	147.817	190.412	166.763	176.019	46.7253	71.4694	36.0301	55.5859	1.72713	183.466	145.722	172.378	170.955	43.7729	49.6661	54.1157	51.9897	2.33873	331.824	234.733	168.659	37.7429	44.9618	47.1822	65.4472	NA	mRNA
BGLB021474	Bg21474	uncharacterized protein LOC106078091 isoform X1				7.72524	44.5231	71.0955	86.3593	32.3564	0	0	0	0	7.87028	63.6737	42.9421	96.8063	71.0015	0	0	0	0	7.45061	41.1462	68.8222	83.454	0	0	0	0	NA	mRNA
BGLB033433	Bg33433	uncharacterized protein LOC106078201 isoform X1				6.3516	0	0	0	91.8922	0	0	0	0	7.67972	0	61.9493	124.287	55.1468	0	0	0	0	8.91651	165.912	188.032	178.58	0	0	0	0	NA	mRNA
BGLB025986	Bg25986	uncharacterized protein LOC106080014				6.09565	16.0283	25.3471	23.8233	9.70692	0	0	0	0	5.99703	19.4259	20.4151	23.1086	11.0294	0	0	0	0	5.49539	15.9276	18.4345	14.0063	0	0	0	0	NA	mRNA
Note:
Annotated features highlighted in red are putative immune-associated genes previously recognized in the literature.

## Sheet: SUS >RES (category 2)
Table S4. Expression summary of category 1 (constitutive resistance factors) and category 2 (constitutive susceptibility factors) with log2FC values and snail replicates for each DE comparison.
VB ID	ID in text	Annotation updated	Gene family groups	Function Category	Note (any update from FReDs, AIG gene family, biomphalysin, domain prediction, or Transcript Type)	log2FC (RES vs. SUS @0.5dpe)	RES_R1	RES_R2	RES_R3	RES_R4	SUS_R1	SUS_R2	SUS_R3	SUS_R4	log2FC (RES vs. SUS @2dpe)	RES_R1	RES_R2	RES_R3	RES_R4	SUS_R1	SUS_R2	SUS_R3	SUS_R4	log2FC (RES vs. SUS @40dpe)	RES_R1	RES_R2	RES_R3	SUS_R1	SUS_R2	SUS_R3	SUS_R4	Domain prediction	Transcript Type
BGLB034838	Bg34838	23 kDa integral membrane protein-like (LOC106053313), partial mRNA	23 kDa integral membrane protein	NA		-8.42212	0	0	0	0	96.4332	113.071	87.5016	79.0555	-7.73094	0	0	0	0	91.7147	61.2763	41.6274	50.5252	-7.44286	0	0	0	84.6666	124.894	101.392	27.7842	NA	ncRNA
BGLB024168	Bg24168	23 kDa integral membrane protein-like, partial				-8.6781	0.593641	0	1.98527	0	397.663	368.014	371.739	355.75	-10.0734	0	0	0	0	405.421	234.785	281.877	328.048	-7.81019	0	0	3.50157	379.47	583.254	354.369	162.383	Tetraspanin, EC2 domain superfamily|Tetraspanin/Peripherin__IPR008952|IPR018499	mRNA
BGLB024579	Bg24579	ankyrin repeat and SAM domain-containing protein 1A-like	Ankyrin repeat proteins	NA		-2.45416	6.53006	12.3644	8.93372	5.17702	44.737	41.6016	46.3244	51.2625	-2.58733	10.7921	6.33572	8.11924	8.96135	57.3217	52.8911	45.7902	52.722	-3.78168	2.6546	7.3738	1.75078	49.9839	63.0714	55.2132	79.0306	PH-like domain superfamily|Sterile alpha motif/pointed domain superfamily__IPR011993|IPR013761	mRNA
BGLB026431	Bg26431	ankyrin repeat domain-containing protein 17-like (LOC106058929), partial mRNA				-2.41091	0	0	30.7717	0	19.8831	51.202	68.6287	26.5577	-7.33818	0	0	0	0	32.3086	41.2809	61.8465	51.2575	-1.96316	0	35.64	0	38.763	49.3331	38.1473	69.7692	Ankyrin repeat|Ankyrin repeat-containing domain|Ankyrin repeat-containing domain superfamily__IPR002110|IPR020683|IPR036770	mRNA
BGLB012756	Bg12756	ankyrin repeat domain-containing protein 50-like (LOC106050273), mRNA				-1.72115	52.2404	70.4773	59.5581	31.7093	135.205	135.472	272.799	158.111	-2.27678	51.8023	15.4873	36.8489	27.5734	55.2373	168.994	183.161	229.194	-2.47108	22.5641	71.2801	90.4572	327.446	550.782	300.159	200.046	Ankyrin repeat|Ankyrin repeat-containing domain|Ankyrin repeat-containing domain superfamily__IPR002110|IPR020683|IPR036770	mRNA
BGLB018197	Bg18197	ankyrin repeat domain-containing protein 50-like (LOC106076763), mRNA				-2.20321	0	0	21.838	1.29426	19.8831	30.9345	30.311	27.7929	-6.10449	0	0	0.624557	0	19.802	33.5407	34.4913	32.9512	-1.69985	0	24.5793	0	17.3414	32.4724	23.0892	40.7502	Ankyrin repeat|Ankyrin repeat-containing domain|Ankyrin repeat-containing domain superfamily__IPR002110|IPR020683|IPR036770	mRNA
BGLB021106	Bg21106	ankyrin repeat, SAM and basic leucine zipper domain-containing protein 1-like				-1.62242	108.043	91.4968	78.4182	106.129	308.188	266.677	317.98	276.076	-1.25305	144.615	118.267	111.796	128.906	291.82	274.131	292.581	328.048	-1.31207	115.475	90.9436	95.1259	252.98	241.67	259	267.346	Sterile alpha motif domain|Ankyrin repeat|Sterile alpha motif/pointed domain superfamily|Ankyrin repeat-containing domain|Ankyrin repeat-containing domain superfamily__IPR001660|IPR002110|IPR013761|IPR020683|IPR036770	mRNA
BGLB020380	Bg20380	Biomphalaria glabrata from Guadeloupe fibrinogen-related protein K3 precursor (FREPK3) mRNA, partial cds	FReD/FREP	Adhesion/Carbohydrate binding/Pattern recognition	FREPK3	-3.03791	4.74913	32.1475	13.8969	7.76554	75.5559	148.272	70.9163	190.845	-3.51013	5.39607	7.03969	5.62101	6.20401	133.403	54.8262	44.0061	51.9897	-4.18297	5.30919	12.2897	11.0883	125.47	310.361	125.485	169.792	NA	mRNA
BGLB000204	Bg204	tenascin-R-like			FREP3.2 (2-IgSF FREP)	-2.09707	270.107	641.714	463.561	766.847	1641.35	1654.46	2001.67	3746.49	-2.57858	279.517	280.884	336.636	439.795	1767.59	2402.68	1970.17	1720.79	-3.15283	213.695	513.708	440.614	2542.04	4276.99	4990.27	2191.86	Fibrinogen, alpha/beta/gamma chain, C-terminal globular domain|Fibrinogen-like, C-terminal__IPR002181|IPR036056	mRNA
BGLB032435	Bg32435	Biomphalaria glabrata strain 1742 cytochrome b (CYTB)	B. glabrata mitochondrion genes	ATP production		-3.15691	10216	10956.7	10994.4	12757.5	111300	91650.4	105211	86487.9	-1.70207	12840.5	14044.9	11912.8	83490.8	91492.8	94900.9	110031	94575.1	-2.2474	13180.1	14869.3	11856.3	64881.1	67807.4	67203.5	57542.3	NA	pseudogenic_transcript
BGLB022629	Bg22629	Biomphalaria glabrata strain 1742 cytochrome c oxidase subunit III COIII)				-9.4129	96.7636	121.171	139.962	153.369	91275.5	82117.3	91676	78724.4	-2.49299	115.476	95.0358	106.799	64255.6	73350.9	98412.3	88907.3	95924.7	-8.63322	149.985	148.705	67.697	52067.9	54979.5	48769.3	42388.2	NA	pseudogenic_transcript
BGLB027931	Bg27931	Biomphalaria glabrata strain 1742 NADH dehydrogenase subunit 2 (ND2)				-5.64145	452.948	398.753	527.089	661.365	32356.8	21376.8	22135.1	24265.1	-2.48513	358.299	582.182	458.425	18048.2	21029.8	28612.8	28564.1	28646.3	-4.51494	473.845	613.255	431.86	11428	10170.1	14597.4	11029.7	NA	pseudogenic_transcript
BGLB031083	Bg31083	Biomphalaria glabrata strain 1742 NADH dehydrogenase subunit 5 (ND5)				-10.7177	17.8092	25.9653	27.7938	19.4138	43177.2	34726.7	38754.1	36311.8	-2.44183	25.9012	36.6064	39.3471	37796.2	49532.2	52274.5	51261.8	48827.1	-9.96269	37.1643	23.3504	20.4258	25455.1	30793.8	28198.9	27058.7	NA	pseudogenic_transcript
BGLB032592	Bg32592	Biomphalaria glabrata strain G-72 M line ATP synthase F0 subunit 6 (ATP6)				-11.7535	15.4347	17.3102	14.8895	29.7679	81913.5	54715.7	67268.7	62267.9	-2.62918	8.63372	31.6786	13.1157	47379.3	54635.9	78584.6	78373.1	76232.3	-10.5034	21.2368	13.5186	17.5078	26315	27251.8	28511.1	23670.3	NA	pseudogenic_transcript
BGLB023389	Bg23389	Biomphalaria glabrata strain G-72 M line ATP synthase F0 subunit 8 (ATP8)				-5.2702	43.9295	47.6031	51.617	45.299	2238.84	1914.74	1361.14	1692.9	-2.73585	29.1388	22.527	24.9823	1193.24	2101.1	2280.77	2222.31	1691.5	-3.89596	59.7284	66.3642	27.429	1029.26	791.203	706.729	597.669	NA	pseudogenic_transcript
BGLB034179	Bg34179	Biomphalaria glabrata strain G-72 M line cytochrome c oxidase subunit I (COI)				-3.96661	16877.8	17666.3	17001.9	18072.3	270194	260050	274693	269057	-2.34747	20399.3	25564.6	21265.5	175947	272563	325895	302438	315084	-2.8545	20801.4	23320.9	22746.8	153721	183228	167114	152730	NA	pseudogenic_transcript
BGLB036370	Bg36370	Biomphalaria glabrata strain G-72 M line NADH dehydrogenase subunit 1 (ND1)				-5.69607	755.112	772.777	845.725	643.892	42446.5	36084.6	41105.2	34822.7	-2.134	968.056	922.2	781.321	39203.1	44857.9	44569.8	44954.6	45993.3	-4.41881	1624.61	1627.15	988.609	28961.1	32994.5	31549.8	29781	NA	pseudogenic_transcript
BGLB024842	Bg24842	Biomphalaria glabrata strain G-72 M line NADH dehydrogenase subunit 3 (ND3)				-7.04494	18.9965	36.4751	28.7864	42.7104	5483.77	3525.47	3609.87	3989.83	-2.30803	16.1882	23.935	31.2278	3830.63	3094.33	5271.05	5510.28	5081.81	-6.55761	18.5822	9.83174	12.2555	1427.09	1214.59	1493.77	1244.73	NA	pseudogenic_transcript
BGLB025045	Bg25045	Biomphalaria glabrata strain M-line NADH dehydrogenase subunit 6 (ND6)				-2.88171	751.55	883.439	786.167	807.616	6818.92	5815.69	5642.42	5188.63	-3.08298	549.32	373.808	396.594	2940.01	9041.2	9123.72	9326.33	7985.18	-2.21039	987.51	1085.18	775.014	4198.65	5474.1	3835.81	4383.73	NA	pseudogenic_transcript
BGLB001244	Bg1244	BTB/POZ domain-containing protein 17-like	BTB/POZ domain-containing protein 17	NA		-6.97909	4.74913	0	14.8895	0	720.763	617.624	611.368	636.149	-6.95652	0	0	0	19.9907	614.906	680.489	674.959	606.303	-6.67037	0	11.0607	2.91797	545.743	587.626	529.043	489.619	BTB/POZ domain|SKP1/BTB/POZ domain superfamily|BTB/Kelch-associated__IPR000210|IPR011333|IPR011705	mRNA
BGLB001242	Bg1242	BTB/POZ domain-containing protein 17-like				-2.60719	10.0919	0.618222	18.8601	0.647128	47.7195	39.4682	53.1873	47.5568	-4.04942	0	0	0	13.7867	53.1529	63.8564	61.2518	63.7057	-3.41296	0	7.3738	5.25235	46.9237	26.2277	57.221	72.2389	BTB/POZ domain|SKP1/BTB/POZ domain superfamily|BTB/Kelch-associated__IPR000210|IPR011333|IPR011705	mRNA
BGLB020382	Bg20382	C-type lectin domain family 10 member A-like	C-type lectin domain family	Adhesion/Carbohydrate binding/Pattern recognition		-3.64218	8.31098	22.8742	14.8895	12.2954	294.27	154.673	106.375	174.169	-4.17299	11.8714	6.33572	6.24557	4.13601	177.176	153.513	124.288	73.2249	-2.96054	45.1281	28.2662	28.5961	193.815	308.488	235.911	350.698	C-type lectin-like|C-type lectin-like/link domain superfamily|C-type lectin fold__IPR001304|IPR016186|IPR016187	mRNA
BGLB027239	Bg27239	C-type lectin domain family 3 member A-like (LOC106066901), transcript variant X1, mRNA				-1.50117	4.15549	14.8373	6.94845	5.17702	24.8539	26.6677	17.1572	20.3815	-2.72212	5.39607	0	2.49823	1.37867	25.0131	18.0604	17.2456	6.59025	-1.43058	7.96379	18.4345	7.00314	27.5421	44.9618	17.0659	36.4282	C-type lectin-like|C-type lectin-like/link domain superfamily|C-type lectin fold__IPR001304|IPR016186|IPR016187	mRNA
BGLB024989	Bg24989	C-type lectin domain family 3 member A-like isoform X2				-2.98127	1.18728	9.27332	5.95581	0	53.6844	25.601	20.0167	36.4396	-2.86051	8.63372	1.40794	0	0	26.0553	7.74016	24.3818	21.9675	-2.32363	14.6003	12.2897	0.583595	36.7229	56.2022	39.1512	62.9775	C-type lectin-like|C-type lectin-like/link domain superfamily|C-type lectin fold__IPR001304|IPR016186|IPR016187	mRNA
BGLB034442	Bg34442	C-type lectin domain family 3 member A-like isoform X2				-1.34925	2.37457	4.94577	5.95581	9.70692	16.9007	17.0673	10.2943	14.8229	-2.51522	0	4.22381	3.12278	2.068	10.4221	21.2855	11.8936	14.645	-1.41505	14.6003	6.14484	6.41954	33.6626	29.9745	24.093	13.5834	C-type lectin-like|C-type lectin-like/link domain superfamily|C-type lectin fold__IPR001304|IPR016186|IPR016187	mRNA
BGLB028668	Bg28668	C-type lectin-related protein 3 precursor (CREP3) mRNA, partial cds				-4.45384	4.15549	1.23644	0.992636	2.58851	48.7137	19.2007	106.946	42.6158	-4.08069	2.15843	4.22381	0.624557	5.51468	45.8574	50.3111	44.6008	87.1377	-6.33074	1.3273	0	0	71.4056	97.4172	65.252	68.5344	NA	ncRNA
BGLB032177	Bg32177	cell death abnormality protein 1-like (LOC106077131), partial mRNA	Cell death abnormality protein 1	Apoptosis/Autophagy		-1.17891	11.8728	11.128	9.92636	9.05979	27.8364	24.5343	28.5953	14.2053	-2.16979	9.71293	4.22381	9.99291	8.96135	35.4352	39.9909	31.5179	43.2027	-2.34805	2.6546	13.5186	7.58673	23.4618	56.8267	35.1357	57.4207	Scavenger receptor class F member 2__IPR033327	mRNA
BGLB031292	Bg31292	cell death abnormality protein 1-like, partial				-9.50691	0	0	0	0	168.012	262.41	296.247	72.2616	-7.15179	0	0	0	1.37867	89.6303	72.2415	52.9263	142.789	-7.96964	0	0	0	66.3052	94.9193	91.3528	237.092	Galactose-binding-like domain superfamily__IPR008979	mRNA
BGLB029214	Bg29214	cell death abnormality protein 1-like, partial				-5.97201	0	0	0	0	6.95909	37.3348	10.2943	13.5877	-6.3408	0	0	0	0	30.2242	18.7054	18.435	25.6287	-6.6901	0	0	0	40.8032	67.4427	45.1745	51.2464	Galactose-binding-like domain superfamily__IPR008979	mRNA
BGLB019865	Bg19865	cell wall protein DAN4-like (LOC106055047), mRNA	Cell wall protein	NA		-1.50152	122.29	113.753	114.153	89.9508	361.873	364.814	233.91	271.753	-2.44497	64.7529	28.1588	73.6977	45.4961	391.872	340.567	260.469	147.914	-3.47596	10.6184	15.9766	39.1008	240.739	277.264	252.977	242.649	NA	mRNA
BGLB039093	Bg39093	cell wall protein DAN4-like (LOC106068637), mRNA				-1.23022	18.4029	8.6551	10.919	12.9426	27.8364	36.268	24.592	30.881	-1.93998	6.47529	16.1913	9.99291	2.75734	36.4775	38.0558	26.7605	35.8802	-1.12955	19.9095	18.4345	15.7571	32.6425	36.8437	40.1551	54.3335	NA	mRNA
BGLB037949	Bg37949	cell wall protein IFF6-like (LOC106060205), mRNA				-8.97309	0	0	0	0	114.328	162.14	177.291	98.2017	-3.97435	0	25.3429	0	0	185.514	72.8866	58.2784	92.2634	-10.0703	0	0	0	962.955	359.07	635.454	125.955	NA	mRNA
BGLB026100	Bg26100	collagen alpha-1(XII) chain-like, partial	Collagen alpha-1	Biomineralization/Cytoskeleton/Tissue growth		-6.21775	1.18728	7.41866	0.992636	5.17702	34.7955	420.283	175.003	542.271	-7.16473	2.15843	0	4.99645	0	318.917	254.78	194.46	412.256	-7.75197	0	6.14484	0	412.112	360.319	622.404	839.083	von Willebrand factor, type A|von Willebrand factor A-like domain superfamily__IPR002035|IPR036465	mRNA
BGLB031576	Bg31576	collagen alpha-1(XIV) chain-like, partial				-2.74222	28.4948	46.9848	56.5802	7.76554	118.305	470.418	154.415	192.698	-2.6144	31.2972	27.4548	23.1086	31.0201	265.764	134.808	96.3378	191.849	-3.90102	30.5278	45.4718	79.3689	673.252	884.249	749.896	874.894	von Willebrand factor, type A|von Willebrand factor A-like domain superfamily__IPR002035|IPR036465	mRNA
BGLB029488	Bg29488	fibrillin-2-like	Fibrillin	NA		-2.44409	17.8092	23.4924	6.94845	7.76554	66.6085	76.8029	94.9364	69.1735	-4.29316	8.63372	12.6714	5.62101	2.75734	156.332	270.906	113.583	51.9897	-3.32561	7.96379	4.91587	13.4227	99.9678	88.6746	61.2365	125.955	EGF-type aspartate/asparagine hydroxylation site|EGF-like domain|EGF-like calcium-binding domain|EGF-like calcium-binding, conserved site__IPR000152|IPR000742|IPR001881|IPR018097	mRNA
BGLB018260	Bg18260	fibrillin-3-like				-3.62162	995.537	823.471	886.424	662.012	11177.3	11535.4	8930.88	9324.84	-4.39557	565.508	267.508	612.066	357.765	11172.5	10682.7	7844.39	7715.71	-3.79491	281.387	503.876	805.361	7242.56	7996.95	7916.57	6871.34	EGF-type aspartate/asparagine hydroxylation site|EGF-like domain|von Willebrand factor, type D domain|EGF-like calcium-binding domain|NIDO domain|AMOP domain|Growth factor receptor cysteine-rich domain superfamily|Tyrosine-protein kinase ephrin type A/B receptor-like|EGF-like, conserved site|EGF-like calcium-binding, conserved site|Complement Clr-like EGF domain__IPR000152|IPR000742|IPR001846|IPR…	mRNA
BGLB032861	Bg32861	glycoprotein-N-acetylgalactosamine 3-beta-galactosyltransferase 1-like	Glycoprotein-N-acetylgalactosamine 3-beta-galactosyltransferase 1	NA		-3.40343	10.0919	25.9653	19.8527	9.70692	203.802	173.873	216.18	101.907	-3.50541	12.9506	8.44763	24.3577	8.96135	168.839	174.799	145.101	134.734	-2.61019	42.4735	46.7007	37.3501	159.132	297.247	382.477	213.63	Fringe-like|Glycoprotein-N-acetylgalactosamine 3-beta-galactosyltransferase 1__IPR003378|IPR026842	mRNA
BGLB014182	Bg14182	glycoprotein-N-acetylgalactosamine 3-beta-galactosyltransferase 1-like, partial				-1.85395	54.615	37.7115	64.5213	63.4185	239.592	232.542	150.411	163.669	-1.47815	48.5647	68.285	66.203	71.0015	174.05	177.379	157.59	190.385	-1.72859	42.4735	55.3035	67.1134	171.373	175.476	176.682	225.361	Fringe-like|Glycoprotein-N-acetylgalactosamine 3-beta-galactosyltransferase 1|Nucleotide-diphospho-sugar transferases__IPR003378|IPR026842|IPR029044	mRNA
BGLB030024	Bg30024	methyltransferase PMT25 (LOC106059481), partial mRNA	Methyltransferase	NA		-5.49731	4.74913	11.128	9.92636	12.2954	441.405	373.348	575.337	350.809	-6.54927	4.31686	6.33572	6.24557	2.75734	535.697	352.823	312.206	727.856	-4.11278	41.1462	47.9297	20.4258	567.164	618.225	610.357	815.003	NA	mRNA
BGLB033332	Bg33332	putative methyltransferase DDB_G0268948				-2.11425	4.15549	6.80044	9.92636	1.29426	32.8072	29.8678	24.0201	11.7348	-3.61425	4.31686	1.40794	1.87367	0.689335	23.9709	23.8655	27.9498	38.077	-1.39688	7.96379	29.4952	19.8422	56.1044	70.565	45.1745	36.4282	S-adenosyl-L-methionine-dependent methyltransferase|Methyltransferase domain 25__IPR029063|IPR041698	mRNA
BGLB033898	Bg33898	Metabotropic glutamate receptor 3 [Mizuhopecten yessoensis]	Metabotropic glutamate receptor	Apoptosis/Autophagy		-1.05623	71.8306	51.3124	56.5802	73.1255	176.96	117.338	98.3678	125.995	-2.08437	26.9804	25.3429	26.2314	32.3987	181.345	99.9771	113.583	71.7604	-1.1398	53.0919	40.5559	94.5423	159.132	141.13	131.508	133.364	NA	mRNA
BGLB004658	Bg4658	metabotropic glutamate receptor-like, partial				-3.67854	1.18728	0	0.992636	0	3.97663	17.0673	6.29097	13.5877	-2.60201	4.31686	0	0	2.068	18.7598	8.38518	7.73081	9.51924	-3.09976	2.6546	0	1.75078	12.241	14.3628	16.062	24.0796	GPCR, family 3, metabotropic glutamate receptor|GPCR, family 3|GPCR, family 3, nine cysteines domain|GPCR family 3, C-terminal|GPCR, family 3, conserved site|GPCR, family 3, nine cysteines domain superfamily__IPR000162|IPR000337|IPR011500|IPR017978|IPR017979|IPR038550	mRNA
BGLB023834	Bg23834	multiple epidermal growth factor-like domains protein 10 (LOC106068420), mRNA	Multiple epidermal growth factor-like domains protein	Biomineralization/Cytoskeleton/Tissue growth/Cellular defense		-2.05889	71.237	0.618222	115.146	0	168.012	180.274	201.311	227.284	-1.79158	0	57.0215	0	157.858	221.991	176.734	181.971	151.576	-3.38555	23.8914	79.8829	0	237.679	350.327	481.861	427.877	EGF-like domain|Growth factor receptor cysteine-rich domain superfamily__IPR000742|IPR009030	mRNA
BGLB018040	Bg18040	multiple epidermal growth factor-like domains protein 11 (LOC106061335), partial mRNA				-6.66457	1.18728	1.23644	0.992636	0	69.5909	69.336	245.348	71.644	-4.99819	1.07921	0.703969	3.74734	0.689335	1.04221	83.8518	75.524	71.0282	-6.83147	1.3273	0	1.75078	137.711	181.721	176.682	204.368	EGF-like domain|Galactose-binding-like domain superfamily__IPR000742|IPR008979	mRNA
BGLB026231	Bg26231	multiple epidermal growth factor-like domains protein 11, partial				-3.26895	0	0	28.7864	0	61.6377	77.8696	93.2207	50.0273	-3.11822	0	10.5595	1.24911	7.58268	37.5197	43.2159	44.6008	49.0607	-2.5405	0	28.2662	0	52.0241	46.8352	51.1977	85.2049	Fucolectin tachylectin-4 pentraxin-1|Galactose-binding-like domain superfamily__IPR006585|IPR008979	mRNA
BGLB012634	Bg12634	multiple epidermal growth factor-like domains protein 11, partial				-2.96081	32.0566	9.89154	15.8822	23.9437	289.299	98.1371	133.254	111.789	-4.87805	10.7921	6.33572	6.24557	5.51468	417.927	174.799	206.353	70.2959	-3.95197	13.273	15.9766	13.4227	195.855	438.377	51.1977	211.16	EGF-type aspartate/asparagine hydroxylation site|EGF-like domain|CUB domain|EGF-like calcium-binding domain|Growth factor receptor cysteine-rich domain superfamily|EGF-like, conserved site|EGF-like calcium-binding, conserved site|Spermadhesin, CUB domain superfamily__IPR000152|IPR000742|IPR000859|IPR001881|IPR009030|IPR013032|IPR018097|IPR035914	mRNA
BGLB024594	Bg24594	multiple epidermal growth factor-like domains protein 11, partial				-2.61023	7.71734	6.80044	5.95581	0.647128	34.7955	32.0012	44.0368	22.852	-3.38412	6.47529	1.40794	4.99645	4.82534	63.575	77.4016	36.87	14.645	-3.40541	5.30919	1.22897	1.16719	33.6626	37.4682	25.0969	33.9585	EGF-type aspartate/asparagine hydroxylation site|EGF-like domain|EGF-like calcium-binding domain|EGF-like calcium-binding, conserved site__IPR000152|IPR000742|IPR001881|IPR018097	mRNA
BGLB033940	Bg33940	RNA-directed DNA polymerase homolog	RNA-directed DNA polymerase homolog	NA		-5.75737	0	0.618222	0.992636	0	30.8188	34.1346	45.7525	33.9691	-4.17248	2.15843	2.81588	1.24911	1.37867	43.7729	47.086	33.8966	30.0222	-3.97179	2.6546	1.22897	1.75078	11.2209	50.582	28.1086	57.4207	Reverse transcriptase domain__IPR000477	mRNA
BGLB037084	Bg37084	RNA-directed DNA polymerase homolog				-5.73075	0	0.618222	0.992636	1.29426	51.6961	57.6022	52.6154	46.3216	-3.32721	0	23.231	0.624557	0.689335	84.4193	59.3413	55.305	53.4542	-4.84331	0	3.6869	0	54.0642	48.7086	51.1977	47.5418	Reverse transcriptase domain__IPR000477	mRNA
BGLB038825	Bg38825	serine/threonine-protein kinase PAK 3-like (LOC106067061), transcript variant X2, mRNA	Serine/threonine-protein kinase	Signal transduction		-2.90308	3.56185	8.03688	3.97054	2.58851	19.8831	46.9351	32.0267	43.2335	-2.94604	0	7.03969	1.87367	2.75734	34.393	11.6102	37.4647	12.4482	-4.26615	3.98189	0	0.583595	41.8233	48.0841	44.1706	19.7577	NA	mRNA
BGLB030553	Bg30553	probable serine/threonine-protein kinase dyrk1				-3.933	210.149	330.749	290.842	330.682	4241.07	3920.15	4236.11	5126.25	-4.63999	237.427	207.671	291.043	218.519	4952.6	6316.62	5568.56	6664.93	-3.35738	821.597	392.04	462.207	4647.48	5133.14	6087.51	7419	NA	mRNA
BGLB024845	Bg24845	sodium-independent sulfate anion transporter-like, partial	Sodium-independent sulfate anion transporter	NA		-3.22023	2.37457	9.89154	0	3.23564	31.813	67.2026	29.1672	24.0872	-1.9252	6.47529	7.03969	19.3613	14.476	29.182	38.0558	33.8966	79.8152	-6.09713	0	0	1.16719	72.4256	52.4554	55.2132	64.2124	SLC26A/SulP transporter|SLC26A/SulP transporter domain__IPR001902|IPR011547	mRNA
BGLB023864	Bg23864	sodium-independent sulfate anion transporter-like, partial				-2.4494	10.6855	14.8373	0	9.05979	74.5617	61.869	27.4515	27.1753	-1.50285	11.8714	24.6389	41.2207	16.544	75.0393	41.2809	49.9529	99.5859	-6.83111	0	1.22897	0	116.289	106.16	108.419	87.6746	SLC26A/SulP transporter|SLC26A/SulP transporter domain__IPR001902|IPR011547	mRNA
BGLB039897	Bg39897	solute carrier family 13 member 5-like	Solute carrier family member	NA		-2.44962	10.0919	1.85466	7.94108	30.415	67.6026	69.336	69.7725	66.703	-1.34593	21.5843	48.5739	20.6104	35.1561	63.575	118.038	69.5773	65.1702	-4.56591	5.30919	1.22897	2.33438	93.8473	6.86916	111.43	111.137	Solute carrier family 13|Sodium/sulphate symporter, conserved site__IPR001898|IPR031312	mRNA
BGLB005275	Bg5275	solute carrier family 25 member 44-like (LOC106061163), partial mRNA				-1.88512	19.5902	20.4013	22.8306	17.4725	101.404	65.0691	67.4849	61.1445	-1.88799	19.4259	19.7111	20.6104	16.544	70.8705	79.9817	76.7134	53.4542	-2.33859	13.273	12.2897	8.75392	47.9437	72.4384	69.2675	54.3335	Mitochondrial substrate/solute carrier|Mitochondrial carrier domain superfamily__IPR018108|IPR023395	mRNA
BGLB023617	Bg23617	transcriptional regulator ATRX homolog	Transcriptional regulator ATRX	NA		-2.28491	4.74913	6.18222	6.94845	8.41266	29.8247	28.8011	36.0301	35.822	-2.60194	3.23764	11.9675	4.99645	9.65068	47.9418	40.6359	48.7636	46.864	-3.32739	2.6546	2.45793	3.50157	33.6626	34.3458	28.1086	40.1327	Helicase, C-terminal|P-loop containing nucleoside triphosphate hydrolase__IPR001650|IPR027417	mRNA
BGLB024771	Bg24771	transcriptional regulator ATRX-like				-1.36636	9.49826	13.6009	18.8601	11.0012	25.8481	48.0018	33.7425	29.0282	-2.36843	4.31686	9.85557	7.49468	4.13601	28.1398	32.8957	43.4115	31.4867	-1.22827	13.273	6.14484	13.4227	26.5221	19.3586	29.1124	32.7236	SNF2-related, N-terminal domain|P-loop containing nucleoside triphosphate hydrolase|SNF2-like, N-terminal domain superfamily__IPR000330|IPR027417|IPR038718	mRNA
BGLB033574	Bg33574	transient receptor potential cation channel subfamily M member 1-like	Transient receptor potential cation channel subfamily M	NA		-3.52147	18.4029	5.56399	3.97054	30.415	17.8948	297.611	93.2207	264.959	-4.37977	3.23764	11.9675	3.74734	15.8547	223.034	165.124	76.7134	273.129	-3.40661	11.9457	22.1214	16.9242	11.2209	485.837	19.0737	178.436	Ion transport domain__IPR005821	mRNA
BGLB034327	Bg34327	transient receptor potential cation channel subfamily M member 2-like				-4.49278	2.37457	0	0.992636	3.88277	2.98247	88.5367	12.01	81.5259	-4.65812	1.07921	0	2.49823	4.82534	56.2795	46.441	22.5977	112.766	-5.5115	0	1.22897	1.75078	0	191.088	2.00775	53.0987	NA	mRNA
BGLB038636	Bg38636	universal stress protein MT2085-like (LOC106076098), transcript variant X2, mRNA	Universal stress protein MT2085	Chaperones/Detoxification/Stress response		-4.3392	0	1.85466	0	0	14.9123	19.2007	11.4381	12.97	-2.81579	2.15843	2.81588	0.624557	0	17.7176	5.80512	13.6776	8.78699	-2.89609	0	1.22897	0	5.1004	12.4894	4.01551	3.70456	Universal stress protein A family|UspA|Rossmann-like alpha/beta/alpha sandwich fold__IPR006015|IPR006016|IPR014729	mRNA
BGLB035801	Bg35801	universal stress protein MT2085-like isoform X1				-3.7431	2.96821	2.47289	2.97791	5.17702	79.5325	52.2687	30.8829	29.0282	-3.50516	3.23764	1.40794	6.24557	1.37867	73.9971	9.67521	39.2487	26.361	-4.37865	0	1.22897	2.91797	31.6225	67.4427	25.0969	30.2539	Universal stress protein A family|UspA|Rossmann-like alpha/beta/alpha sandwich fold__IPR006015|IPR006016|IPR014729	mRNA
BGLB022937	Bg22937	Y+L amino acid transporter 2-like	Y+L amino acid transporter 2	NA		-4.1473	3.56185	0	3.97054	5.17702	32.8072	105.604	48.612	53.1154	-5.55054	3.23764	0.703969	1.24911	0.689335	156.332	62.5663	38.654	68.8315	-5.27867	2.6546	0	0	11.2209	134.261	27.1047	24.6971	Amino acid/polyamine transporter I__IPR002293	mRNA
BGLB029113	Bg29113	Y+L amino acid transporter 2-like				-3.00677	3.56185	5.56399	24.8159	14.8839	181.931	96.0037	69.2006	43.2335	-2.04597	16.1882	11.9675	8.7438	10.34	55.2373	56.7612	38.0594	46.1317	-3.74102	2.6546	3.6869	0	0	98.6662	18.0698	9.2614	Amino acid/polyamine transporter I__IPR002293	mRNA
BGLB018302	Bg18302	zinc finger protein 184-like	Zinc finger protein	Nucleic acid biosynthesis/Nucleic acid metabolism/Nucleic acid repair		-1.6163	96.1699	95.2061	55.5876	80.2439	264.446	273.077	251.067	204.432	-1.41748	98.2085	80.9565	104.926	84.7882	178.218	239.3	206.353	352.212	-1.47235	142.021	79.8829	79.3689	245.839	336.589	262.012	292.043	Zinc finger C2H2-type|Zinc finger C2H2 superfamily__IPR013087|IPR036236	mRNA
BGLB011633	Bg11633	zinc finger protein 184-like (LOC106077876), partial mRNA				-1.40401	11.2792	11.7462	0	16.1782	21.8714	32.0012	28.5953	21.6167	-3.26517	0	10.5595	0	0	29.182	20.6404	31.5179	28.5577	-4.04929	0	1.22897	2.33438	26.5221	31.2235	30.1163	24.0796	Zinc finger C2H2-type|Zinc finger C2H2 superfamily__IPR013087|IPR036236	mRNA
BGLB024329	Bg24329	zinc finger protein 271-like (LOC106067105), partial mRNA				-1.76559	16.622	17.3102	7.94108	2.58851	37.7779	44.8017	39.4615	30.881	-3.03859	0	0	8.11924	6.89335	39.6041	25.1555	34.4913	30.0222	-2.54531	19.9095	9.83174	6.41954	118.329	50.582	63.2442	62.3601	Zinc finger C2H2-type|Zinc finger C2H2 superfamily__IPR013087|IPR036236	mRNA
BGLB028381	Bg28381	Biomphalaria glabrata gastrula zinc finger protein xLCGF3.1-like (LOC106060660), partial mRNA				-1.58138	17.8092	17.3102	18.8601	23.2966	67.6026	51.202	47.4682	63.6149	-1.65797	17.2674	17.5992	18.7367	13.7867	54.1951	34.8307	50.5476	73.2249	-2.05295	18.5822	11.0607	15.7571	56.1044	67.4427	58.2249	80.8829	Zinc finger C2H2-type|Zinc finger C2H2 superfamily__IPR013087|IPR036236	mRNA
BGLB020789	Bg20789	26S protease regulatory subunit 7-like		NA		-3.30159	0	1.23644	1.98527	1.29426	3.97663	19.2007	11.4381	19.1462	-1.70252	2.15843	11.2635	0.624557	4.13601	7.29549	16.7704	17.8403	19.0385	-3.14693	1.3273	2.45793	0.583595	9.18072	12.4894	21.0814	25.9319	ATPase, AAA-type, core|ATPase, AAA-type, conserved site|P-loop containing nucleoside triphosphate hydrolase__IPR003959|IPR003960|IPR027417	mRNA
BGLB021717	Bg21717	3-hydroxyanthranilate 3,4-dioxygenase-like		NA		-3.11666	1.18728	2.47289	35.7349	1.29426	92.4565	98.1371	60.622	104.996	-2.07593	37.7725	14.0794	5.62101	24.1267	114.643	75.4666	74.3347	79.8152	-6.05441	0	0	0.583595	37.7429	59.9491	42.1628	43.8373	3-hydroxyanthranilic acid dioxygenase|RmlC-like cupin domain superfamily|RmlC-like jelly roll fold__IPR010329|IPR011051|IPR014710	mRNA
BGLB030275	Bg30275	A disintegrin and metalloproteinase with thrombospondin motifs 9-like		NA		-8.01371	2.37457	4.32755	15.8822	10.354	127.252	1397.39	5105.98	2054.21	-7.97617	28.0596	21.1191	3.12278	22.748	136.53	984.936	86.8229	18115.9	-7.02311	0	0	4.08516	2.04016	0	11.0426	844.022	Peptidase M12B, ADAM/reprolysin|Metallopeptidase, catalytic domain superfamily__IPR001590|IPR024079	mRNA
BGLB022819	Bg22819	acyloxyacyl hydrolase-like		NA		-1.8019	78.9543	87.7875	66.5066	100.305	282.34	258.143	288.241	321.163	-1.63071	59.3568	64.7652	85.5643	70.3121	252.216	192.859	167.104	245.304	-1.3282	91.5835	137.644	86.9556	241.759	336.589	203.787	300.069	GDSL lipase/esterase|Acyloxyacyl hydrolase__IPR001087|IPR039676	mRNA
BGLB010322	Bg10322	alpha-(1,3)-fucosyltransferase C-like		NA		-1.83343	65.8942	12.9827	47.6465	26.5322	94.4448	186.674	137.829	124.759	-1.46381	34.5349	76.0287	56.8347	39.9814	173.007	92.237	136.181	164.756	-2.75201	19.9095	20.8924	32.6813	184.634	249.163	182.706	53.7161	Glycosyl transferase family 10|Fucosyltransferase, N-terminal|GT10-like superfamily__IPR001503|IPR031481|IPR038577	mRNA
BGLB032714	Bg32714	alpha-2-macroglobulin-like		eggmass/resistant factor		-1.76853	91.4208	103.861	114.153	103.54	353.92	354.147	348.291	334.133	-2.0829	35.6141	87.9961	79.3187	102.711	307.453	290.256	264.632	417.382	-1.65132	108.838	90.9436	123.722	307.044	290.378	345.334	442.695	Alpha-macroglobulin, receptor-binding|Alpha-macroglobulin, receptor-binding domain superfamily__IPR009048|IPR036595	mRNA
BGLB036060	Bg36060	alpha/beta-gliadin A-III-like (LOC106058481), mRNA		NA		-2.1	1302.45	1421.29	776.241	670.425	4063.12	5609.81	4400.24	3648.29	-2.77146	511.548	752.543	883.123	1127.06	6924.46	5303.3	5002.43	4760.35	-1.0107	2252.42	2639.82	2798.92	5794.05	5792.58	4272.5	5202.44	NA	mRNA
BGLB011358	Bg11358	amyloid beta A4 protein-like, partial		NA		-4.00624	5.93641	6.80044	5.95581	7.11841	118.305	97.0704	90.9331	119.201	-4.96771	1.07921	1.40794	6.24557	2.068	104.221	85.7868	92.7697	84.2087	-5.04484	0	4.91587	4.66876	87.7268	138.008	141.547	128.425	Thyroglobulin type-1|Pancreatic trypsin inhibitor Kunitz domain|Thyroglobulin type-1 superfamily|Pancreatic trypsin inhibitor Kunitz domain superfamily__IPR000716|IPR002223|IPR036857|IPR036880	mRNA
BGLB012704	Bg12704	ankyrin-3-like		NA		-1.23559	10.6855	20.4013	14.8895	2.58851	21.8714	27.7344	38.3177	27.1753	-3.26228	10.7921	0	0	0	39.6041	16.7704	17.2456	40.2737	-1.48048	7.96379	23.3504	25.0946	68.3453	56.2022	46.1783	47.5418	Ankyrin repeat|Ankyrin repeat-containing domain|Ankyrin repeat-containing domain superfamily__IPR002110|IPR020683|IPR036770	mRNA
BGLB023802	Bg23802	arachidonate 12-lipoxygenase, 12R-type-like		NA		-1.31645	337.782	247.907	452.642	212.905	619.359	968.57	931.063	564.505	-2.53927	82.0203	116.859	128.659	31.0201	635.75	401.844	409.733	615.822	-3.66716	2.6546	11.0607	56.0251	158.112	242.919	205.795	593.964	Lipoxygenase|Lipoxygenase, C-terminal|Lipoxygenase, conserved site|Lipoxigenase, C-terminal domain superfamily__IPR000907|IPR013819|IPR020834|IPR036226	mRNA
BGLB002236	Bg2236	ATP-dependent RNA helicase DHX29-like		Nucleic acid biosynthesis/Nucleic acid metabolism/Nucleic acid repair		-1.31646	143.661	132.918	127.057	122.307	334.037	324.279	296.247	340.927	-1.12064	138.139	161.913	131.157	110.294	303.284	301.221	259.279	298.758	-1.23019	132.73	105.691	103.88	232.578	264.775	273.055	324.149	Helicase, C-terminal|Helicase-associated domain|DEAD/DEAH box helicase domain|Domain of unknown function DUF1605|Helicase superfamily 1/2, ATP-binding domain|P-loop containing nucleoside triphosphate hydrolase__IPR001650|IPR007502|IPR011545|IPR011709|IPR014001|IPR027417	mRNA
BGLB000051	Bg51	baculoviral IAP repeat-containing protein 2-like isoform X1		NA		-2.57546	0	1589.45	0	0	2217.96	2767.04	2197.83	2257.4	-12.995	0	0	0	0	2433.57	2497.49	1741.22	2809.64	-1.21563	1628.59	1680	0	2861.32	2517.86	2287.84	2743.23	BIR repeat|Zinc finger, RING-type|Zinc finger, RING/FYVE/PHD-type__IPR001370|IPR001841|IPR013083	mRNA
BGLB031561	Bg31561	cadherin-7-like, partial		Cell adhesion		-3.80993	1.18728	1.85466	1.98527	1.29426	15.9065	29.8678	20.5886	35.822	-4.1435	2.15843	0	0.624557	1.37867	33.3508	27.0906	15.4616	16.1095	-5.53182	0	0	0	23.4618	11.8649	24.093	31.4888	Cadherin-like|Cadherin-like superfamily|Cadherin conserved site|Cadherin__IPR002126|IPR015919|IPR020894|IPR039808	mRNA
BGLB035946	Bg35946	calmodulin-like, partial		Cell adhesion		-2.29099	145.442	244.198	142.94	117.13	805.267	1014.44	626.237	702.852	-2.62231	115.476	87.2922	113.669	90.9922	716	486.34	716.586	560.903	-2.24376	185.822	287.578	130.142	909.911	1217.72	1035	716.832	EF-hand domain|EF-hand domain pair|EF-Hand 1, calcium-binding site__IPR002048|IPR011992|IPR018247	mRNA
BGLB035900	Bg35900	Cation-dependent mannose-6-phosphate receptor [Mizuhopecten yessoensis]		NA		-4.20897	6.53006	4.32755	4.96318	1.29426	104.386	104.537	100.655	22.852	-4.90007	1.07921	1.40794	3.12278	4.13601	82.3348	104.492	54.1157	78.3507	-3.97777	7.96379	4.91587	4.66876	98.9477	143.628	105.407	51.2464	Mannose-6-phosphate receptor binding domain superfamily|Mannose-6-phosphate receptor__IPR009011|IPR028927	mRNA
BGLB033147	Bg33147	ceruloplasmin-like, partial		NA		-7.3121	0	0	0	0	75.5559	41.6016	21.7324	33.9691	-6.82452	0	0	0	0	35.4352	40.6359	29.1392	24.8965	-6.87772	0	0	0	28.5622	124.894	57.221	8.02655	Cupredoxin|Hephaestin__IPR008972|IPR027154	mRNA
BGLB019548	Bg19548	charged multivesicular body protein 4b-like, partial		NA		-6.11566	0	0.618222	0	0	24.8539	39.4682	15.4415	38.2925	-5.71929	1.07921	0	0	0	33.3508	14.1903	24.3818	45.3995	-6.16971	0	0	0	33.6626	38.7171	35.1357	35.1933	Snf7 family__IPR005024	mRNA
BGLB033384	Bg33384	chitin biosynthesis protein CHS5-like		NA		-2.93122	13.0601	33.384	21.838	8.41266	237.603	64.0024	97.224	185.904	-4.04965	16.1882	3.51985	4.99645	0	69.8283	139.968	105.258	109.105	-2.21126	21.2368	25.8083	56.0251	70.3855	206.075	148.574	225.978	NA	mRNA
BGLB021130	Bg21130	chitinase-3-like protein 1 (LOC106079450), transcript variant X2, mRNA		NA		-3.49125	15.4347	16.692	24.8159	20.7081	200.82	264.543	161.277	245.813	-3.34895	11.8714	29.5667	12.4911	2.75734	169.881	110.942	130.234	169.882	-2.29619	55.7465	35.64	24.511	225.438	172.354	210.814	171.645	NA	ncRNA
BGLB032701	Bg32701	circularly permutated Ras protein 1-like		NA		-2.78256	30.8694	96.4426	45.6612	25.8851	510.002	174.94	232.766	440.364	-3.12935	39.9309	24.6389	19.3613	57.9041	221.991	367.013	207.542	439.35	-1.59143	193.785	162.224	192.586	268.281	665.06	592.287	714.363	von Willebrand factor, type A|von Willebrand factor A-like domain superfamily__IPR002035|IPR036465	mRNA
BGLB034588	Bg34588	coiled-coil alpha-helical rod protein 1-like (LOC106067979), mRNA		NA		-2.60486	0	4.94577	0	2.58851	16.9007	14.9339	12.5819	6.17621	-2.68885	3.23764	0	0	4.13601	12.5066	4.5151	12.4882	24.1642	-1.39376	13.273	9.83174	0	21.4217	11.8649	29.1124	23.4622	NA	mRNA
BGLB035193	Bg35193	contactin-1-like, partial		NA		-7.63067	0	1.23644	0	0	94.4448	105.604	128.679	132.788	-7.89522	1.07921	0	0	0	106.306	139.968	123.693	162.559	-7.11654	0	0	0	60.1847	71.814	52.2016	91.9966	Immunoglobulin subtype 2|Immunoglobulin subtype|Immunoglobulin-like domain|Immunoglobulin-like fold|Immunoglobulin-like domain superfamily__IPR003598|IPR003599|IPR007110|IPR013783|IPR036179	mRNA
BGLB027850	Bg27850	corticosteroid-binding globulin-like		NA		-4.26214	11.8728	19.7831	17.8674	12.9426	443.394	284.811	280.806	190.227	-4.02334	37.7725	4.92778	10.6175	2.75734	342.888	165.769	259.874	153.772	-2.92324	15.9276	51.6166	12.8391	111.189	315.981	208.806	200.664	Serpin family|Serpin domain|Serpin superfamily__IPR000215|IPR023796|IPR036186	mRNA
BGLB021840	Bg21840	cubilin-like		NA		-2.90025	1.18728	4.32755	0	1.94138	19.8831	21.3341	10.2943	10.4996	-2.30257	2.15843	2.81588	3.12278	5.51468	18.7598	24.5105	15.4616	11.716	-1.1374	11.9457	9.83174	3.50157	15.3012	27.4767	18.0698	17.2879	CUB domain|Spermadhesin, CUB domain superfamily__IPR000859|IPR035914	mRNA
BGLB031625	Bg31625	cupin domain-containing protein [Hydrogenophilales bacterium SM250]		NA		-2.43404	10.6855	0.618222	3.97054	9.05979	36.7838	34.1346	33.1705	30.2634	-3.79425	2.15843	2.11191	2.49823	2.068	40.6463	38.7008	29.1392	27.0932	-2.89265	6.63649	1.22897	5.83595	49.9839	35.5948	40.1551	24.6971	RmlC-like cupin domain superfamily|Cupin 2, conserved barrel|RmlC-like jelly roll fold__IPR011051|IPR013096|IPR014710	mRNA
BGLB016993	Bg16993	cytochrome P450 2F3-like		Metal binding and transport		-4.42139	5.34277	3.09111	2.97791	1.29426	90.4682	105.604	41.1772	54.9682	-4.90287	0	1.40794	6.87012	1.37867	92.757	65.7914	85.6336	72.4927	-4.06935	0	12.2897	2.91797	89.767	133.636	73.283	82.7352	Cytochrome P450|Cytochrome P450, E-class, group I|Cytochrome P450 superfamily__IPR001128|IPR002401|IPR036396	mRNA
BGLB025813	Bg25813	deacetylase Oant_2987 [Aplysia californica]		NA		-1.64531	33.2439	32.7657	19.8527	54.3587	93.4507	106.671	104.087	130.318	-1.02036	37.7725	39.4223	46.2172	55.1468	69.8283	74.1766	86.8229	128.144	-1.81296	19.9095	18.4345	16.9242	69.3654	66.1938	64.2481	69.7692	Metal-dependent hydrolase, composite domain superfamily|Amidohydrolase 3|Deacetylase Atu3266-like__IPR011059|IPR013108|IPR020043	mRNA
BGLB019800	Bg19800	DEAD-box ATP-dependent RNA helicase 42-like, partial		Nucleic acid biosynthesis/Nucleic acid metabolism/Nucleic acid repair		-4.33981	2.37457	6.80044	11.9116	9.05979	128.246	156.806	166.997	169.846	-5.18205	2.15843	5.63175	7.49468	2.75734	135.488	205.759	170.672	172.811	-4.08865	10.6184	4.91587	3.50157	102.008	126.767	125.485	117.311	NA	mRNA
BGLB035808	Bg35808	death domain-containing protein CRADD-like		NA		-4.30322	11.2792	15.4555	8.93372	2.58851	203.802	164.273	197.308	205.05	-5.03203	6.47529	5.63175	6.87012	6.20401	203.232	237.365	183.755	224.801	-3.77479	11.9457	14.7476	9.33752	167.293	189.214	196.76	142.008	CARD domain|Death-like domain superfamily__IPR001315|IPR011029	mRNA
BGLB011438	Bg11438	death-associated inhibitor of apoptosis 1-like, partial		NA		-3.35989	8.90462	40.1844	32.757	6.47128	132.223	280.544	197.879	300.164	-3.84272	6.47529	23.231	7.49468	4.82534	218.865	128.358	91.5803	171.346	-2.42667	30.5278	43.0138	57.7759	380.49	237.923	222.861	116.076	BIR repeat__IPR001370	mRNA
BGLB038735	Bg38735	dihydrolipoyllysine-residue succinyltransferase component of 2-oxoglutarate dehydrogenase complex, mitochondrial-like, partial		NA		-3.35911	3.56185	3.09111	23.8233	0	82.515	78.9363	76.0635	81.5259	-3.08974	28.0596	0	4.3719	4.13601	80.2504	85.1418	72.5507	80.5474	-5.0424	1.3273	1.22897	0.583595	63.2449	51.2065	54.2094	35.8107	Biotin/lipoyl attachment|2-oxo acid dehydrogenase, lipoyl-binding site|Single hybrid motif__IPR000089|IPR003016|IPR011053	mRNA
BGLB032870	Bg32870	DNA polymerase I-like		NA		-3.81964	5.93641	14.8373	2.97791	2.58851	130.234	102.404	42.893	107.466	-2.35054	39.9309	9.1516	9.36835	28.2627	135.488	110.297	108.231	87.8699	-2.72385	42.4735	6.14484	1.75078	131.59	98.6662	100.388	130.277	DNA-directed DNA polymerase, family A, palm domain|DNA polymerase A__IPR001098|IPR002298	mRNA
BGLB036257	Bg36257	dolichyl-diphosphooligosaccharide--protein glycosyltransferase 48 kDa subunit-like, partial		NA		-1.8523	40.9613	21.6378	48.6391	85.4209	157.077	168.54	172.144	202.58	-1.99002	72.3074	59.1334	33.1015	57.9041	193.852	242.525	264.632	173.543	-1.71108	26.546	47.9297	21.0094	91.8072	129.89	115.446	92.614	Dolichyl-diphosphooligosaccharide--protein glycosyltransferase 48kDa subunit__IPR005013	mRNA
BGLB039830	Bg39830	double-stranded RNA-specific editase 1-like, partial		NA		-1.55661	14.2474	6.18222	15.8822	16.1782	32.8072	35.2013	48.0401	38.2925	-2.16112	14.0298	14.0794	6.87012	11.7187	62.5328	35.4758	48.1689	64.438	-2.54085	11.9457	8.60277	5.83595	52.0241	66.8182	54.2094	45.0721	Adenosine deaminase/editase|Double-stranded RNA-binding domain__IPR002466|IPR014720	mRNA
BGLB035786	Bg35786	DUF4347 domain-containing protein [unclassified Microcoleus]		NA		-3.29367	48.6786	118.08	54.595	62.7714	384.738	924.835	620.518	841.199	-2.8952	39.9309	19.0072	106.799	19.3014	431.476	234.785	203.974	497.197	-2.69544	75.656	68.8222	24.511	144.851	600.74	275.062	453.191	NA	mRNA
BGLB030890	Bg30890	dynein heavy chain 6, axonemal-like (LOC106075788), mRNA		NA		-6.43417	0	0	0	0	32.8072	20.2674	33.1705	7.41145	-6.34492	0	0	0	0	37.5197	10.3202	25.5711	19.7707	-5.4206	0	0	0	22.4417	22.4809	27.1047	11.7311	ATPase, dynein-related, AAA domain|Dynein heavy chain|P-loop containing nucleoside triphosphate hydrolase__IPR011704|IPR026983|IPR027417	mRNA
BGLB032279	Bg32279	extensin-like (LOC106051226), transcript variant X4, mRNA		NA		-6.72959	0	3.70933	0	1.29426	222.691	174.94	109.234	131.553	-7.53817	1.07921	0	0	0	122.981	103.202	99.9058	88.6022	-8.35431	0	0	0	181.574	211.695	156.605	97.5534	NA	ncRNA
BGLB017227	Bg17227	fibulin-1-like		Cellular defense		-3.57812	22.5584	35.8568	17.8674	20.061	264.446	322.146	339.14	224.196	-5.25409	14.0298	11.9675	21.2349	6.20401	525.275	752.731	409.733	360.267	-2.99375	34.5097	23.3504	36.1829	276.442	256.657	186.721	311.183	EGF-type aspartate/asparagine hydroxylation site|EGF-like domain|EGF-like calcium-binding domain|Growth factor receptor cysteine-rich domain superfamily|EGF-like, conserved site|EGF-like calcium-binding, conserved site__IPR000152|IPR000742|IPR001881|IPR009030|IPR013032|IPR018097	mRNA
BGLB035236	Bg35236	fumarate hydratase class I, aerobic-like, partial		NA		-3.11665	36.8058	35.8568	28.7864	38.1805	385.733	322.146	197.308	296.458	-3.36407	39.9309	35.1985	28.1051	34.4667	331.424	345.727	378.81	353.676	-2.81552	46.4554	35.64	32.0977	256.04	312.859	266.027	268.581	Fe-S hydro-lyase, tartrate dehydratase alpha-type, catalytic domain|Fe-S hydro-lyase, tartrate dehydratase beta-type, catalytic domain|Fe-S hydro-lyase, tartrate dehydratase beta-type, catalytic domain superfamily__IPR004646|IPR004647|IPR036660	mRNA
BGLB009256	Bg9256	glucose dehydrogenase [FAD, quinone]-like		NA		-2.60126	19.5902	1.23644	15.8822	16.1782	116.316	101.337	80.6387	22.2343	-2.60391	9.71293	28.8627	13.1157	11.0294	155.29	100.622	108.826	14.645	-5.40496	0	0	0	7.14056	58.0757	8.03102	0.617427	Glucose-methanol-choline oxidoreductase, N-terminal|Glucose-methanol-choline oxidoreductase, C-terminal|Glucose-methanol-choline oxidoreductase|FAD/NAD(P)-binding domain superfamily__IPR000172|IPR007867|IPR012132|IPR036188	mRNA
BGLB010746	Bg10746	GTP-binding protein YPTM1-like		NA		-3.58413	1.18728	1.23644	0.992636	2.58851	12.924	11.7338	17.1572	41.3806	-1.74273	3.23764	8.44763	2.49823	5.51468	26.0553	12.9003	19.0297	9.51924	-2.58611	3.98189	1.22897	2.91797	21.4217	24.3543	17.0659	13.5834	Small GTPase|Small GTP-binding protein domain|P-loop containing nucleoside triphosphate hydrolase__IPR001806|IPR005225|IPR027417	mRNA
BGLB031725	Bg31725	heat shock protein Hsp-12.2-like		Chaperones/Detoxification/Stress response		-2.41925	10.6855	11.128	20.8453	11.0012	89.4741	57.6022	66.3411	74.1145	-2.31503	9.71293	11.2635	9.99291	20.68	89.6303	59.3413	56.4944	51.9897	-2.38048	14.6003	18.4345	7.58673	60.1847	78.0587	72.2791	86.4397	Alpha crystallin/Heat shock protein|Alpha crystallin/Hsp20 domain|HSP20-like chaperone__IPR001436|IPR002068|IPR008978	mRNA
BGLB001932	Bg1932	helicase SKI2W-like		NA		-1.05845	151.972	140.336	128.05	169.548	318.13	286.944	285.953	321.78	-1.19089	133.823	151.353	143.648	132.352	287.651	317.347	316.368	343.425	-1.16902	167.24	120.439	119.053	342.747	244.792	354.369	302.539	ATP-dependent RNA helicase Ski2, C-terminal|rRNA-processing arch domain__IPR012961|IPR025696	mRNA
BGLB034975	Bg34975	histidine N-acetyltransferase-like		NA		-1.99012	34.4312	36.4751	48.6391	25.8851	236.609	157.873	114.381	62.3797	-1.47948	42.0894	40.8302	43.0944	35.8454	105.264	70.3065	96.9324	176.472	-2.20422	1.3273	28.2662	21.593	66.3052	119.274	54.2094	87.6746	NA	mRNA
BGLB024457	Bg24457	histone acetyltransferase p300-like isoform X1 [Branchiostoma belcheri]		NA		-1.84502	135.35	162.592	141.947	132.014	610.412	517.353	377.458	524.36	-1.2434	211.526	160.505	101.803	155.79	402.294	367.658	270.578	434.956	-1.57128	87.6017	141.331	119.053	310.104	342.209	301.163	458.748	Zinc finger, RING-type|Zinc finger, RING/FYVE/PHD-type__IPR001841|IPR013083	mRNA
BGLB028216	Bg28216	HRAS-like suppressor 3		NA		-8.78508	0	0	0	0	63.626	67.2026	298.535	55.5859	-5.96191	0	0	0	13.0974	34.393	142.548	103.474	601.177	-6.0832	0	0	0	43.8634	24.3543	39.1512	26.5493	LRAT domain__IPR007053	mRNA
BGLB029584	Bg29584	IFT140 [Mytilus coruscus]		NA		-2.30907	10.0919	12.9827	8.93372	8.41266	46.7253	54.4021	62.3378	38.9101	-1.10125	48.5647	15.4873	13.1157	8.96135	57.3217	34.8307	46.3848	46.1317	-1.133	107.511	30.7242	21.0094	139.751	96.7928	105.407	132.129	Major facilitator superfamily|Major facilitator superfamily domain|MFS transporter superfamily__IPR011701|IPR020846|IPR036259	mRNA
BGLB039051	Bg39051	integrator complex subunit 12-like, partial		NA		-7.42002	0	0	0	0	36.7838	55.4688	34.8863	60.5268	-2.83829	0	9.85557	6.87012	6.20401	50.0262	29.6706	41.0328	47.5962	-3.83848	0	7.3738	0	36.7229	42.4639	38.1473	54.951	Zinc finger, PHD-type|Zinc finger, FYVE/PHD-type|Zinc finger, RING/FYVE/PHD-type|Zinc finger, PHD-finger|Integrator complex subunit 12|Int12, PHD finger__IPR001965|IPR011011|IPR013083|IPR019787|IPR039053|IPR039054	mRNA
BGLB013279	Bg13279	kelch repeat and BTB domain-containing protein 3-like		NA		-1.54461	13.0601	6.80044	7.94108	11.0012	34.7955	24.5343	40.0334	14.2053	-4.56058	0	0.703969	0.624557	0	21.8865	7.09515	11.2989	16.8417	-2.12511	3.98189	8.60277	14.5899	40.8032	46.8352	59.2287	19.7577	BTB/POZ domain|SKP1/BTB/POZ domain superfamily|BTB/Kelch-associated__IPR000210|IPR011333|IPR011705	mRNA
BGLB031405	Bg31405	lamin-like protein		NA		-3.97892	0	30.9111	0	0	58.6552	46.9351	283.093	114.26	-1.84478	37.7725	0	0	39.9814	87.5459	91.5919	49.9529	49.793	-7.76202	0	0	0	80.5863	88.0502	185.717	72.2389	C1q domain|Tumour necrosis factor-like domain superfamily__IPR001073|IPR008983	mRNA
BGLB030189	Bg30189	lectin BRA-3-like		NA		-5.65594	0	0	0.992636	0	24.8539	23.4676	25.7358	29.6458	-5.22106	0	0	0	1.37867	22.9287	20.6404	18.435	30.7545	-3.86836	2.6546	0	2.33438	18.3614	49.3331	21.0814	35.8107	C-type lectin-like|C-type lectin-like/link domain superfamily|C-type lectin fold__IPR001304|IPR016186|IPR016187	mRNA
BGLB011406	Bg11406	leucine-rich repeat-containing protein 70-like (LOC106076769), mRNA		immune recognition		-3.38213	13.0601	14.8373	9.92636	14.2368	87.4858	130.138	177.863	151.935	-4.17602	3.23764	5.63175	7.49468	9.65068	78.166	103.847	134.397	166.953	-4.95274	7.96379	13.5186	9.92111	262.16	221.687	260.004	619.279	Leucine-rich repeat|Leucine-rich repeat, typical subtype|Leucine-rich repeat domain superfamily__IPR001611|IPR003591|IPR032675	mRNA
BGLB000195	Bg195	lipopolysaccharide-binding protein-like isoform X1		Adhesion/Carbohydrate binding/Pattern recognition		-3.70413	32.6503	69.2408	14.8895	39.4748	687.956	665.625	354.01	312.516	-2.48875	37.7725	39.4223	43.719	53.0788	223.034	320.572	190.891	232.123	-3.15204	443.317	179.429	196.088	2005.48	2078.23	1993.7	3757.66	Lipid-binding serum glycoprotein, C-terminal|Lipid-binding serum glycoprotein, N-terminal|Bactericidal permeability-increasing protein, alpha/beta domain superfamily|BPI/LBP/Plunc family__IPR001124|IPR017942|IPR017943|IPR032942	mRNA
BGLB033887	Bg33887	low-density lipoprotein receptor-related protein 1-like (LOC106077194), partial mRNA		NA		-1.12235	8.31098	7.41866	19.8527	0	23.8598	13.8672	22.3043	17.911	-1.63337	3.23764	11.9675	2.49823	7.58268	25.0131	25.8005	19.0297	9.51924	-2.34672	9.29108	0	1.75078	13.261	19.983	16.062	34.5759	LDLR class B repeat|Six-bladed beta-propeller, TolB-like__IPR000033|IPR011042	mRNA
BGLB037094	Bg37094	macrophage-expressed gene 1 protein-like (LOC106054139), transcript variant X2, mRNA		NA		-7.97719	0	1.23644	0	0	74.5617	190.941	193.304	129.083	-8.79652	0	0	0	0	206.358	69.0165	143.912	95.1924	-7.42739	0	1.22897	0	139.751	197.957	175.678	116.694	NA	ncRNA
BGLB011606	Bg11606	MAM and LDL-receptor class A domain-containing protein 1-like		NA		-1.10263	35.0248	29.0564	21.838	31.0621	51.6961	54.4021	90.9331	52.4978	-1.45589	10.7921	16.1913	28.7296	35.1561	57.3217	62.5663	53.521	73.9572	-1.92913	19.9095	43.0138	47.2712	115.269	143.003	134.52	184.611	MAM domain|Concanavalin A-like lectin/glucanase domain superfamily__IPR000998|IPR013320	mRNA
BGLB006155	Bg6155	melanotransferrin-like (LOC106063175), mRNA		NA		-7.22076	0	0	0	0	0	1.06671	100.084	62.9973	-6.26118	0	0	0	0	54.1951	0	33.3019	0	-6.04456	0	0	0.583595	74.4658	1.24894	51.1977	51.2464	Transferrin-like domain__IPR001156	mRNA
BGLB033624	Bg33624	mitochondrial fission factor-like		NA		-2.01395	11.8728	11.7462	28.7864	11.0012	62.6318	65.0691	54.3311	74.1145	-3.41361	0	0	19.9858	0	75.0393	49.021	38.0594	57.8477	-2.04347	25.2187	13.5186	0	53.0441	67.4427	56.2171	45.6896	Mff/Tango-11|Mff-like domain__IPR008518|IPR039433	mRNA
BGLB027243	Bg27243	muscarinic acetylcholine receptor gar-3 [Aplysia californica]		NA		-1.08875	42.7422	37.7115	40.6981	40.7691	73.5676	93.8702	77.7792	96.3488	-1.53381	26.9804	36.6064	28.7296	42.7387	110.475	95.462	111.205	69.5637	-1.5198	15.9276	43.0138	36.1829	99.9678	109.282	86.3334	79.648	G protein-coupled receptor, rhodopsin-like|GPCR, rhodopsin-like, 7TM__IPR000276|IPR017452	mRNA
BGLB026496	Bg26496	MYCBP-associated protein-like (LOC106077994), transcript variant X3, mRNA		NA		-1.47595	8.31098	9.89154	8.93372	4.5299	28.8305	25.601	16.0134	18.5286	-1.83339	3.23764	1.40794	6.87012	6.89335	22.9287	10.3202	8.92016	25.6287	-1.03095	14.6003	17.2055	3.50157	20.4016	26.2277	28.1086	25.9319	NA	ncRNA
BGLB026590	Bg26590	NADH dehydrogenase (ubiquinone) complex I, assembly factor 6-like		Antioxidative/Oxidative		-1.07475	50.4595	35.8568	66.5066	53.0645	116.316	87.47	124.676	100.055	-1.22882	53.9607	47.1659	40.5962	44.1174	118.812	111.587	104.663	95.9247	-1.18471	30.5278	29.4952	35.0157	75.4859	71.1895	60.2326	90.1443	Isoprenoid synthase domain superfamily__IPR008949	mRNA
BGLB028281	Bg28281	nephrocystin-1-like (LOC106063720), mRNA		NA		-1.88417	55.8023	66.1497	30.7717	39.4748	248.539	146.139	168.14	140.2	-1.09539	28.0596	100.668	86.8134	71.0015	191.767	147.063	105.853	158.898	-1.17172	102.202	84.7987	71.7821	175.454	196.708	175.678	247.588	NA	ncRNA
BGLB025844	Bg25844	nesprin-1-like (LOC106069956), mRNA		NA		-1.76535	12.4665	18.5466	20.8453	11.0012	63.626	50.1352	50.3277	49.4097	-2.56404	12.9506	8.44763	9.99291	12.408	72.9549	81.2717	48.1689	58.58	-1.89115	19.9095	12.2897	24.511	79.5662	75.5608	74.2869	61.7427	Spectrin repeat|Spectrin/alpha-actinin__IPR002017|IPR018159	mRNA
BGLB022012	Bg22012	neural cell adhesion molecule L1-like (LOC106056359), mRNA		NA		-2.54126	8.90462	2.47289	6.94845	12.2954	61.6377	44.8017	37.1739	36.4396	-2.10676	5.39607	15.4873	14.9894	11.0294	35.4352	50.9561	39.8434	76.8862	-2.19256	0	19.6635	2.91797	22.4417	57.4512	28.1086	39.5153	NA	ncRNA
BGLB023508	Bg23508	neural/ectodermal development factor IMP-L2-like (LOC106075102), mRNA		NA		-1.48948	12.4665	13.6009	9.92636	23.2966	28.8305	70.4027	30.311	36.4396	-2.01004	18.3466	9.1516	13.1157	12.408	47.9418	26.4456	48.1689	92.9957	-4.56764	0	7.3738	4.08516	71.4056	118.025	61.2365	163.001	NA	ncRNA
BGLB016648	Bg16648	neurogenic locus Notch protein-like		NA		-4.55703	5.34277	6.80044	7.94108	4.5299	132.223	163.206	160.134	142.053	-5.06371	6.47529	2.81588	4.3719	5.51468	221.991	172.219	125.477	150.843	-5.27386	5.30919	7.3738	13.4227	213.197	283.509	588.272	348.229	EGF-type aspartate/asparagine hydroxylation site|EGF-like domain|C-type lectin-like|EGF-like calcium-binding domain|Growth factor receptor cysteine-rich domain superfamily|EGF-like, conserved site|C-type lectin-like/link domain superfamily|C-type lectin fold|EGF-like calcium-binding, conserved site__IPR000152|IPR000742|IPR001304|IPR001881|IPR009030|IPR013032|IPR016186|IPR016187|IPR018097	mRNA
BGLB038384	Bg38384	NF-kappa-B inhibitor epsilon-like, partial		immune defense		-3.25682	3.56185	8.6551	0.992636	1.94138	22.8656	38.4015	33.1705	59.2916	-3.23147	3.23764	0	8.11924	0	43.7729	19.9954	4.75742	46.864	-3.09116	6.63649	0	12.2555	62.2248	54.9533	49.19	67.2995	Ankyrin repeat|Ankyrin repeat-containing domain|Ankyrin repeat-containing domain superfamily__IPR002110|IPR020683|IPR036770	mRNA
BGLB031154	Bg31154	nucleoside diphosphate kinase 7-like		NA		-3.32832	12.4665	16.0738	11.9116	7.76554	101.404	109.871	162.993	115.495	-3.71973	10.7921	4.92778	9.36835	9.65068	135.488	127.068	66.0092	137.663	-1.7915	42.4735	23.3504	21.0094	162.193	96.1683	61.2365	91.3791	Nucleoside diphosphate kinase 7|Nucleoside diphosphate kinase-like domain|Nucleoside diphosphate kinase-like domain superfamily__IPR011410|IPR034907|IPR036850	mRNA
BGLB023414	Bg23414	patched domain-containing protein 1-like		NA		-4.54914	1.78092	0	0	1.29426	61.6377	5.33354	16.5853	11.1172	-1.79569	1.07921	9.85557	3.12278	11.7187	31.2664	23.8655	20.8137	14.645	-4.33936	7.96379	0	3.50157	108.128	85.5523	94.3644	62.9775	NA	mRNA
BGLB023942	Bg23942	perivitellin-2 67 kDa subunit-like, partial		NA		-6.49314	1.78092	1.23644	0	3.23564	259.475	124.805	19.4448	245.813	-7.02254	3.23764	0	1.24911	0	173.007	183.184	122.504	252.626	-3.43399	6.63649	0	2.33438	26.5221	31.2235	49.19	43.8373	Membrane attack complex component/perforin domain, conserved site|Membrane attack complex component/perforin (MACPF) domain__IPR020863|IPR020864	mRNA
BGLB035177	Bg35177	perlucin-like protein		NA		-4.31435	2.37457	6.18222	7.94108	1.29426	189.884	34.1346	105.231	38.9101	-3.27061	10.7921	2.11191	1.87367	5.51468	91.7147	21.9305	63.0358	27.0932	-4.06725	9.29108	3.6869	7.00314	131.59	70.565	198.768	77.7958	C-type lectin-like|C-type lectin-like/link domain superfamily|C-type lectin fold__IPR001304|IPR016186|IPR016187	mRNA
BGLB024274	Bg24274	phosphatidylinositol phosphatase PTPRQ-like, partial		NA		-2.12718	14.841	19.7831	11.9116	0	78.5383	41.6016	40.0334	45.0863	-2.28955	9.71293	23.231	0	15.8547	84.4193	69.6615	46.9795	38.077	-7.26897	0	0	0	62.2248	99.9151	65.252	79.0306	Fibronectin type III|Immunoglobulin-like fold|Fibronectin type III superfamily__IPR003961|IPR013783|IPR036116	mRNA
BGLB024106	Bg24106	phospholipid scramblase 2-like, partial		NA		-1.24318	40.9613	53.7853	40.6981	31.0621	115.322	113.071	77.7792	84.614	-1.43866	29.1388	23.935	39.9716	31.7094	107.348	75.4666	65.4145	87.1377	-1.01916	41.1462	61.4484	64.1954	141.791	126.767	97.3761	95.7011	Scramblase__IPR005552	mRNA
BGLB040282	Bg40282	phthiocerol synthesis polyketide synthase type I PpsC-like		NA		-3.82595	107.449	73.5684	151.873	107.423	2432.7	1207.51	1506.4	999.31	-1.54154	131.664	678.626	302.91	939.563	1690.47	1822.16	1472.42	872.109	-2.28317	1417.55	330.592	580.677	4581.18	5683.3	2694.41	2152.97	Acyl transferase domain superfamily|Condensation domain|Phosphopantetheine binding ACP domain|Polyketide synthase, ketoreductase domain|Beta-ketoacyl synthase, N-terminal|Beta-ketoacyl synthase, C-terminal|Acyl transferase|Acyl transferase/acyl hydrolase/lysophospholipase|Thiolase-like|Beta-ketoacyl synthase, active site|Polyketide synthase, acyl transferase domain|Polyketide synthase, phosphopan…	mRNA
BGLB032684	Bg32684	piggyBac transposable element-derived protein 4 [Aplysia californica]		NA		-4.22179	0.593641	0	0.992636	0	12.924	16.0006	6.86287	12.97	-3.0465	3.23764	1.40794	0	3.44667	17.7176	27.7356	17.8403	10.9837	-2.60288	0	2.45793	4.66876	6.12048	19.983	19.0737	24.0796	PiggyBac transposable element-derived protein__IPR029526	mRNA
BGLB031729	Bg31729	piwi-like protein 1 (LOC106073278), transcript variant X2, mRNA		NA		-7.45535	0	0	0	0	40.7604	40.5349	66.3411	44.4687	-6.95849	0	0	0	0	42.7307	29.0256	57.6837	13.1805	-7.19584	0	0	0	129.55	29.3501	59.2287	69.1518	NA	mRNA
BGLB022644	Bg22644	platelet endothelial aggregation receptor 1-like, partial		NA		-6.16243	0	0	0	0	27.8364	14.9339	22.3043	12.3524	-5.58242	0	0	0	0	16.6754	17.4154	14.2723	5.858	-5.2792	0	0	0	15.3012	19.3586	20.0775	21.6099	Scavenger receptor class F member 2__IPR033327	mRNA
BGLB026894	Bg26894	poly [ADP-ribose] polymerase 14-like (LOC106062217), mRNA		NA		-2.78817	56.9896	73.5684	76.4329	64.7128	345.966	466.151	606.22	442.834	-2.66067	66.9113	70.3969	63.7048	70.3121	471.08	449.575	348.481	428.366	-2.71792	39.8189	92.1725	83.454	350.907	527.052	520.008	542.101	NA	mRNA
BGLB018967	Bg18967	prion-like-(Q/N-rich) domain-bearing protein 25		NA		-7.40957	0	0	0	0	0	112.004	0	75.3497	-8.01417	0	0	0	0	127.15	75.4666	13.0829	83.4764	-7.46174	0	0	0	0	217.94	31.1202	73.4738	CUB domain|EB domain|Spermadhesin, CUB domain superfamily__IPR000859|IPR006149|IPR035914	mRNA
BGLB024035	Bg24035	PRKCA-binding protein-like (LOC106075840), partial mRNA		NA		-6.74839	1.18728	0	0	0	45.7312	54.4021	73.204	72.2616	-3.43802	0	27.4548	0	0	72.9549	63.8564	104.663	62.2412	-7.42486	0	0	0	76.506	105.535	87.3373	72.2389	Arfaptin homology (AH) domain|AH/BAR domain superfamily|Arfaptin family__IPR010504|IPR027267|IPR030798	mRNA
BGLB039732	Bg39732	probable cytoplasmic aconitate hydratase, partial		NA		-3.43243	9.49826	6.80044	12.9043	16.8253	107.369	144.005	123.532	124.759	-3.77166	8.63372	5.63175	8.7438	8.96135	121.939	94.817	116.557	112.034	-4.92177	0	2.45793	5.25235	85.6867	106.16	86.3334	99.4057	Aconitase A/isopropylmalate dehydratase small subunit, swivel domain|Aconitase/Iron-responsive element-binding protein 2|Aconitase/3-isopropylmalate dehydratase, swivel__IPR000573|IPR006249|IPR015928	mRNA
BGLB025907	Bg25907	probable G-protein coupled receptor B0563.6		NA		-3.19517	3.56185	8.03688	3.97054	2.58851	38.7721	59.7356	40.6053	34.5868	-3.98483	4.31686	0	5.62101	0.689335	58.3639	27.0906	46.9795	51.2575	-1.88245	7.96379	2.45793	8.75392	31.6225	29.9745	12.0465	27.7842	GPCR, rhodopsin-like, 7TM|7TM GPCR, serpentine receptor class x (Srx)__IPR017452|IPR019430	mRNA
BGLB008874	Bg8874	probable proline dehydrogenase 2 isoform X1		NA		-1.67563	163.845	150.846	202.498	239.437	833.103	686.96	497.558	356.985	-1.94069	187.783	143.61	201.107	141.314	728.507	614.698	503.692	709.55	-3.69861	45.1281	51.6166	28.5961	444.755	728.131	470.818	585.32	Proline dehydrogenase domain|Proline oxidase family|FAD-linked oxidoreductase-like__IPR002872|IPR015659|IPR029041	mRNA
BGLB025392	Bg25392	progesterone-induced-blocking factor 1-like		NA		-3.2039	0.593641	18.5466	8.93372	5.82415	96.4332	94.937	58.3344	67.3207	-4.15567	15.109	0	3.12278	0	84.4193	89.0119	86.2282	83.4764	-3.33034	17.2549	0	14.0063	135.671	75.5608	145.562	83.97	Progesterone-induced-blocking factor 1__IPR026205	mRNA
BGLB034061	Bg34061	protein FAM92A1-like, partial		NA		-6.23433	0	0	0	0	24.8539	14.9339	17.1572	24.7048	-2.37068	0	4.92778	0	6.89335	14.591	14.1903	14.2723	21.9675	-5.00712	1.3273	0	0	40.8032	28.1011	30.1163	20.9925	FAM92 protein|AH/BAR domain superfamily__IPR009602|IPR027267	mRNA
BGLB035223	Bg35223	protein HtrL-like		NA		-5.75537	7.1237	7.41866	8.93372	9.70692	584.564	484.285	523.866	226.667	-5.66977	12.9506	3.51985	6.24557	2.75734	340.804	327.022	206.353	471.569	-5.69284	5.30919	9.83174	12.8391	624.289	679.423	551.128	174.732	HtrL protein__IPR011735	mRNA
BGLB002305	Bg2305	protein MTO1 homolog, mitochondrial-like		NA		-1.73136	11.8728	3.70933	10.919	11.6483	38.7721	24.5343	35.4582	28.4106	-1.8244	6.47529	6.33572	6.87012	12.408	25.0131	26.4456	36.2753	27.0932	-1.85267	5.30919	6.14484	16.3407	39.7831	21.8564	37.1434	43.2199	tRNA uridine 5-carboxymethylaminomethyl modification enzyme MnmG-related|tRNA uridine 5-carboxymethylaminomethyl modification enzyme MnmG|MnmG-related, conserved site|FAD/NAD(P)-binding domain superfamily__IPR002218|IPR004416|IPR020595|IPR036188	mRNA
BGLB018727	Bg18727	protein SDE2 homolog		NA		-4.53929	2.37457	2.47289	5.95581	2.58851	70.5851	66.1359	82.3545	113.025	-3.51872	15.109	0	9.36835	2.75734	58.3639	80.6267	93.9591	88.6022	-2.67531	21.2368	3.6869	2.91797	43.8634	69.3161	60.2326	77.7958	NA	mRNA
BGLB035455	Bg35455	protein YIPF4-like, partial		NA		-2.55534	0	0	16.8748	0	24.8539	21.3341	30.311	26.5577	-4.88703	3.23764	0	0	0	31.2664	38.0558	34.4913	24.8965	-5.79469	0	0	0	26.5221	33.0969	24.093	25.9319	NA	mRNA
BGLB030157	Bg30157	protein-S-isoprenylcysteine O-methyltransferase-like		NA		-3.76533	4.74913	1.23644	4.96318	3.88277	35.7896	60.8023	63.4816	53.1154	-5.18186	2.15843	0	1.87367	0.689335	57.3217	53.5361	51.1423	48.3285	-3.3889	2.6546	3.6869	3.50157	41.8233	34.3458	41.159	42.6024	Isoprenylcysteine carboxyl methyltransferase|Protein-S-isoprenylcysteine O-methyltransferase__IPR007269|IPR025770	mRNA
BGLB011258	Bg11258	protocadherin-like wing polarity protein stan		NA		-6.19517	0	0	0	0	24.8539	28.8011	10.8662	14.8229	-5.94673	0	0	0	0	15.6332	20.6404	17.2456	16.8417	-5.4334	0	0	0	28.5622	24.3543	14.0543	17.9054	EGF-like domain|EGF-like calcium-binding domain|Growth factor receptor cysteine-rich domain superfamily|EGF-like, conserved site__IPR000742|IPR001881|IPR009030|IPR013032	mRNA
BGLB024182	Bg24182	puromycin-sensitive aminopeptidase-like protein, partial		NA		-4.5217	0	1.23644	0	0.647128	34.7955	22.4009	2.28762	6.79383	-2.67146	0	0.703969	0	3.44667	10.4221	5.16011	10.7042	5.858	-4.42293	1.3273	0	0	2.04016	27.4767	9.03489	38.2805	Peptidase M1, membrane alanine aminopeptidase__IPR014782	mRNA
BGLB026787	Bg26787	putative ammonium transporter 1		NA		-2.21293	20.7775	20.4013	14.8895	15.5311	95.439	92.8035	73.7759	69.7911	-2.27813	7.5545	14.0794	0	17.9227	51.0684	61.9213	42.8168	37.3447	-1.66222	3.98189	17.2055	30.9305	42.8433	64.9448	68.2636	52.4813	Ammonium transporter AmtB-like domain|Ammonium/urea transporter__IPR024041|IPR029020	mRNA
BGLB024015	Bg24015	putative protein PHLOEM PROTEIN 2-LIKE A3, partial		NA	GIMAP	-2.32278	11.8728	6.80044	4.96318	6.47128	40.7604	41.6016	46.8963	24.0872	-3.00048	5.39607	4.22381	6.87012	2.75734	38.5619	26.4456	32.7073	62.9735	-1.79681	10.6184	7.3738	15.7571	26.5221	43.7129	41.159	53.0987	AIG1-type guanine nucleotide-binding (G) domain|P-loop containing nucleoside triphosphate hydrolase__IPR006703|IPR027417	mRNA
BGLB024651	Bg24651	putative transferase CAF17 homolog, mitochondrial		NA		-1.33268	45.7104	63.6768	61.5434	66.0071	148.129	134.405	139.545	167.993	-1.54227	59.3568	54.9096	48.7154	56.5254	136.53	167.704	165.915	162.559	-1.30792	31.8551	44.2428	46.6876	109.149	112.404	86.3334	109.285	Aminomethyltransferase, folate-binding domain|YgfZ/GcvT conserved site|GTP-binding protein TrmE/Glycine cleavage system T protein, domain 1|Aminomethyltransferase-like__IPR006222|IPR017703|IPR027266|IPR028896	mRNA
BGLB028838	Bg28838	receptor-type tyrosine-protein phosphatase U-like		NA		-1.70694	45.1168	40.1844	41.6907	31.7093	118.305	139.739	157.846	98.8193	-1.37031	25.9012	39.4223	47.4663	48.2534	102.137	87.0769	103.474	119.357	-1.09543	80.9652	72.5091	124.306	178.514	216.691	202.783	210.542	PTP type protein phosphatase|Tyrosine specific protein phosphatases domain|Protein-tyrosine phosphatase-like__IPR000242|IPR000387|IPR029021	mRNA
BGLB034656	Bg34656	ribonuclease P protein subunit p21-like		Nucleic acid biosynthesis/Nucleic acid metabolism/Nucleic acid repair		-1.79211	39.774	48.8395	43.676	45.299	163.042	161.073	132.682	152.552	-1.36778	60.436	45.758	22.484	48.9428	116.728	86.4318	130.234	121.553	-1.1425	104.857	61.4484	41.4352	194.835	129.265	131.508	169.175	RNAse P, Rpr2/Rpp21 subunit|Ribonuclease P, protein component 4__IPR007175|IPR016432	mRNA
BGLB039372	Bg39372	septation ring formation regulator EzrA-like (LOC106065410), partial mRNA		NA		-5.43155	0	0.618222	0	0	14.9123	20.2674	12.5819	25.3225	-4.41731	1.07921	0	0	0	19.802	10.3202	7.73081	8.78699	-6.00373	0	0	0	19.3815	38.7171	23.0892	45.0721	NA	mRNA
BGLB005898	Bg5898	serine/threonine-protein phosphatase 6 regulatory ankyrin repeat subunit A-like, partial		NA		-1.12754	74.7988	53.1671	66.5066	83.4795	78.5383	177.073	163.565	182.816	-2.87219	58.2776	3.51985	8.11924	4.13601	89.6303	118.038	89.7963	252.626	-1.14228	15.9276	57.7614	47.8548	83.6465	116.776	84.3257	82.7352	Ankyrin repeat|Ankyrin repeat-containing domain|Ankyrin repeat-containing domain superfamily__IPR002110|IPR020683|IPR036770	mRNA
BGLB007144	Bg7144	serpin B4-like		Protease inhibitor		-4.14453	30.2757	37.0933	30.7717	19.4138	715.793	429.883	602.217	321.163	-4.13686	71.2282	8.44763	12.4911	1.37867	535.697	308.317	478.715	333.174	-2.8072	42.4735	73.738	41.4352	205.036	558.9	363.403	372.308	Serpin family|Serpin, conserved site|Serpin domain|Serpin superfamily__IPR000215|IPR023795|IPR023796|IPR036186	mRNA
BGLB032947	Bg32947	sialin-like		NA		-2.73705	3.56185	3.70933	3.97054	6.47128	50.702	34.1346	25.1639	11.7348	-2.8994	2.15843	4.22381	8.7438	3.44667	53.1529	23.8655	45.1955	21.2352	-4.02535	0	1.22897	0	7.14056	32.4724	10.0388	5.55684	Major facilitator superfamily domain|MFS transporter superfamily__IPR020846|IPR036259	mRNA
BGLB020336	Bg20336	signal peptide, CUB and EGF-like domain-containing protein 2, partial		NA		-3.72019	3.56185	4.32755	5.95581	1.29426	45.7312	68.2693	61.1939	35.822	-6.03314	3.23764	0	0.624557	0	93.7992	114.812	69.5773	47.5962	-4.47771	1.3273	2.45793	0.583595	47.9437	41.215	38.1473	48.7767	EGF-type aspartate/asparagine hydroxylation site|EGF-like domain|EGF-like calcium-binding domain|EGF-like, conserved site|EGF-like calcium-binding, conserved site__IPR000152|IPR000742|IPR001881|IPR013032|IPR018097	mRNA
BGLB024149	Bg24149	smoothelin-like protein 1, partial		NA		-1.12159	93.7954	102.007	104.227	77.6554	184.913	184.54	253.926	190.227	-1.76244	63.6737	75.3247	95.5572	73.0695	280.355	268.971	237.871	243.107	-1.76593	39.8189	62.6773	106.214	180.554	277.264	218.845	292.043	Calponin homology domain|CH domain superfamily__IPR001715|IPR036872	mRNA
BGLB025556	Bg25556	snake venom metalloproteinase atrolysin-C-like		NA		-3.38559	2.37457	3.09111	1.98527	5.17702	19.8831	26.6677	35.4582	58.674	-1.98777	6.47529	6.33572	2.49823	2.75734	25.0131	19.9954	16.651	12.4482	-3.33958	3.98189	0	2.33438	28.5622	13.7383	26.1008	36.4282	Metallopeptidase, catalytic domain superfamily__IPR024079	mRNA
BGLB039957	Bg39957	sodium-coupled monocarboxylate transporter 2-like [Aplysia californica]		NA		-1.47026	7.71734	4.94577	9.92636	5.82415	30.8188	18.134	13.1538	17.2934	-1.53277	10.7921	14.7834	14.9894	14.476	67.7438	26.4456	40.4381	24.1642	-3.13267	6.63649	2.45793	5.25235	47.9437	35.5948	65.252	37.0456	NA	mRNA
BGLB034215	Bg34215	sodium-dependent phosphate transport protein 3-like		NA		-3.10429	10.6855	0.618222	11.9116	7.76554	129.24	68.2693	62.3378	9.26431	-2.73557	5.39607	14.7834	9.36835	4.82534	103.179	39.9909	44.0061	44.6672	-6.07625	0	1.22897	0	14.2811	177.974	17.0659	9.2614	Major facilitator superfamily|Major facilitator superfamily domain|MFS transporter superfamily__IPR011701|IPR020846|IPR036259	mRNA
BGLB021461	Bg21461	sperm flagellar protein 1-like isoform X2		NA		-7.22489	0	0.618222	0.992636	1.29426	212.749	126.938	112.665	134.641	-9.08571	0	0	0	0	147.994	146.418	179.593	155.237	-6.54157	1.3273	2.45793	0	175.454	166.733	187.725	135.216	NA	mRNA
BGLB029498	Bg29498	succinate dehydrogenase cytochrome b560 subunit, mitochondrial-like, partial		ATP_biosynthesis		-2.85917	3.56185	1.23644	1.98527	2.58851	0.994156	0	2.28762	71.644	-5.13711	2.15843	1.40794	2.49823	0	77.1238	167.059	1.18936	2.929	-4.3178	1.3273	0	0	63.2449	1.24894	0	1.23485	Succinate dehydrogenase/fumarate reductase type B, transmembrane subunit|Succinate dehydrogenase, cytochrome b556 subunit|Succinate dehydrogenase, cytochrome b subunit, conserved site|Fumarate reductase/succinate dehydrogenase, transmembrane subunit__IPR000701|IPR014314|IPR018495|IPR034804	mRNA
BGLB028671	Bg28671	sushi, von Willebrand factor type A, EGF and pentraxin domain-containing protein 1-like, partial		NA		-5.31394	0.593641	1.85466	0	2.58851	88.4799	45.8684	58.3344	45.7039	-3.61685	1.07921	2.81588	3.12278	7.58268	50.0262	27.0906	55.8997	56.3832	-3.91442	0	2.45793	6.41954	26.5221	94.9193	34.1318	50.0116	Growth factor receptor cysteine-rich domain superfamily|Tyrosine-protein kinase ephrin type A/B receptor-like__IPR009030|IPR011641	mRNA
BGLB005999	Bg5999	tankyrase-2-like, partial		NA		-8.17248	0	0	0	0	101.404	62.9357	68.0568	83.3788	-7.79277	0	0	0	0	79.2082	59.9863	61.8465	54.9187	-6.93107	0	0	0	63.2449	69.9406	58.2249	51.2464	Ankyrin repeat|Ankyrin repeat-containing domain|Poly [ADP-ribose] polymerase tankyrase-1|Ankyrin repeat-containing domain superfamily__IPR002110|IPR020683|IPR028731|IPR036770	mRNA
BGLB017894	Bg17894	techylectin-like protein (LOC106073147), mRNA		NA		-2.92853	7.71734	36.4751	28.7864	27.1794	125.264	179.207	199.595	256.313	-3.37695	10.7921	15.4873	13.1157	6.89335	199.063	78.0467	87.4176	120.821	-3.03143	23.8914	38.098	40.268	234.618	468.352	185.717	246.353	NA	pseudogenic_transcript
BGLB014416	Bg14416	tenascin-R-like		NA		-2.58808	8.31098	17.3102	15.8822	9.05979	39.7663	50.1352	33.7425	184.051	-3.31647	3.23764	6.33572	3.74734	2.75734	79.2082	31.6057	35.086	21.9675	-4.52556	2.6546	6.14484	6.41954	40.8032	157.366	210.814	103.11	Immunoglobulin-like fold__IPR013783	mRNA
BGLB027773	Bg27773	testis-expressed sequence 26 protein-like		NA		-3.75879	30.2757	6.18222	21.838	1.29426	210.761	199.474	204.742	200.727	-5.39106	4.31686	4.22381	8.11924	1.37867	199.063	191.569	166.51	237.249	-2.27336	18.5822	81.1118	76.4509	309.084	276.015	343.326	238.327	NA	mRNA
BGLB028205	Bg28205	thioester-containing protein 4 (TEP4) mRNA, complete cds		resistant factor		-5.37484	1.18728	0	0.992636	0	9.94156	22.4009	58.3344	44.4687	-4.93299	0	2.81588	0	1.37867	4.16885	23.2205	11.8936	123.018	-1.99068	5.30919	3.6869	2.33438	20.4016	21.232	14.0543	11.7311	NA	ncRNA
BGLB021504	Bg21504	toll-like receptor 7		Adhesion/Carbohydrate binding/Pattern recognition/Signal transduction		-3.57026	5.93641	1.23644	2.97791	7.76554	45.7312	40.5349	87.5016	47.5568	-3.12518	1.07921	3.51985	4.99645	2.068	33.3508	21.9305	27.3552	26.361	-4.05853	5.30919	0	7.00314	73.4457	90.5481	64.2481	80.8829	Toll/interleukin-1 receptor homology (TIR) domain|Leucine-rich repeat|Leucine-rich repeat, typical subtype|BspA type Leucine rich repeat region|Leucine-rich repeat domain superfamily|Toll/interleukin-1 receptor homology (TIR) domain superfamily__IPR000157|IPR001611|IPR003591|IPR026906|IPR032675|IPR035897	mRNA
BGLB027027	Bg27027	transcription initiation factor TFIID subunit 7-like		NA		-1.35582	20.1838	43.2755	14.8895	20.7081	72.5734	65.0691	58.3344	56.2035	-2.34269	36.6933	0	11.242	0	64.6172	52.8911	68.3879	60.7767	-2.38781	19.9095	0	9.92111	52.0241	49.9575	74.2869	42.6024	NA	mRNA
BGLB028970	Bg28970	transformation/transcription domain-associated protein-like, partial		NA		-6.19975	0	0	0	0	20.8773	18.134	24.0201	16.6758	-4.96804	0	1.40794	0	0	18.7598	22.5755	16.651	20.503	-5.35052	0	0	0	20.4016	16.2362	22.0853	21.6099	Transcription-associated protein 1__IPR033317	mRNA
BGLB021196	Bg21196	transmembrane and coiled-coil domain-containing protein 5B-like		NA		-3.5362	14.2474	0	0	0	49.7078	49.0685	21.7324	56.8211	-4.31623	8.63372	0	0	0	53.1529	44.5059	42.2221	54.1865	-5.04915	0	2.45793	0	46.9237	48.7086	31.1202	50.0116	NA	mRNA
BGLB030113	Bg30113	transposable element P transposase [Stylophora pistillata]		NA		-3.43427	15.4347	11.7462	0	0	75.5559	68.2693	66.913	93.8784	-2.80939	39.9309	0	0	0	68.7861	79.3367	68.9826	69.5637	-7.03891	0	0	0	77.526	77.4342	40.1551	66.0646	THAP-type zinc finger|Transposase protein|THAP domain-containing protein 1|THAP-type zinc finger superfamily__IPR006612|IPR021896|IPR026516|IPR038441	mRNA
BGLB012692	Bg12692	trichohyalin-like		NA		-2.02802	12.4665	35.8568	39.7054	20.061	106.375	118.405	108.662	104.996	-1.77102	34.5349	33.0865	31.8524	22.0587	67.7438	101.267	122.504	120.821	-1.81726	35.837	14.7476	25.0946	98.9477	123.02	90.3489	51.2464	Smr domain|Smr domain superfamily__IPR002625|IPR036063	mRNA
BGLB030145	Bg30145	tripartite motif-containing protein 44-like (LOC106070957), mRNA		NA		-2.6208	115.76	155.792	146.91	122.307	701.874	1477.39	510.712	600.945	-2.94959	105.763	75.3247	90.5607	86.1668	593.019	512.141	1033.55	594.587	-2.2864	253.514	197.864	101.545	631.429	594.495	1257.86	1169.41	NA	ncRNA
BGLB036783	Bg36783	tubulin beta-4B chain-like (LOC106080335), mRNA		NA		-2.6599	130.601	114.989	150.881	133.955	814.214	849.099	838.414	811.554	-2.191	128.427	147.834	168.63	144.76	858.783	476.02	470.985	857.464	-2.69665	80.9652	102.004	110.299	524.321	819.304	606.342	639.037	NA	pseudogenic_transcript
BGLB034856	Bg34856	turripeptide Ici9.2-like		NA		-5.33578	0.593641	3.09111	0	0	13.9182	118.405	12.01	48.1744	-3.25641	0	3.51985	2.49823	2.068	23.9709	19.9954	18.435	23.432	-6.22755	0	0	0	55.0843	36.2192	38.1473	17.2879	Kazal domain|Kazal domain superfamily__IPR002350|IPR036058	mRNA
BGLB022855	Bg22855	UDP-GalNAc:beta-1,3-N-acetylgalactosaminyltransferase 1-like, partial		NA		-1.1124	19.5902	17.3102	15.8822	11.0012	34.7955	39.4682	24.0201	39.5277	-2.03772	7.5545	1.40794	10.6175	6.89335	30.2242	34.8307	17.8403	27.8255	-1.40648	3.98189	8.60277	17.5078	32.6425	28.1011	29.1124	22.2274	Glycosyl transferase, family 31__IPR002659	mRNA
BGLB021845	Bg21845	UDP-glucuronosyltransferase 1-9-like		NA		-3.25122	2.37457	0	0.992636	1.29426	10.9357	3.20012	28.0234	11.1172	-5.716	1.07921	0.703969	0	0	21.8865	65.1464	36.87	28.5577	-3.33666	1.3273	1.22897	3.50157	18.3614	39.966	28.1086	13.5834	UDP-glucuronosyl/UDP-glucosyltransferase|UDP-glycosyltransferase family, conserved site__IPR002213|IPR035595	mRNA
BGLB024516	Bg24516	UDP-N-acetylglucosamine--dolichyl-phosphate N-acetylglucosaminephosphotransferase-like		NA		-5.45792	0	0	0.992636	0	22.8656	28.8011	20.5886	17.911	-4.3135	0	1.40794	1.24911	0	20.8443	0	33.3019	19.7707	-4.5058	0	1.22897	0	0	30.599	28.1086	21.6099	Glycosyl transferase, family 4|UDP-GlcNAc-dolichyl-phosphate GlcNAc phosphotransferase__IPR000715|IPR033895	mRNA
BGLB033478	Bg33478	vacuolar protein sorting-associated protein 37A-like		Cellular defense		-1.1885	47.4913	30.9111	46.6539	64.7128	99.4156	104.537	109.806	113.642	-1.15061	59.3568	62.6533	53.7119	59.9721	137.572	128.358	122.504	128.876	-1.52266	38.4916	38.098	51.3563	139.751	99.2906	111.43	153.739	Modifier of rudimentary, Modr|Helix hairpin bin domain superfamily|ESCRT assembly domain|Vacuolar protein sorting-associated protein 37__IPR009851|IPR029012|IPR037202|IPR037859	mRNA
BGLB030138	Bg30138	vesicular glutamate transporter 3-like		NA		-2.49342	2.37457	2.47289	7.94108	2.58851	36.7838	28.8011	19.4448	4.94097	-3.82778	2.15843	0.703969	1.87367	2.068	41.6885	36.1208	17.8403	14.645	-4.031	0	1.22897	1.16719	6.12048	57.4512	10.0388	2.46971	MFS transporter superfamily__IPR036259	mRNA
BGLB024905	Bg24905	xylan 1,4-beta-xylosidase-like		NA		-4.86267	0	0.618222	0	0.647128	12.924	17.0673	14.2977	22.852	-6.00321	0	0	0	0	14.591	18.7054	20.219	19.7707	-5.32695	0	0	0	15.3012	23.7298	17.0659	22.8448	Glycoside hydrolase, family 3, N-terminal|Glycoside hydrolase superfamily|Glycoside hydrolase, family 3, N-terminal domain superfamily__IPR001764|IPR017853|IPR036962	mRNA
BGLB039001	Bg39001	NA	Non-coding RNA	NA	ncRNA	-10.2269	0.593641	0	0	0.647128	810.237	702.96	681.712	580.563	-9.9578	0	0	1.24911	0	548.204	448.93	892.611	477.427	-9.22248	1.3273	0	0	556.963	573.887	624.411	505.672	NA	ncRNA
BGLB026041	Bg26041	NA			ncRNA	-10.179	0	0	0	0	382.75	256.01	271.083	363.161	-9.97489	0	0	0	0	328.297	263.811	268.2	306.813	-8.87146	0	0	0	231.558	214.817	261.008	229.683	NA	ncRNA
BGLB035141	Bg35141	NA			ncRNA	-9.98737	0	0	0	0	157.077	322.146	319.124	320.545	-8.31512	0	0	0.624557	0.689335	349.141	130.293	184.35	113.499	-9.09065	0	1.22897	0	347.847	567.643	872.369	165.47	NA	ncRNA
BGLB027292	Bg27292	NA			ncRNA	-9.84306	0	0	0	0	319.124	245.343	249.351	193.315	-9.66887	0	0	0	0	217.823	188.989	347.292	188.188	-8.8533	0	0	0	216.257	237.923	267.031	202.516	NA	ncRNA
BGLB016510	Bg16510	NA			ncRNA	-9.52652	0	0	0	0	235.615	244.276	179.007	150.082	-8.73918	0	0	0	0	125.066	98.0421	130.829	141.324	-8.62318	0	0	0	202.996	154.868	255.989	172.262	NA	ncRNA
BGLB031629	Bg31629	NA			ncRNA	-9.4424	0	0	0	0	109.357	264.543	180.722	211.844	-7.92188	0	0	0.624557	0.689335	269.933	97.3971	145.696	78.3507	-7.04256	0	4.91587	0	213.197	304.741	511.977	89.5269	NA	ncRNA
BGLB036984	Bg36984	NA			ncRNA	-9.18839	0	0	0	0	170.995	187.74	148.696	132.788	-7.5886	0	0	0	1.37867	106.306	74.1766	159.968	142.789	-7.47198	0	0	0.583595	132.61	112.404	117.454	132.747	NA	ncRNA
BGLB024390	Bg24390	NA			ncRNA	-9.11614	0	0	0	0	162.047	177.073	140.117	129.7	-8.70292	0	0	0	0	128.192	113.522	82.0655	159.63	-8.29018	0	0	0	163.213	164.86	160.62	136.451	NA	ncRNA
BGLB036028	Bg36028	NA			ncRNA	-8.88473	0	0	0	0	198.831	71.4694	144.12	102.525	-8.70406	0	0	0	0	105.264	146.418	134.992	95.1924	-9.80956	0	0	0	343.767	496.453	817.156	71.0041	NA	ncRNA
BGLB033890	Bg33890	NA			ncRNA	-8.42555	0	0	0	0	113.334	84.2699	137.829	40.763	-3.05645	0	0	0	41.3601	1.04221	203.179	74.3347	65.9025	-6.28569	0	0	0	69.3654	44.9618	2.00775	34.5759	NA	ncRNA
BGLB024889	Bg24889	NA			ncRNA	-8.1404	0	0	0	0	50.702	192.007	18.8729	48.1744	-3.99489	0	0	0	19.9907	106.306	45.796	40.4381	139.127	-6.65731	0	1.22897	0	113.229	129.265	39.1512	85.2049	NA	ncRNA
BGLB031207	Bg31207	NA			ncRNA	-8.12339	0	0	0	0	72.5734	91.7368	69.7725	71.644	-7.93526	0	0	0	0	55.2373	63.2113	93.3644	71.0282	-6.36547	0	1.22897	0	77.526	69.9406	80.3102	75.326	NA	ncRNA
BGLB030641	Bg30641	NA			ncRNA	-7.91996	0	0	0	0	66.6085	67.2026	79.4949	51.8801	-7.79657	0	0	0	0	57.3217	64.5014	61.2518	73.9572	-6.83837	0	0	0	43.8634	53.0799	64.2481	66.6821	NA	ncRNA
BGLB031571	Bg31571	NA			ncRNA	-7.81376	0	0	0	0	54.6786	98.1371	32.0267	61.7621	-7.4999	0	0	0	0	44.8152	50.3111	48.1689	65.9025	-5.48876	0	0	0	12.241	26.2277	20.0775	29.6365	NA	ncRNA
BGLB023848	Bg23848	NA			ncRNA	-7.80834	0	0	0	0	240.586	0	0	0	-6.97365	0	0	0.624557	0	220.949	0	0	0	-6.6507	0	0	0	0	0	0	174.114	NA	ncRNA
BGLB031552	Bg31552	NA			ncRNA	-7.21615	0	0	0	0	0	39.4682	87.5016	36.4396	-6.31742	0	0	0	0	0	0	45.1955	46.864	-7.68384	0	0	0	227.478	65.5693	59.2287	41.985	NA	ncRNA
BGLB039085	Bg39085	NA			ncRNA	-7.1373	0	0	0	0	21.8714	92.8035	8.57859	30.881	-3.2142	0	0	0	16.544	33.3508	25.1555	31.5179	71.0282	-6.90437	0	0	0	94.8674	78.6831	27.1047	32.7236	NA	ncRNA
BGLB025983	Bg25983	NA			ncRNA	-7.03986	0	0	0	0	33.8013	43.735	29.7391	36.4396	-7.20868	0	0	0	0	46.8996	42.5709	39.2487	41.7382	-5.86457	0	0	0	23.4618	26.2277	34.1318	31.4888	NA	ncRNA
BGLB019912	Bg19912	NA			ncRNA	-6.7166	0	0	0	0	31.813	37.3348	28.5953	16.6758	-6.57012	0	0	0	0	33.3508	14.8353	26.7605	34.4157	-6.49237	0	0	0	48.9638	59.3246	51.1977	16.0531	NA	ncRNA
BGLB025345	Bg25345	NA			ncRNA	-6.5019	0	0	0	0	24.8539	33.0679	16.5853	24.0872	-6.39061	0	0	0	0	17.7176	26.4456	21.4084	30.7545	-5.69239	0	0	0	32.6425	31.8479	24.093	12.3485	NA	ncRNA
BGLB025514	Bg25514	NA			ncRNA	-6.47229	0	0	0	0	0	2.13341	36.0301	59.2916	-7.01003	0	0	0	0	42.7307	44.5059	23.7871	37.3447	-6.16979	0	0	0	0	74.9363	1.00388	56.8032	NA	ncRNA
BGLB035274	Bg35274	NA			ncRNA	-6.46099	0	0	0	0	15.9065	39.4682	25.7358	14.8229	-6.7054	0	0	0	0	21.8865	34.1857	41.6274	21.9675	-5.34313	0	0	0	11.2209	41.215	22.0853	0	NA	ncRNA
BGLB027173	Bg27173	NA			ncRNA	-6.43524	0	0	0	0	19.8831	33.0679	17.1572	24.0872	-6.46427	0	0	0	0	17.7176	24.5105	29.1392	30.0222	-5.60653	0	0	0	23.4618	16.2362	31.1202	25.3145	NA	ncRNA
BGLB039961	Bg39961	NA			ncRNA	-6.28981	0	0	0	0	21.8714	20.2674	20.5886	22.2343	-5.82508	0	0	0	0	15.6332	11.6102	22.0031	15.3772	-5.48235	0	0	0	18.3614	19.983	22.0853	27.7842	NA	ncRNA
BGLB034698	Bg34698	NA			ncRNA	-6.26821	0	0	0	0	19.8831	24.5343	18.301	20.9991	-5.97706	0	0	0	0	15.6332	17.4154	18.435	20.503	-5.77442	0	0	0	22.4417	26.2277	25.0969	34.5759	NA	ncRNA
BGLB026378	Bg26378	NA			ncRNA	-6.07238	0	0	0	0	0	27.7344	14.8696	30.881	-6.37956	0	0	0	0	14.591	26.4456	23.7871	30.7545	-4.99532	0	1.22897	0	25.502	17.4851	34.1318	38.8979	NA	ncRNA
BGLB022594	Bg22594	NA			ncRNA	-5.93096	0	0	0	0	16.9007	18.134	14.2977	16.6758	-4.94354	0	0	0	0.689335	20.8443	7.09515	10.7042	16.8417	-4.46946	0	0	0.583595	10.2008	11.8649	14.0543	24.0796	NA	ncRNA
BGLB025680	Bg25680	NA			ncRNA	-5.91462	0.593641	0	0	0.647128	44.737	19.2007	39.4615	35.2044	-5.65434	0	0	0	0	8.3377	7.09515	13.6776	28.5577	-5.23524	1.3273	0	0	47.9437	28.1011	44.1706	19.7577	NA	ncRNA
BGLB030722	Bg30722	NA			ncRNA	-5.67783	1.78092	1.23644	1.98527	1.94138	70.5851	129.072	128.107	78.4378	-4.56998	4.31686	3.51985	1.24911	0	53.1529	82.5618	53.521	50.5252	-3.14061	13.273	1.22897	1.16719	52.0241	120.523	8.03102	6.79169	NA	ncRNA
BGLB017058	Bg17058	NA			ncRNA	-5.25038	0	0	0	0	4.97078	8.53366	3.43144	24.0872	-3.96331	0	2.81588	0	0	16.6754	15.4803	8.32549	19.7707	-4.54788	0	0	1.16719	27.5421	13.7383	17.0659	24.0796	NA	ncRNA
BGLB011304	Bg11304	NA			ncRNA	-5.20993	1.18728	0	0	0.647128	17.8948	33.0679	24.592	31.4987	-7.23183	0	0	0	0	80.2504	33.5407	21.4084	38.077	-6.58099	0	0	0	58.1445	56.8267	32.1241	42.6024	NA	ncRNA
BGLB037518	Bg37518	NA			ncRNA	-4.9107	0	2.47289	2.97791	1.29426	36.7838	70.4027	55.4749	69.7911	-3.84536	4.31686	8.44763	9.99291	4.13601	109.432	117.392	52.3316	117.16	-3.22107	6.63649	8.60277	9.92111	90.7871	59.3246	84.3257	101.875	NA	ncRNA
BGLB032235	Bg32235	NA			ncRNA	-4.88437	4.15549	9.27332	5.95581	5.82415	22.8656	270.944	113.237	365.014	-5.36254	6.47529	0	13.1157	0	234.498	172.864	156.4	279.719	-6.26462	0	11.0607	2.33438	264.201	277.264	449.737	563.711	NA	ncRNA
BGLB035003	Bg35003	NA			ncRNA	-4.74217	1.78092	1.23644	1.98527	1.29426	30.8188	59.7356	49.1839	55.5859	-4.16465	1.07921	1.40794	1.87367	3.44667	38.5619	30.3156	40.4381	48.3285	-3.02455	7.96379	4.91587	9.33752	74.4658	64.3203	54.2094	67.2995	NA	ncRNA
BGLB033013	Bg33013	NA			ncRNA	-4.65627	38.5867	21.6378	54.595	42.0633	1149.24	979.237	985.394	805.377	-3.74868	87.4164	84.4763	49.9645	87.5455	870.248	1139.09	1116.8	989.269	-3.91569	31.8551	41.7849	23.3438	524.321	620.723	428.655	440.225	NA	ncRNA
BGLB035843	Bg35843	NA			ncRNA	-4.60277	0	0.618222	0	0	6.95909	9.60037	15.4415	8.64669	-3.32645	2.15843	0	1.24911	0.689335	23.9709	8.38518	10.7042	8.05474	-3.69035	1.3273	0	0.583595	22.4417	6.86916	15.0582	12.966	NA	ncRNA
BGLB035028	Bg35028	NA			ncRNA	-4.48247	2.37457	0	0.992636	0	20.8773	14.9339	41.1772	21.6167	-6.43626	0	0	0.624557	0	39.6041	62.5663	33.3019	16.1095	-4.84338	1.3273	2.45793	0.583595	35.7028	38.7171	99.3838	50.0116	NA	ncRNA
BGLB039483	Bg39483	NA			ncRNA	-4.08021	6.53006	9.89154	0.992636	1.94138	87.4858	61.869	121.244	72.2616	-4.48119	9.71293	5.63175	0.624557	0.689335	97.968	105.137	92.7697	98.1214	-4.34271	5.30919	9.83174	2.91797	87.7268	179.223	125.485	143.243	NA	ncRNA
BGLB027889	Bg27889	NA			ncRNA	-4.05369	2.37457	9.89154	15.8822	4.5299	58.6552	166.406	146.408	183.433	-3.95662	5.39607	4.92778	4.3719	7.58268	162.585	45.796	71.956	77.6184	-3.10507	17.2549	8.60277	18.675	206.056	121.772	136.527	64.2124	NA	ncRNA
BGLB025407	Bg25407	NA			ncRNA	-4.01037	10.0919	32.1475	18.8601	0	92.4565	628.291	92.0769	185.286	-5.51058	6.47529	4.22381	7.49468	0	297.031	160.608	264.037	147.914	-4.71796	15.9276	0	6.41954	110.169	477.095	192.744	1.23485	NA	ncRNA
BGLB023986	Bg23986	NA			ncRNA	-3.90158	0	1.23644	1.98527	2.58851	27.8364	25.601	16.5853	30.2634	-6.4338	0	0	0.624557	0	31.2664	28.3806	24.3818	68.8315	-4.40986	1.3273	1.22897	1.75078	40.8032	29.9745	37.1434	57.4207	NA	ncRNA
BGLB023231	Bg23231	NA			ncRNA	-3.89083	4.74913	4.94577	6.94845	5.17702	4.97078	119.471	103.515	108.701	-3.15049	10.7921	2.11191	5.62101	4.13601	3.12664	3.22507	116.557	86.4054	-5.04381	2.6546	1.22897	1.75078	7.14056	96.7928	102.395	104.345	NA	ncRNA
BGLB033795	Bg33795	NA			ncRNA	-3.65783	6.53006	6.80044	7.94108	31.7093	102.398	192.007	163.565	209.991	-3.67451	15.109	16.8953	16.2385	0	96.9258	158.028	127.856	240.91	-3.96521	3.98189	1.22897	4.08516	45.9036	58.0757	60.2326	62.3601	NA	ncRNA
BGLB019955	Bg19955	NA			ncRNA	-3.36691	7.71734	9.27332	15.8822	10.354	217.72	97.0704	80.6387	51.2625	-2.63449	7.5545	12.6714	14.3648	1.37867	84.4193	59.9863	48.1689	32.9512	-6.44532	0	0	0	2.04016	117.4	23.0892	12.3485	NA	ncRNA
BGLB038388	Bg38388	NA			ncRNA	-3.28615	9.49826	1.85466	13.8969	23.9437	78.5383	168.54	141.833	91.4079	-3.90809	7.5545	4.92778	10.6175	15.1654	92.757	128.358	142.128	220.407	-7.25932	0	0	0.583595	89.767	101.164	97.3761	138.304	NA	ncRNA
BGLB030219	Bg30219	NA			ncRNA	-3.27212	2.37457	2.47289	0	5.82415	9.94156	24.5343	28.5953	48.1744	-3.6907	3.23764	1.40794	3.12278	0	22.9287	30.3156	29.7339	30.0222	-5.06112	0	1.22897	0.583595	11.2209	94.2949	15.0582	14.8182	NA	ncRNA
BGLB031932	Bg31932	NA			ncRNA	-3.25341	0	1.23644	0.992636	0	0	24.5343	1.14381	4.94097	-3.62586	0	0	0	1.37867	5.21106	1.29003	23.1924	0	-5.98916	0	0	0	18.3614	43.0884	55.2132	3.70456	NA	ncRNA
BGLB033316	Bg33316	NA			ncRNA	-3.14692	423.86	881.584	0	0	2162.29	3220.39	2508.38	3679.78	-3.54664	579.538	0	299.787	0	2716.01	2414.93	1920.21	3179.43	-2.04149	1010.07	657.497	480.882	3703.91	1661.71	4108.87	2454.89	NA	ncRNA
BGLB006204	Bg6204	NA			ncRNA	-3.11724	12.4665	9.27332	15.8822	7.11841	127.252	136.539	30.8829	96.9665	-2.64617	24.8219	6.33572	15.6139	13.0974	129.234	70.9515	70.7666	106.176	-1.93283	18.5822	51.6166	12.2555	146.891	89.2991	126.488	70.3866	NA	ncRNA
BGLB027383	Bg27383	NA			ncRNA	-3.00876	3.56185	3.09111	8.93372	6.47128	35.7896	48.0018	45.7525	53.1154	-2.48848	7.5545	6.33572	9.99291	1.37867	35.4352	36.7658	39.2487	33.6835	-3.48481	5.30919	2.45793	1.75078	51.004	56.2022	36.1396	19.7577	NA	ncRNA
BGLB028165	Bg28165	NA			ncRNA	-2.93196	0	1.23644	3.97054	1.29426	18.889	11.7338	16.0134	9.26431	-1.38053	8.63372	2.81588	1.24911	4.13601	9.37992	7.09515	14.2723	14.645	-1.98968	6.63649	2.45793	2.33438	20.4016	6.86916	13.0504	27.1668	NA	ncRNA
BGLB020915	Bg20915	NA			ncRNA	-2.82346	6.53006	9.27332	6.94845	3.88277	54.6786	60.8023	32.5986	45.0863	-2.43636	2.15843	2.81588	9.99291	5.51468	43.7729	21.9305	22.0031	26.361	-1.86225	6.63649	15.9766	25.6782	63.2449	56.8267	48.1861	76.5609	NA	ncRNA
BGLB024865	Bg24865	NA			ncRNA	-2.79692	1.78092	0.618222	4.96318	3.88277	26.8422	26.6677	25.7358	3.70572	-3.52631	3.23764	0	1.24911	0	12.5066	23.8655	8.92016	18.3062	-3.06209	3.98189	1.22897	0	21.4217	10.616	16.062	25.9319	NA	ncRNA
BGLB037416	Bg37416	NA			ncRNA	-2.76719	21.9647	55.6399	31.7643	27.8265	290.294	177.073	280.234	179.728	-4.14561	0	12.6714	26.8559	19.9907	244.92	247.04	206.353	356.605	-2.41919	7.96379	172.055	2.33438	334.586	241.045	472.826	290.191	NA	ncRNA
BGLB038229	Bg38229	NA			ncRNA	-2.74382	18.4029	5.56399	7.94108	27.8265	80.5267	101.337	117.241	100.672	-2.99547	8.63372	11.2635	8.7438	18.612	109.432	81.2717	61.2518	128.144	-2.01979	7.96379	11.0607	2.33438	28.5622	37.4682	34.1318	24.0796	NA	ncRNA
BGLB017225	Bg17225	NA			ncRNA	-2.74161	10.6855	11.128	7.94108	13.5897	67.6026	76.8029	92.6488	54.9682	-4.01212	9.71293	7.74366	4.3719	8.96135	132.361	191.569	104.069	78.3507	-3.044	7.96379	8.60277	7.00314	75.4859	69.9406	55.2132	79.0306	NA	ncRNA
BGLB025656	Bg25656	NA			ncRNA	-2.44926	4.74913	4.94577	10.919	5.17702	43.7429	19.2007	41.1772	39.5277	-3.21252	4.31686	0.703969	4.99645	2.068	28.1398	30.9607	30.3286	30.7545	-1.98464	10.6184	7.3738	9.92111	25.502	51.831	43.1667	35.1933	NA	ncRNA
BGLB016484	Bg16484	NA			ncRNA	-2.43438	41.5549	25.3471	34.7422	29.7679	217.72	128.005	187.585	172.316	-1.90679	56.1192	46.462	43.0944	52.3894	178.218	162.543	188.513	207.227	-2.79287	47.7827	14.7476	10.5047	184.634	118.649	178.69	214.864	NA	ncRNA
BGLB027452	Bg27452	NA			ncRNA	-2.41222	0	31.5293	22.8306	0	98.4215	71.4694	73.204	47.5568	-2.5831	0	16.1913	0	17.9227	61.4906	39.9909	48.1689	57.1155	-2.18996	33.1824	0	0	85.6867	40.5905	38.1473	45.0721	NA	ncRNA
BGLB031563	Bg31563	NA			ncRNA	-2.27291	273.075	158.265	311.688	617.36	1291.41	2889.71	1132.37	1143.83	-2.87552	296.784	206.967	175.5	239.888	2086.51	1210.69	1812.58	1557.49	-3.97804	82.2925	105.691	173.328	1261.84	3034.92	2013.78	1325	NA	ncRNA
BGLB009254	Bg9254	NA			ncRNA	-2.25995	8.31098	3.70933	13.8969	8.41266	29.8247	55.4688	34.3144	46.9392	-2.75116	3.23764	5.63175	9.99291	5.51468	48.984	39.9909	38.0594	41.006	-3.41093	2.6546	3.6869	4.08516	28.5622	54.3288	39.1512	48.1593	NA	ncRNA
BGLB020207	Bg20207	NA			ncRNA	-2.19872	4.74913	12.9827	4.96318	11.0012	38.7721	42.6683	45.1806	29.6458	-3.9899	6.47529	6.33572	3.12278	2.75734	70.8705	120.618	64.8199	53.4542	-1.93808	5.30919	11.0607	9.33752	36.7229	46.2107	23.0892	33.9585	NA	ncRNA
BGLB036467	Bg36467	NA			ncRNA	-2.14012	13.6538	13.6009	7.94108	14.2368	23.8598	96.0037	42.321	57.4387	-2.07934	9.71293	25.3429	14.9894	26.1947	75.0393	82.5618	68.9826	94.4602	-2.54045	19.9095	11.0607	14.5899	88.7469	100.54	104.403	75.326	NA	ncRNA
BGLB032520	Bg32520	NA			ncRNA	-2.07869	11.2792	12.9827	17.8674	0	67.6026	45.8684	21.7324	44.4687	-1.79256	7.5545	19.7111	0	36.5347	78.166	57.4062	36.2753	48.3285	-7.43529	0	0	0	78.5461	101.164	81.314	83.97	NA	ncRNA
BGLB029546	Bg29546	NA			ncRNA	-2.03124	12.4665	0	0	14.2368	34.7955	27.7344	17.7291	30.2634	-2.4356	0	16.1913	0	0	27.0975	18.0604	22.0031	24.1642	-5.75571	0	0	0	29.5823	29.3501	20.0775	27.7842	NA	ncRNA
BGLB018065	Bg18065	NA			ncRNA	-1.95245	9.49826	8.03688	7.94108	6.47128	47.7195	38.4015	25.1639	13.5877	-2.00276	7.5545	8.44763	8.7438	12.408	38.5619	29.6706	55.305	26.361	-3.97465	0	2.45793	0	3.06024	56.2022	10.0388	5.55684	NA	ncRNA
BGLB026507	Bg26507	NA			ncRNA	-1.92681	7.1237	12.3644	9.92636	19.4138	66.6085	45.8684	28.0234	44.4687	-2.24207	9.71293	5.63175	11.8666	4.13601	58.3639	27.0906	31.5179	33.6835	-2.0746	2.6546	14.7476	5.83595	32.6425	44.3373	33.1279	30.2539	NA	ncRNA
BGLB039844	Bg39844	NA			ncRNA	-1.9252	116.947	216.996	298.783	223.259	1024.98	747.762	931.063	492.861	-1.4167	84.1787	231.606	459.049	181.984	505.473	558.582	677.932	773.255	-2.28503	34.5097	304.784	38.5173	508	537.668	677.617	801.42	NA	ncRNA
BGLB035574	Bg35574	NA			ncRNA	-1.90008	24.9329	27.82	21.838	17.4725	109.357	84.2699	72.6321	75.9674	-2.18645	16.1882	19.0072	27.4805	11.7187	83.377	82.5618	101.095	70.2959	-1.5452	13.273	18.4345	43.7696	58.1445	86.8012	91.3528	66.0646	NA	ncRNA
BGLB025152	Bg25152	NA			ncRNA	-1.89228	48.085	123.644	83.3814	73.1255	380.762	292.278	306.542	223.579	-1.65088	82.0203	127.418	54.961	122.702	315.791	289.611	256.306	339.764	-1.59735	29.2006	122.897	116.719	233.598	332.842	278.074	266.111	NA	ncRNA
BGLB031689	Bg31689	NA			ncRNA	-1.80029	16.622	21.6378	15.8822	12.9426	52.6903	67.2026	65.7692	48.1744	-1.76369	18.3466	19.0072	13.7402	8.27202	79.2082	29.6706	29.7339	63.7057	-2.35693	5.30919	19.6635	11.0883	114.249	68.6916	42.1628	31.4888	NA	ncRNA
BGLB022283	Bg22283	NA			ncRNA	-1.78909	7.1237	1.85466	4.96318	11.0012	18.889	24.5343	29.7391	14.2053	-1.8089	12.9506	2.11191	5.62101	0	22.9287	23.2205	16.0563	12.4482	-1.84128	1.3273	7.3738	9.92111	25.502	14.3628	27.1047	29.6365	NA	ncRNA
BGLB039946	Bg39946	NA			ncRNA	-1.76055	29.6821	43.8937	46.6539	19.4138	92.4565	115.204	122.388	141.435	-2.77908	23.7427	17.5992	28.1051	17.2334	133.403	128.358	133.208	199.904	-2.51597	25.2187	36.869	49.022	170.353	215.442	227.88	260.554	NA	ncRNA
BGLB032046	Bg32046	NA			ncRNA	-1.73647	11.8728	36.4751	22.8306	15.5311	82.515	77.8696	76.6354	50.6449	-2.03397	12.9506	12.6714	18.1121	11.7187	72.9549	54.1812	41.0328	59.3122	-1.31144	39.8189	20.8924	23.3438	81.6064	72.4384	76.2946	55.5684	NA	ncRNA
BGLB036302	Bg36302	NA			ncRNA	-1.72948	2.96821	1.85466	2.97791	1.94138	13.9182	4.26683	6.29097	9.88193	-2.86784	3.23764	0	0	0	17.7176	5.80512	2.97339	4.3935	-2.26095	5.30919	1.22897	1.75078	15.3012	8.1181	21.0814	17.2879	NA	ncRNA
BGLB032031	Bg32031	NA			ncRNA	-1.6886	22.5584	12.9827	8.93372	20.7081	50.702	49.0685	42.893	67.3207	-2.3487	12.9506	6.33572	16.863	6.20401	51.0684	54.8262	62.4411	49.0607	-2.58174	9.29108	7.3738	3.50157	35.7028	49.3331	43.1667	46.307	NA	ncRNA
BGLB033897	Bg33897	NA			ncRNA	-1.61002	9.49826	18.5466	19.8527	12.2954	30.8188	62.9357	28.5953	61.7621	-2.15645	15.109	4.22381	13.1157	8.96135	57.3217	48.376	41.6274	38.8092	-1.10946	17.2549	13.5186	22.1766	39.7831	37.4682	27.1047	53.7161	NA	ncRNA
BGLB037837	Bg37837	NA			ncRNA	-1.58724	16.622	11.7462	3.97054	7.11841	39.7663	35.2013	22.3043	22.2343	-2.21182	3.23764	7.74366	7.49468	2.068	37.5197	16.7704	27.3552	16.1095	-1.69689	3.98189	2.45793	9.92111	21.4217	26.2277	11.0426	17.9054	NA	ncRNA
BGLB020130	Bg20130	NA			ncRNA	-1.55418	33.8376	27.2017	48.6391	43.3576	170.995	114.138	61.1939	96.9665	-1.33499	39.9309	67.581	56.8347	46.1854	174.05	112.877	117.746	120.089	-4.42699	1.3273	2.45793	2.91797	41.8233	104.911	50.1938	34.5759	NA	ncRNA
BGLB032753	Bg32753	NA			ncRNA	-1.39268	20.1838	11.7462	10.919	34.9449	46.7253	41.6016	62.3378	51.8801	-1.41253	24.8219	38.7183	19.3613	15.8547	67.7438	50.9561	69.5773	73.2249	-1.63211	37.1643	11.0607	21.0094	103.028	47.4597	81.314	62.3601	NA	ncRNA
BGLB024442	Bg24442	NA			ncRNA	-1.36179	282.573	385.152	266.026	206.434	701.874	859.766	574.766	765.232	-2.70382	71.2282	85.1803	231.086	59.2828	787.913	632.758	650.577	801.081	-1.72787	262.805	137.644	130.142	588.586	553.904	665.57	579.764	NA	ncRNA
BGLB038978	Bg38978	NA			ncRNA	-1.19884	54.615	43.2755	43.676	66.0071	101.404	112.004	114.953	143.288	-1.40774	41.0102	62.6533	50.5891	53.7681	176.134	140.613	129.045	98.8537	-1.84947	25.2187	57.7614	61.861	129.55	243.543	168.651	171.027	NA	ncRNA
BGLB036635	Bg36635	NA	Protein coding	NA	mRNA	-4.57883	29.6821	0	34.7422	0	526.903	291.211	447.802	283.488	-10.0547	0	0	0	0	284.524	252.845	242.628	456.924	-2.79194	67.6922	66.3642	69.4478	513.1	502.698	498.927	410.589	NA	mRNA
BGLB021611	Bg21611	NA			mRNA	-3.18646	140.099	241.725	128.05	140.427	1631.41	1618.2	786.371	1823.83	-3.13775	169.437	73.9168	166.132	159.926	981.765	1678.33	1363.6	916.776	-2.01103	639.758	412.933	364.747	1102.71	2239.35	2094.09	2297.44	NA	mRNA
BGLB034410	Bg34410	NA			mRNA	-2.41758	0.593641	4.94577	6.94845	1.29426	14.9123	18.134	21.7324	22.852	-1.55932	5.39607	8.44763	4.99645	0	14.591	10.9652	19.0297	12.4482	-2.7422	1.3273	7.3738	2.33438	22.4417	35.5948	28.1086	26.5493	Collagen triple helix repeat|Immunoglobulin-like fold|Immunoglobulin-like domain superfamily__IPR008160|IPR013783|IPR036179	mRNA
BGLB011110	Bg11110	NA	pseudogenic_transcript	NA	pseudogenic_transcript	-6.9013	0	1.23644	0	0	102.398	51.202	50.8996	72.2616	-6.32661	0	1.40794	0.624557	0	116.728	46.441	50.5476	38.077	-6.45732	0	0	1.16719	66.3052	55.5778	80.3102	110.519	NA	pseudogenic_transcript
BGLB011854	Bg11854	NA			pseudogenic_transcript	-1.37101	10.6855	12.3644	8.93372	14.8839	42.7487	23.4676	26.8796	27.7929	-2.88019	1.07921	7.74366	5.62101	3.44667	55.2373	25.1555	21.4084	35.148	-2.09452	11.9457	6.14484	32.0977	63.2449	99.9151	73.283	59.273	NA	pseudogenic_transcript
BGLB019929	Bg19929	uncharacterized protein LOC106059703 isoform X1	Uncharacterized protein	NA	Armadillo-like helical|Armadillo-type fold	-2.16928	58.1769	77.8959	84.374	91.245	388.715	402.149	340.284	251.989	-2.5261	88.4956	54.9096	72.4486	51.7001	476.291	396.683	264.037	390.289	-2.07021	241.568	146.247	168.659	924.192	942.324	921.559	353.168	Armadillo-like helical|Armadillo-type fold__IPR011989|IPR016024	mRNA
BGLB034855	Bg34855	uncharacterized protein LOC106063332			Beta-thymosin|Beta-thymosin superfamily	-3.06945	7.71734	11.7462	2.97791	10.354	78.5383	57.6022	58.3344	85.2317	-3.42685	4.31686	5.63175	7.49468	11.0294	81.2926	84.4968	75.524	71.0282	-3.56006	3.98189	8.60277	6.41954	40.8032	118.025	94.3644	70.3866	Beta-thymosin|Beta-thymosin superfamily__IPR001152|IPR038386	mRNA
BGLB036538	Bg36538	uncharacterized protein LOC106070959, partial			BIR repeat	-7.59039	0	0	0	0	74.5617	61.869	34.3144	39.5277	-6.68592	0	0	0	0	69.8283	26.4456	0	21.9675	-6.97874	0	0	0	73.4457	83.6789	84.3257	0	BIR repeat__IPR001370	mRNA
BGLB020720	Bg20720	uncharacterized protein LOC106062883			C-type lectin-like/link domain superfamily|C-type lectin fold	-1.38504	75.3925	127.354	112.168	106.776	217.72	360.547	199.595	311.898	-1.02967	131.664	70.3969	101.803	104.09	224.076	222.53	166.51	210.156	-2.03241	156.621	244.564	120.221	605.927	723.76	644.489	936.019	C-type lectin-like|C-type lectin-like/link domain superfamily|C-type lectin fold__IPR001304|IPR016186|IPR016187	mRNA
BGLB036821	Bg36821	uncharacterized protein LOC106073194 isoform X1			C-type lectin-like/link domain superfamily|C-type lectin fold	-5.2537	0	0	0.992636	0	52.6903	0	0	24.7048	-3.26644	0	2.11191	1.24911	2.75734	50.0262	17.4154	0	0	-3.43382	11.9457	1.22897	0	42.8433	63.0714	97.3761	0	C-type lectin-like|C-type lectin-like/link domain superfamily|C-type lectin fold__IPR001304|IPR016186|IPR016187	mRNA
BGLB012218	Bg12218	uncharacterized protein LOC106079199			C-type lectin-like/link domain superfamily|C-type lectin fold	-6.54479	0	0	0	0	14.9123	26.6677	25.1639	35.2044	-6.5027	0	0	0	0	39.6041	22.5755	18.435	23.432	-5.78496	0	0	0	7.14056	36.2192	27.1047	37.0456	C-type lectin-like|C-type lectin-like/link domain superfamily|C-type lectin fold|Fibronectin type III superfamily__IPR001304|IPR016186|IPR016187|IPR036116	mRNA
BGLB038752	Bg38752	uncharacterized protein LOC106080308			C-type lectin-like/link domain superfamily|C-type lectin fold	-1.70414	21.3711	26.5835	32.757	12.2954	115.322	53.3354	98.9397	33.3515	-1.01099	23.7427	19.0072	18.1121	2.068	37.5197	25.8005	30.3286	32.9512	-2.42804	10.6184	38.098	32.0977	252.98	113.029	142.551	86.4397	C-type lectin-like/link domain superfamily|C-type lectin fold__IPR016186|IPR016187	mRNA
BGLB040010	Bg40010	uncharacterized protein LOC106079205 isoform X1			C-type lectin-like|Fibronectin type III|Immunoglobulin-like fold|C-type lectin-like/link domain superfamily|C-type lectin fold|Fibronectin type III superfamily|Immunoglobulin-like domain superfamily	-2.60572	15.4347	17.3102	32.757	14.2368	85.4974	101.337	189.873	108.701	-2.54666	19.4259	10.5595	10.6175	22.748	99.0102	91.5919	70.172	110.57	-3.90967	15.9276	31.9531	28.5961	357.028	344.083	432.671	460.6	C-type lectin-like|Fibronectin type III|Immunoglobulin-like fold|C-type lectin-like/link domain superfamily|C-type lectin fold|Fibronectin type III superfamily|Immunoglobulin-like domain superfamily__IPR001304|IPR003961|IPR013783|IPR016186|IPR016187|IPR036116|IPR036179	mRNA
BGLB025411	Bg25411	uncharacterized protein LOC106060946			C1q domain|Tumour necrosis factor-like domain superfamily	-2.77825	0.593641	90.8786	0	0	98.4215	190.941	117.241	226.667	-2.5395	126.268	0	0	0	158.416	184.474	110.61	288.506	-7.04704	0	0	0	1.02008	84.3034	74.2869	97.5534	C1q domain|Tumour necrosis factor-like domain superfamily__IPR001073|IPR008983	mRNA
BGLB021834	Bg21834	uncharacterized protein LOC106065066			Carboxylesterase, type B|Alpha/Beta hydrolase fold	-2.01817	51.0532	72.3319	110.183	28.4736	308.188	317.879	198.451	227.284	-1.59646	113.318	116.859	80.5678	74.4481	298.073	296.061	295.555	261.413	-1.24758	103.529	159.766	66.5298	240.739	292.252	232.899	303.156	Carboxylesterase, type B|Alpha/Beta hydrolase fold__IPR002018|IPR029058	mRNA
BGLB025588	Bg25588	uncharacterized protein LOC106065304, partial			Chitin binding domain|Chitin binding domain superfamily	-5.22395	0	0	0.992636	1.29426	0	51.202	13.1538	59.9092	-6.32182	0	0	0	0	31.2664	11.6102	22.5977	26.361	-3.75641	0	6.14484	0	28.5622	44.3373	36.1396	30.2539	Chitin binding domain|Chitin binding domain superfamily__IPR002557|IPR036508	mRNA
BGLB037941	Bg37941	uncharacterized protein LOC106065168			Chromophore lyase CpcT/CpeT|Chromophore lyase CpcT/CpeT superfamily	-3.7026	19.5902	6.80044	39.7054	14.8839	346.961	179.207	255.07	269.9	-4.574	14.0298	12.6714	14.9894	4.13601	195.936	327.667	252.738	328.048	-3.88589	7.96379	17.2055	17.5078	174.434	141.755	167.647	391.448	Chromophore lyase CpcT/CpeT|Chromophore lyase CpcT/CpeT superfamily__IPR010404|IPR038672	mRNA
BGLB036700	Bg36700	uncharacterized protein LOC106076010			Cysteine dioxygenase type I|RmlC-like cupin domain superfamily|RmlC-like jelly roll fold	-8.98496	0	0	0	0	98.4215	309.345	40.0334	109.319	-4.21452	0	0	0.624557	33.7774	174.05	88.3669	119.53	268.003	-8.90899	0	0	0	342.747	340.96	74.2869	184.611	Cysteine dioxygenase type I|RmlC-like cupin domain superfamily|RmlC-like jelly roll fold__IPR010300|IPR011051|IPR014710	mRNA
BGLB031497	Bg31497	uncharacterized protein LOC106059380			Domain of unknown function DUF4781	-7.31082	13.0601	23.4924	10.919	3.23564	1764.63	2586.77	1334.26	2493.95	-8.11589	14.0298	2.81588	8.11924	1.37867	2308.5	1540.29	1584.82	2136.7	-6.90934	5.30919	12.2897	14.0063	1431.17	1609.88	1017.93	1340.43	Domain of unknown function DUF4781__IPR031962	mRNA
BGLB038656	Bg38656	uncharacterized protein LOC106073567			EB domain	-2.37523	15.4347	9.27332	8.93372	0	76.55	37.3348	21.7324	41.9982	-1.98042	11.8714	18.3032	0	23.4374	64.6172	72.8866	41.6274	32.219	-7.27222	0	0	0	66.3052	73.6874	75.2908	93.2314	EB domain__IPR006149	mRNA
BGLB028457	Bg28457	uncharacterized protein LOC106055040			EGF-type aspartate/asparagine hydroxylation site	-2.19241	5.93641	18.5466	14.8895	12.2954	50.702	55.4688	79.4949	51.2625	-4.8058	7.5545	0	4.3719	2.068	129.234	158.028	94.5537	35.148	-2.98382	6.63649	9.83174	9.33752	79.5662	64.9448	45.1745	101.875	EGF-type aspartate/asparagine hydroxylation site|EGF-like domain|EGF-like calcium-binding domain|EGF-like calcium-binding, conserved site__IPR000152|IPR000742|IPR001881|IPR018097	mRNA
BGLB017228	Bg17228	uncharacterized protein LOC106055042			EGF-type aspartate/asparagine hydroxylation site	-2.65569	114.573	192.267	93.3077	91.245	708.833	834.165	978.531	547.83	-4.51682	98.2085	59.1334	55.5856	39.9814	1675.88	2262.71	1045.44	741.769	-2.99896	100.875	78.6539	133.643	901.75	849.903	627.423	1033.57	EGF-type aspartate/asparagine hydroxylation site|EGF-like domain|von Willebrand factor, type D domain|EGF-like calcium-binding domain|NIDO domain|AMOP domain|Tyrosine-protein kinase ephrin type A/B receptor-like|EGF-like calcium-binding, conserved site__IPR000152|IPR000742|IPR001846|IPR001881|IPR003886|IPR005533|IPR011641|IPR018097	mRNA
BGLB020070	Bg20070	uncharacterized protein LOC106080318, partial			Fucolectin tachylectin-4 pentraxin-1|Galactose-binding-like domain superfamily	-3.47759	0	0.618222	13.8969	0	36.7838	52.2687	56.0468	25.3225	-2.86879	0	16.1913	0	5.51468	45.8574	30.3156	30.3286	57.1155	-1.73901	2.6546	27.0373	0	29.5823	34.9703	21.0814	54.3335	Fucolectin tachylectin-4 pentraxin-1|Galactose-binding-like domain superfamily__IPR006585|IPR008979	mRNA
BGLB039540	Bg39540	uncharacterized protein LOC106062723, partial			Galactose-binding-like domain superfamily	-6.20953	0	0	0	0	27.8364	8.53366	24.592	19.1462	-3.69097	2.15843	0	0	5.51468	19.802	36.1208	39.8434	15.3772	-3.88679	0	0	8.75392	34.6827	74.3119	44.1706	48.7767	Galactose-binding-like domain superfamily__IPR008979	mRNA
BGLB021040	Bg21040	uncharacterized protein LOC106072290, partial			Galactose-binding-like domain superfamily	-7.69378	0	0	0	0	50.702	70.4027	79.4949	25.9401	-4.62138	0	2.11191	0	0.689335	28.1398	19.3504	17.8403	30.0222	-6.1604	0	0	0	22.4417	31.2235	23.0892	62.9775	Galactose-binding-like domain superfamily__IPR008979	mRNA
BGLB023589	Bg23589	uncharacterized protein LOC106061549			Glycosyltransferase, DXD sugar-binding motif|Nucleotide-diphospho-sugar transferases	-6.59903	0	1.23644	0.992636	0.647128	124.27	150.406	61.7659	42.6158	-4.73615	1.07921	2.11191	1.87367	2.068	69.8283	51.6011	43.4115	51.9897	-6.54698	0	0	0	69.3654	36.8437	38.1473	40.7502	Glycosyltransferase, DXD sugar-binding motif|Nucleotide-diphospho-sugar transferases__IPR007577|IPR029044	mRNA
BGLB029556	Bg29556	uncharacterized protein LOC106055038			Growth factor receptor cysteine-rich domain superfamily	-2.12805	8.31098	15.4555	9.92636	3.88277	42.7487	29.8678	63.4816	30.2634	-4.02804	6.47529	2.11191	6.87012	3.44667	104.221	119.973	63.6305	32.9512	-3.48381	3.98189	0	8.17033	41.8233	61.198	39.1512	62.3601	Growth factor receptor cysteine-rich domain superfamily__IPR009030	mRNA
BGLB020887	Bg20887	uncharacterized protein LOC106055041			Growth factor receptor cysteine-rich domain superfamily	-2.11187	4.15549	12.9827	4.96318	7.76554	38.7721	28.8011	43.4649	19.7639	-4.16248	4.31686	7.03969	1.24911	0	90.6725	95.462	35.6807	19.7707	-3.24254	2.6546	2.45793	5.25235	29.5823	51.2065	22.0853	46.9244	Growth factor receptor cysteine-rich domain superfamily__IPR009030	mRNA
BGLB029274	Bg29274	uncharacterized protein LOC106051694, partial			Immunoglobulin subtype|Immunoglobulin-like domain|Immunoglobulin-like fold|Immunoglobulin-like domain superfamily	-9.77937	0	0	0	0	266.434	234.676	223.043	240.872	-9.49199	0	0	0	0	230.329	187.699	209.921	206.494	-9.18596	0	0	0	320.305	315.981	276.066	251.293	Immunoglobulin subtype|Immunoglobulin-like domain|Immunoglobulin-like fold|Immunoglobulin-like domain superfamily__IPR003599|IPR007110|IPR013783|IPR036179	mRNA
BGLB010050	Bg10050	uncharacterized protein LOC106072985, partial			Immunoglobulin subtype|Immunoglobulin-like domain|Immunoglobulin-like fold|Immunoglobulin-like domain superfamily	-2.30903	1.78092	9.89154	4.96318	4.5299	24.8539	35.2013	27.4515	20.3815	-3.13594	4.31686	0	2.49823	2.068	25.0131	15.4803	23.1924	22.6997	-2.44227	5.30919	13.5186	1.75078	23.4618	53.7044	32.1241	51.8638	Immunoglobulin subtype|Immunoglobulin-like domain|Immunoglobulin-like fold|Immunoglobulin-like domain superfamily__IPR003599|IPR007110|IPR013783|IPR036179	mRNA
BGLB039785	Bg39785	uncharacterized protein LOC106054914			LSDAT, prokaryote	-4.21195	1.78092	2.47289	0	7.76554	5.96494	116.271	28.5953	87.7021	-4.8646	1.07921	3.51985	1.24911	2.068	77.1238	45.796	23.1924	114.963	-3.96323	2.6546	4.91587	4.08516	3.06024	199.83	3.01163	41.3676	LSDAT, prokaryote__IPR041482	mRNA
BGLB025244	Bg25244	uncharacterized protein LOC106050988			Peptidase S1, PA clan	-3.54226	14.2474	5.56399	8.93372	1.29426	76.55	166.406	52.6154	64.2326	-4.96776	0	7.03969	0	3.44667	115.686	56.1162	62.4411	124.482	-3.12152	11.9457	22.1214	2.33438	150.972	119.898	71.2753	104.345	Peptidase S1, PA clan__IPR009003	mRNA
BGLB030714	Bg30714	uncharacterized protein LOC106053079			Peptidase S1, PA clan	-6.82451	0	0	0	0	0	46.9351	0	77.8202	-2.96703	0	29.5667	0	10.34	42.7307	85.7868	93.9591	92.2634	-6.45542	0	0	0	0	48.0841	50.1938	71.6215	Peptidase S1, PA clan__IPR009003	mRNA
BGLB023168	Bg23168	uncharacterized protein LOC106055276			Peptidase S1, PA clan	-2.55992	14.841	19.7831	27.7938	14.8839	33.8013	164.273	88.0735	171.699	-2.36477	41.0102	26.0469	24.9823	19.3014	162.585	167.704	133.208	106.908	-2.71922	25.2187	18.4345	10.5047	115.269	170.48	113.438	93.2314	Peptidase S1, PA clan__IPR009003	mRNA
BGLB033948	Bg33948	uncharacterized protein LOC106062673			Peptidase S1, PA clan	-3.29015	36.8058	14.2191	24.8159	81.5381	294.27	416.016	384.321	426.158	-4.36466	19.4259	2.81588	24.3577	24.816	349.141	336.052	304.475	486.214	-4.95673	18.5822	11.0607	18.0914	516.16	577.01	540.086	434.051	Peptidase S1, PA clan__IPR009003	mRNA
BGLB026734	Bg26734	uncharacterized protein LOC106062852			Peptidase S1, PA clan	-10.1112	0	0	0	0	462.283	318.945	226.475	203.197	-10.0559	0	0	0	0	344.972	185.119	297.933	409.327	-9.36516	0	0	0	347.847	425.888	372.438	153.739	Peptidase S1, PA clan__IPR009003	mRNA
BGLB026621	Bg26621	uncharacterized protein LOC106070937 isoform X1			Peptidase S1, PA clan	-1.16037	241.018	197.213	212.424	197.374	539.827	518.42	360.301	453.334	-1.25697	115.476	137.274	150.518	145.45	378.323	299.931	275.336	340.496	-1.30061	53.0919	153.621	129.558	261.14	327.846	304.175	235.857	Peptidase S1, PA clan__IPR009003	mRNA
BGLB037108	Bg37108	uncharacterized protein LOC106073507 isoform X1			Peptidase S1, PA clan	-3.52452	23.7457	32.1475	20.8453	18.7667	266.434	310.412	256.214	265.577	-4.08252	17.2674	21.1191	23.1086	22.748	272.018	241.235	383.567	532.345	-3.0232	25.2187	31.9531	33.2649	65.2851	284.134	251.973	399.475	Peptidase S1, PA clan__IPR009003	mRNA
BGLB039163	Bg39163	uncharacterized protein LOC106073955			Peptidase S1, PA clan	-6.97757	2.37457	0	0.992636	0.647128	216.726	180.274	108.662	132.171	-6.84227	0	2.11191	0.624557	2.068	175.092	130.938	168.294	199.904	-6.71277	0	2.45793	1.75078	184.634	186.092	201.779	240.179	Peptidase S1, PA clan__IPR009003	mRNA
BGLB029280	Bg29280	uncharacterized protein LOC106075779			Peptidase S1, PA clan	-6.98914	2.37457	5.56399	4.96318	5.17702	611.406	584.556	566.759	638.002	-8.39022	1.07921	0	1.87367	2.068	488.798	533.426	462.064	563.1	-6.66237	6.63649	3.6869	0	382.53	495.829	330.275	407.502	Peptidase S1, PA clan__IPR009003	mRNA
BGLB036776	Bg36776	uncharacterized protein LOC106053095 isoform X1			Poly(ADP-ribose) polymerase, catalytic domain	-2.41826	86.078	108.189	95.293	75.714	521.932	425.616	487.264	498.42	-2.47872	86.3372	76.0287	95.5572	67.5548	434.603	408.939	384.162	569.69	-2.08803	88.929	111.836	93.9587	388.65	458.985	417.613	446.399	Poly(ADP-ribose) polymerase, catalytic domain__IPR012317	mRNA
BGLB035051	Bg35051	uncharacterized protein LOC106073968			Prominin	-1.29643	227.958	260.271	353.378	324.211	878.834	717.894	730.896	489.156	-1.4501	209.368	297.779	289.17	357.075	751.436	928.82	649.983	773.255	-1.06287	295.987	439.97	480.298	824.224	1060.97	931.598	626.688	Prominin__IPR008795	mRNA
BGLB036305	Bg36305	uncharacterized protein LOC106050899			Protein of unknown function DUF1647	-4.63552	0.593641	1.85466	0	0.647128	12.924	33.0679	31.4548	25.3225	-4.24662	1.07921	1.40794	0	2.75734	37.5197	28.3806	23.7871	29.29	-5.12207	0	1.22897	0	45.9036	29.9745	26.1008	24.6971	Protein of unknown function DUF1647__IPR012444	mRNA
BGLB032173	Bg32173	uncharacterized protein LOC106056781			Protein of unknown function DUF1647	-1.22351	51.0532	69.859	55.5876	47.8875	109.357	118.405	96.0802	196.403	-1.1801	67.9905	51.3897	57.4592	36.5347	136.53	121.263	102.285	118.624	-2.36231	35.837	12.2897	39.6844	107.108	177.974	165.64	168.557	Protein of unknown function DUF1647__IPR012444	mRNA
BGLB002947	Bg2947	uncharacterized protein LOC106068166			Protein of unknown function DUF4787	-1.39964	91.4208	86.551	105.219	84.1266	228.656	258.143	220.184	251.989	-1.15589	123.03	91.516	103.052	106.847	224.076	223.175	230.735	257.02	-1.11234	88.929	130.271	102.713	216.257	270.395	232.899	229.683	Protein of unknown function DUF4787__IPR031985	mRNA
BGLB018660	Bg18660	uncharacterized protein LOC106061871			Saposin B type domain|Saposin-like	-1.93503	45.7104	71.7137	60.5508	29.7679	210.761	194.141	179.007	205.05	-2.43001	42.0894	34.4945	51.2137	15.8547	201.147	205.114	181.971	180.133	-1.10182	131.402	79.8829	77.0345	233.598	201.704	205.795	201.281	Saposin B type domain|Saposin-like__IPR008139|IPR011001	mRNA
BGLB034117	Bg34117	uncharacterized protein LOC106064363 isoform X1			Tetratricopeptide-like helical domain superfamily|Tetratricopeptide repeat-containing domain	-5.97798	0	4.32755	0	1.29426	93.4507	112.004	51.4715	162.434	-3.95796	2.15843	5.63175	3.74734	6.89335	82.3348	73.5316	91.5803	50.5252	-3.12841	3.98189	1.22897	8.75392	26.5221	74.9363	23.0892	53.7161	Tetratricopeptide-like helical domain superfamily|Tetratricopeptide repeat-containing domain__IPR011990|IPR013026	mRNA
BGLB028930	Bg28930	uncharacterized protein LOC106061880			Tetratricopeptide-like helical domain superfamily|Tetratricopeptide repeat-containing domain|Tetratricopeptide repeat	-1.55419	37.9931	38.3297	37.7201	29.1208	102.398	92.8035	121.816	100.672	-1.31975	36.6933	34.4945	46.8418	41.3601	126.108	119.973	84.4442	62.2412	-1.48942	19.9095	31.9531	55.4415	67.3252	107.409	134.52	103.11	Tetratricopeptide-like helical domain superfamily|Tetratricopeptide repeat-containing domain|Tetratricopeptide repeat__IPR011990|IPR013026|IPR019734	mRNA
BGLB033482	Bg33482	uncharacterized protein LOC106063104, partial			Tetratricopeptide-like helical domain superfamily|Tetratricopeptide repeat-containing domain|Tetratricopeptide repeat	-9.21839	0	0	0	0	88.4799	181.34	117.241	269.9	-8.44128	0	0	0	0	113.601	125.778	88.0123	73.9572	-7.16939	0	0	0	46.9237	108.658	36.1396	90.7617	Tetratricopeptide-like helical domain superfamily|Tetratricopeptide repeat-containing domain|Tetratricopeptide repeat__IPR011990|IPR013026|IPR019734	mRNA
BGLB038302	Bg38302	uncharacterized protein LOC106068264			Toll/interleukin-1 receptor homology (TIR) domain superfamily	-2.96185	8.31098	9.89154	40.6981	5.82415	113.334	160.006	101.227	130.936	-2.61198	6.47529	45.758	4.99645	19.9907	128.192	96.107	114.773	131.805	-2.06709	2.6546	8.60277	51.9399	72.4256	108.033	93.3606	90.7617	Toll/interleukin-1 receptor homology (TIR) domain superfamily__IPR035897	mRNA
BGLB036919	Bg36919	uncharacterized protein LOC106055328			Tyrosine-protein kinase ephrin type A/B receptor-like	-4.05496	3.56185	1.85466	1.98527	7.11841	97.4273	46.9351	62.9097	45.7039	-3.39345	2.15843	5.63175	2.49823	8.96135	60.4484	40.6359	61.2518	47.5962	-3.34821	5.30919	4.91587	5.83595	58.1445	89.9236	35.1357	55.5684	Tyrosine-protein kinase ephrin type A/B receptor-like__IPR011641	mRNA
BGLB029689	Bg29689	uncharacterized protein LOC106079381, partial			Zinc finger C2H2-type|Zinc finger C2H2 superfamily	-1.62733	3.56185	3.09111	2.97791	3.23564	4.97078	14.9339	13.7257	8.02907	-2.40642	3.23764	0	1.87367	4.13601	11.4643	18.7054	10.7042	12.4482	-2.28629	6.63649	3.6869	1.75078	34.6827	13.1139	14.0543	25.9319	Zinc finger C2H2-type|Zinc finger C2H2 superfamily__IPR013087|IPR036236	mRNA
BGLB030644	Bg30644	uncharacterized protein LOC106065160			Zinc finger, CCHC-type|SCAN domain|Zinc finger, CCHC-type superfamily	-2.52596	23.152	63.6768	32.757	29.1208	190.878	193.074	217.896	250.754	-2.69376	19.4259	52.7977	33.7261	53.0788	157.374	270.906	337.777	251.894	-2.80576	108.838	51.6166	31.5141	413.132	332.218	394.524	685.344	Zinc finger, CCHC-type|SCAN domain|Zinc finger, CCHC-type superfamily__IPR001878|IPR003309|IPR036875	mRNA
BGLB032489	Bg32489	uncharacterized protein DDB_G0283697-like				-1.43519	18.4029	38.948	153.859	38.8277	221.697	148.272	150.411	145.758	-1.02382	117.634	100.668	16.2385	114.43	128.192	153.513	218.247	202.833	-2.08282	80.9652	24.5793	23.3438	258.08	119.274	201.779	163.618	NA	mRNA
BGLB012989	Bg12989	uncharacterized protein LOC106050783				-6.08396	0	3.70933	2.97791	0	167.018	93.8702	72.0602	189.61	-4.41851	4.31686	1.40794	0	12.408	90.6725	87.0769	92.7697	136.198	-3.93384	7.96379	19.6635	15.7571	134.65	201.079	196.76	390.214	NA	mRNA
BGLB034854	Bg34854	uncharacterized protein LOC106050837				-2.68507	2.96821	6.80044	5.95581	5.82415	22.8656	42.6683	28.0234	49.4097	-2.70466	1.07921	5.63175	2.49823	4.13601	31.2664	29.0256	12.4882	19.0385	-2.32475	2.6546	7.3738	1.75078	19.3815	26.8522	11.0426	31.4888	NA	mRNA
BGLB019617	Bg19617	uncharacterized protein LOC106050984				-5.67684	0	16.0738	0.992636	0	223.685	291.211	0	410.718	-7.55518	1.07921	0	0	2.068	381.45	112.877	108.231	199.904	-5.61949	62.383	25.8083	56.0251	1194.51	4400.01	2483.59	1293.51	NA	mRNA
BGLB020821	Bg20821	uncharacterized protein LOC106051484				-7.16713	0	0	0	0	0	0	57.1906	101.29	-7.27018	1.07921	0	0	0	113.601	70.3065	95.7431	64.438	-5.44975	0	0	0	0	56.2022	0	21.6099	NA	mRNA
BGLB025401	Bg25401	uncharacterized protein LOC106052641 isoform X1				-4.90647	3.56185	3.09111	11.9116	9.70692	0	849.099	4.00334	14.8229	-7.00018	7.5545	9.1516	7.49468	3.44667	857.741	953.33	985.381	839.89	-6.65905	2.6546	6.14484	5.25235	8.16064	651.946	756.923	669.29	NA	mRNA
BGLB020996	Bg20996	uncharacterized protein LOC106053459				-1.62629	15.4347	11.128	26.8012	12.9426	63.626	40.5349	57.7625	41.9982	-1.4887	23.7427	28.8627	14.3648	10.34	47.9418	58.6962	61.8465	47.5962	-1.15333	37.1643	18.4345	13.4227	54.0642	39.3416	57.221	60.5078	NA	mRNA
BGLB026270	Bg26270	uncharacterized protein LOC106053492, partial				-2.71598	2.37457	0	0	9.70692	5.96494	33.0679	20.0167	24.7048	-1.90085	0	0	6.87012	25.5054	23.9709	26.4456	25.5711	46.1317	-2.24438	17.2549	0	5.83595	35.7028	34.9703	38.1473	46.9244	NA	mRNA
BGLB033270	Bg33270	uncharacterized protein LOC106053793				-5.36362	2.96821	26.5835	21.838	1.29426	650.178	739.228	564.471	234.078	-7.23553	4.31686	4.92778	8.7438	3.44667	1026.58	846.903	996.68	475.23	-2.1068	2.6546	74.967	33.8485	244.819	169.856	125.485	119.163	NA	mRNA
BGLB025308	Bg25308	uncharacterized protein LOC106053869				-4.82725	7.1237	6.80044	2.97791	3.23564	117.31	189.874	134.398	156.258	-2.64811	6.47529	76.0287	4.3719	6.89335	154.248	112.232	132.613	186.724	-5.21502	5.30919	3.6869	2.33438	137.711	159.24	150.582	196.959	NA	mRNA
BGLB024565	Bg24565	uncharacterized protein LOC106054828				-1.65278	24.9329	16.692	25.8085	51.1231	55.6728	87.47	139.545	86.4669	-3.19715	3.23764	14.7834	12.4911	7.58268	101.095	101.912	75.524	73.9572	-4.80688	1.3273	7.3738	4.66876	95.8875	115.527	126.488	223.508	NA	mRNA
BGLB029477	Bg29477	uncharacterized protein LOC106055025				-3.05526	0	0	0	75.714	102.398	124.805	256.214	133.406	-4.29268	0	29.5667	0	0	162.585	152.223	95.1484	182.33	-8.67728	0	0	0	164.233	181.096	196.76	275.372	NA	mRNA
BGLB017226	Bg17226	uncharacterized protein LOC106055057				-4.02207	12.4665	24.7289	11.9116	21.3552	239.592	278.411	317.408	311.281	-6.04697	11.8714	16.8953	7.49468	4.82534	668.059	1006.22	472.174	606.303	-3.66871	22.5641	28.2662	40.268	503.919	318.479	320.237	455.043	NA	mRNA
BGLB022637	Bg22637	uncharacterized protein LOC106055858				-1.64914	13.6538	8.6551	10.919	5.17702	25.8481	43.735	18.301	33.9691	-1.4802	20.5051	12.6714	6.87012	17.9227	37.5197	43.2159	45.7902	35.148	-2.10465	13.273	17.2055	19.2586	81.6064	71.814	74.2869	70.3866	NA	mRNA
BGLB035298	Bg35298	uncharacterized protein LOC106056405				-2.47724	5.93641	6.18222	2.97791	4.5299	17.8948	38.4015	18.8729	38.2925	-2.66017	5.39607	2.11191	5.62101	2.75734	29.182	26.4456	22.5977	27.0932	-2.10052	6.63649	8.60277	1.16719	23.4618	17.4851	31.1202	30.8713	NA	mRNA
BGLB034320	Bg34320	uncharacterized protein LOC106057732 isoform X1				-1.80755	10.6855	25.9653	4.96318	9.05979	25.8481	50.1352	65.1973	37.6749	-2.51517	11.8714	0	11.8666	0	47.9418	27.7356	15.4616	49.0607	-1.45135	43.8008	0	20.4258	53.0441	58.0757	68.2636	61.1252	NA	mRNA
BGLB029337	Bg29337	uncharacterized protein LOC106058098				-2.04576	10.0919	24.1106	10.919	15.5311	70.5851	70.4027	61.7659	47.5568	-1.73342	16.1882	36.6064	11.242	13.0974	69.8283	58.0512	58.2784	69.5637	-2.5976	11.9457	13.5186	13.4227	78.5461	93.0459	79.3063	79.648	NA	mRNA
BGLB023548	Bg23548	uncharacterized protein LOC106059204, partial				-11.4665	0	0	0	0	952.402	753.095	685.143	716.44	-3.14053	0	0	0	337.085	766.027	726.285	778.433	651.702	-10.2977	0	0	0	528.401	751.861	695.687	534.074	NA	mRNA
BGLB038478	Bg38478	uncharacterized protein LOC106059205				-8.6747	0	0	0	0	104.386	125.871	112.094	106.231	-8.51719	0	0	0	0	93.7992	114.812	104.069	111.302	-7.96752	0	0	0	109.149	142.379	107.415	140.773	NA	mRNA
BGLB039354	Bg39354	uncharacterized protein LOC106059980, partial				-8.28859	0	0	0	0	88.4799	83.2032	75.4916	95.7312	-2.87769	0	38.0143	0	0	89.6303	47.086	66.0092	79.8152	-7.40717	0	0	0	57.1245	99.2906	74.2869	106.815	NA	mRNA
BGLB035575	Bg35575	uncharacterized protein LOC106060951				-2.22131	0	82.2235	0	0	107.369	117.338	84.6421	75.9674	-1.52083	102.525	0	0	42.7387	100.052	96.107	99.3112	121.553	-7.47833	0	0	0	90.7871	112.404	75.2908	75.9435	NA	mRNA
BGLB021352	Bg21352	uncharacterized protein LOC106062016				-2.07478	116.947	3.70933	0.992636	133.308	321.112	222.942	359.157	153.788	-4.64927	0	20.4151	1.87367	1.37867	211.569	145.128	138.56	115.695	-7.88274	0	2.45793	0	363.148	350.952	363.403	179.671	NA	mRNA
BGLB031868	Bg31868	uncharacterized protein LOC106062297				-6.51237	0	0	0	0	35.7896	18.134	22.8762	22.2343	-5.77228	0	0	0	0	12.5066	12.2553	17.8403	19.7707	-5.7961	0	0	0	30.6024	28.7256	31.1202	19.1402	NA	mRNA
BGLB027819	Bg27819	uncharacterized protein LOC106062303				-9.48232	0	0.618222	0	0	340.001	284.811	328.274	271.753	-9.71424	0	0	0	0	211.569	245.105	312.8	202.833	-9.38608	0	0	0	298.883	349.078	330.275	361.195	NA	mRNA
BGLB033523	Bg33523	uncharacterized protein LOC106062304 isoform X1				-10.7734	0	0	0	0	548.774	462.951	501.562	408.865	-9.25016	0	0	0	1.37867	348.099	316.057	473.363	391.753	-9.25097	0	0	0.583595	371.309	410.901	448.733	471.097	NA	mRNA
BGLB023842	Bg23842	uncharacterized protein LOC106062339				-6.41126	0	0	0	0	41.7546	50.1352	0	0	-5.78876	0	0	0	0	29.182	0	0	34.4157	-5.96364	0	0	0	78.5461	0	35.1357	0	NA	mRNA
BGLB035938	Bg35938	uncharacterized protein LOC106062674				-3.70121	1.18728	0	0	2.58851	0	14.9339	17.7291	29.0282	-6.50285	0	0	0	0	12.5066	25.8005	27.9498	38.077	-5.56842	0	0	0	25.502	9.99151	15.0582	41.3676	NA	mRNA
BGLB034518	Bg34518	uncharacterized protein LOC106063039				-5.04987	0	0	20.8453	0	151.112	91.7368	260.217	213.079	-3.10962	0	16.8953	50.5891	0	91.7147	167.059	137.371	184.527	-1.91268	0	181.887	0	276.442	219.813	291.124	148.8	NA	mRNA
BGLB033448	Bg33448	uncharacterized protein LOC106063640 isoform X1				-1.91509	14.2474	3.09111	9.92636	13.5897	60.6435	35.2013	34.8863	23.4696	-1.79144	19.4259	6.33572	14.3648	8.27202	58.3639	22.5755	38.0594	49.793	-1.75765	39.8189	11.0607	22.7602	84.6666	72.4384	63.2442	121.633	NA	mRNA
BGLB023951	Bg23951	uncharacterized protein LOC106064432, partial				-6.62957	1.78092	1.23644	0	0.647128	147.135	102.404	125.819	92.0255	-6.68667	0	0	2.49823	0.689335	127.15	103.847	92.175	117.16	-6.64534	1.3273	1.22897	0	121.389	174.227	129.5	119.781	NA	mRNA
BGLB021556	Bg21556	uncharacterized protein LOC106064691				-4.33623	2.96821	2.47289	9.92636	4.5299	69.5909	39.4682	275.087	32.7339	-2.69935	5.39607	2.81588	4.3719	25.5054	37.5197	58.0512	65.4145	89.3344	-1.99858	30.5278	68.8222	63.0282	189.735	196.083	239.927	264.876	NA	mRNA
BGLB020845	Bg20845	uncharacterized protein LOC106064814, partial				-2.40347	8.31098	0	0	14.8839	27.8364	34.1346	31.4548	31.4987	-2.01558	0	10.5595	15.6139	17.9227	46.8996	41.9259	42.8168	46.864	-2.196	7.96379	0	10.5047	39.7831	28.7256	22.0853	31.4888	NA	mRNA
BGLB020827	Bg20827	uncharacterized protein LOC106064940				-4.23757	4.15549	4.94577	11.9116	7.11841	132.223	158.939	121.816	129.083	-4.14555	4.31686	5.63175	11.8666	6.20401	130.277	114.812	107.637	155.237	-3.90817	1.3273	11.0607	11.6719	104.048	152.371	145.562	117.928	NA	mRNA
BGLB021271	Bg21271	uncharacterized protein LOC106065135, partial				-6.88387	0	0	0	0	25.8481	34.1346	24.0201	45.0863	-6.52256	0	0	0	0	30.2242	32.2507	13.0829	30.0222	-6.45368	0	0	0	34.6827	54.3288	39.1512	45.6896	NA	mRNA
BGLB030525	Bg30525	uncharacterized protein LOC106065400				-7.85296	0	0	0	0	66.6085	126.938	30.311	29.0282	-7.66878	0	0	0	0	60.4484	27.7356	61.2518	86.4054	-8.43179	0	0	0	276.442	112.404	248.961	29.0191	NA	mRNA
BGLB031575	Bg31575	uncharacterized protein LOC106065512				-2.28283	199.464	261.508	198.527	181.843	1764.63	816.031	629.097	820.2	-2.04543	337.794	107.003	203.606	153.032	904.641	915.919	746.32	704.424	-1.4675	761.869	441.199	597.601	1245.52	2127.57	1493.77	1874.51	NA	mRNA
BGLB023381	Bg23381	uncharacterized protein LOC106066133, partial				-8.04928	0	0	0	0	61.6377	68.2693	83.4983	77.2026	-7.91134	0	0	0	0	71.9127	67.7264	54.7103	84.2087	-7.38234	0	0	0	88.7469	108.658	74.2869	58.6555	NA	mRNA
BGLB037317	Bg37317	uncharacterized protein LOC106066234				-3.67512	0	4.32755	1.98527	0.647128	40.7604	26.6677	19.4448	13.5877	-2.15177	1.07921	5.63175	4.3719	3.44667	29.182	10.3202	8.32549	19.7707	-2.7759	6.63649	3.6869	4.08516	44.8835	34.9703	37.1434	29.0191	NA	mRNA
BGLB037316	Bg37316	uncharacterized protein LOC106067000 isoform X1				-7.11682	0	0	0	0	34.7955	30.9345	53.7592	32.1163	-5.33191	2.15843	0	0	0	25.0131	29.6706	29.1392	49.0607	-5.95694	0	0	0.583595	46.9237	38.7171	45.1745	41.3676	NA	mRNA
BGLB036094	Bg36094	uncharacterized protein LOC106067746, partial				-6.54821	0	0	0	0	0	0	0	103.143	-7.7554	0	0	0	0	50.0262	70.9515	22.0031	107.641	-7.42691	0	0	0	86.7068	56.2022	113.438	85.8223	NA	mRNA
BGLB036548	Bg36548	uncharacterized protein LOC106068016, partial				-7.29183	0	0	0	0	0	0	97.224	75.3497	-8.26923	0	0	0	0	81.2926	180.604	39.2487	54.1865	-6.41481	0	0	0	79.5662	0	1.00388	79.0306	NA	mRNA
BGLB039595	Bg39595	uncharacterized protein LOC106068886				-5.61417	6.53006	0	0	0	135.205	88.5367	13.1538	135.877	-3.34824	14.0298	9.1516	0	6.20401	97.968	85.1418	96.3378	26.361	-5.82303	0	1.22897	5.83595	184.634	177.974	134.52	158.061	NA	mRNA
BGLB024807	Bg24807	uncharacterized protein LOC106069728				-3.64549	4.74913	5.56399	8.93372	9.05979	71.5793	100.27	98.9397	90.7902	-3.62646	3.23764	4.92778	1.87367	22.0587	105.264	101.267	87.4176	109.105	-3.80082	5.30919	3.6869	8.17033	91.8072	85.5523	99.3838	74.0912	NA	mRNA
BGLB008766	Bg8766	uncharacterized protein LOC106069985				-4.432	0.593641	4.94577	2.97791	3.88277	74.5617	89.6034	53.1873	68.5559	-4.74735	1.07921	2.11191	3.12278	0	96.9258	32.2507	26.7605	41.006	-3.38084	7.96379	3.6869	1.75078	51.004	53.0799	41.159	63.5949	NA	mRNA
BGLB027657	Bg27657	uncharacterized protein LOC106071301				-2.01623	11.2792	16.0738	14.8895	8.41266	55.6728	55.4688	60.622	33.9691	-1.63819	12.9506	18.3032	21.8595	19.3014	84.4193	52.2461	53.521	33.6835	-1.96855	15.9276	15.9766	15.1735	60.1847	76.1853	70.2714	49.3941	NA	mRNA
BGLB019086	Bg19086	uncharacterized protein LOC106072313				-7.71471	0	0	0	0	0	82.1365	0	150.082	-8.63675	0	0	0	0	73.9971	127.713	126.666	132.537	-8.04055	0	0	0	109.149	243.543	0	152.504	NA	mRNA
BGLB017266	Bg17266	uncharacterized protein LOC106072767				-2.89093	2.37457	1.23644	3.97054	31.7093	56.6669	91.7368	70.9163	71.0264	-2.46934	0	0	45.5926	15.8547	85.4615	69.6615	73.74	110.57	-2.12078	17.2549	2.45793	33.8485	65.2851	79.9321	86.3334	90.7617	NA	mRNA
BGLB035038	Bg35038	uncharacterized protein LOC106072803				-3.63439	2.37457	8.6551	0.992636	1.94138	33.8013	64.0024	38.8896	48.1744	-3.60503	0	7.74366	5.62101	0.689335	18.7598	49.021	58.2784	54.9187	-3.29253	3.98189	3.6869	3.50157	36.7229	61.198	13.0504	53.7161	NA	mRNA
BGLB035585	Bg35585	uncharacterized protein LOC106073535				-2.61343	25.5266	17.3102	5.95581	16.8253	122.281	92.8035	72.6321	114.877	-2.49062	14.0298	12.6714	29.3542	17.9227	121.939	131.583	79.0921	81.2797	-3.17302	33.1824	27.0373	22.7602	227.478	254.784	226.876	324.149	NA	mRNA
BGLB023511	Bg23511	uncharacterized protein LOC106073956 isoform X1				-3.76169	14.841	5.56399	8.93372	6.47128	151.112	122.671	120.1	100.055	-5.72004	3.23764	0.703969	1.24911	0	100.052	81.2717	83.2549	66.6347	-3.39573	2.6546	17.2055	12.2555	115.269	131.139	115.446	119.163	NA	mRNA
BGLB029441	Bg29441	uncharacterized protein LOC106074032, partial				-3.6253	18.4029	0	0	22.0024	115.322	140.805	132.682	113.642	-3.56948	0	41.5342	0	0	149.036	109.007	95.1484	144.985	-8.23552	0	0	0	129.55	166.733	135.523	170.41	NA	mRNA
BGLB027815	Bg27815	uncharacterized protein LOC106074378				-5.22522	1.78092	0	1.98527	0	18.889	48.0018	42.893	71.0264	-6.15085	0	0.703969	0	0	46.8996	19.3504	24.9765	39.5415	-6.60122	0	1.22897	0	104.048	63.0714	102.395	87.0572	NA	mRNA
BGLB020764	Bg20764	uncharacterized protein LOC106074381				-6.90183	0	0	0	0.647128	48.7137	39.4682	39.4615	77.8202	-3.63254	9.71293	0	1.24911	0	39.6041	39.9909	33.3019	35.8802	-7.0713	0	0	0.583595	93.8473	57.4512	110.426	111.754	NA	mRNA
BGLB010785	Bg10785	uncharacterized protein LOC106074590				-8.38247	0	0	0	0	95.439	152.539	40.0334	77.8202	-8.12242	0	0	0	0	85.4615	54.1812	70.7666	112.766	-5.84878	0	0	0	16.3213	29.9745	23.0892	43.8373	NA	mRNA
BGLB028710	Bg28710	uncharacterized protein LOC106074683				-3.96414	2.37457	7.41866	7.94108	11.6483	82.515	99.2038	172.716	112.407	-3.28605	21.5843	9.1516	6.24557	11.7187	97.968	116.747	101.095	165.488	-2.88001	7.96379	19.6635	27.429	141.791	122.396	170.659	129.66	NA	mRNA
BGLB029044	Bg29044	uncharacterized protein LOC106076074, partial				-1.29215	10.6855	9.89154	13.8969	3.88277	26.8422	17.0673	31.4548	19.1462	-2.64736	4.31686	2.11191	4.99645	2.75734	27.0975	18.0604	16.651	32.219	-2.22184	3.98189	3.6869	19.2586	59.1646	49.3331	36.1396	32.7236	NA	mRNA
BGLB022262	Bg22262	uncharacterized protein LOC106076083, partial				-11.1538	0	0	0	0	672.05	724.294	629.097	477.421	-10.6473	0	0	0	0	411.674	442.479	597.651	406.398	-10.1336	0	0	0	494.739	674.427	553.136	521.108	NA	mRNA
BGLB037314	Bg37314	uncharacterized protein LOC106076412				-2.47762	2.37457	2.47289	6.94845	4.5299	27.8364	17.0673	30.8829	18.5286	-1.95859	18.3466	8.44763	1.24911	4.13601	39.6041	29.0256	27.3552	31.4867	-3.89104	3.98189	0	1.16719	45.9036	25.6032	25.0969	34.5759	NA	mRNA
BGLB032264	Bg32264	uncharacterized protein LOC106076453				-6.49728	0	0	0	0	54.6786	42.6683	0	0	-6.81984	0	0	0	0	10.4221	30.9607	46.9795	41.7382	-5.63682	0	0	0	0	18.1096	18.0698	56.8032	NA	mRNA
BGLB027764	Bg27764	uncharacterized protein LOC106076460				-2.19083	13.0601	12.9827	11.9116	9.05979	55.6728	59.7356	45.1806	55.5859	-2.91285	0	11.2635	8.11924	8.27202	53.1529	40.6359	61.2518	57.1155	-2.59984	0	34.4111	0	53.0441	109.282	57.221	74.7086	NA	mRNA
BGLB028334	Bg28334	uncharacterized protein LOC106076754				-9.95395	0	0	0	0	278.364	297.611	291.1	222.343	-9.31931	0	0	0	0	155.29	142.548	266.416	175.74	-9.12444	0	0	0	231.558	274.142	307.186	303.774	NA	mRNA
BGLB023029	Bg23029	uncharacterized protein LOC106076895				-7.78062	1.18728	3.70933	2.97791	1.94138	696.904	582.422	640.535	447.775	-7.90361	0	0.703969	4.3719	0.689335	376.239	330.247	511.423	412.256	-7.83378	1.3273	3.6869	0	481.478	526.428	552.132	457.513	NA	mRNA
BGLB032852	Bg32852	uncharacterized protein LOC106077124				-7.1268	0	0	0	0	43.7429	38.4015	40.0334	30.2634	-6.43143	0	0	0	0	34.393	10.3202	9.51484	45.3995	-4.59069	1.3273	0	0	27.5421	28.7256	17.0659	16.0531	NA	mRNA
BGLB020901	Bg20901	uncharacterized protein LOC106077189, partial				-2.38033	5.34277	3.70933	11.9116	2.58851	45.7312	14.9339	40.0334	24.7048	-1.8457	12.9506	3.51985	11.8666	0	23.9709	36.1208	20.8137	22.6997	-2.27211	7.96379	13.5186	6.41954	54.0642	46.2107	54.2094	37.0456	NA	mRNA
BGLB011592	Bg11592	uncharacterized protein LOC106077643 isoform X1				-6.32052	3.56185	1.85466	0.992636	5.17702	243.568	329.613	220.184	203.815	-7.08452	0	0	2.49823	2.75734	204.274	145.773	177.809	330.977	-5.26628	13.273	2.45793	5.25235	237.679	252.286	256.992	417.38	NA	mRNA
BGLB016424	Bg16424	uncharacterized protein LOC106078769				-2.87687	32.6503	44.512	26.8012	27.8265	290.294	274.144	195.592	202.58	-2.70438	26.9804	21.1191	53.0873	28.9521	218.865	219.305	193.865	209.423	-1.93031	50.4373	66.3642	71.1986	196.875	262.902	260.004	260.554	NA	mRNA
BGLB035863	Bg35863	uncharacterized protein LOC106079559				-2.71034	130.601	83.4599	3.97054	105.482	798.307	668.825	323.127	300.164	-3.15455	41.0102	39.4223	97.4309	38.6027	626.37	469.57	434.709	373.447	-5.75301	1.3273	0	8.75392	189.735	533.297	28.1086	11.7311	NA	mRNA
BGLB033397	Bg33397	uncharacterized protein LOC106079662				-4.32373	16.622	12.9827	36.7275	24.5909	510.002	471.485	498.702	330.427	-3.21749	19.4259	30.9746	37.4734	36.5347	293.904	196.084	392.487	265.807	-3.86687	21.2368	40.5559	22.7602	424.353	427.762	450.741	405.649	NA	mRNA
BGLB036537	Bg36537	uncharacterized protein LOC106079794				-1.90991	125.258	78.5141	237.24	53.7116	398.657	442.684	615.371	385.395	-3.55544	59.3568	55.6136	66.8276	53.7681	496.093	445.059	501.908	1316.58	-1.68463	58.4011	65.1353	95.1259	155.052	357.821	210.814	228.448	NA	mRNA
Note:
Annotated features highlighted in red are putative immune-associated genes previously recognized in the literature.
