# Supplementary material for: An Overview of Transcriptional Responses of Schistosome-Susceptible (M line) or -Resistant (BS-90) Biomphalaria glabrata Exposed or Not to Schistosoma mansoni Infection
Source: Front Immunol. 2022 Jan 12;12:805882. doi: 10.3389/fimmu.2021.805882 (PMC8791074; doi:10.3389/fimmu.2021.805882)
Supplement: Supplementary file 8 [file Table_5.xlsx]

## Sheet: 0.5dpe_both up
Table S5. Expression summary of category 3 (stress-features) with log2FC values and snail replicates for each DE comparison.
VB ID	ID in text	Annotation updated	Gene family groups	Function Category	Note (any update from FReDs, AIG gene family, biomphalysin, domain prediction, or Transcript Type)	log2FC (RES vs. S. mansoni @0.5dpe)	(RES vs. Sm) _R1	(RES vs. Sm) _R2	(RES vs. Sm) _R3	(RES vs. Sm) _R4	RES_R1	RES_R2	RES_R3	RES_R4	log2FC (SUS vs. S. mansoni @0.5dpe)	(SUS vs. Sm) _R1	(SUS vs. Sm) _R2	(SUS vs. Sm) _R3	(SUS vs. Sm) _R4	SUS_R1	SUS_R2	SUS_R3	SUS_R4	Domain prediction	Transcript Type
BGLB003518	Bg3518	cilia- and flagella-associated protein 44-like	Cilia- and flagella-associated protein	NA		4.10056	38.8544	327.76	177.413	46.7819	0	17.9284	2.97791	11.6483	2.74959	29.1181	15.2316	1.54448	1.12928	0.994156	4.26683	0.571906	0	WD40 repeat|WD40/YVTN repeat-like-containing domain superfamily|WD40-repeat-containing domain|WD40-repeat-containing domain superfamily__IPR001680|IPR015943|IPR017986|IPR036322	mRNA
BGLB020601	Bg20601	cilia- and flagella-associated protein 52-like, partial		NA		4.06342	80.484	375.505	255.183	46.7819	0.593641	25.3471	6.94845	10.354	3.29664	26.0205	17.7702	0	0	0	2.13341	1.14381	0	WD40 repeat|WD40/YVTN repeat-like-containing domain superfamily|Cilia- and flagella-associated protein 52|WD40-repeat-containing domain superfamily__IPR001680|IPR015943|IPR033015|IPR036322	mRNA
BGLB018675	Bg18675	kelch-like protein 10 isoform X1	Kelch-like protein	NA		3.63984	162.356	784.559	642.819	206.391	2.37457	76.6595	15.8822	45.9461	3.84702	34.0744	30.4631	3.86119	0	0	0	2.28762	1.23524	BTB/POZ domain|Kelch repeat type 1|SKP1/BTB/POZ domain superfamily|BTB/Kelch-associated|Kelch-type beta propeller|BTB-kelch protein__IPR000210|IPR006652|IPR011333|IPR011705|IPR015915|IPR017096	mRNA
BGLB022196	Bg22196	kelch-like protein 8		NA		3.37993	56.8939	228.4	177.413	52.2857	1.18728	28.4382	9.92636	7.76554	3.94627	23.5423	10.1544	0	1.12928	0	1.06671	0	0	BTB/POZ domain|Galactose oxidase/kelch, beta-propeller|SKP1/BTB/POZ domain superfamily|BTB/Kelch-associated__IPR000210|IPR011043|IPR011333|IPR011705	mRNA
BGLB036100	Bg36100	kelch-like protein 8		NA		3.20023	59.6692	234.852	156.756	46.7819	0	35.2386	6.94845	9.70692	3.2821	26.0205	26.6552	0	0	0.994156	3.20012	0	0	BTB/POZ domain|SKP1/BTB/POZ domain superfamily|BTB/Kelch-associated__IPR000210|IPR011333|IPR011705	mRNA
BGLB024913	Bg24913	kelch-like protein 8		NA		3.54578	56.8939	270.983	226.02	53.6616	0	27.2017	7.94108	14.8839	3.14176	32.2158	15.2316	0	0	0.994156	3.20012	0	0	BTB/POZ domain|SKP1/BTB/POZ domain superfamily|BTB/Kelch-associated__IPR000210|IPR011333|IPR011705	mRNA
BGLB004715	Bg4715	tubulin alpha-1 chain-like	Tubulin	Biomineralization/Cytoskeleton/Tissue growth		3.75152	657.749	3600.2	2493.51	591.654	11.2792	285.618	57.5729	181.843	3.07211	155.503	118.045	7.72238	2.25857	0	11.7338	14.2977	6.17621	Tubulin|Alpha tubulin|Tubulin/FtsZ, GTPase domain|Tubulin/FtsZ, C-terminal|Tubulin, conserved site|Tubulin/FtsZ, 2-layer sandwich domain|Tubulin, C-terminal|Tubulin/FtsZ, GTPase domain superfamily|Tubulin/FtsZ, C-terminal domain superfamily__IPR000217|IPR002452|IPR003008|IPR008280|IPR017975|IPR018316|IPR023123|IPR036525|IPR037103	mRNA
BGLB008437	Bg8437	tubulin alpha-8 chain-like isoform X1		Biomineralization/Cytoskeleton/Tissue growth		3.57598	384.381	1331.69	975.773	283.443	2.37457	116.844	45.6612	80.2439	3.21444	86.7349	40.6175	0	4.51713	2.98247	7.46695	0	2.47048	Tubulin|Alpha tubulin|Tubulin/FtsZ, GTPase domain|Tubulin/FtsZ, C-terminal|Tubulin/FtsZ, 2-layer sandwich domain|Tubulin, C-terminal|Tubulin/FtsZ, GTPase domain superfamily|Tubulin/FtsZ, C-terminal domain superfamily__IPR000217|IPR002452|IPR003008|IPR008280|IPR018316|IPR023123|IPR036525|IPR037103	mRNA
BGLB014447	Bg14447	tubulin beta chain-like		Biomineralization/Cytoskeleton/Tissue growth		3.9799	785.413	4380.89	3645.48	1091.12	5.93641	323.33	58.5655	231.025	3.17203	328.354	176.432	19.306	9.03426	6.95909	20.2674	25.7358	4.32335	Tubulin|Beta tubulin|Tubulin/FtsZ, GTPase domain|Tubulin/FtsZ, C-terminal|Beta tubulin, autoregulation binding site|Tubulin, conserved site|Tubulin/FtsZ, 2-layer sandwich domain|Tubulin, C-terminal|Tubulin/FtsZ, GTPase domain superfamily|Tubulin/FtsZ, C-terminal domain superfamily__IPR000217|IPR002453|IPR003008|IPR008280|IPR013838|IPR017975|IPR018316|IPR023123|IPR036525|IPR037103	mRNA
BGLB034324	Bg34324	tubulin beta chain, partial		Biomineralization/Cytoskeleton/Tissue growth		4.08981	172.069	481.317	339.029	104.571	2.37457	22.8742	4.96318	32.3564	3.43316	52.0409	35.5403	0.772238	0	0.994156	0	2.85953	3.0881	Tubulin|Beta tubulin|Tubulin/FtsZ, C-terminal|Tubulin/FtsZ, 2-layer sandwich domain|Tubulin, C-terminal|Tubulin/FtsZ, C-terminal domain superfamily__IPR000217|IPR002453|IPR008280|IPR018316|IPR023123|IPR037103	mRNA
BGLB012283	Bg12283	tubulin beta-4B chain-like		Biomineralization/Cytoskeleton/Tissue growth		3.66041	716.03	3704.72	2651.48	683.842	11.2792	318.384	73.455	200.61	3.12836	292.421	189.125	18.5337	12.4221	1.98831	24.5343	22.8762	7.41145	Tubulin|Beta tubulin|Tubulin/FtsZ, GTPase domain|Tubulin/FtsZ, C-terminal|Beta tubulin, autoregulation binding site|Tubulin/FtsZ, 2-layer sandwich domain|Tubulin, C-terminal|Tubulin/FtsZ, GTPase domain superfamily|Tubulin/FtsZ, C-terminal domain superfamily__IPR000217|IPR002453|IPR003008|IPR008280|IPR013838|IPR018316|IPR023123|IPR036525|IPR037103	mRNA
BGLB016693	Bg16693	ADAM family mig-17-like, partial		Cellular defense		4.02983	18.0395	116.135	60.7579	11.0075	0.593641	3.09111	0.992636	6.47128	3.72186	19.8251	2.53859	0	1.12928	0	0	0	0.617621	Peptidase M12B, ADAM/reprolysin|Metallopeptidase, catalytic domain superfamily|ADAM cysteine-rich domain 2__IPR001590|IPR024079|IPR041645	mRNA
BGLB021462	Bg21462	aromatic-L-amino-acid decarboxylase-like isoform X1		NA		3.66657	92.9729	341.954	274.626	46.7819	1.78092	34.6204	7.94108	12.9426	4.09607	14.8688	13.9623	0	2.25857	0	0	0	0.617621	Pyridoxal phosphate-dependent decarboxylase|Aromatic-L-amino-acid decarboxylase|Pyridoxal phosphate-dependent transferase, major domain|Pyridoxal phosphate-dependent transferase domain 1|Pyridoxal phosphate-dependent transferase|Pyridoxal-phosphate binding site__IPR002129|IPR010977|IPR015421|IPR015422|IPR015424|IPR021115	mRNA
BGLB037641	Bg37641	ATP-dependent 6-phosphofructokinase-like		NA		3.89928	52.7309	209.044	119.086	33.0225	0	12.9827	3.97054	9.05979	4.17139	19.8251	13.9623	9.26686	1.12928	0	0	0	1.23524	Phosphofructokinase domain|ATP-dependent 6-phosphofructokinase|Phosphofructokinase superfamily__IPR000023|IPR022953|IPR035966	mRNA
BGLB040271	Bg40271	baculoviral IAP repeat-containing protein 3-like		NA		3.97357	208.148	505.834	343.89	170.616	1.18728	43.8937	7.94108	22.6495	4.2623	45.8456	16.5009	0	3.38785	0	1.06671	1.14381	0	Zinc finger, RING-type|Ubiquitin-associated domain__IPR001841|IPR015940	mRNA
BGLB031075	Bg31075	cylicin-1-like		NA		3.61506	38.8544	234.852	218.729	46.7819	1.18728	27.82	1.98527	11.0012	3.87404	26.64	6.34649	0	0	0	1.06671	0	0	NA	mRNA
BGLB036162	Bg36162	disulfide bond formation protein A [Ciona intestinalis]		NA		4.25661	124.889	483.898	418.015	129.338	0.593641	35.8568	4.96318	16.8253	3.78816	42.7479	12.693	0	1.12928	0	0	2.28762	0.617621	DSBA-like thioredoxin domain|Thioredoxin-like superfamily__IPR001853|IPR036249	mRNA
BGLB027941	Bg27941	DNA-directed RNA polymerase II subunit RPB1-like		NA		3.65951	643.872	4731.87	4551.99	919.127	24.9329	514.36	72.4624	232.966	2.90302	273.834	237.359	35.523	12.4221	4.97078	29.8678	30.311	7.41145	NA	mRNA
BGLB023246	Bg23246	dynein heavy chain 6, axonemal-like		NA		3.1466	33.3037	120.007	128.807	38.5263	0	16.692	4.96318	12.9426	2.41146	15.4884	11.4237	9.26686	2.25857	0.994156	2.13341	1.71572	1.23524	Dynein heavy chain, domain-2|Dynein heavy chain__IPR013602|IPR026983	mRNA
BGLB036479	Bg36479	E3 ubiquitin-protein ligase RNF4-like		Signal transduction		3.51525	256.716	855.531	664.692	265.556	4.74913	99.5337	21.838	48.5346	3.71537	79.3005	102.813	4.63343	7.90498	0	6.40024	4.57525	2.47048	Zinc finger, RING-type|Zinc finger, RING/FYVE/PHD-type|Zinc finger, RING-type, conserved site__IPR001841|IPR013083|IPR017907	mRNA
BGLB028385	Bg28385	ficolin-2-like		Cell adhesion	sFReD	2.55361	378.83	730.363	498.215	261.428	73.0179	126.117	15.8822	97.0692	3.36324	42.1284	12.693	0	1.12928	0	4.26683	0	0	Fibrinogen, alpha/beta/gamma chain, C-terminal globular domain|Fibrinogen, conserved site|Fibrinogen-like, C-terminal__IPR002181|IPR020837|IPR036056	mRNA
BGLB033394	Bg33394	FK506-binding protein 5-like (LOC106060378), partial mRNA		NA		3.67061	151.254	754.88	464.191	66.0451	5.34277	53.7853	20.8453	29.7679	3.02112	63.8121	52.0412	12.3558	1.12928	0.994156	4.26683	6.86287	2.47048	NA	mRNA
BGLB004110	Bg4110	heparanase-like, partial		Protease		2.87838	23.5901	69.6813	54.6822	12.3835	0	12.9827	3.97054	3.23564	3.26245	12.3907	8.88508	0	0	0	1.06671	0	0	Glycoside hydrolase, family 79|Glycoside hydrolase superfamily__IPR005199|IPR017853	mRNA
BGLB038089	Bg38089	homeotic protein female sterile-like		NA		3.66786	105.462	477.446	424.09	130.714	2.37457	42.0391	14.8895	27.8265	2.81977	41.5088	22.8473	1.54448	1.12928	3.97663	4.26683	0	0	Interferon alpha-inducible protein IFI6/IFI27-like|IFI6/IFI27-like domain superfamily__IPR009311|IPR038213	mRNA
BGLB009319	Bg9319	keratin-associated protein 9-2-like		NA		4.77346	364.953	1302.01	1364.62	639.812	0	77.8959	9.92636	43.3576	4.21642	120.809	63.4649	4.63343	1.12928	0	4.26683	3.43144	1.23524	NA	mRNA
BGLB023746	Bg23746	marginal zone B- and B1-cell-specific protein-like		NA		2.67078	134.603	320.018	296.499	86.6842	1.78092	53.1671	23.8233	50.476	3.50809	42.1284	22.8473	4.63343	2.25857	0.994156	0	2.85953	1.23524	NA	mRNA
BGLB017120	Bg17120	multiple epidermal growth factor-like domains protein 6		Biomineralization/Cytoskeleton/Tissue growth/Cellular defense		2.79027	48.568	212.915	139.743	22.015	8.31098	30.2929	7.94108	12.2954	2.73467	24.1619	10.1544	3.86119	2.25857	0.994156	2.13341	0.571906	1.23524	EGF-like domain__IPR000742	mRNA
BGLB040331	Bg40331	N-acetyllactosaminide beta-1,6-N-acetylglucosaminyl-transferase, isoform C-like		NA		1.93111	91.5853	264.531	157.971	85.3082	34.4312	44.512	48.6391	25.8851	2.94842	9.29303	8.88508	8.49462	0	0	1.06671	0	1.23524	Glycosyl transferase, family 14__IPR003406	mRNA
BGLB031735	Bg31735	nmrA-like family domain-containing protein 1		NA		3.10525	51.3433	158.718	109.364	37.1504	2.96821	21.6378	1.98527	12.9426	3.30286	18.5861	24.1166	2.31672	5.64641	0	2.13341	0.571906	1.23524	NmrA-like domain|NAD(P)-binding domain superfamily__IPR008030|IPR036291	mRNA
BGLB031344	Bg31344	peptidase M20 domain-containing protein 2-like		Protease		3.20379	135.99	692.941	497	130.714	1.18728	93.9697	13.8969	45.299	4.25594	62.573	35.5403	1.54448	2.25857	0	0	2.85953	1.23524	Peptidase M20A, amidohydrolase, predicted|Bacterial exopeptidase dimerisation domain__IPR017144|IPR036264	mRNA
BGLB040029	Bg40029	polyadenylate-binding protein 3-like		NA		3.37015	1497.28	6426.16	4788.94	1308.52	41.5549	769.686	158.822	363.686	3.19441	644.316	390.943	64.0958	23.7149	9.94156	41.6016	55.4749	12.97	RNA recognition motif domain|Nucleotide-binding alpha-beta plait domain superfamily|RNA-binding domain superfamily__IPR000504|IPR012677|IPR035979	mRNA
BGLB009790	Bg9790	protein lifeguard 3-like isoform X1		NA		2.31076	74.9334	349.697	330.523	194.007	1.78092	72.9501	97.2783	15.5311	2.34757	31.5963	21.578	27.0283	12.4221	0.994156	7.46695	2.28762	6.17621	Bax inhibitor 1-related__IPR006214	mRNA
BGLB035750	Bg35750	protein toll-like		NA		3.49317	183.171	714.878	515.227	127.962	2.96821	80.987	11.9116	37.5334	3.10269	42.1284	26.6552	3.08895	1.12928	0	3.20012	2.85953	1.23524	Toll/interleukin-1 receptor homology (TIR) domain|Cysteine-rich flanking region, C-terminal|Leucine-rich repeat|Leucine-rich repeat, typical subtype|Leucine-rich repeat domain superfamily|Toll/interleukin-1 receptor homology (TIR) domain superfamily__IPR000157|IPR000483|IPR001611|IPR003591|IPR032675|IPR035897	mRNA
BGLB021589	Bg21589	rho GTPase-activating protein 28-like (LOC106055543), mRNA		NA		3.63575	81.8717	463.251	437.457	75.6767	1.78092	54.4035	4.96318	21.3552	3.35102	23.5423	17.7702	0	0	0	1.06671	0.571906	1.23524	NA	ncRNA
BGLB003345	Bg3345	serine/arginine-rich splicing factor 2-like		NA		4.00271	206.761	651.649	498.215	144.474	2.37457	45.7484	20.8453	22.0024	3.45564	80.5396	33.0017	3.08895	1.12928	0.994156	4.26683	1.14381	3.0881	RNA recognition motif domain|RNA recognition motif domain, eukaryote|Nucleotide-binding alpha-beta plait domain superfamily|Serine/arginine-rich splicing factor 2-like|RNA-binding domain superfamily__IPR000504|IPR003954|IPR012677|IPR034893|IPR035979	mRNA
BGLB034876	Bg34876	serine/threonine-protein phosphatase 2B catalytic subunit alpha isoform-like isoform X1		NA		2.77356	23.5901	38.7118	31.5941	13.7594	2.96821	9.27332	0	1.94138	2.80266	8.67349	5.07719	4.63343	2.25857	0	0	0	1.85286	Calcineurin-like phosphoesterase domain, ApaH type|Serine/threonine-specific protein phosphatase/bis(5-nucleosyl)-tetraphosphatase|Metallo-dependent phosphatase-like__IPR004843|IPR006186|IPR029052	mRNA
BGLB016750	Bg16750	serum response factor-binding protein 1-like		NA		3.94123	70.7704	354.858	167.692	119.707	1.18728	17.3102	5.95581	20.061	4.39157	34.694	13.9623	1.54448	1.12928	0	0	0	1.23524	NA	mRNA
BGLB016530	Bg16530	sodium/potassium-transporting ATPase subunit alpha-like		NA		3.5409	162.356	620.679	439.888	101.819	4.74913	42.6573	21.838	42.0633	2.88278	39.0307	26.6552	3.86119	0	0.994156	4.26683	1.71572	1.23524	P-type ATPase|Cation-transporting P-type ATPase, N-terminal|Cation-transporting P-type ATPase, C-terminal|P-type ATPase, A domain superfamily|P-type ATPase, phosphorylation site|P-type ATPase, transmembrane domain superfamily|P-type ATPase, cytoplasmic domain N|HAD-like superfamily__IPR001757|IPR004014|IPR006068|IPR008250|IPR018303|IPR023298|IPR023299|IPR036412	mRNA
BGLB009204	Bg9204	testis, prostate and placenta-expressed protein [Aplysia californica]		NA		3.70951	137.378	868.435	659.831	137.594	2.37457	66.7679	15.8822	49.8289	3.10739	27.8791	16.5009	1.54448	2.25857	0	2.13341	2.28762	0	NA	mRNA
BGLB026175	Bg26175	tetratricopeptide repeat protein 25-like isoform X1		NA		3.64049	119.338	436.153	246.677	71.5488	1.18728	37.0933	9.92636	19.4138	3.22321	29.1181	19.0395	3.86119	1.12928	0	1.06671	3.43144	0	Tetratricopeptide-like helical domain superfamily|Tetratricopeptide repeat-containing domain|Tetratricopeptide repeat|Tetratricopeptide repeat protein 25__IPR011990|IPR013026|IPR019734|IPR040111	mRNA
BGLB037606	Bg37606	U1 small nuclear ribonucleoprotein 70 kDa-like (LOC106067828), mRNA		NA		1.14727	36.0791	25.8079	37.6699	27.5188	17.8092	11.7462	17.8674	8.41266	1.54313	57.6168	44.4254	61.0068	30.4906	13.9182	9.60037	13.7257	27.1753	NA	mRNA
BGLB036593	Bg36593	universal stress protein MSMEG_3950/MSMEI_3859 isoform X2 [Aplysia californica]		Stress factor		3.37522	45.7926	74.8428	65.6186	28.8947	1.18728	10.5098	0.992636	6.47128	3.34792	13.6298	12.693	2.31672	0	0	1.06671	0.571906	0	Universal stress protein A family|UspA|Rossmann-like alpha/beta/alpha sandwich fold__IPR006015|IPR006016|IPR014729	mRNA
BGLB009125	Bg9125	NA	Non-coding RNA	NA	ncRNA	1.48432	943.606	491.64	506.721	934.263	326.503	218.85	138.969	330.035	1.57501	275.074	135.815	327.429	222.469	87.4858	62.9357	109.806	55.5859	NA	ncRNA
BGLB020009	Bg20009	NA		NA	ncRNA	3.69563	43.0173	281.306	247.892	15.1353	1.18728	32.1475	3.97054	5.82415	3.89821	13.6298	11.4237	0.772238	1.12928	0	0	0	0.617621	NA	ncRNA
BGLB021762	Bg21762	NA		NA	ncRNA	3.68497	954.707	3336.96	3080.43	912.248	8.31098	359.187	73.455	193.491	3.09332	311.007	143.431	10.8113	5.64641	5.96494	21.3341	20.5886	5.55859	NA	ncRNA
BGLB028196	Bg28196	NA		NA	ncRNA	3.7769	29.1408	64.5197	69.2641	9.63157	1.18728	1.23644	2.97791	5.82415	3.62504	14.8688	5.07719	1.54448	0	0	0	0.571906	0	NA	ncRNA
BGLB030648	Bg30648	NA		NA	ncRNA	3.43286	106.85	463.251	437.457	71.5488	4.74913	48.8395	17.8674	25.8851	3.19498	26.64	13.9623	3.86119	2.25857	0	1.06671	2.85953	0	NA	ncRNA
BGLB031045	Bg31045	NA		NA	ncRNA	2.78604	104.074	250.336	252.753	118.331	11.2792	40.1844	29.7791	21.3552	1.67178	14.8688	25.3859	8.49462	13.5514	1.98831	7.46695	4.00334	4.94097	NA	ncRNA
BGLB034093	Bg34093	NA		NA	ncRNA	4.39985	4.16297	143.234	8.50611	112.827	0	4.32755	0.992636	5.82415	4.02383	36.5526	0	0	0	0	1.06671	0	0	NA	ncRNA
BGLB035190	Bg35190	NA		NA	ncRNA	2.04513	36.0791	60.6485	7.29095	20.6391	4.74913	7.41866	9.92636	6.47128	2.92658	7.43442	5.07719	3.08895	2.25857	0	0	0	1.23524	NA	ncRNA
BGLB035302	Bg35302	NA		NA	ncRNA	4.12282	8.32594	47.7446	37.6699	30.2707	0	3.70933	0	1.94138	3.26682	14.2493	3.80789	1.54448	1.12928	0.994156	0	0	0	NA	ncRNA
BGLB037518	Bg37518	NA		NA	ncRNA	3.19553	29.1408	6.45197	8.50611	30.2707	0	2.47289	2.97791	1.29426	1.29709	140.634	157.393	201.554	84.6962	36.7838	70.4027	55.4749	69.7911	NA	ncRNA
BGLB037540	Bg37540	NA		NA	ncRNA	3.12388	54.1186	113.555	83.846	30.2707	1.18728	12.9827	2.97791	13.5897	3.23778	16.7274	12.693	0	1.12928	0.994156	1.06671	0	0	NA	ncRNA
BGLB037842	Bg37842	NA		NA	ncRNA	4.23386	423.235	1726.55	1491	767.774	0	120.553	17.8674	91.8922	3.29201	140.634	74.8885	8.49462	3.38785	0	14.9339	6.29097	0.617621	NA	ncRNA
BGLB002795	Bg2795	NA		NA	mRNA	3.59341	2404.81	8013.35	6808.54	3581.57	30.2757	835.836	240.218	596.005	3.21913	1055.69	439.177	74.1349	24.8442	9.94156	70.4027	49.7558	38.2925	NA	mRNA
BGLB036918	Bg36918	uncharacterized protein LOC106050231	Uncharacterized protein	NA	F-box domain|F-box-like domain superfamily	3.56175	15.2642	131.62	94.7824	19.2631	0	14.2191	0.992636	5.17702	2.27842	8.05396	8.88508	13.1281	3.38785	0.994156	1.06671	0	3.70572	F-box domain|F-box-like domain superfamily__IPR001810|IPR036047	mRNA
BGLB033363	Bg33363	uncharacterized protein LOC106051117		NA	Galactose oxidase/kelch, beta-propeller	3.64677	123.501	500.673	360.902	92.1879	3.56185	40.1844	13.8969	25.8851	3.82477	14.8688	8.88508	0	1.12928	0	0	0.571906	0	Galactose oxidase/kelch, beta-propeller__IPR011043	mRNA
BGLB033454	Bg33454	uncharacterized protein LOC106051208		NA	H-type lectin domain|H-type lectin domain superfamily	1.65846	45.7926	21.9367	35.2396	49.5338	5.34277	22.8742	11.9116	6.47128	1.78485	239.141	170.086	186.109	83.5669	66.6085	59.7356	10.8662	54.9682	H-type lectin domain|H-type lectin domain superfamily__IPR019019|IPR037221	mRNA
BGLB039097	Bg39097	uncharacterized protein LOC106051332		NA	IgGFc-binding protein, N-terminal	3.85299	109.625	638.745	693.856	61.9173	0	58.1128	7.94108	35.592	3.57707	45.8456	21.578	0	1.12928	0	1.06671	2.85953	0.617621	IgGFc-binding protein, N-terminal__IPR035234	mRNA
BGLB039994	Bg39994	uncharacterized protein LOC106051385 isoform X1		NA	Leucine-rich repeat domain superfamily	3.4337	191.497	681.328	467.836	103.195	0.593641	79.1324	14.8895	35.592	2.85893	45.2261	36.8096	3.08895	4.51713	0.994156	3.20012	6.29097	0.617621	Leucine-rich repeat domain superfamily__IPR032675	mRNA
BGLB037983	Bg37983	uncharacterized protein LOC106051450		NA	Mitochondria-eating protein|Mitochondria-eating protein, C-terminal domain	1.07768	126.277	52.9061	54.6822	71.5488	30.2757	38.3297	38.7128	34.9449	1.02892	101.604	90.1201	161.398	91.4719	58.6552	49.0685	35.4582	69.7911	Mitochondria-eating protein|Mitochondria-eating protein, C-terminal domain__IPR026169|IPR031981	mRNA
BGLB024822	Bg24822	uncharacterized protein LOC106052100		NA	MYCBP-associated protein	3.81824	48.568	264.531	226.02	56.4135	0	24.7289	1.98527	13.5897	3.62444	13.6298	12.693	0	3.38785	0	0	0	1.23524	MYCBP-associated protein__IPR032707	mRNA
BGLB013665	Bg13665	uncharacterized protein LOC106052425		NA	OTU domain	3.08813	37.4667	273.563	201.716	33.0225	0	43.8937	2.97791	14.8839	3.33445	14.8688	6.34649	0	1.12928	0	1.06671	0	0	OTU domain__IPR003323	mRNA
BGLB030967	Bg30967	uncharacterized protein LOC106052479 isoform X1		NA	Rossmann-like alpha/beta/alpha sandwich fold	2.64807	31.9161	117.426	76.555	52.2857	8.90462	17.3102	10.919	5.17702	1.71539	16.7274	17.7702	6.17791	9.03426	4.97078	3.20012	4.57525	1.23524	Rossmann-like alpha/beta/alpha sandwich fold__IPR014729	mRNA
BGLB035880	Bg35880	uncharacterized protein LOC106053174 isoform X1		NA	SH3 domain|SH3-like domain superfamily	3.72984	45.7926	283.887	221.159	31.6466	1.18728	23.4924	4.96318	12.2954	3.10152	17.9665	10.1544	0	0	0	2.13341	0	0	SH3 domain|SH3-like domain superfamily__IPR001452|IPR036028	mRNA
BGLB014409	Bg14409	uncharacterized protein LOC106053996 isoform X1		NA	SKICH domain	3.52776	220.637	1831.07	1949.11	299.955	4.15549	231.215	48.6391	82.1853	3.33428	89.213	24.1166	0	1.12928	0	2.13341	8.00668	0	SKICH domain__IPR041611	mRNA
BGLB038250	Bg38250	uncharacterized protein LOC106054248		NA	Sterile alpha motif domain|Sterile alpha motif/pointed domain superfamily	3.40691	140.153	584.548	460.545	132.09	10.0919	78.5141	9.92636	22.0024	3.36435	40.8893	21.578	0	1.12928	0.994156	1.06671	2.28762	0.617621	Sterile alpha motif domain|Sterile alpha motif/pointed domain superfamily__IPR001660|IPR013761	mRNA
BGLB031301	Bg31301	uncharacterized protein LOC106054448, partial		NA	TNFR/NGFR cysteine-rich region	2.8524	26.3655	56.7773	34.0245	12.3835	0	9.27332	1.98527	5.17702	3.29568	13.0102	7.61578	0	1.12928	0	1.06671	0	0	TNFR/NGFR cysteine-rich region__IPR001368	mRNA
BGLB027103	Bg27103	uncharacterized protein LOC106054847		NA		3.89808	51.3433	323.889	243.032	67.421	0	24.1106	6.94845	12.9426	3.85294	22.3033	12.693	0	0	0	0	0	1.23524	NA	mRNA
BGLB027337	Bg27337	uncharacterized protein LOC106055253		NA		3.69748	119.338	411.636	345.105	119.707	1.78092	41.4208	14.8895	16.1782	3.70982	41.5088	22.8473	0	1.12928	0.994156	1.06671	1.71572	0	NA	mRNA
BGLB028188	Bg28188	uncharacterized protein LOC106056215 isoform X1		NA		3.40556	65.2198	301.952	191.995	53.6616	0	24.7289	5.95581	25.238	3.40607	14.2493	7.61578	0	1.12928	0.994156	0	0	0	NA	mRNA
BGLB031302	Bg31302	uncharacterized protein LOC106056349		NA		3.52248	88.81	335.502	268.55	75.6767	4.15549	32.1475	8.93372	19.4138	3.07956	31.5963	10.1544	3.86119	2.25857	0	2.13341	1.14381	1.23524	NA	mRNA
BGLB038611	Bg38611	uncharacterized protein LOC106057086		NA		4.00914	65.2198	349.697	275.841	77.0526	1.18728	24.7289	2.97791	16.8253	5.18589	27.2595	16.5009	0	1.12928	0	0	0	0	NA	mRNA
BGLB035052	Bg35052	uncharacterized protein LOC106057220		NA		3.6963	169.294	872.306	584.491	127.962	2.37457	77.8959	8.93372	42.7104	3.38478	39.6502	35.5403	5.40567	3.38785	0	2.13341	3.43144	1.23524	NA	mRNA
BGLB038865	Bg38865	uncharacterized protein LOC106057546		NA		3.63928	389.931	1511.05	1249.18	414.158	0.593641	161.974	25.8085	92.5393	3.04055	140.634	72.3499	9.26686	7.90498	0.994156	14.9339	5.71906	4.94097	NA	mRNA
BGLB028644	Bg28644	uncharacterized protein LOC106058409		NA		3.17272	95.7483	260.66	108.149	52.2857	0.593641	27.2017	16.8748	10.354	3.09007	34.694	22.8473	3.86119	1.12928	0	3.20012	1.71572	1.23524	NA	mRNA
BGLB028306	Bg28306	uncharacterized protein LOC106058425		NA		3.80691	287.245	1242.65	1306.3	411.406	2.96821	139.1	27.7938	57.5944	3.37886	88.5935	49.5026	15.4448	3.38785	0	8.53366	4.00334	1.23524	NA	mRNA
BGLB035458	Bg35458	uncharacterized protein LOC106060381		NA		3.49655	104.074	314.856	289.208	86.6842	7.71734	37.7115	8.93372	13.5897	3.35831	33.4549	10.1544	0	1.12928	0	3.20012	0	0	NA	mRNA
BGLB034049	Bg34049	uncharacterized protein LOC106060807		NA		3.87084	380.218	1580.73	1391.36	465.067	5.93641	156.41	13.8969	79.5967	2.90192	123.907	77.4271	8.49462	3.38785	4.97078	13.8672	5.71906	2.47048	NA	mRNA
BGLB024951	Bg24951	uncharacterized protein LOC106060883		NA		3.97814	165.131	896.824	777.702	177.496	5.34277	63.6768	15.8822	40.1219	3.20516	50.8019	31.7324	3.08895	2.25857	0.994156	3.20012	2.85953	1.23524	NA	mRNA
BGLB036186	Bg36186	uncharacterized protein LOC106061148 isoform X1		NA		2.85919	43.0173	101.941	77.7702	28.8947	1.18728	17.9284	7.94108	5.82415	1.73531	22.9228	16.5009	8.49462	12.4221	2.98247	3.20012	3.43144	7.41145	NA	mRNA
BGLB040014	Bg40014	uncharacterized protein LOC106061225		NA		3.74897	642.485	2482.72	1811.8	469.195	3.56185	205.868	58.5655	127.484	2.96857	151.167	100.274	2.31672	4.51713	0.994156	16.0006	11.4381	3.0881	NA	mRNA
BGLB031607	Bg31607	uncharacterized protein LOC106061493 isoform X1		NA		3.69355	58.2815	68.3909	65.6186	23.391	0.593641	8.6551	1.98527	3.88277	3.2626	13.6298	7.61578	0	0	0	1.06671	0	0	NA	mRNA
BGLB020383	Bg20383	uncharacterized protein LOC106062044		NA		3.57233	99.9112	620.679	534.67	59.1654	1.18728	68.6226	7.94108	29.7679	2.98544	34.0744	20.3088	0	2.25857	0	4.26683	1.71572	0	NA	mRNA
BGLB024270	Bg24270	uncharacterized protein LOC106063267		NA		3.62944	258.104	1623.32	1379.21	121.083	3.56185	168.156	26.8012	69.2427	3.88247	61.9535	55.8491	0	1.12928	0	1.06671	5.71906	0	NA	mRNA
BGLB034130	Bg34130	uncharacterized protein LOC106064575		NA		3.56342	38.8544	162.59	98.4279	19.2631	0	11.7462	1.98527	11.6483	3.56537	14.8688	10.1544	1.54448	0	0	1.06671	0	0	NA	mRNA
BGLB018691	Bg18691	uncharacterized protein LOC106065106 isoform X1		NA		3.58498	846.47	5308.68	4212.96	895.736	11.2792	553.926	104.227	253.674	3.06646	328.973	203.088	28.5728	9.03426	3.97663	19.2007	35.4582	7.41145	NA	mRNA
BGLB023304	Bg23304	uncharacterized protein LOC106065413 isoform X1		NA		3.09912	36.0791	236.142	162.831	46.7819	1.18728	24.7289	8.93372	19.4138	1.80409	21.6837	20.3088	11.5836	7.90498	6.95909	0	6.29097	3.0881	NA	mRNA
BGLB029306	Bg29306	uncharacterized protein LOC106066635		NA		3.53149	137.378	374.214	245.462	162.361	0	34.6204	12.9043	29.7679	3.24034	47.7042	30.4631	10.0391	2.25857	1.98831	1.06671	4.00334	1.23524	NA	mRNA
BGLB023374	Bg23374	uncharacterized protein LOC106066671 isoform X1		NA		2.91662	27.7531	81.2948	64.4034	16.5113	1.18728	8.03688	7.94108	6.47128	3.09656	17.9665	8.88508	0	1.12928	0	2.13341	0	0	NA	mRNA
BGLB038352	Bg38352	uncharacterized protein LOC106066673 isoform X1		NA		2.00241	34.6914	36.131	19.4425	8.25563	7.1237	3.70933	3.97054	8.41266	2.32467	7.43442	8.88508	4.63343	13.5514	0	2.13341	0	3.70572	NA	mRNA
BGLB036727	Bg36727	uncharacterized protein LOC106067328		NA		3.34913	2.77531	38.7118	25.5183	2.75188	0.593641	1.85466	2.97791	0	3.08487	5.57582	5.07719	3.86119	0	0	0	0.571906	0	NA	mRNA
BGLB024296	Bg24296	uncharacterized protein LOC106068212		NA		3.31188	165.131	956.182	612.44	151.353	1.18728	99.5337	26.8012	58.2415	3.1469	68.1489	39.3482	3.86119	2.25857	0.994156	4.26683	6.29097	0	NA	mRNA
BGLB034612	Bg34612	uncharacterized protein LOC106069276		NA		3.39198	30.5284	160.009	126.377	28.8947	2.37457	12.3644	2.97791	13.5897	5.20862	31.5963	13.9623	0	0	0	0	0	0	NA	mRNA
BGLB016886	Bg16886	uncharacterized protein LOC106069286		NA		3.47527	255.329	1311.04	953.9	214.647	5.93641	152.082	15.8822	66.6542	3.05126	60.7144	57.1184	2.31672	4.51713	1.98831	5.33354	5.14715	1.23524	NA	mRNA
BGLB034007	Bg34007	uncharacterized protein LOC106070275		NA		2.50969	191.497	543.256	386.421	185.752	36.2121	92.7332	33.7496	62.1243	3.50224	32.2158	33.0017	1.54448	2.25857	0.994156	2.13341	1.71572	0	NA	mRNA
BGLB020644	Bg20644	uncharacterized protein LOC106070406		NA		3.60317	94.3606	913.599	571.125	30.2707	2.37457	70.4773	21.838	34.2978	3.1414	52.6605	27.9245	0	3.38785	0	4.26683	3.43144	0.617621	NA	mRNA
BGLB028420	Bg28420	uncharacterized protein LOC106070970		NA		3.83961	84.647	407.764	211.438	83.9323	0	30.9111	6.94845	14.8839	3.45705	33.4549	15.2316	0	1.12928	0	1.06671	2.28762	0	NA	mRNA
BGLB035282	Bg35282	uncharacterized protein LOC106071846		NA		3.9707	358.015	1622.02	1330.6	375.631	2.37457	132.299	20.8453	75.0668	3.41475	115.234	71.0806	14.6725	5.64641	0	5.33354	11.4381	1.23524	NA	mRNA
BGLB026057	Bg26057	uncharacterized protein LOC106071848		NA		3.53839	305.284	1318.78	935.672	129.338	2.37457	143.427	24.8159	55.653	3.58612	94.1693	79.9657	0	2.25857	0	6.40024	5.71906	1.23524	NA	mRNA
BGLB039296	Bg39296	uncharacterized protein LOC106071902		NA		3.74404	54.1186	308.404	306.22	48.1579	0.593641	27.2017	6.94845	16.8253	3.30988	26.0205	19.0395	4.63343	1.12928	0	1.06671	2.85953	0	NA	mRNA
BGLB037207	Bg37207	uncharacterized protein LOC106072855		NA		3.92684	163.743	548.417	522.518	192.631	0	46.9848	17.8674	26.5322	3.281	70.627	20.3088	0	2.25857	0	4.26683	2.28762	1.85286	NA	mRNA
BGLB039033	Bg39033	uncharacterized protein LOC106073432 isoform X1		NA		3.67849	76.3211	309.694	219.944	57.7894	2.37457	24.1106	3.97054	19.4138	3.7038	29.1181	15.2316	0	0	0	1.06671	1.14381	0	NA	mRNA
BGLB028596	Bg28596	uncharacterized protein LOC106074893		NA		3.54443	198.435	701.974	557.758	228.406	2.96821	85.3146	13.8969	38.8277	3.3208	60.0949	40.6175	0	3.38785	0	3.20012	2.28762	3.70572	NA	mRNA
BGLB037581	Bg37581	uncharacterized protein LOC106075208		NA		3.73332	439.887	1339.43	1104.58	308.21	1.78092	135.391	41.6907	56.3001	3.05039	68.7684	69.8113	6.95015	6.7757	0	4.26683	10.2943	2.47048	NA	mRNA
BGLB040085	Bg40085	uncharacterized protein LOC106075242		NA		3.88043	149.867	849.079	708.438	178.872	1.18728	67.3861	20.8453	35.592	4.21088	37.7916	36.8096	10.0391	2.25857	0	0	3.43144	0	NA	mRNA
BGLB034002	Bg34002	uncharacterized protein LOC106075359		NA		3.31101	61.0569	286.467	198.071	53.6616	0	30.2929	7.94108	20.061	3.4639	16.7274	15.2316	0	0	0	0	1.71572	0	NA	mRNA
BGLB026566	Bg26566	uncharacterized protein LOC106075622 isoform X1		NA		3.35645	56.8939	264.531	172.553	35.7744	4.74913	18.5466	10.919	15.5311	3.79174	13.6298	10.1544	0	1.12928	0	0	0	0.617621	NA	mRNA
BGLB011169	Bg11169	uncharacterized protein LOC106075647		NA		3.86985	688.277	4708.65	3867.85	708.609	7.71734	406.79	68.4919	187.667	3.32532	216.837	105.352	4.63343	6.7757	1.98831	11.7338	13.1538	4.94097	NA	mRNA
BGLB033822	Bg33822	uncharacterized protein LOC106075726		NA		3.58761	80.484	552.289	405.863	100.444	0	47.6031	12.9043	31.7093	4.01577	47.0847	40.6175	0.772238	1.12928	0.994156	2.13341	1.14381	0	NA	mRNA
BGLB030084	Bg30084	uncharacterized protein LOC106078131		NA		3.5357	49.9556	122.587	126.377	35.7744	0	15.4555	3.97054	7.76554	3.46473	15.4884	7.61578	1.54448	0	0	1.06671	0	0	NA	mRNA
BGLB021088	Bg21088	uncharacterized protein LOC106078243		NA		3.81066	147.092	588.42	408.293	112.827	1.18728	42.6573	10.919	32.3564	3.46716	31.5963	24.1166	1.54448	0	0	1.06671	2.28762	0.617621	NA	mRNA
BGLB020730	Bg20730	uncharacterized protein LOC106078646		NA		3.46467	48.568	450.347	262.474	28.8947	0.593641	37.7115	6.94845	23.9437	4.24891	27.8791	10.1544	3.08895	1.12928	0.994156	0	0	0	NA	mRNA
BGLB026227	Bg26227	uncharacterized protein LOC106078863		NA		4.01918	92.9729	312.275	283.132	126.586	3.56185	22.8742	6.94845	14.8839	4.16339	19.8251	16.5009	4.63343	0	0	1.06671	0	0	NA	mRNA
BGLB036857	Bg36857	uncharacterized protein LOC106079291		NA		3.76382	134.603	838.756	667.122	143.098	1.78092	42.6573	14.8895	69.8898	3.38228	66.2902	33.0017	0.772238	1.12928	0	3.20012	3.43144	1.85286	NA	mRNA
BGLB028526	Bg28526	uncharacterized protein LOC106079789 isoform X1		NA		3.79776	199.822	687.78	715.729	253.173	1.78092	73.5684	18.8601	36.2392	3.01909	42.7479	29.1938	0.772238	1.12928	0	3.20012	2.85953	1.85286	NA	mRNA
Note:
Annotated features highlighted in red are putative immune-associated genes previously recognized in the literature.

## Sheet: 2dpe_both up
Table S5. Expression summary of category 3 (stress-features) with log2FC values and snail replicates for each DE comparison.
VB ID	ID in text	Annotation updated	Function Category	Note (any update from FReDs, AIG gene family, biomphalysin, domain prediction, or Transcript Type)	log2FC (RES vs. S. mansoni @2dpe)	(RES vs. Sm) _R1	(RES vs. Sm) _R2	(RES vs. Sm) _R3	(RES vs. Sm) _R4	RES_R1	RES_R2	RES_R3	RES_R4	log2FC (SUS vs. S. mansoni @2dpe)	(SUS vs. Sm) _R1	(SUS vs. Sm) _R2	(SUS vs. Sm) _R3	(SUS vs. Sm) _R4	SUS_R1	SUS_R2	SUS_R3	SUS_R4	Domain	GeneType
BGLB004948	Bg4948	zinc metalloproteinase nas-13-like	Protease		2.62716	27.3765	8.75033	26.1351	13.8376	0	3.51985	4.99645	2.75734	3.72046	18.0039	3.75104	0	8.17722	0	0	1.18936	0	Peptidase M12A|ShKT domain|Peptidase, metallopeptidase|Metallopeptidase, catalytic domain superfamily|Astacin-like metallopeptidase domain__IPR001506|IPR003582|IPR006026|IPR024079|IPR034035	mRNA
BGLB023774	Bg23774	uncharacterized protein LOC106077171	NA		3.57186	545.339	490.019	845.731	618.849	76.6242	45.758	69.3258	17.2334	4.68897	6.42997	15.0041	37.8269	0	0	0	1.18936	0	NA	mRNA
BGLB035500	Bg35500	uncharacterized protein LOC106073127	NA	EF-hand domain|EF-hand domain pair|EF-Hand 1, calcium-binding site	3.67725	16.4259	2.18758	10.454	98.4008	8.63372	0	0	0	3.98591	11.574	80.6473	0.641135	2.33635	0	0	0.594678	4.3935	EF-hand domain|EF-hand domain pair|EF-Hand 1, calcium-binding site__IPR002048|IPR011992|IPR018247	mRNA
BGLB040438	Bg40438	uncharacterized protein LOC106057551 isoform X2	NA	Fibronectin type III|Immunoglobulin-like fold|Fibronectin type III superfamily	1.19452	159.879	168.444	267.623	193.727	73.3866	68.989	116.792	86.1668	1.29684	225.692	153.792	155.796	168.217	143.825	43.8609	39.8434	56.3832	Fibronectin type III|Immunoglobulin-like fold|Fibronectin type III superfamily__IPR003961|IPR013783|IPR036116	mRNA
Note:
Annotated features highlighted in red are putative immune-associated genes previously recognized in the literature.
