# Supplementary material for: An Overview of Transcriptional Responses of Schistosome-Susceptible (M line) or -Resistant (BS-90) Biomphalaria glabrata Exposed or Not to Schistosoma mansoni Infection
Source: Front Immunol. 2022 Jan 12;12:805882. doi: 10.3389/fimmu.2021.805882 (PMC8791074; doi:10.3389/fimmu.2021.805882)
Supplement: Supplementary file 9 [file Table_6.xlsx]

## Sheet: RES vs. Sm_@0.5dpe_up
Table S6. Expression summary of category 4 (induced-resistance factors) with log2FC values and snail replicates for each DE comparison.
VB ID	ID in text	Annotation updated	Gene family groups	Note (any update from FReDs, AIG gene family, biomphalysin, domain prediction, or Transcript Type)	Function Category	log2FC (RES vs. S.mansoni_@0.5dpe)	(RES vs. Sm) _R1	(RES vs. Sm) _R2	(RES vs. Sm) _R3	(RES vs. Sm) _R4	RES_R1	RES_R2	RES_R3	RES_R4	Domain prediction	Transcript Type
BGLB001938	Bg1938	40S ribosomal protein S14-like	40S ribosomal protein		NA	1.1519	418.239	295.493	236.186	386.999	148.299	145.777	160.218	146.544	Ribosomal protein S11|Ribosomal protein S11 superfamily__IPR001971|IPR036967	mRNA
BGLB035722	Bg35722	40S ribosomal protein S17-like (LOC106053714), mRNA			NA	1.27622	1909.1	1192.34	1274.39	1947.57	600.673	643.363	635.768	730.103	Ribosomal protein S17e__IPR001210	mRNA
BGLB021079	Bg21079	40S ribosomal protein S18-like			NA	1.15651	425.351	524.889	380.17	542.078	144.56	175.58	321.456	197.573	Ribosomal protein S13|Ribosomal protein S13-like, H2TH|Ribosomal protein S13, conserved site|30s ribosomal protein S13, C-terminal__IPR001892|IPR010979|IPR018269|IPR027437	mRNA
BGLB028932	Bg28932	40S ribosomal protein S21			NA	1.02058	6164.04	4946.91	3988.63	6404.34	2452.54	2471.73	2599.2	3075.46	Ribosomal protein S21e|Ribosomal protein S21e superfamily__IPR001931|IPR038579	mRNA
BGLB031789	Bg31789	60S ribosomal protein L23a-like, partial	60S ribosomal protein		NA	1.24346	1958.89	1530.6	1646.98	2006.25	643.044	839.029	742.92	790.945	Nucleotide-binding alpha-beta plait domain superfamily|Ribosomal protein L23/L15e core domain superfamily|Ribosomal protein L25/L23__IPR012677|IPR012678|IPR013025	mRNA
BGLB012534	Bg12534	60S ribosomal protein L37a-like			NA	1.13871	5439.95	3937.31	4112.41	4687.3	1469.9	2239.79	2165.49	2379.38	Ribosomal protein L37ae|Ribosomal protein L37ae/L37e|Zinc-binding ribosomal protein__IPR002674|IPR011331|IPR011332	mRNA
BGLB033881	Bg33881	60S ribosomal protein L37a-like (LOC106079928), mRNA			NA	1.23701	672.88	508.04	535.522	793.557	224.941	320.062	235.734	283.275	NA	ncRNA
BGLB012400	Bg12400	60S ribosomal protein L9-like			NA	1.26513	157.906	155.523	203.347	199.786	65.426	59.6067	115.316	56.9166	Ribosomal protein L6|Ribosomal protein L6, conserved site-2|Ribosomal protein L6, alpha-beta domain|Ribosomal protein L6, alpha-beta domain superfamily__IPR000702|IPR002359|IPR020040|IPR036789	mRNA
BGLB028659	Bg28659	A disintegrin and metalloproteinase with thrombospondin motifs 3-like	A disintegrin and metalloproteinase with thrombospondin motifs		NA	2.41548	211.964	182.739	171.771	167.653	24.3011	33.0428	39.7993	39.2528	Peptidase M12B, ADAM/reprolysin|Metallopeptidase, catalytic domain superfamily|ADAM cysteine-rich domain 2__IPR001590|IPR024079|IPR041645	mRNA
BGLB027865	Bg27865	A disintegrin and metalloproteinase with thrombospondin motifs 7-like			NA	2.49868	7.1129	12.9602	22.7344	4.19132	1.24621	4.53529	0	1.30843	Peptidase M12B, ADAM/reprolysin|Metallopeptidase, catalytic domain superfamily|ADAM cysteine-rich domain 2__IPR001590|IPR024079|IPR041645	mRNA
BGLB034193	Bg34193	A disintegrin and metalloproteinase with thrombospondin motifs 7-like (LOC106052743), mRNA			NA	2.83366	2.84516	9.07215	5.0521	1.39711	0	1.2958	0	0	NA	ncRNA
BGLB033553	Bg33553	A disintegrin and metalloproteinase with thrombospondin motifs 7-like (LOC106069912), partial mRNA			NA	2.66025	2.84516	6.4801	5.0521	0	0	0	1.02049	0	NA	ncRNA
BGLB012914	Bg12914	A disintegrin and metalloproteinase with thrombospondin motifs 7-like (LOC106073612), partial mRNA			NA	3.39488	1.42258	23.3284	13.8933	2.79422	0	2.59159	0	0	NA	mRNA
BGLB023545	Bg23545	A disintegrin and metalloproteinase with thrombospondin motifs 7-like, partial			NA	3.66898	5.69032	18.1443	10.1042	0	0	1.2958	0	0	Peptidase M12B, ADAM/reprolysin|Metallopeptidase, catalytic domain superfamily__IPR001590|IPR024079	mRNA
BGLB036923	Bg36923	A disintegrin and metalloproteinase with thrombospondin motifs 7-like, partial			NA	3.74615	5.69032	44.0647	34.1017	4.19132	0	5.18319	0	0	Peptidase M12B, ADAM/reprolysin|Metallopeptidase, catalytic domain superfamily|ADAM cysteine-rich domain 2__IPR001590|IPR024079|IPR041645	mRNA
BGLB024744	Bg24744	A disintegrin and metalloproteinase with thrombospondin motifs 7-like, partial			NA	3.32748	9.95806	12.9602	13.8933	2.79422	0	1.2958	0	1.30843	Peptidase M12B, ADAM/reprolysin|Metallopeptidase, catalytic domain superfamily|ADAM cysteine-rich domain 2__IPR001590|IPR024079|IPR041645	mRNA
BGLB030433	Bg30433	ADAM 17-like protease	ADAM 17-like protease		Cellular defense	2.99537	14.2258	20.7363	32.8386	2.79422	0	1.2958	1.02049	5.23371	Peptidase M12B, ADAM/reprolysin|Disintegrin domain|Metallopeptidase, catalytic domain superfamily|ADAM17, membrane-proximal domain|Disintegrin domain superfamily__IPR001590|IPR001762|IPR024079|IPR032029|IPR036436	mRNA
BGLB035818	Bg35818	ADAM 17-like protease			Cellular defense	1.94796	27.029	59.617	53.047	8.38265	4.98484	16.1975	10.2049	5.88792	Peptidase M12B, ADAM/reprolysin|Disintegrin domain|Metallopeptidase, catalytic domain superfamily|Disintegrin domain superfamily__IPR001590|IPR001762|IPR024079|IPR036436	mRNA
BGLB026973	Bg26973	ADAM 17-like protease			Cellular defense	2.48782	7.1129	23.3284	26.5235	1.39711	0	5.83109	2.04099	1.30843	Peptidase M12B, propeptide__IPR002870	mRNA
BGLB028470	Bg28470	ADAM 17-like protease isoform X1			Cellular defense	2.04032	28.4516	50.5448	44.2059	9.77975	3.73863	17.4933	4.08198	5.88792	Peptidase M12B, ADAM/reprolysin|Disintegrin domain|Peptidase M12B, propeptide|Metallopeptidase, catalytic domain superfamily|Disintegrin domain superfamily__IPR001590|IPR001762|IPR002870|IPR024079|IPR036436	mRNA
BGLB005561	Bg5561	ADAM 17-like protease, partial			Cellular defense	3.08732	9.95806	29.8085	23.9975	2.79422	0	2.59159	0	3.92528	Peptidase M12B, ADAM/reprolysin|Metallopeptidase, catalytic domain superfamily__IPR001590|IPR024079	mRNA
BGLB020692	Bg20692	ADAM 17-like protease, partial			Cellular defense	3.53358	2.84516	7.77613	11.3672	5.58843	0	0	1.02049	0	Disintegrin domain|Disintegrin domain superfamily__IPR001762|IPR036436	mRNA
BGLB030467	Bg30467	ADAM family mig-17-like	ADAM family mig-17		Cellular defense	3.06869	4.26774	73.8732	31.5756	2.79422	0	4.53529	1.02049	6.54214	Peptidase M12B, ADAM/reprolysin|Metallopeptidase, catalytic domain superfamily|ADAM cysteine-rich domain 2__IPR001590|IPR024079|IPR041645	mRNA
BGLB038437	Bg38437	ADAM family mig-17-like (LOC106065898), partial mRNA			Cellular defense	2.80564	1.42258	9.07215	7.57815	0	0	0	0	1.30843	NA	ncRNA
BGLB017987	Bg17987	ADAM family mig-17-like isoform X1			Cellular defense	1.04755	615.977	449.719	401.642	760.027	190.047	421.134	276.554	189.068	Peptidase M12B, ADAM/reprolysin|Metallopeptidase, catalytic domain superfamily__IPR001590|IPR024079	mRNA
BGLB024660	Bg24660	ADAM family mig-17-like, partial			Cellular defense	3.21628	15.6484	77.7613	46.7319	8.38265	0	11.0143	1.02049	2.61686	Peptidase M12B, ADAM/reprolysin|Metallopeptidase, catalytic domain superfamily__IPR001590|IPR024079	mRNA
BGLB024769	Bg24769	ADAM family mig-17-like, partial			Cellular defense	2.80973	1.42258	7.77613	8.84117	0	0	1.2958	0	0	NA	mRNA
BGLB028322	Bg28322	ADAM family mig-17-like, partial			Cellular defense	3.09058	5.69032	42.7687	27.7865	1.39711	0	5.18319	0	2.61686	NA	mRNA
BGLB020536	Bg20536	adenosine receptor A1-like	adenosine receptor A		NA	3.80014	17.071	90.7215	42.9428	23.7508	0	5.83109	2.04099	3.27107	G protein-coupled receptor, rhodopsin-like|GPCR, rhodopsin-like, 7TM__IPR000276|IPR017452	mRNA
BGLB023658	Bg23658	adenosine receptor A2b-like			NA	2.96635	9.95806	46.6568	41.6798	11.1769	0	9.07058	1.02049	2.61686	G protein-coupled receptor, rhodopsin-like|GPCR, rhodopsin-like, 7TM__IPR000276|IPR017452	mRNA
BGLB004319	Bg4319	adenosine receptor A2b-like			NA	3.16101	1.42258	15.5523	5.0521	1.39711	0	1.2958	0	0	G protein-coupled receptor, rhodopsin-like|GPCR, rhodopsin-like, 7TM__IPR000276|IPR017452	mRNA
BGLB012667	Bg12667	adenosine receptor A3-like			NA	3.16586	11.3806	54.4329	63.1512	11.1769	0	10.3664	0	3.92528	G protein-coupled receptor, rhodopsin-like|Adenosine receptor|GPCR, rhodopsin-like, 7TM__IPR000276|IPR001634|IPR017452	mRNA
BGLB007312	Bg7312	adenosine receptor A3-like			NA	3.25228	17.071	37.5846	16.4193	9.77975	0	4.53529	0	2.61686	G protein-coupled receptor, rhodopsin-like|Adenosine receptor|GPCR, rhodopsin-like, 7TM__IPR000276|IPR001634|IPR017452	mRNA
BGLB035334	Bg35334	adenosine receptor A3-like			NA	3.16652	8.53548	38.8806	21.4714	1.39711	0	3.88739	0	2.61686	G protein-coupled receptor, rhodopsin-like|GPCR, rhodopsin-like, 7TM__IPR000276|IPR017452	mRNA
BGLB019710	Bg19710	adhesion G protein-coupled receptor E2-like	adhesion G protein-coupled receptor		NA	3.70652	7.1129	15.5523	32.8386	1.39711	0	0	1.02049	1.96264	GPCR, family 2, secretin-like|GPCR, family 2-like__IPR000832|IPR017981	mRNA
BGLB031952	Bg31952	adhesion G protein-coupled receptor E3-like			NA	2.11274	27.029	10.3682	55.5731	20.9566	4.36173	10.3664	0	10.4674	GPCR, family 2, secretin-like|GPCR, family 2-like__IPR000832|IPR017981	mRNA
BGLB023567	Bg23567	adhesion G-protein coupled receptor D1-like			NA	3.26645	62.5935	19.4403	58.0991	22.3537	1.86931	5.83109	0	7.85057	NA	mRNA
BGLB019270	Bg19270	adhesion G-protein coupled receptor D1-like isoform X1			NA	4.07793	36.9871	119.234	77.0445	22.3537	0	8.42268	2.04099	3.27107	GPS motif|GPCR, family 2, secretin-like|GPCR, family 2-like|GPCR, family 2, secretin-like, conserved site__IPR000203|IPR000832|IPR017981|IPR017983	mRNA
BGLB028652	Bg28652	adhesion G-protein coupled receptor F1-like			NA	2.80297	17.071	42.7687	37.8907	6.98554	0.623105	5.83109	2.04099	5.23371	NA	mRNA
BGLB028003	Bg28003	alpha-(1,3)-fucosyltransferase C-like	alpha-(1,3)-fucosyltransferase		NA	3.35987	11.3806	38.8806	47.9949	5.58843	0.623105	7.12688	1.02049	0	Glycosyl transferase family 10|GT10-like superfamily__IPR001503|IPR038577	mRNA
BGLB021289	Bg21289	alpha-(1,6)-fucosyltransferase-like			NA	2.6562	19.9161	77.7613	51.784	11.1769	0	13.6059	4.08198	6.54214	NA	mRNA
BGLB026607	Bg26607	alpha-crystallin B chain-like	alpha-crystallin B chain		Chaperones/Detoxification/Stress response	1.68993	165.019	222.916	159.141	363.248	66.0491	99.7764	55.1067	60.1877	Alpha crystallin/Heat shock protein|Alpha crystallin/Hsp20 domain|HSP20-like chaperone__IPR001436|IPR002068|IPR008978	mRNA
BGLB001019	Bg1019	alpha-crystallin B chain-like			Chaperones/Detoxification/Stress response	2.44205	468.029	812.605	892.959	345.086	59.818	207.328	115.316	79.8141	Alpha crystallin/Heat shock protein|Alpha crystallin/Hsp20 domain|HSP20-like chaperone__IPR001436|IPR002068|IPR008978	mRNA
BGLB036113	Bg36113	alpha-crystallin B chain-like			Chaperones/Detoxification/Stress response	1.79983	15.6484	33.6965	32.8386	16.7653	0	14.9017	9.18445	3.27107	Alpha crystallin/Heat shock protein|Alpha crystallin/Hsp20 domain|HSP20-like chaperone__IPR001436|IPR002068|IPR008978	mRNA
BGLB009081	Bg9081	alpha-crystallin B chain-like			Chaperones/Detoxification/Stress response	1.48936	71.129	136.082	188.191	131.328	37.3863	67.3814	36.7378	45.1408	Alpha crystallin/Heat shock protein|Alpha crystallin/Hsp20 domain|HSP20-like chaperone__IPR001436|IPR002068|IPR008978	mRNA
BGLB039462	Bg39462	alpha-crystallin B chain-like			Chaperones/Detoxification/Stress response	2.32013	337.151	440.647	627.723	860.618	81.6267	180.764	97.9675	92.2442	Alpha crystallin/Heat shock protein|Alpha crystallin/Hsp20 domain|HSP20-like chaperone__IPR001436|IPR002068|IPR008978	mRNA
BGLB006493	Bg6493	ankyrin repeat domain-containing protein 26-like	ankyrin repeat domain-containing protein		NA	1.09398	462.339	347.334	574.676	563.034	221.202	308.4	174.505	207.386	CCDC144C-like, coiled-coil domain__IPR039497	mRNA
BGLB035357	Bg35357	ankyrin repeat domain-containing protein 54-like isoform X1			NA	1.28057	246.106	546.921	477.423	240.303	128.983	187.243	151.033	153.74	Ankyrin repeat|Ankyrin repeat-containing domain|Ankyrin repeat-containing domain superfamily__IPR002110|IPR020683|IPR036770	mRNA
BGLB018462	Bg18462	ankyrin repeat-containing protein C6C3.08-like			NA	2.63609	4.26774	44.0647	23.9975	0	0	8.42268	0	1.96264	Ankyrin repeat|Ankyrin repeat-containing domain|Ankyrin repeat-containing domain superfamily__IPR002110|IPR020683|IPR036770	mRNA
BGLB032839	Bg32839	arachidonate 12-lipoxygenase, 12R-type-like, partial	arachidonate lipoxygenase		NA	2.54638	4.26774	7.77613	15.1563	2.79422	0	2.59159	0	1.30843	Lipoxygenase|Lipoxygenase, C-terminal|Lipoxigenase, C-terminal domain superfamily__IPR000907|IPR013819|IPR036226	mRNA
BGLB007659	Bg7659	arachidonate 5-lipoxygenase-like isoform X1			NA	2.61262	4.26774	23.3284	15.1563	4.19132	1.24621	5.18319	0	0	Lipoxygenase|PLAT/LH2 domain|Lipoxygenase, C-terminal|Lipoxigenase, C-terminal domain superfamily|PLAT/LH2 domain superfamily|Catalase core domain superfamily__IPR000907|IPR001024|IPR013819|IPR036226|IPR036392|IPR037060	mRNA
BGLB029570	Bg29570	arginase-1-like (LOC106075632), partial mRNA	arginase-1		Metabolic	3.52193	83.9322	18.1443	41.6798	156.476	4.98484	7.12688	6.12297	6.54214	Ureohydrolase|Ureohydrolase domain superfamily__IPR006035|IPR023696	mRNA
BGLB021467	Bg21467	arginase-1-like isoform X1			Metabolic	3.42485	68.2838	229.396	130.092	33.5306	1.24621	15.5496	7.14346	17.6638	Ureohydrolase|Arginase|Ureohydrolase, manganese-binding site|Ureohydrolase domain superfamily__IPR006035|IPR014033|IPR020855|IPR023696	mRNA
BGLB040100	Bg40100	arginase-1-like isoform X1			Metabolic	3.17167	820.829	594.874	943.479	1193.13	101.566	93.2974	88.7831	109.254	Ureohydrolase|Arginase|Ureohydrolase, manganese-binding site|Ureohydrolase domain superfamily__IPR006035|IPR014033|IPR020855|IPR023696	mRNA
BGLB009629	Bg9629	ATP-binding cassette sub-family A member 2-like	ATP-binding cassette sub-family A member		NA	4.07366	5.69032	28.5125	7.57815	2.79422	1.24621	0	0	0	ABC transporter-like|ABC transporter A|P-loop containing nucleoside triphosphate hydrolase__IPR003439|IPR026082|IPR027417	mRNA
BGLB022331	Bg22331	ATP-binding cassette sub-family A member 2-like			NA	4.0793	5.69032	22.0324	13.8933	4.19132	0	0	0	1.30843	ABC transporter-like|AAA+ ATPase domain|ABC transporter A|P-loop containing nucleoside triphosphate hydrolase__IPR003439|IPR003593|IPR026082|IPR027417	mRNA
BGLB012056	Bg12056	ATP-binding cassette sub-family A member 3-like			NA	3.06376	22.7613	108.866	77.0445	2.79422	0.623105	20.0849	0	3.27107	ABC transporter-like|AAA+ ATPase domain|ABC transporter A|P-loop containing nucleoside triphosphate hydrolase__IPR003439|IPR003593|IPR026082|IPR027417	mRNA
BGLB004646	Bg4646	ATP-binding cassette sub-family A member 3-like			NA	3.79905	18.4935	11.6642	23.9975	15.3682	0	2.59159	1.02049	0	ABC transporter A|P-loop containing nucleoside triphosphate hydrolase__IPR026082|IPR027417	mRNA
BGLB011490	Bg11490	ATP-binding cassette sub-family A member 3-like			NA	2.88149	17.071	41.4727	27.7865	13.9711	1.24621	4.53529	0	6.54214	ABC transporter A__IPR026082	mRNA
BGLB040193	Bg40193	ATP-binding cassette sub-family A member 3-like isoform X1			NA	3.0829	34.1419	116.642	126.302	20.9566	0	16.1975	0	17.6638	ABC transporter-like|AAA+ ATPase domain|ABC transporter, conserved site|ABC transporter A|P-loop containing nucleoside triphosphate hydrolase__IPR003439|IPR003593|IPR017871|IPR026082|IPR027417	mRNA
BGLB011040	Bg11040	ATP-binding cassette sub-family A member 3-like, partial			NA	2.97681	9.95806	40.1767	40.4168	1.39711	0.623105	5.83109	0	3.92528	ABC transporter A__IPR026082	mRNA
BGLB020288	Bg20288	ATP-binding cassette sub-family A member 3-like, partial			NA	3.24431	8.53548	46.6568	35.3647	8.38265	0	5.18319	0	3.92528	ABC transporter-like|ABC transporter A|P-loop containing nucleoside triphosphate hydrolase__IPR003439|IPR026082|IPR027417	mRNA
BGLB026197	Bg26197	ATP-binding cassette sub-family A member 7-like			NA	2.90417	8.53548	25.9204	18.9454	2.79422	0	3.88739	1.02049	1.30843	ABC transporter-like|ABC transporter A|P-loop containing nucleoside triphosphate hydrolase__IPR003439|IPR026082|IPR027417	mRNA
BGLB024992	Bg24992	ATP-binding cassette sub-family A member 8-A-like, partial			NA	3.86058	8.53548	55.7289	35.3647	5.58843	0	3.23949	0	2.61686	ABC transporter-like|ABC transporter A|P-loop containing nucleoside triphosphate hydrolase__IPR003439|IPR026082|IPR027417	mRNA
BGLB028816	Bg28816	ATP-dependent 6-phosphofructokinase-like	ATP-dependent 6-phosphofructokinase		NA	3.58387	9.95806	33.6965	13.8933	5.58843	0	2.59159	0	1.30843	Phosphofructokinase domain|ATP-dependent 6-phosphofructokinase|Phosphofructokinase superfamily__IPR000023|IPR022953|IPR035966	mRNA
BGLB012286	Bg12286	ATP-dependent 6-phosphofructokinase, muscle type-like			NA	2.23298	19.9161	23.3284	21.4714	8.38265	0.623105	6.47899	2.04099	5.23371	Phosphofructokinase domain|ATP-dependent 6-phosphofructokinase|Phosphofructokinase superfamily__IPR000023|IPR022953|IPR035966	mRNA
BGLB013805	Bg13805	ATP-dependent DNA helicase Q1-like, partial	ATP-dependent DNA helicase		NA	4.13644	21.3387	206.067	133.881	6.98554	1.24621	11.0143	2.04099	5.23371	Helicase, C-terminal|DNA helicase, ATP-dependent, RecQ type|P-loop containing nucleoside triphosphate hydrolase|ATP-dependent DNA helicase RecQ, zinc-binding domain__IPR001650|IPR004589|IPR027417|IPR032284	mRNA
BGLB019522	Bg19522	ATP-dependent DNA helicase Q4 [Aplysia californica]			NA	2.61045	12.8032	2.59204	7.57815	4.19132	1.24621	0.647899	0	1.30843	Zinc finger, CCHC-type|Zinc finger, CCHC-type superfamily__IPR001878|IPR036875	mRNA
BGLB040268	Bg40268	baculoviral IAP repeat-containing protein 2-like	baculoviral IAP repeat-containing protein		NA	3.99682	8.53548	32.4005	27.7865	5.58843	0	1.2958	0	1.96264	Zinc finger, RING-type__IPR001841	mRNA
BGLB040269	Bg40269	baculoviral IAP repeat-containing protein 7-like			NA	4.07734	22.7613	108.866	77.0445	23.7508	0	6.47899	0	5.88792	Zinc finger, RING-type|Zinc finger, RING/FYVE/PHD-type|E3 ubiquitin-protein ligase BOI-like__IPR001841|IPR013083|IPR017066	mRNA
BGLB027040	Bg27040	baculoviral IAP repeat-containing protein 7-like			NA	1.43603	101.003	46.6568	136.407	169.05	36.7632	59.6067	29.5944	40.5613	BIR repeat__IPR001370	mRNA
BGLB020732	Bg20732	baculoviral IAP repeat-containing protein 8-like			NA	2.88038	7.1129	24.6244	30.3126	0	0	5.83109	0	1.30843	Zinc finger, RING-type|Zinc finger, RING/FYVE/PHD-type|E3 ubiquitin-protein ligase BOI-like__IPR001841|IPR013083|IPR017066	mRNA
BGLB032868	Bg32868	beta-1,3-galactosyl-O-glycosyl-glycoprotein beta-1,6-N-acetylglucosaminyltransferase-like	beta-1,3-galactosyl-O-glycosyl-glycoprotein beta-1,6-N-acetylglucosaminyltransferase		NA	3.67368	31.2968	125.714	85.8857	25.1479	0.623105	12.3101	4.08198	2.61686	Glycosyl transferase, family 14__IPR003406	mRNA
BGLB013213	Bg13213	beta-1,3-galactosyl-O-glycosyl-glycoprotein beta-1,6-N-acetylglucosaminyltransferase-like			NA	3.68808	7.1129	24.6244	8.84117	6.98554	0	1.2958	1.02049	0	Glycosyl transferase, family 14__IPR003406	mRNA
BGLB014114	Bg14114	beta-1,3-galactosyltransferase 1-like	beta-1,3-galactosyltransferase		NA	1.76713	45.5226	104.978	73.2554	46.1046	14.3314	46.0008	6.12297	11.7758	Glycosyl transferase, family 31__IPR002659	mRNA
BGLB030737	Bg30737	beta-1,3-galactosyltransferase 1-like			NA	3.18968	28.4516	37.5846	44.2059	4.19132	0.623105	3.23949	4.08198	3.27107	Glycosyl transferase, family 31__IPR002659	mRNA
BGLB037110	Bg37110	beta-1,3-galactosyltransferase 1-like			NA	3.11161	38.4097	98.4976	83.3596	20.9566	0.623105	7.12688	5.10247	13.7385	Glycosyl transferase, family 31__IPR002659	mRNA
BGLB003732	Bg3732	beta-1,3-galactosyltransferase 5-like			NA	2.60661	31.2968	103.682	90.9378	29.3393	0	16.1975	15.3074	9.15899	Glycosyl transferase, family 31__IPR002659	mRNA
BGLB029400	Bg29400	beta-1,3-galactosyltransferase 5-like			NA	3.83169	35.5645	119.234	83.3596	26.545	1.24621	11.0143	1.02049	3.92528	Glycosyl transferase, family 31__IPR002659	mRNA
BGLB039328	Bg39328	beta-1,3-galactosyltransferase 5-like			NA	3.21212	9.95806	28.5125	49.258	9.77975	0	4.53529	2.04099	2.61686	Glycosyl transferase, family 31__IPR002659	mRNA
BGLB037811	Bg37811	beta-1,3-glucan-binding protein-like (LOC106051403), mRNA	beta-1,3-glucan-binding protein		NA	4.42155	8.53548	10.3682	1.26302	32.1335	0	0	1.02049	0	NA	ncRNA
BGLB026799	Bg26799	beta-1,3-glucan-binding protein-like (LOC106051403), mRNA			NA	3.57504	14.2258	36.2886	2.52605	86.6207	0.623105	8.42268	0	1.30843	NA	ncRNA
BGLB004992	Bg4992	beta-N-acetyl-D-glucosaminide beta-1,4-N-acetylglucosaminyl-transferase-like	beta-N-acetyl-D-glucosaminide beta-1,4-N-acetylglucosaminyl-transferase		NA	1.51107	34.1419	31.1045	34.1017	12.574	12.4621	12.3101	3.06148	10.4674	Beta-1,4-galactosyltransferase|Galactosyltransferase, C-terminal|Galactosyltransferase, N-terminal|Nucleotide-diphospho-sugar transferases__IPR003859|IPR027791|IPR027995|IPR029044	mRNA
BGLB012842	Bg12842	beta-N-acetyl-D-glucosaminide beta-1,4-N-acetylglucosaminyl-transferase-like isoform X1			NA	3.70686	9.95806	68.6891	45.4689	13.9711	0	3.88739	2.04099	3.27107	Beta-1,4-galactosyltransferase|Galactosyltransferase, C-terminal|Galactosyltransferase, N-terminal|Nucleotide-diphospho-sugar transferases__IPR003859|IPR027791|IPR027995|IPR029044	mRNA
BGLB021257	Bg21257	Biomphalaria glabrata strain 1742 NADH dehydrogenase subunit 4 (ND4)	Biomphalaria glabrata mitochondrion genes		NA	11.0721	43791.3	6.4801	3.78907	9.77975	4.36173	5.18319	4.08198	5.23371	NA	pseudogenic_transcript
BGLB031083	Bg31083	Biomphalaria glabrata strain 1742 NADH dehydrogenase subunit 5 (ND5)			NA	8.46732	33743.6	20.7363	30.3126	37.7219	18.6931	27.2117	28.5739	19.6264	NA	pseudogenic_transcript
BGLB022629	Bg22629	Biomphalaria glabrata strain 1742 cytochrome c oxidase subunit III (COX3)			NA	7.23972	79449.7	178.851	150.3	169.05	101.566	126.988	143.89	155.049	NA	pseudogenic_transcript
BGLB023389	Bg23389	Biomphalaria glabrata strain G-72 M line ATP synthase F0 subunit 8 (ATP8)			NA	3.80181	2475.29	88.1294	103.568	69.8554	46.1097	49.8882	53.0657	45.795	NA	pseudogenic_transcript
BGLB032276	Bg32276	Biomphalaria glabrata strain G-72 M line NADH dehydrogenase subunit 4L (ND4L)			NA	8.56214	2193.62	5.18408	1.26302	1.39711	0.623105	0	3.06148	0.654214	NA	pseudogenic_transcript
BGLB024842	Bg24842	Biomphalaria glabrata strain G-72 M line NADH dehydrogenase subunit 3 (ND3)			NA	4.78926	3577.79	45.3607	18.9454	18.1624	19.9393	38.226	29.5944	43.1781	NA	pseudogenic_transcript
BGLB032592	Bg32592	Biomphalaria glabrata strain G-72 M line ATP synthase F0 subunit 6 (ATP6)			NA	9.19128	47438.8	14.2562	15.1563	18.1624	16.2007	18.1412	15.3074	30.0938	NA	pseudogenic_transcript
BGLB039788	Bg39788	Biomphalaria glabrata strain G-72 M line cytochrome c oxidase subunit II (COXII)			NA	10.4263	124306	22.0324	13.8933	20.9566	21.1856	23.3243	14.2869	30.0938	NA	pseudogenic_transcript
BGLB036370	Bg36370	Biomphalaria glabrata strain G-72 M line NADH dehydrogenase subunit 1 (ND1)			NA	4.28108	56191.9	1273.99	1679.82	1595.5	792.589	809.873	869.462	650.943	NA	pseudogenic_transcript
BGLB034008	Bg34008	C-C chemokine receptor type 1-like	C-C chemokine receptor type 1		NA	2.41381	21.3387	57.0249	55.5731	1.39711	1.24621	11.6622	4.08198	7.19635	G protein-coupled receptor, rhodopsin-like|GPCR, rhodopsin-like, 7TM__IPR000276|IPR017452	mRNA
BGLB032249	Bg32249	C-C chemokine receptor type 1-like			NA	3.56381	5.69032	14.2562	10.1042	1.39711	0	1.2958	0	0	NA	mRNA
BGLB027239	Bg27239	C-type lectin domain family 3 member A-like (LOC106066901), transcript variant X1, mRNA	C-type lectin domain family		NA	2.66648	24.1839	37.5846	36.6277	114.563	4.36173	15.5496	7.14346	5.23371	C-type lectin-like|C-type lectin-like/link domain superfamily|C-type lectin fold__IPR001304|IPR016186|IPR016187	mRNA
BGLB025708	Bg25708	C-type lectin domain family 7 member A-like, partial			Adhesion/Carbohydrate binding/Pattern recognition	3.44262	863.506	931.839	946.006	1651.38	15.5776	270.174	63.2707	53.6455	C-type lectin-like|C-type lectin-like/link domain superfamily|C-type lectin fold__IPR001304|IPR016186|IPR016187	mRNA
BGLB029249	Bg29249	calcitonin receptor-like protein 1 (LOC106064272), partial mRNA	calcitonin receptor-like protein 1		NA	2.85586	8.53548	73.8732	49.258	1.39711	0	7.12688	4.08198	5.88792	GPCR, family 2, extracellular hormone receptor domain|GPCR family 2, extracellular hormone receptor domain superfamily__IPR001879|IPR036445	mRNA
BGLB027171	Bg27171	calcitonin receptor-like protein 1, partial			NA	4.55716	17.071	76.4652	66.9403	4.19132	0	3.23949	1.02049	1.30843	GPCR, family 2, extracellular hormone receptor domain|GPCR family 2, extracellular hormone receptor domain superfamily__IPR001879|IPR036445	mRNA
BGLB025820	Bg25820	calmodulin-A-like	calmodulin		Cell adhesion	3.00131	44.1	73.8732	123.776	41.9132	2.49242	16.8454	10.2049	4.5795	EF-hand domain|EF-hand domain pair|EF-Hand 1, calcium-binding site__IPR002048|IPR011992|IPR018247	mRNA
BGLB037864	Bg37864	calmodulin-like protein 5 [Mizuhopecten yessoensis]			NA	3.29063	27.029	11.6642	0	0	0	0	0	2.61686	EF-hand domain|EF-hand domain pair__IPR002048|IPR011992	mRNA
BGLB024515	Bg24515	carbohydrate sulfotransferase 3-like isoform X1	carbohydrate sulfotransferase		NA	2.37831	2.84516	10.3682	13.8933	2.79422	0	3.23949	0	1.30843	Sulfotransferase domain|P-loop containing nucleoside triphosphate hydrolase__IPR000863|IPR027417	mRNA
BGLB019512	Bg19512	carbohydrate sulfotransferase 5-like			NA	1.69607	27.029	57.0249	59.3622	12.574	3.73863	20.0849	10.2049	13.0843	Sulfotransferase domain|P-loop containing nucleoside triphosphate hydrolase__IPR000863|IPR027417	mRNA
BGLB020030	Bg20030	carbonic anhydrase 14-like, partial	carbonic anhydrase		NA	1.9792	9.95806	24.6244	16.4193	8.38265	5.60794	3.23949	5.10247	0	Alpha carbonic anhydrase domain|Carbonic anhydrase, alpha-class|Alpha carbonic anhydrase domain superfamily__IPR001148|IPR023561|IPR036398	mRNA
BGLB006046	Bg6046	carbonic anhydrase 2-like			NA	1.04169	35.5645	22.0324	25.2605	40.5161	9.96967	13.6059	15.3074	20.2806	Alpha carbonic anhydrase domain|Carbonic anhydrase, alpha-class, conserved site|Carbonic anhydrase, alpha-class|Alpha carbonic anhydrase domain superfamily__IPR001148|IPR018338|IPR023561|IPR036398	mRNA
BGLB028110	Bg28110	carbonic anhydrase 2-like, partial			NA	2.53201	8.53548	14.2562	8.84117	4.19132	1.24621	0	3.06148	0.654214	Alpha carbonic anhydrase domain|Carbonic anhydrase, alpha-class, conserved site|Carbonic anhydrase, CA4|Carbonic anhydrase, alpha-class|Alpha carbonic anhydrase domain superfamily__IPR001148|IPR018338|IPR018343|IPR023561|IPR036398	mRNA
BGLB040291	Bg40291	catalase-like	catalase		Cell adhesion	2.9626	5.69032	80.3533	3.78907	22.3537	0	7.12688	2.04099	3.92528	Catalase immune-responsive domain|Catalase core domain|Catalase, mono-functional, haem-containing|Catalase superfamily|Catalase, mono-functional, haem-containing, clades 1 and 3|Catalase core domain superfamily__IPR010582|IPR011614|IPR018028|IPR020835|IPR024711|IPR037060	mRNA
BGLB000042	Bg42	catalase-like			Cell adhesion	3.7261	348.532	1148.27	874.013	198.389	3.11552	111.439	26.5329	51.6829	Catalase haem-binding site|Catalase immune-responsive domain|Catalase core domain|Catalase, mono-functional, haem-containing|Catalase superfamily|Catalase core domain superfamily__IPR002226|IPR010582|IPR011614|IPR018028|IPR020835|IPR037060	mRNA
BGLB034986	Bg34986	cell adhesion molecule 2-like	cell adhesion molecule 2		NA	3.62127	1.42258	0	77.0445	1.39711	1.86931	1.9437	0	1.30843	Immunoglobulin subtype 2|Immunoglobulin subtype|Immunoglobulin-like domain|CD80-like, immunoglobulin C2-set|Immunoglobulin-like fold|Immunoglobulin-like domain superfamily__IPR003598|IPR003599|IPR007110|IPR013162|IPR013783|IPR036179	mRNA
BGLB028919	Bg28919	cell adhesion molecule 2-like			NA	5.62446	0	0	71.9924	0	0	0	0	0	Immunoglobulin subtype 2|Immunoglobulin subtype|Immunoglobulin-like domain|Immunoglobulin-like fold|Immunoglobulin-like domain superfamily__IPR003598|IPR003599|IPR007110|IPR013783|IPR036179	mRNA
BGLB033915	Bg33915	cell adhesion molecule 2-like, partial			NA	3.88608	0	2.59204	45.4689	1.39711	0	0.647899	0	1.30843	Immunoglobulin subtype 2|Immunoglobulin subtype|Immunoglobulin-like domain|Immunoglobulin-like fold|Immunoglobulin-like domain superfamily__IPR003598|IPR003599|IPR007110|IPR013783|IPR036179	mRNA
BGLB032633	Bg32633	cell death abnormality protein 1-like	cell death abnormality protein 1		NA	2.73628	2.84516	7.77613	5.0521	1.39711	0	1.2958	0	0	NA	mRNA
BGLB024186	Bg24186	cell death abnormality protein 1-like			NA	3.05603	8.53548	16.8483	15.1563	2.79422	0	2.59159	0	1.30843	NA	mRNA
BGLB023419	Bg23419	cell death abnormality protein 1-like			NA	2.60642	2.84516	9.07215	7.57815	0	0	0.647899	0	1.30843	NA	mRNA
BGLB025915	Bg25915	cell death abnormality protein 1-like isoform X1			NA	1.08375	66.8613	27.2164	74.5185	62.8698	28.0397	30.4512	22.4509	27.477	NA	mRNA
BGLB034583	Bg34583	cell death abnormality protein 1-like, partial			NA	4.01722	11.3806	63.505	41.6798	11.1769	0	5.18319	0	1.30843	Galactose-binding-like domain superfamily__IPR008979	mRNA
BGLB022229	Bg22229	centrosomal protein of 41 kDa-like isoform X1	centrosomal protein		NA	1.21845	200.584	408.247	313.23	148.093	102.812	144.481	105.111	106.637	Rhodanese-like domain|Rhodanese-like domain superfamily__IPR001763|IPR036873	mRNA
BGLB036336	Bg36336	centrosomal protein of 95 kDa-like			NA	1.21965	204.852	413.431	303.126	226.331	113.405	156.144	102.049	120.375	Centrosomal protein of 95kDa__IPR026619	mRNA
BGLB020160	Bg20160	choline transporter-like protein 2	choline transporter-like protein 2		NA	4.26118	5.69032	24.6244	20.2084	1.39711	0	1.2958	0	0	Choline transporter-like__IPR007603	mRNA
BGLB031762	Bg31762	choline transporter-like protein 2, partial			NA	3.44972	4.26774	28.5125	21.4714	0	0	2.59159	1.02049	0	Choline transporter-like__IPR007603	mRNA
BGLB001351	Bg1351	chymotrypsin-like elastase family member 2A	chymotrypsin-like elastase family member 2A		Protease	3.47207	14.2258	24.6244	17.6823	2.79422	0	1.2958	2.04099	0.654214	Serine proteases, trypsin domain|Peptidase S1A, chymotrypsin family|Peptidase S1, PA clan|Serine proteases, trypsin family, histidine active site__IPR001254|IPR001314|IPR009003|IPR018114	mRNA
BGLB010502	Bg10502	chymotrypsin-like elastase family member 2A isoform X1			Protease	2.21035	1.42258	10.3682	15.1563	5.58843	0	2.59159	0	3.27107	Serine proteases, trypsin domain|Peptidase S1A, chymotrypsin family|Peptidase S1, PA clan|Serine proteases, trypsin family, histidine active site__IPR001254|IPR001314|IPR009003|IPR018114	mRNA
BGLB020166	Bg20166	chymotrypsinogen A-like	chymotrypsinogen		NA	2.64463	4.26774	7.77613	11.3672	0	2.49242	0	0	0	Serine proteases, trypsin domain|Peptidase S1A, chymotrypsin family|Peptidase S1, PA clan|Serine proteases, trypsin family, histidine active site|Serine proteases, trypsin family, serine active site__IPR001254|IPR001314|IPR009003|IPR018114|IPR033116	mRNA
BGLB032897	Bg32897	chymotrypsinogen B-like			NA	3.64413	25.6064	107.57	93.4638	22.3537	0	14.2538	1.02049	3.27107	Serine proteases, trypsin domain|Peptidase S1A, chymotrypsin family|Peptidase S1, PA clan__IPR001254|IPR001314|IPR009003	mRNA
BGLB038431	Bg38431	cilia- and flagella-associated protein 157 [Aplysia californica]	cilia- and flagella-associated protein		NA	3.29104	157.906	581.913	538.049	118.754	6.23105	82.2831	21.4304	31.4023	Cilia- and flagella-associated protein 157__IPR038844	mRNA
BGLB040057	Bg40057	cilia- and flagella-associated protein 157 [Castor canadensis]			NA	2.9586	9.95806	34.9926	41.6798	4.19132	0	8.42268	0	1.96264	Cilia- and flagella-associated protein 157__IPR038844	mRNA
BGLB008983	Bg8983	cilia- and flagella-associated protein 299 isoform X1 [Aplysia californica]			NA	3.27093	44.1	151.634	141.459	34.9277	4.98484	14.2538	8.16396	9.81321	Protein of unknown function DUF4464__IPR027887	mRNA
BGLB008982	Bg8982	cilia- and flagella-associated protein 299 isoform X1 [Aplysia californica]			NA	3.51923	17.071	66.0971	60.6252	6.98554	0	6.47899	2.04099	3.27107	Protein of unknown function DUF4464__IPR027887	mRNA
BGLB037241	Bg37241	cilia- and flagella-associated protein 52-like, partial			NA	3.30687	5.69032	60.913	30.3126	0	0	5.18319	0	3.27107	WD40/YVTN repeat-like-containing domain superfamily|Cilia- and flagella-associated protein 52|WD40-repeat-containing domain superfamily__IPR015943|IPR033015|IPR036322	mRNA
BGLB033863	Bg33863	cilia- and flagella-associated protein 58-like			NA	3.55635	34.1419	112.754	79.5706	18.1624	0.623105	16.8454	0	1.96264	NA	mRNA
BGLB033197	Bg33197	cilia- and flagella-associated protein 58-like isoform X1			NA	2.4608	438.155	1502.09	1422.17	255.671	102.189	254.624	124.5	174.675	NA	mRNA
BGLB026044	Bg26044	cilia- and flagella-associated protein 77 isoform X2 [Aplysia californica]			NA	3.90387	65.4387	274.756	189.454	71.2525	0	16.1975	8.16396	14.3927	Cilia- and flagella-associated protein 77__IPR029147	mRNA
BGLB004943	Bg4943	coiled-coil domain-containing protein 103-like	coiled-coil domain-containing protein		NA	1.23904	45.5226	64.801	73.2554	61.4727	15.5776	36.9302	27.5534	22.8975	RNA-polymerase II-associated protein 3-like, C-terminal domain|Dynein attachment factor, N-terminal__IPR025986|IPR031733	mRNA
BGLB019866	Bg19866	coiled-coil domain-containing protein 103-like			NA	1.64604	34.1419	58.3209	40.4168	16.7653	14.9545	16.1975	7.14346	8.50478	RNA-polymerase II-associated protein 3-like, C-terminal domain__IPR025986	mRNA
BGLB030559	Bg30559	coiled-coil domain-containing protein 112-like			NA	1.30841	298.742	185.331	299.337	322.732	82.8729	175.58	89.8035	97.4779	Coiled-coil domain-containing protein CCDC148/CCDC112__IPR039902	mRNA
BGLB038403	Bg38403	coiled-coil domain-containing protein 136-like			NA	3.21776	11.3806	42.7687	31.5756	2.79422	0	3.23949	1.02049	3.92528	NA	mRNA
BGLB039364	Bg39364	coiled-coil domain-containing protein 137 [Aplysia californica]			NA	1.15841	66.8613	77.7613	85.8857	115.96	41.748	27.2117	35.7173	49.7203	Coiled-coil domain-containing protein 137__IPR026680	mRNA
BGLB029049	Bg29049	coiled-coil domain-containing protein 148-like			NA	1.35394	93.8903	167.187	159.141	153.682	35.517	85.5226	56.1272	46.4492	Coiled-coil domain-containing protein CCDC148/CCDC112__IPR039902	mRNA
BGLB039481	Bg39481	coiled-coil domain-containing protein 15-like			NA	1.03275	310.122	224.212	301.863	346.483	133.968	193.074	128.582	121.684	Coiled-coil domain-containing protein 15__IPR037693	mRNA
BGLB032196	Bg32196	coiled-coil domain-containing protein 18-like isoform X1			NA	3.04415	860.661	4072.1	3930.53	550.46	61.6874	682.237	159.197	236.825	Coiled-coil domain-containing protein 18/Cytoskeletal protein Sojo__IPR029613	mRNA
BGLB035768	Bg35768	coiled-coil domain-containing protein 18-like, partial			NA	3.31116	21.3387	60.913	47.9949	18.1624	0.623105	9.71848	0	3.27107	Coiled-coil domain-containing protein 18/Cytoskeletal protein Sojo__IPR029613	mRNA
BGLB025423	Bg25423	coiled-coil domain-containing protein 37-like			NA	1.02409	805.18	754.284	961.162	916.503	382.586	575.982	350.03	380.752	Domain of unknown function DUF4200__IPR025252	mRNA
BGLB038404	Bg38404	coiled-coil domain-containing protein 96-like			NA	1.16133	122.342	76.4652	167.982	101.989	39.8787	56.3672	51.0247	61.4961	Domain of unknown function DUF4201__IPR025254	mRNA
BGLB038529	Bg38529	coiled-coil domain-containing protein C16orf93 homolog isoform X1			NA	1.10988	476.564	653.195	646.669	582.594	270.427	364.119	239.816	217.853	Flagellar C1a complex subunit C1a-32__IPR032727	mRNA
BGLB026702	Bg26702	coiled-coil-helix-coiled-coil-helix domain-containing protein 2-like	coiled-coil-helix-coiled-coil-helix domain-containing protein		NA	4.53856	9.95806	45.3607	41.6798	13.9711	0	0	2.04099	1.30843	NA	mRNA
BGLB029431	Bg29431	coiled-coil-helix-coiled-coil-helix domain-containing protein 2-like (LOC106071876), mRNA			NA	2.85845	5.69032	20.7363	20.2084	2.79422	1.24621	0.647899	1.02049	2.61686	NA	ncRNA
BGLB018413	Bg18413	coiled-coil-helix-coiled-coil-helix domain-containing protein 5-like			NA	1.27249	321.503	408.247	529.207	389.793	139.575	215.102	148.992	177.946	IMS import disulfide relay-system, CHCH-CHCH-like Cx9C__IPR031731	mRNA
BGLB022875	Bg22875	collagen alpha-4(VI) chain-like	collagen alpha		NA	3.16795	231.881	124.418	171.771	440.089	17.4469	34.3386	33.6763	20.9348	von Willebrand factor, type A|von Willebrand factor A-like domain superfamily__IPR002035|IPR036465	mRNA
BGLB027584	Bg27584	collagen alpha-6(VI) chain-like			Biomineralization/Cytoskeleton/Tissue growth	1.60726	716.98	255.316	407.957	683.186	138.329	161.327	156.136	220.47	von Willebrand factor, type A|von Willebrand factor A-like domain superfamily__IPR002035|IPR036465	mRNA
BGLB022979	Bg22979	cyclic nucleotide-binding domain-containing protein 2-like [Pecten maximus]	cyclic nucleotide-binding domain-containing protein		NA	2.94095	5.69032	66.0971	20.2084	5.58843	0	7.77478	1.02049	2.61686	Cyclic nucleotide-binding domain|RmlC-like jelly roll fold|Cyclic nucleotide-binding-like__IPR000595|IPR014710|IPR018490	mRNA
BGLB025461	Bg25461	cyclic nucleotide-binding domain-containing protein 2-like isoform X3 [Patiria miniata]			NA	3.77645	22.7613	57.0249	69.4664	8.38265	0	5.83109	1.02049	3.27107	NA	mRNA
BGLB013460	Bg13460	cysteine-rich motor neuron 1 protein-like	cysteine-rich motor neuron 1 protein		Metal binding and transport	1.73281	34.1419	22.0324	49.258	58.6785	13.7083	15.5496	11.2254	7.85057	Insulin-like growth factor-binding protein, IGFBP|Growth factor receptor cysteine-rich domain superfamily|Insulin-like growth factor binding protein-related protein (IGFBP-rP), MAC25__IPR000867|IPR009030|IPR011390	mRNA
BGLB010708	Bg10708	cysteine-rich motor neuron 1 protein-like			Metal binding and transport	2.58951	31.2968	23.3284	66.9403	79.6351	5.60794	11.6622	5.10247	9.81321	Antistasin-like domain|Hirudin/antistatin__IPR004094|IPR011061	mRNA
BGLB032057	Bg32057	cytochrome c oxidase subunit 6A2, mitochondrial-like isoform X1	cytochrome c oxidase subunit		ATP biosynthesis	3.10312	179.245	418.615	275.339	156.476	9.34657	59.6067	21.4304	28.1312	Cytochrome c oxidase, subunit VIa|Cytochrome c oxidase, subunit VIa superfamily__IPR001349|IPR036418	mRNA
BGLB008375	Bg8375	cytochrome c oxidase subunit 6B-like			ATP biosynthesis	2.53968	281.671	706.331	666.877	248.685	28.0397	142.538	81.6396	73.9262	Cytochrome c oxidase, subunit VIb|Cytochrome c oxidase, subunit VIb superfamily__IPR003213|IPR036549	mRNA
BGLB035778	Bg35778	cytochrome c oxidase subunit 7C, mitochondrial-like isoform X1			ATP biosynthesis	2.39253	318.658	650.603	872.75	272.436	38.6325	192.426	93.8855	76.543	Cytochrome c oxidase subunit VIIc|Cytochrome c oxidase subunit VIIc superfamily__IPR004202|IPR036636	mRNA
BGLB038790	Bg38790	D-arabinono-1,4-lactone oxidase [Mytilus galloprovincialis]	D-arabinono-1,4-lactone oxidase		NA	1.8259	4070	2901.79	4209.66	3668.8	858.015	1155.2	779.658	1394.78	D-arabinono-1,4-lactone oxidase__IPR007173	mRNA
BGLB037332	Bg37332	D-arabinono-1,4-lactone oxidase-like			NA	1.27111	1381.33	767.244	775.497	1437.62	400.033	437.979	352.071	616.269	FAD linked oxidase, N-terminal|L-gulonolactone/D-arabinono-1,4-lactone oxidase|FAD-binding domain, PCMH-type|FAD-binding, type PCMH, subdomain 1|FAD-binding, type PCMH, subdomain 2|FAD-binding, type PCMH-like superfamily__IPR006094|IPR010031|IPR016166|IPR016167|IPR016169|IPR036318	mRNA
BGLB035798	Bg35798	D(2) dopamine receptor A-like isoform X1	D(2) dopamine receptor		NA	1.4362	123.764	33.6965	75.7815	114.563	32.4014	41.4655	27.5534	26.1686	G protein-coupled receptor, rhodopsin-like|GPCR, rhodopsin-like, 7TM__IPR000276|IPR017452	mRNA
BGLB029145	Bg29145	D(2) dopamine receptor-like			NA	2.6657	2.84516	29.8085	7.57815	1.39711	0	0.647899	2.04099	2.61686	G protein-coupled receptor, rhodopsin-like|GPCR, rhodopsin-like, 7TM__IPR000276|IPR017452	mRNA
BGLB024883	Bg24883	D(3) dopamine receptor-like, partial			NA	3.00624	4.26774	34.9926	31.5756	0	0	5.18319	1.02049	1.30843	G protein-coupled receptor, rhodopsin-like|GPCR, rhodopsin-like, 7TM__IPR000276|IPR017452	mRNA
BGLB026838	Bg26838	DC-STAMP domain-containing protein 1-like	DC-STAMP domain-containing protein		NA	2.31592	8.53548	14.2562	7.57815	1.39711	0	4.53529	0	0.654214	Dendritic cell-specific transmembrane protein-like__IPR012858	mRNA
BGLB026683	Bg26683	DC-STAMP domain-containing protein 2-like			NA	2.82625	29.8742	90.7215	31.5756	12.574	3.73863	11.0143	0	7.19635	Dendritic cell-specific transmembrane protein-like__IPR012858	mRNA
BGLB028646	Bg28646	death-associated inhibitor of apoptosis 2-like	death-associated inhibitor of apoptosis 2		NA	1.08614	72.5516	53.1369	41.6798	54.4872	22.4318	21.3807	26.5329	33.3649	Zinc finger, RING-type|E3 ubiquitin-protein ligase BOI-like__IPR001841|IPR017066	mRNA
BGLB040023	Bg40023	death-associated inhibitor of apoptosis 2-like			NA	2.80538	36.9871	123.122	102.305	16.7653	3.73863	20.0849	3.06148	11.7758	Zinc finger, RING-type__IPR001841	mRNA
BGLB021049	Bg21049	deoxynucleoside triphosphate triphosphohydrolase SAMHD1-like	deoxynucleoside triphosphate triphosphohydrolase SAMHD1		NA	5.52681	66.8613	0	29.0496	0	0.623105	0	0	0	NA	mRNA
BGLB030428	Bg30428	deoxynucleoside triphosphate triphosphohydrolase SAMHD1-like			NA	6.84077	135.145	0	34.1017	0	0	0	0	0	NA	mRNA
BGLB030239	Bg30239	deoxynucleoside triphosphate triphosphohydrolase SAMHD1-like			NA	3.12336	28.4516	2.59204	18.9454	5.58843	3.11552	1.9437	0	0	NA	mRNA
BGLB019581	Bg19581	deoxynucleoside triphosphate triphosphohydrolase SAMHD1-like (LOC106060136), transcript variant X5, mRNA			NA	1.84475	19.9161	5.18408	10.1042	19.5595	4.98484	5.18319	2.04099	1.96264	NA	ncRNA
BGLB030345	Bg30345	deoxynucleoside triphosphate triphosphohydrolase SAMHD1-like, partial			NA	4.55103	34.1419	0	13.8933	0	0.623105	0	0	0	HD/PDEase domain|HD domain__IPR003607|IPR006674	mRNA
BGLB036196	Bg36196	deoxynucleoside triphosphate triphosphohydrolase SAMHD1-like, partial			NA	3.68253	38.4097	1.29602	11.3672	0	0	1.2958	0	1.30843	HD/PDEase domain|HD domain__IPR003607|IPR006674	mRNA
BGLB009400	Bg9400	dermatopontin-like	dermatopontin		Cell adhesion	1.51192	315.813	216.436	294.285	670.612	92.2195	154.848	124.5	152.432	Dermatopontin family__IPR026645	mRNA
BGLB013420	Bg13420	dermatopontin-like			Cell adhesion	1.97568	72.5516	31.1045	45.4689	65.6641	15.5776	10.3664	2.04099	25.5143	Dermatopontin family__IPR026645	mRNA
BGLB022690	Bg22690	DgyrCDS2213 [Dimorphilus gyrociliatus]	DgyrCDS2213		NA	1.37053	55.4806	28.5125	55.5731	44.7074	21.1856	16.1975	15.3074	17.6638	Protein of unknown function DUF4291__IPR025633	mRNA
BGLB026212	Bg26212	DgyrCDS8375 [Dimorphilus gyrociliatus]			NA	1.01391	55.4806	29.8085	47.9949	58.6785	12.4621	35.6344	19.3894	26.8228	NA	mRNA
BGLB025396	Bg25396	diphthamide biosynthesis protein 1-like	diphthamide biosynthesis protein		NA	2.46938	81.0871	29.8085	45.4689	39.119	8.72347	11.0143	7.14346	7.19635	Diphthamide synthesis DPH1/DPH2__IPR016435	mRNA
BGLB020595	Bg20595	diphthamide biosynthesis protein 1-like, partial			NA	1.05337	72.5516	119.234	109.883	131.328	30.5321	70.6209	53.0657	53.6455	Diphthamide synthesis DPH1/DPH2|Diphthamide synthesis DHP1/DPH2, eukaryotes and archaea__IPR016435|IPR035435	mRNA
BGLB006520	Bg6520	diphthamide biosynthesis protein 2-like			NA	1.40975	214.81	393.99	327.123	166.256	79.7574	125.044	95.9265	113.179	Diphthamide synthesis DHP2|Diphthamide synthesis DPH1/DPH2__IPR010014|IPR016435	mRNA
BGLB033939	Bg33939	disintegrin and metalloproteinase domain-containing protein 17-like isoform X1	disintegrin and metalloproteinase domain-containing protein 17		NA	1.62651	11.3806	45.3607	70.7294	29.3393	10.5928	17.4933	11.2254	10.4674	Peptidase M12B, ADAM/reprolysin|Disintegrin domain|Peptidase M12B, propeptide|Metallopeptidase, catalytic domain superfamily|ADAM17, membrane-proximal domain|Disintegrin domain superfamily__IPR001590|IPR001762|IPR002870|IPR024079|IPR032029|IPR036436	mRNA
BGLB024958	Bg24958	disintegrin and metalloproteinase domain-containing protein 17-like, partial			NA	2.69455	5.69032	11.6642	7.57815	4.19132	0	3.23949	0	0	Disintegrin domain|ADAM17, membrane-proximal domain|Disintegrin domain superfamily__IPR001762|IPR032029|IPR036436	mRNA
BGLB021921	Bg21921	disintegrin and metalloproteinase domain-containing protein 17-like, partial			NA	2.67731	7.1129	16.8483	11.3672	0	0	2.59159	1.02049	0.654214	Peptidase M12B, ADAM/reprolysin|Metallopeptidase, catalytic domain superfamily__IPR001590|IPR024079	mRNA
BGLB036005	Bg36005	disintegrin and metalloproteinase domain-containing protein 17-like, partial			NA	3.06654	4.26774	9.07215	18.9454	0	1.24621	1.2958	0	0	Peptidase M12B, ADAM/reprolysin|Disintegrin domain|Metallopeptidase, catalytic domain superfamily|ADAM17, membrane-proximal domain|Disintegrin domain superfamily__IPR001590|IPR001762|IPR024079|IPR032029|IPR036436	mRNA
BGLB000499	Bg499	DNA-binding protein D-ETS-4-like isoform X1	DNA-binding protein		NA	1.68777	3313.19	1264.92	2798.86	2984.22	606.904	1045.06	620.461	942.722	Ets domain|Pointed domain|Sterile alpha motif/pointed domain superfamily|Winged helix-like DNA-binding domain superfamily|Winged helix DNA-binding domain superfamily__IPR000418|IPR003118|IPR013761|IPR036388|IPR036390	mRNA
BGLB028432	Bg28432	DNA-binding protein RFX6 [Aplysia californica]			NA	3.0114	2.84516	1.29602	10.1042	9.77975	0	0	1.02049	0.654214	NA	mRNA
BGLB006961	Bg6961	DNA-directed RNA polymerase I subunit RPA12-like	DNA-directed RNA polymerase		NA	1.0759	78.2419	95.9056	88.4117	117.357	46.7328	44.705	42.8608	45.1408	Zinc finger, TFIIS-type|DNA-directed RNA polymerase subunit/transcription factor S|Pol I subunit A12, C-terminal zinc ribbon__IPR001222|IPR012164|IPR034004	mRNA
BGLB002056	Bg2056	DNA-directed RNA polymerase II subunit RPB11-like			NA	1.26065	85.3548	86.8334	99.779	96.4004	33.0245	37.5781	46.9428	35.3275	DNA-directed RNA polymerase Rpb11, 13-16kDa subunit, conserved site|DNA-directed RNA polymerase, RBP11-like dimerisation domain|RNA polymerase, RBP11-like subunit|RNA polymerase RBP11__IPR008193|IPR009025|IPR036603|IPR037685	mRNA
BGLB033487	Bg33487	DNA-directed RNA polymerase III subunit RPC9-like, partial			NA	1.36266	91.0451	95.9056	31.5756	54.4872	31.1552	33.0428	21.4304	19.6264	RNA polymerase subunit RPB4/RPC9|RNA polymerase Rpb4/RPC9, core|HRDC-like superfamily|Rpb4/RPC9 superfamily|DNA-directed RNA polymerase III subunit RPC9__IPR005574|IPR006590|IPR010997|IPR038324|IPR038846	mRNA
BGLB037089	Bg37089	dnaJ homolog subfamily C member 21-like, partial	dnaJ homolog subfamily C member		NA	1.18578	64.0161	66.0971	49.258	74.0467	27.4166	17.4933	31.6353	34.0191	NA	mRNA
BGLB033116	Bg33116	dnaJ homolog subfamily C member 4-like			NA	1.27196	35.5645	57.0249	49.258	33.5306	22.4318	16.8454	19.3894	13.0843	DnaJ domain|Chaperone J-domain superfamily__IPR001623|IPR036869	mRNA
BGLB001486	Bg1486	dnaJ homolog subfamily C member 9-like			NA	1.18665	199.161	264.388	213.451	163.462	94.7119	99.7764	90.824	83.0852	DnaJ domain|DnaJ domain, conserved site|Chaperone J-domain superfamily__IPR001623|IPR018253|IPR036869	mRNA
BGLB009611	Bg9611	dynein heavy chain 1, axonemal-like	dynein heavy chain		NA	3.37781	2.84516	64.801	25.2605	4.19132	0	1.2958	4.08198	2.61686	Dynein heavy chain, AAA module D4|Dynein heavy chain 1, axonemal|Dynein heavy chain|P-loop containing nucleoside triphosphate hydrolase|Dynein heavy chain 3, AAA+ lid domain__IPR024317|IPR026975|IPR026983|IPR027417|IPR041589	mRNA
BGLB023600	Bg23600	dynein heavy chain 1, axonemal-like			NA	3.81595	4.26774	27.2164	10.1042	1.39711	0	0.647899	1.02049	0	Dynein heavy chain 1, axonemal|Dynein heavy chain|P-loop containing nucleoside triphosphate hydrolase|Dynein heavy chain, hydrolytic ATP-binding dynein motor region|Dynein heavy chain, AAA 5 extension domain__IPR026975|IPR026983|IPR027417|IPR035699|IPR041466	mRNA
BGLB016315	Bg16315	dynein heavy chain 1, axonemal-like, partial			NA	2.99791	2.84516	115.346	90.9378	2.79422	2.49242	16.8454	0	5.88792	Dynein heavy chain, domain-2|P-loop containing nucleoside triphosphate hydrolase|Dynein heavy chain, hydrolytic ATP-binding dynein motor region__IPR013602|IPR027417|IPR035699	mRNA
BGLB018023	Bg18023	dynein heavy chain 10, axonemal-like			NA	2.54095	2.84516	31.1045	23.9975	4.19132	0.623105	5.18319	1.02049	2.61686	Dynein heavy chain, C-terminal domain|Dynein heavy chain AAA lid domain__IPR041228|IPR041658	mRNA
BGLB031461	Bg31461	dynein heavy chain 10, axonemal-like			NA	3.24025	2.84516	18.1443	18.9454	2.79422	1.24621	1.9437	0	0	Dynein heavy chain region D6 P-loop domain|Dynein heavy chain AAA lid domain__IPR004273|IPR041658	mRNA
BGLB017416	Bg17416	dynein heavy chain 10, axonemal-like, partial			NA	3.15819	1.42258	79.0573	53.047	2.79422	1.24621	9.71848	1.02049	1.96264	ATPase, dynein-related, AAA domain|Dynein heavy chain, domain-2|Dynein heavy chain|P-loop containing nucleoside triphosphate hydrolase|Dynein heavy chain, hydrolytic ATP-binding dynein motor region|Dynein heavy chain, AAA 5 extension domain__IPR011704|IPR013602|IPR026983|IPR027417|IPR035699|IPR041466	mRNA
BGLB004728	Bg4728	dynein heavy chain 5, axonemal-like			NA	3.24925	11.3806	137.378	74.5185	0	0	9.71848	0	12.4301	Dynein heavy chain, domain-1__IPR013594	mRNA
BGLB039675	Bg39675	dynein heavy chain 5, axonemal-like, partial			NA	2.94373	0	49.2488	20.2084	0	1.24621	5.83109	0	0.654214	Dynein heavy chain, domain-1__IPR013594	mRNA
BGLB031478	Bg31478	dynein heavy chain 5, axonemal-like, partial			NA	2.82065	4.26774	37.5846	20.2084	0	0	5.83109	1.02049	0.654214	Dynein heavy chain__IPR026983	mRNA
BGLB009005	Bg9005	dynein heavy chain 6, axonemal-like			NA	3.32134	1.42258	36.2886	34.1017	0	0	4.53529	0	1.30843	Dynein heavy chain__IPR026983	mRNA
BGLB035380	Bg35380	dynein heavy chain 6, axonemal-like, partial			NA	2.61173	1.42258	16.8483	7.57815	0	0	0	1.02049	1.96264	Dynein heavy chain__IPR026983	mRNA
BGLB004727	Bg4727	dynein heavy chain 8, axonemal-like, partial			NA	3.03736	12.8032	154.226	68.2033	0	0	13.6059	0	13.7385	Dynein heavy chain, domain-2|Dynein heavy chain__IPR013602|IPR026983	mRNA
BGLB010866	Bg10866	dynein heavy chain 8, axonemal-like, partial			NA	3.12491	12.8032	59.617	23.9975	2.79422	1.24621	6.47899	1.02049	1.30843	Dynein heavy chain, domain-2|Dynein heavy chain__IPR013602|IPR026983	mRNA
BGLB021539	Bg21539	dynein heavy chain 8, axonemal-like, partial			NA	2.9298	8.53548	15.5523	17.6823	2.79422	0	2.59159	0	1.96264	Dynein heavy chain|Dynein heavy chain, C-terminal domain__IPR026983|IPR041228	mRNA
BGLB016137	Bg16137	E3 ubiquitin-protein ligase MYLIP-A-like	E3 ubiquitin-protein ligase		Signal transduction	3.76491	98.158	351.222	226.081	62.8698	0.623105	34.9865	8.16396	9.15899	Zinc finger, RING-type__IPR001841	mRNA
BGLB031947	Bg31947	E3 ubiquitin-protein ligase RNF216-like			Signal transduction	1.8999	22.7613	42.7687	23.9975	18.1624	6.85415	10.3664	2.04099	8.50478	IBR domain|Zinc finger, RING/FYVE/PHD-type__IPR002867|IPR013083	mRNA
BGLB009863	Bg9863	E3 ubiquitin-protein ligase RNF8-like			Signal transduction	1.02515	237.571	278.645	296.811	282.216	101.566	206.032	115.316	114.487	Forkhead-associated (FHA) domain|Zinc finger, RING-type|Zinc finger, CCHC-type|SMAD/FHA domain superfamily|Zinc finger, RING/FYVE/PHD-type|Zinc finger, RING-type, conserved site|FdhE-like superfamily|Zinc finger, CCHC-type superfamily__IPR000253|IPR001841|IPR001878|IPR008984|IPR013083|IPR017907|IPR024064|IPR036875	mRNA
BGLB030584	Bg30584	EF-hand calcium-binding domain-containing protein 1-like isoform X1	EF-hand calcium-binding domain-containing protein		Protease inhibitor	3.69877	15.6484	51.8408	39.1538	12.574	0	4.53529	0	3.27107	EF-hand domain|EF-hand domain pair|EF-Hand 1, calcium-binding site|Recoverin family__IPR002048|IPR011992|IPR018247|IPR028846	mRNA
BGLB022998	Bg22998	EF-hand calcium-binding domain-containing protein 1-like, partial			Protease inhibitor	3.08216	2.84516	19.4403	17.6823	9.77975	0	1.9437	0	2.61686	EF-hand domain|EF-hand domain pair|EF-Hand 1, calcium-binding site|Recoverin family__IPR002048|IPR011992|IPR018247|IPR028846	mRNA
BGLB039258	Bg39258	EF-hand calcium-binding domain-containing protein 2-like			Protease inhibitor	3.55612	21.3387	125.714	135.144	34.9277	0	15.5496	6.12297	3.92528	EF-hand domain|EF-hand domain pair__IPR002048|IPR011992	mRNA
BGLB039461	Bg39461	endonuclease G, mitochondrial-like	endonuclease G, mitochondrial		Apoptosis/Autophagy/Nucleic acid biosynthesis/Nucleic acid metabolism/Nucleic acid repair	3.78971	2934.78	12445.7	11887.6	3351.66	82.8729	1214.16	265.329	650.289	DNA/RNA non-specific endonuclease|Extracellular Endonuclease, subunit A|Non-specific endonuclease__IPR001604|IPR020821|IPR040255	mRNA
BGLB032554	Bg32554	endonuclease G, mitochondrial-like			Apoptosis/Autophagy/Nucleic acid biosynthesis/Nucleic acid metabolism/Nucleic acid repair	3.80082	1983.08	8473.39	8082.1	2236.77	33.6477	851.987	174.505	429.164	DNA/RNA non-specific endonuclease|Extracellular Endonuclease, subunit A|Non-specific endonuclease__IPR001604|IPR020821|IPR040255	mRNA
BGLB039800	Bg39800	endothelin-converting enzyme 2-like	endothelin-converting enzyme 2		NA	3.00606	17.071	128.306	272.813	29.3393	12.4621	16.8454	6.12297	18.9722	Peptidase M13|Peptidase M13, N-terminal domain|Peptidase M13, C-terminal domain|Metallopeptidase, catalytic domain superfamily|Peptidase M13, domain 2__IPR000718|IPR008753|IPR018497|IPR024079|IPR042089	mRNA
BGLB026656	Bg26656	endothelin-converting enzyme 2-like isoform X1			NA	2.65314	1.42258	12.9602	15.1563	2.79422	0	3.88739	0	0	Peptidase M13|Peptidase M13, N-terminal domain|Metallopeptidase, catalytic domain superfamily|Membrane metallo-endopeptidase-like 1|Peptidase M13, domain 2__IPR000718|IPR008753|IPR024079|IPR029735|IPR042089	mRNA
BGLB026828	Bg26828	epithelial membrane protein 1-like	epithelial membrane protein		NA	1.32703	41.2548	33.6965	34.1017	25.1479	4.98484	12.3101	16.3279	18.9722	NA	mRNA
BGLB037144	Bg37144	epithelial membrane protein 2-like			NA	1.49146	132.3	72.5772	103.568	51.693	21.8087	35.6344	68.3732	1.30843	NA	mRNA
BGLB025643	Bg25643	microfibril-associated glycoprotein 4-like	FREP/FReD	sFReD	NA	1.6437	183.513	132.194	112.409	236.111	38.6325	71.2688	40.8198	60.8419	Fibrinogen, alpha/beta/gamma chain, C-terminal globular domain|Fibrinogen, conserved site|Fibrinogen-like, C-terminal__IPR002181|IPR020837|IPR036056	mRNA
BGLB037621	Bg37621	angiopoietin-1-like		partial sFReD	NA	2.82991	98.158	42.7687	87.1487	36.3248	7.47726	9.71848	10.2049	8.50478	Fibrinogen, alpha/beta/gamma chain, C-terminal globular domain|Fibrinogen, alpha/beta/gamma chain, C-terminal globular, subdomain 2|Fibrinogen, alpha/beta/gamma chain, C-terminal globular, subdomain 1|Fibrinogen-like, C-terminal__IPR002181|IPR014715|IPR014716|IPR036056	mRNA
BGLB038205	Bg38205	angiopoietin-4-like		partial 1-IgSF FREP	NA	1.27832	27.029	10.3682	34.1017	22.3537	5.60794	11.0143	15.3074	5.88792	Fibrinogen, alpha/beta/gamma chain, C-terminal globular domain|Fibrinogen-like, C-terminal__IPR002181|IPR036056	mRNA
BGLB000116	Bg116	angiopoietin-4-like		2-IgSF FREP	NA	1.94693	298.742	312.341	334.702	180.227	28.0397	139.946	67.3527	55.6082	Fibrinogen, alpha/beta/gamma chain, C-terminal globular domain|Immunoglobulin-like fold|Fibrinogen, alpha/beta/gamma chain, C-terminal globular, subdomain 1|Fibrinogen, conserved site|Fibrinogen-like, C-terminal__IPR002181|IPR013783|IPR014716|IPR020837|IPR036056	mRNA
BGLB035183	Bg35183	BgMFREP6 (BgMFREP6) gene, partial cds		FREP	NA	2.27722	3566.41	3587.39	5089.99	6551.04	128.983	2651.85	565.354	529.913	NA	pseudogenic_transcript
BGLB005224	Bg5224	Biomphalaria glabrata from Brazil fibrinogen-related protein J5 precursor (FREPJ5) mRNA, partial cds		2-IgSF FREP	NA	1.12753	250.374	215.139	261.446	304.569	69.7877	170.397	124.5	106.637	Fibrinogen, alpha/beta/gamma chain, C-terminal globular domain|Immunoglobulin-like fold|Fibrinogen, alpha/beta/gamma chain, C-terminal globular, subdomain 1|Fibrinogen, conserved site|Fibrinogen-like, C-terminal__IPR002181|IPR013783|IPR014716|IPR020837|IPR036056	mRNA
BGLB025501	Bg25501	Biomphalaria glabrata from Guadeloupe fibrinogen-related protein C1 precursor (FREPC1) mRNA, partial cds		FREP	NA	1.99223	600.329	575.433	580.991	959.813	27.4166	435.388	112.254	106.637	NA	ncRNA
BGLB000152	Bg152	fibrinogen C domain-containing protein 1-like		1-IgSF FREP	Adhesion/Carbohydrate binding/Pattern recognition	2.92854	1752.62	4025.44	2752.13	4509.86	2.49242	1604.84	71.4346	32.7107	Fibrinogen, alpha/beta/gamma chain, C-terminal globular domain|Fibrinogen-like, C-terminal__IPR002181|IPR036056	mRNA
BGLB023857	Bg23857	fibrinogen C domain-containing protein 1-like, partial		partial 1-IgSF FREP	Adhesion/Carbohydrate binding/Pattern recognition	1.39655	431.042	348.63	419.324	371.631	77.8881	224.821	132.664	160.282	Fibrinogen, alpha/beta/gamma chain, C-terminal globular domain|Fibrinogen-like, C-terminal__IPR002181|IPR036056	mRNA
BGLB018336	Bg18336	fibrinogen-like protein A		sFReD (best hit to za_tig_4714)	NA	1.13889	55.4806	24.6244	46.7319	30.7364	13.0852	25.9159	17.3484	14.3927	Fibrinogen, alpha/beta/gamma chain, C-terminal globular domain|Fibrinogen, conserved site|Fibrinogen-like, C-terminal__IPR002181|IPR020837|IPR036056	mRNA
BGLB028617	Bg28617	fibrinogen-like protein A precursor		1-IgSF FREP	NA	2.28936	5320.45	4985.79	6451.53	9484.96	200.64	3472.74	938.855	754.963	Fibrinogen, alpha/beta/gamma chain, C-terminal globular domain|Fibrinogen, conserved site|Fibrinogen-like, C-terminal__IPR002181|IPR020837|IPR036056	mRNA
BGLB000011	Bg11	fibrinogen-like protein A, partial		1-IgSF FREP	NA	1.31303	258.91	219.028	463.53	208.169	72.2801	156.144	148.992	84.3936	Fibrinogen, alpha/beta/gamma chain, C-terminal globular domain|Fibrinogen, conserved site|Fibrinogen-like, C-terminal__IPR002181|IPR020837|IPR036056	mRNA
BGLB034172	Bg34172	fibrinogen-related protein 7-1 precursor, gene, complete cds		FREP	NA	1.86441	21.3387	28.5125	45.4689	9.77975	1.24621	7.77478	3.06148	15.7011	NA	pseudogenic_transcript
BGLB031317	Bg31317	fibrinogen related protein 12.1-as2 precursor		FREP	NA	1.98066	55.4806	24.6244	36.6277	12.574	6.23105	12.3101	9.18445	3.92528	Immunoglobulin-like fold__IPR013783	mRNA
BGLB020351	Bg20351	ficolin-2-like		sFReD (best hit to BgMFREP4_AY012701-like)	Cell adhesion	3.464	34.1419	69.9851	60.6252	107.577	0	23.3243	0	0	Fibrinogen, alpha/beta/gamma chain, C-terminal globular domain|Fibrinogen-like, C-terminal__IPR002181|IPR036056	mRNA
BGLB014428	Bg14428	ryncolin-4-like precursor		1-IgSF FREP	NA	1.05261	322.926	627.274	426.902	535.092	92.2195	255.272	234.714	338.883	Fibrinogen, alpha/beta/gamma chain, C-terminal globular domain|Immunoglobulin-like fold|Fibrinogen, conserved site|Fibrinogen-like, C-terminal__IPR002181|IPR013783|IPR020837|IPR036056	mRNA
BGLB034525	Bg34525	techylectin-5A-like		partial sFReD	NA	1.59919	17.071	23.3284	12.6302	13.9711	1.24621	7.12688	8.16396	4.5795	Fibrinogen, alpha/beta/gamma chain, C-terminal globular domain|Fibrinogen, conserved site|Fibrinogen-like, C-terminal__IPR002181|IPR020837|IPR036056	mRNA
BGLB000204	Bg204	tenascin-R-like		2-IgSF FREP (Fibrinogen-related protein 3 )	NA	1.93524	2308.85	1938.85	1337.54	2862.67	283.513	672.519	476.571	775.243	Fibrinogen, alpha/beta/gamma chain, C-terminal globular domain|Fibrinogen-like, C-terminal__IPR002181|IPR036056	mRNA
BGLB028921	Bg28921	F-box only protein 33-like	F-box only protein		NA	2.62692	49.7903	199.587	141.459	36.3248	8.10036	28.5075	14.2869	17.0096	F-box domain|Leucine-rich repeat domain superfamily|F-box-like domain superfamily|F-box only protein 33__IPR001810|IPR032675|IPR036047|IPR039940	mRNA
BGLB016613	Bg16613	F-box only protein 39 [Aplysia californica]			NA	3.78006	0	89.4254	58.0991	15.3682	0	7.12688	2.04099	1.30843	Leucine-rich repeat domain superfamily__IPR032675	mRNA
BGLB000845	Bg845	F-box only protein 39-like			NA	3.41706	27.029	172.371	77.0445	18.1624	0	9.71848	4.08198	12.4301	Leucine-rich repeat domain superfamily__IPR032675	mRNA
BGLB023592	Bg23592	F-box only protein 39-like			NA	3.65911	180.668	454.903	575.939	129.931	3.73863	60.2546	15.3074	25.5143	F-box domain|Leucine-rich repeat domain superfamily|F-box-like domain superfamily__IPR001810|IPR032675|IPR036047	mRNA
BGLB036114	Bg36114	F-box only protein 39-like isoform X1			NA	3.12935	18.4935	99.7936	75.7815	15.3682	2.49242	16.1975	0	3.92528	F-box domain|Leucine-rich repeat domain superfamily|F-box-like domain superfamily__IPR001810|IPR032675|IPR036047	mRNA
BGLB032818	Bg32818	F-box only protein 39-like isoform X2			NA	3.55226	54.058	219.028	121.25	33.5306	1.86931	20.7328	2.04099	10.4674	Leucine-rich repeat domain superfamily__IPR032675	mRNA
BGLB032921	Bg32921	F-box only protein 39-like isoform X2			NA	3.91907	21.3387	76.4652	39.1538	16.7653	1.24621	3.88739	1.02049	2.61686	Leucine-rich repeat domain superfamily__IPR032675	mRNA
BGLB008110	Bg8110	F-box only protein 39-like isoform X3			NA	3.84299	2.84516	50.5448	10.1042	2.79422	0.623105	0.647899	0	1.96264	Leucine-rich repeat domain superfamily|F-box-like domain superfamily__IPR032675|IPR036047	mRNA
BGLB032347	Bg32347	F-box only protein 39-like isoform X3			NA	3.08003	8.53548	77.7613	41.6798	1.39711	1.24621	5.83109	1.02049	5.88792	F-box domain|Leucine-rich repeat domain superfamily|F-box-like domain superfamily__IPR001810|IPR032675|IPR036047	mRNA
BGLB026875	Bg26875	F-box only protein 39-like isoform X3			NA	3.40434	9.95806	36.2886	22.7344	4.19132	0	3.88739	1.02049	0.654214	Leucine-rich repeat domain superfamily__IPR032675	mRNA
BGLB028395	Bg28395	flavin reductase (NADPH) [Aplysia californica]	flavin reductase (NADPH)		NA	3.4123	24.1839	89.4254	82.0966	27.9422	0.623105	9.71848	4.08198	5.23371	NAD(P)-binding domain|NAD(P)-binding domain superfamily__IPR016040|IPR036291	mRNA
BGLB032120	Bg32120	flavin reductase (NADPH) [Aplysia californica]			NA	3.39367	21.3387	54.4329	63.1512	16.7653	0	6.47899	3.06148	3.92528	NAD(P)-binding domain|NAD(P)-binding domain superfamily__IPR016040|IPR036291	mRNA
BGLB021107	Bg21107	fructose-bisphosphate aldolase C-like	fructose-bisphosphate aldolase		NA	4.00104	15.6484	106.274	71.9924	22.3537	0	3.23949	1.02049	7.85057	Fructose-bisphosphate aldolase, class-I|Aldolase-type TIM barrel__IPR000741|IPR013785	mRNA
BGLB011034	Bg11034	fructose-bisphosphate aldolase-like			NA	3.49466	186.358	620.794	669.403	220.743	7.47726	81.6352	23.4714	36.636	Fructose-bisphosphate aldolase, class-I|Aldolase-type TIM barrel|Fructose-bisphosphate aldolase class-I active site__IPR000741|IPR013785|IPR029768	mRNA
BGLB014102	Bg14102	glutamate dehydrogenase 1, mitochondrial-like	glutamate dehydrogenase		NA	4.00871	8.53548	62.209	36.6277	8.38265	1.24621	3.23949	0	1.30843	Glutamate/phenylalanine/leucine/valine dehydrogenase|Glutamate/phenylalanine/leucine/valine dehydrogenase, C-terminal|NAD(P) binding domain of glutamate dehydrogenase|NAD(P)-binding domain superfamily__IPR006095|IPR006096|IPR033922|IPR036291	mRNA
BGLB012132	Bg12132	glutamate dehydrogenase 2, mitochondrial-like			NA	3.29524	1.42258	6.4801	15.1563	2.79422	0	1.2958	0	0	Glutamate/phenylalanine/leucine/valine dehydrogenase, dimerisation domain|Leu/Phe/Val dehydrogenases active site__IPR006097|IPR033524	mRNA
BGLB034346	Bg34346	glutathione S-transferase 4-like	glutathione S-transferase		Chaperones/Detoxification/Stress response	4.44492	34.1419	162.003	122.513	41.9132	0	7.12688	4.08198	3.92528	Glutathione S-transferase, N-terminal|Glutathione S-transferase, C-terminal|Glutathione S-transferase, C-terminal-like|Thioredoxin-like superfamily|Glutathione S-transferase, C-terminal domain superfamily__IPR004045|IPR004046|IPR010987|IPR036249|IPR036282	mRNA
BGLB027872	Bg27872	glutathione S-transferase Mu 1-like			Chaperones/Detoxification/Stress response	2.25551	12413.4	14134.4	12318.3	28410.2	2699.91	2471.08	4075.86	4841.18	Glutathione S-transferase, Mu class|Glutathione S-transferase, N-terminal|Glutathione S-transferase, C-terminal|Glutathione S-transferase, C-terminal-like|Thioredoxin-like superfamily|Glutathione S-transferase, C-terminal domain superfamily|Glutathione Transferase family__IPR003081|IPR004045|IPR004046|IPR010987|IPR036249|IPR036282|IPR040079	mRNA
BGLB000032	Bg32	glutathione S-transferase omega-1-like isoform X1			Chaperones/Detoxification/Stress response	1.80443	2160.9	1862.38	3038.84	2975.84	631.205	767.112	856.195	618.232	Glutathione S-transferase, N-terminal|Glutathione S-transferase, omega-class|Glutathione S-transferase, C-terminal-like|Thioredoxin-like superfamily|Glutathione S-transferase, C-terminal domain superfamily|Glutathione Transferase family__IPR004045|IPR005442|IPR010987|IPR036249|IPR036282|IPR040079	mRNA
BGLB021790	Bg21790	glutathione S-transferase-like			Chaperones/Detoxification/Stress response	3.03277	303.01	825.565	719.924	1623.44	72.2801	168.454	93.8855	88.3189	Glutathione S-transferase, C-terminal|Glutathione S-transferase, C-terminal-like|Glutathione S-transferase, C-terminal domain superfamily__IPR004046|IPR010987|IPR036282	mRNA
BGLB010592	Bg10592	glyceraldehyde-3-phosphate dehydrogenase-like	glyceraldehyde-3-phosphate dehydrogenase		Apoptosis/Autophagy	3.49595	31.2968	89.4254	71.9924	23.7508	1.86931	11.0143	1.02049	3.92528	Glyceraldehyde 3-phosphate dehydrogenase, catalytic domain|Glyceraldehyde/Erythrose phosphate dehydrogenase family__IPR020829|IPR020831	mRNA
BGLB011995	Bg11995	glyceraldehyde-3-phosphate dehydrogenase-like			Apoptosis/Autophagy	3.82016	44.1	254.02	150.3	22.3537	0	19.437	2.04099	10.4674	Glyceraldehyde-3-phosphate dehydrogenase, type I|Glyceraldehyde 3-phosphate dehydrogenase, NAD(P) binding domain|Glyceraldehyde 3-phosphate dehydrogenase, catalytic domain|Glyceraldehyde 3-phosphate dehydrogenase, active site|Glyceraldehyde/Erythrose phosphate dehydrogenase family|NAD(P)-binding domain superfamily__IPR006424|IPR020828|IPR020829|IPR020830|IPR020831|IPR036291	mRNA
BGLB038455	Bg38455	glyceraldehyde-3-phosphate dehydrogenase-like, partial			Apoptosis/Autophagy	3.82418	5.69032	62.209	37.8907	5.58843	0	6.47899	0	0	Glyceraldehyde 3-phosphate dehydrogenase, NAD(P) binding domain|Glyceraldehyde/Erythrose phosphate dehydrogenase family|NAD(P)-binding domain superfamily__IPR020828|IPR020831|IPR036291	mRNA
BGLB029647	Bg29647	glycerophosphocholine phosphodiesterase GPCPD1-like isoform X1	glycerophosphocholine phosphodiesterase GPCPD1		NA	2.4153	27.029	80.3533	63.1512	15.3682	1.24621	11.0143	3.06148	18.318	PLC-like phosphodiesterase, TIM beta/alpha-barrel domain superfamily|Glycerophosphodiester phosphodiesterase domain|Glycerophosphodiester phosphodiesterase Gde1__IPR017946|IPR030395|IPR033506	mRNA
BGLB023403	Bg23403	glycerophosphocholine phosphodiesterase GPCPD1-like, partial			NA	3.11495	4.26774	55.7289	66.9403	5.58843	1.24621	6.47899	1.02049	5.23371	Carbohydrate binding module family 20|Immunoglobulin-like fold|Carbohydrate-binding-like fold__IPR002044|IPR013783|IPR013784	mRNA
BGLB011902	Bg11902	glycine-rich cell wall structural protein-like (LOC106078470), mRNA	glycine-rich cell wall structural protein		NA	2.06862	352.8	1127.54	828.544	1574.54	155.153	346.626	159.197	263.648	NA	mRNA
BGLB017139	Bg17139	glycine-rich cell wall structural protein-like isoform X1			NA	2.18021	41338.8	19594.5	48425.6	78623.6	11011.5	9760.59	3237.01	17466.9	Pancreatic trypsin inhibitor Kunitz domain superfamily__IPR036880	mRNA
BGLB016410	Bg16410	Golgi-associated plant pathogenesis-related protein 1-like isoform X1	Golgi-associated plant pathogenesis-related protein 1		NA	3.37747	7.1129	57.0249	25.2605	5.58843	0	5.83109	0	1.96264	Cysteine-rich secretory protein-related|CAP domain|Allergen V5/Tpx-1-related, conserved site|Golgi-associated plant pathogenesis-related protein 1, SCP domain|CAP superfamily__IPR001283|IPR014044|IPR018244|IPR034113|IPR035940	mRNA
BGLB031327	Bg31327	Golgi-associated plant pathogenesis-related protein 1-like, partial			NA	3.25287	8.53548	42.7687	40.4168	8.38265	0	7.12688	2.04099	0	Cysteine-rich secretory protein-related|CAP domain|CAP superfamily__IPR001283|IPR014044|IPR035940	mRNA
BGLB032824	Bg32824	golgin subfamily A member 4-like (LOC106077976), mRNA	golgin subfamily A member		NA	4.55191	24.1839	104.978	106.094	19.5595	0.623105	5.83109	1.02049	1.96264	NA	mRNA
BGLB025449	Bg25449	golgin subfamily A member 6-like protein 2			NA	1.0411	108.116	97.2016	94.7269	127.137	41.748	66.0856	47.9633	51.0287	Coiled-coil domain-containing protein 150__IPR038807	mRNA
BGLB030121	Bg30121	golgin subfamily B member 1-like (LOC106050813), mRNA			NA	3.03564	54.058	2.59204	59.3622	11.1769	4.36173	5.18319	2.04099	2.61686	NA	mRNA
BGLB013785	Bg13785	heat shock 70 kDa protein-like	heat shock protein		Chaperones/Detoxification/Stress response	4.30032	19.9161	124.418	151.563	27.9422	2.49242	5.83109	4.08198	2.61686	Heat shock protein 70 family|Heat shock protein 70, conserved site|Heat shock protein 70kD, peptide-binding domain superfamily|Heat shock protein 70kD, C-terminal domain superfamily__IPR013126|IPR018181|IPR029047|IPR029048	mRNA
BGLB018098	Bg18098	heat shock protein 70 A1-like isoform X1			Chaperones/Detoxification/Stress response	3.86332	39.8322	193.107	133.881	25.1479	0.623105	9.71848	4.08198	11.1216	Heat shock protein 70 family|Heat shock protein 70, conserved site|Heat shock protein 70kD, peptide-binding domain superfamily|Heat shock protein 70kD, C-terminal domain superfamily__IPR013126|IPR018181|IPR029047|IPR029048	mRNA
BGLB007604	Bg7604	heat shock protein 70 B2-like			Chaperones/Detoxification/Stress response	2.04527	25.6064	29.8085	41.6798	41.9132	9.34657	14.2538	3.06148	5.88792	Heat shock protein 70 family|Heat shock protein 70, conserved site|Heat shock protein 70kD, peptide-binding domain superfamily|Heat shock protein 70kD, C-terminal domain superfamily__IPR013126|IPR018181|IPR029047|IPR029048	mRNA
BGLB001020	Bg1020	heat shock protein Hsp-12.2-like			Chaperones/Detoxification/Stress response	2.09861	348.532	708.923	985.159	435.898	110.29	238.427	132.664	96.1694	Alpha crystallin/Heat shock protein|Alpha crystallin/Hsp20 domain|HSP20-like chaperone__IPR001436|IPR002068|IPR008978	mRNA
BGLB002128	Bg2128	heat shock protein Hsp-12.2-like			Chaperones/Detoxification/Stress response	3.04132	221.922	588.394	253.868	672.009	44.2404	70.6209	56.1272	38.5986	Alpha crystallin/Heat shock protein|Alpha crystallin/Hsp20 domain|HSP20-like chaperone__IPR001436|IPR002068|IPR008978	mRNA
BGLB006134	Bg6134	heat shock protein Hsp-12.2-like			Chaperones/Detoxification/Stress response	1.70094	39.8322	114.05	107.357	53.0901	21.8087	29.8033	22.4509	21.5891	Alpha crystallin/Heat shock protein|Alpha crystallin/Hsp20 domain|HSP20-like chaperone__IPR001436|IPR002068|IPR008978	mRNA
BGLB020114	Bg20114	heparanase-like	heparanase		Protease	3.66496	116.652	347.334	260.183	62.8698	0	35.6344	13.2664	11.7758	Glycoside hydrolase, family 79|Glycoside hydrolase superfamily__IPR005199|IPR017853	mRNA
BGLB032644	Bg32644	heparanase-like			Protease	3.25955	7.1129	25.9204	31.5756	4.19132	0	3.88739	0	1.96264	Glycoside hydrolase, family 79|Glycoside hydrolase superfamily__IPR005199|IPR017853	mRNA
BGLB033500	Bg33500	heparanase-like			Protease	4.10211	18.4935	88.1294	73.2554	12.574	0.623105	5.83109	2.04099	1.30843	Glycoside hydrolase superfamily__IPR017853	mRNA
BGLB022843	Bg22843	heparanase-like, partial			Protease	4.36352	29.8742	130.898	176.823	12.574	0	11.0143	0	4.5795	Glycoside hydrolase, family 79|Glycoside hydrolase superfamily__IPR005199|IPR017853	mRNA
BGLB002051	Bg2051	high-affinity choline transporter 1-like	high-affinity choline transporter 1		NA	3.85843	29.8742	211.251	132.618	25.1479	0	13.6059	2.04099	10.4674	Sodium/solute symporter|Sodium/glucose symporter superfamily__IPR001734|IPR038377	mRNA
BGLB039446	Bg39446	high-affinity choline transporter 1-like			NA	4.1504	7.1129	57.0249	42.9428	16.7653	0	3.23949	1.02049	1.30843	Sodium/solute symporter|Sodium/glucose symporter superfamily__IPR001734|IPR038377	mRNA
BGLB039396	Bg39396	HRAS-like suppressor 2 (LOC106052945), mRNA	HRAS-like suppressor		NA	2.00397	463.761	396.582	93.4638	237.508	58.5718	66.7335	72.4551	98.1321	NA	ncRNA
BGLB033674	Bg33674	HRAS-like suppressor 3			NA	3.85107	9.95806	27.2164	23.9975	6.98554	0	1.2958	2.04099	0	LRAT domain__IPR007053	mRNA
BGLB039639	Bg39639	hydrolethalus syndrome protein 1 homolog isoform X1	hydrolethalus syndrome protein 1		NA	1.08181	284.516	445.831	463.53	286.407	162.007	217.694	168.382	150.469	Hydrolethalus syndrome protein 1, C-terminal domain__IPR027918	mRNA
BGLB028027	Bg28027	hydrolethalus syndrome protein 1 homolog isoform X1			NA	3.12184	149.371	392.694	418.061	89.4149	8.72347	68.0293	16.3279	26.1686	Hydrolethalus syndrome protein 1, C-terminal domain__IPR027918	mRNA
BGLB038292	Bg38292	Ig-like V-type domain-containing protein FAM187A (LOC106059831), transcript variant X3, mRNA	Ig-like V-type domain-containing		NA	1.4194	106.694	59.617	167.982	72.6496	27.4166	51.8319	25.5124	46.4492	Immunoglobulin-like domain|Immunoglobulin-like fold|Immunoglobulin-like domain superfamily|FAM187A/B__IPR007110|IPR013783|IPR036179|IPR039311	mRNA
BGLB021678	Bg21678	Ig-like V-type domain-containing protein FAM187A isoform X3 [Octopus sinensis]			NA	2.98045	0	15.5523	10.1042	0	0	1.2958	0	0.654214	Immunoglobulin-like domain superfamily|FAM187A/B__IPR036179|IPR039311	mRNA
BGLB019927	Bg19927	IQ and AAA domain-containing protein 1-like	IQ and AAA domain-containing protein 1		NA	3.24563	32.7193	84.2414	55.5731	33.5306	0	4.53529	4.08198	11.7758	NA	mRNA
BGLB013964	Bg13964	IQ and AAA domain-containing protein 1-like			NA	3.72405	83.9322	360.294	269.024	124.343	1.24621	32.3949	6.12297	22.2433	ATPase, AAA-type, core|P-loop containing nucleoside triphosphate hydrolase__IPR003959|IPR027417	mRNA
BGLB006266	Bg6266	IQ and AAA domain-containing protein 1-like isoform X1			NA	3.28142	42.6774	155.523	102.305	23.7508	1.86931	11.0143	4.08198	15.0469	IQ motif, EF-hand binding site|AAA+ ATPase domain|ATPase, AAA-type, core|P-loop containing nucleoside triphosphate hydrolase__IPR000048|IPR003593|IPR003959|IPR027417	mRNA
BGLB038797	Bg38797	IQ domain-containing protein D-like	IQ domain-containing protein		NA	3.86574	22.7613	125.714	47.9949	8.38265	1.24621	7.12688	1.02049	3.27107	NA	mRNA
BGLB034694	Bg34694	IQ domain-containing protein G-like			NA	2.72431	52.6355	143.858	101.042	30.7364	1.24621	25.9159	8.16396	13.0843	IQ motif, EF-hand binding site__IPR000048	mRNA
BGLB024518	Bg24518	IQ domain-containing protein G-like isoform X1			NA	3.49592	45.5226	208.659	245.027	41.9132	1.24621	31.0991	5.10247	9.15899	NA	mRNA
BGLB021114	Bg21114	kelch repeat and BTB domain-containing protein 2-like	kelch repeat and BTB domain-containing protein		NA	1.60844	15.6484	16.8483	34.1017	53.0901	9.34657	6.47899	13.2664	9.15899	BTB/POZ domain|SKP1/BTB/POZ domain superfamily|Kelch-type beta propeller__IPR000210|IPR011333|IPR015915	mRNA
BGLB032184	Bg32184	kelch repeat and BTB domain-containing protein 2-like			NA	3.67267	39.8322	119.234	65.6773	8.38265	0	10.3664	0	6.54214	BTB/POZ domain|SKP1/BTB/POZ domain superfamily|BTB/Kelch-associated__IPR000210|IPR011333|IPR011705	mRNA
BGLB023288	Bg23288	kelch repeat and BTB domain-containing protein 3-like			NA	4.13816	25.6064	94.6095	66.9403	4.19132	0	6.47899	1.02049	1.96264	BTB/POZ domain|SKP1/BTB/POZ domain superfamily|BTB/Kelch-associated__IPR000210|IPR011333|IPR011705	mRNA
BGLB025752	Bg25752	kelch repeat and BTB domain-containing protein 3-like			NA	3.96982	35.5645	152.93	92.2008	18.1624	0	6.47899	2.04099	9.15899	BTB/POZ domain|SKP1/BTB/POZ domain superfamily|BTB/Kelch-associated__IPR000210|IPR011333|IPR011705	mRNA
BGLB039403	Bg39403	kelch repeat and BTB domain-containing protein 3-like, partial			NA	3.15371	4.26774	40.1767	21.4714	1.39711	0	1.2958	1.02049	3.92528	BTB/POZ domain|SKP1/BTB/POZ domain superfamily|BTB/Kelch-associated__IPR000210|IPR011333|IPR011705	mRNA
BGLB039565	Bg39565	kelch repeat and BTB domain-containing protein 7-like			NA	3.85863	0	116.642	136.407	34.9277	0	9.07058	6.12297	3.27107	BTB/POZ domain|SKP1/BTB/POZ domain superfamily|BTB/Kelch-associated|Kelch-type beta propeller__IPR000210|IPR011333|IPR011705|IPR015915	mRNA
BGLB009266	Bg9266	kelch-like protein 10	kelch-like protein		NA	2.92307	163.597	601.354	510.262	114.563	21.8087	90.0579	27.5534	42.5239	BTB/POZ domain|Kelch repeat type 1|SKP1/BTB/POZ domain superfamily|BTB/Kelch-associated|Kelch-type beta propeller|BTB-kelch protein__IPR000210|IPR006652|IPR011333|IPR011705|IPR015915|IPR017096	mRNA
BGLB008923	Bg8923	kelch-like protein 10			NA	3.46545	14.2258	67.3931	31.5756	13.9711	1.24621	3.88739	3.06148	1.96264	Kelch repeat type 1|Kelch-type beta propeller__IPR006652|IPR015915	mRNA
BGLB010281	Bg10281	kelch-like protein 10			NA	4.46005	2.84516	24.6244	13.8933	4.19132	0	0.647899	0	0	Kelch repeat type 1|Kelch-type beta propeller__IPR006652|IPR015915	mRNA
BGLB001172	Bg1172	kelch-like protein 10 (LOC106054586), mRNA			NA	3.57043	139.413	545.625	419.324	74.0467	2.49242	58.3109	10.2049	26.8228	BTB/POZ domain|Kelch repeat type 1|SKP1/BTB/POZ domain superfamily|BTB/Kelch-associated|Kelch-type beta propeller|BTB-kelch protein__IPR000210|IPR006652|IPR011333|IPR011705|IPR015915|IPR017096	mRNA
BGLB038758	Bg38758	kelch-like protein 13, partial			NA	3.35806	2.84516	72.5772	97.2529	8.38265	0	12.3101	2.04099	1.96264	BTB/POZ domain|SKP1/BTB/POZ domain superfamily|BTB/Kelch-associated__IPR000210|IPR011333|IPR011705	mRNA
BGLB023929	Bg23929	kelch-like protein 21			NA	2.59647	435.31	1399.7	1251.66	149.491	21.1856	310.343	80.6191	121.684	BTB/POZ domain|Kelch repeat type 1|SKP1/BTB/POZ domain superfamily|BTB/Kelch-associated|Kelch-type beta propeller__IPR000210|IPR006652|IPR011333|IPR011705|IPR015915	mRNA
BGLB007565	Bg7565	kelch-like protein 28			NA	3.79369	62.5935	289.013	189.454	67.0612	0	29.8033	6.12297	6.54214	BTB/POZ domain|Galactose oxidase/kelch, beta-propeller|SKP1/BTB/POZ domain superfamily|BTB/Kelch-associated|Kelch-type beta propeller__IPR000210|IPR011043|IPR011333|IPR011705|IPR015915	mRNA
BGLB007754	Bg7754	kelch-like protein 3			NA	3.5108	0	12.9602	11.3672	2.79422	0	0	1.02049	0	BTB/POZ domain|SKP1/BTB/POZ domain superfamily|BTB/Kelch-associated|Kelch-type beta propeller__IPR000210|IPR011333|IPR011705|IPR015915	mRNA
BGLB028999	Bg28999	kelch-like protein 31, partial			NA	2.63456	8.53548	44.0647	37.8907	4.19132	0	11.0143	1.02049	1.96264	BTB/POZ domain|SKP1/BTB/POZ domain superfamily__IPR000210|IPR011333	mRNA
BGLB026800	Bg26800	kelch-like protein 40			NA	3.00237	14.2258	75.1692	59.3622	23.7508	2.49242	9.07058	4.08198	4.5795	BTB/POZ domain|SKP1/BTB/POZ domain superfamily|BTB/Kelch-associated|Kelch-type beta propeller__IPR000210|IPR011333|IPR011705|IPR015915	mRNA
BGLB028719	Bg28719	kelch-like protein 40 (LOC106059734), mRNA			NA	4.06801	34.1419	149.042	41.6798	16.7653	1.24621	9.71848	2.04099	0	Galactose oxidase/kelch, beta-propeller__IPR011043	mRNA
BGLB039995	Bg39995	kelch-like protein 40b			NA	3.03091	9.95806	11.6642	5.0521	0	0	0.647899	0	1.30843	BTB/POZ domain|SKP1/BTB/POZ domain superfamily|BTB/Kelch-associated__IPR000210|IPR011333|IPR011705	mRNA
BGLB024669	Bg24669	kelch-like protein 40b, partial			NA	2.8926	12.8032	33.6965	31.5756	0	0	1.2958	2.04099	5.88792	BTB/POZ domain|SKP1/BTB/POZ domain superfamily|BTB/Kelch-associated__IPR000210|IPR011333|IPR011705	mRNA
BGLB029390	Bg29390	kelch-like protein 8			NA	3.28	56.9032	189.219	174.297	20.9566	0.623105	22.6764	5.10247	15.7011	BTB/POZ domain|Galactose oxidase/kelch, beta-propeller|SKP1/BTB/POZ domain superfamily|BTB/Kelch-associated__IPR000210|IPR011043|IPR011333|IPR011705	mRNA
BGLB026775	Bg26775	kelch-like protein 8			NA	3.73775	62.5935	378.438	404.168	46.1046	1.24621	46.0008	5.10247	13.0843	BTB/POZ domain|SKP1/BTB/POZ domain superfamily|BTB/Kelch-associated__IPR000210|IPR011333|IPR011705	mRNA
BGLB023984	Bg23984	kelch-like protein 8			NA	3.81068	8.53548	67.3931	60.6252	15.3682	0	8.42268	1.02049	0	BTB/POZ domain|SKP1/BTB/POZ domain superfamily|BTB/Kelch-associated__IPR000210|IPR011333|IPR011705	mRNA
BGLB021057	Bg21057	kelch-like protein 8			NA	3.74731	52.6355	211.251	164.193	37.7219	0	22.0285	4.08198	7.19635	BTB/POZ domain|SKP1/BTB/POZ domain superfamily|BTB/Kelch-associated__IPR000210|IPR011333|IPR011705	mRNA
BGLB034937	Bg34937	kelch-like protein 8			NA	4.32849	32.7193	204.771	125.039	36.3248	0	3.88739	4.08198	10.4674	BTB/POZ domain|Galactose oxidase/kelch, beta-propeller|SKP1/BTB/POZ domain superfamily|BTB/Kelch-associated__IPR000210|IPR011043|IPR011333|IPR011705	mRNA
BGLB035153	Bg35153	kelch-like protein 8			NA	3.06308	146.526	405.655	291.759	93.6062	6.85415	46.0008	28.5739	29.4396	BTB/POZ domain|Galactose oxidase/kelch, beta-propeller|SKP1/BTB/POZ domain superfamily|BTB/Kelch-associated__IPR000210|IPR011043|IPR011333|IPR011705	mRNA
BGLB019809	Bg19809	kelch-like protein 8			NA	3.73046	85.3548	347.334	285.444	62.8698	0	29.8033	13.2664	14.3927	BTB/POZ domain|SKP1/BTB/POZ domain superfamily|BTB/Kelch-associated__IPR000210|IPR011333|IPR011705	mRNA
BGLB031981	Bg31981	kelch-like protein 8			NA	3.47813	184.935	588.394	527.944	129.931	3.11552	82.931	12.2459	28.7854	BTB/POZ domain|Galactose oxidase/kelch, beta-propeller|SKP1/BTB/POZ domain superfamily|BTB/Kelch-associated__IPR000210|IPR011043|IPR011333|IPR011705	mRNA
BGLB038324	Bg38324	kelch-like protein 8			NA	3.16382	55.4806	189.219	159.141	40.5161	0	31.747	4.08198	12.4301	BTB/POZ domain|Galactose oxidase/kelch, beta-propeller|SKP1/BTB/POZ domain superfamily|BTB/Kelch-associated__IPR000210|IPR011043|IPR011333|IPR011705	mRNA
BGLB023104	Bg23104	kelch-like protein 8			NA	3.71086	27.029	182.739	155.352	34.9277	0	13.6059	5.10247	10.4674	BTB/POZ domain|Galactose oxidase/kelch, beta-propeller|SKP1/BTB/POZ domain superfamily|BTB/Kelch-associated|Kelch-type beta propeller__IPR000210|IPR011043|IPR011333|IPR011705|IPR015915	mRNA
BGLB014259	Bg14259	kinesin-like protein CIN8	kinesin-like protein		NA	1.42249	207.697	422.503	424.376	160.667	115.897	145.777	112.254	78.5057	Kinesin motor domain|Kinesin motor domain, conserved site|P-loop containing nucleoside triphosphate hydrolase|Kinesin-like protein|Kinesin motor domain superfamily__IPR001752|IPR019821|IPR027417|IPR027640|IPR036961	mRNA
BGLB016539	Bg16539	kinesin-like protein KIF27 isoform X1			NA	1.03309	512.129	493.784	604.989	495.973	256.096	313.583	234.714	224.395	Kinesin motor domain|Kinesin motor domain, conserved site|P-loop containing nucleoside triphosphate hydrolase|Kinesin-like protein|Kinesin motor domain superfamily__IPR001752|IPR019821|IPR027417|IPR027640|IPR036961	mRNA
BGLB023415	Bg23415	laminin subunit alpha-like (LOC106070475), transcript variant X1, mRNA	laminin subunit alpha		NA	3.18766	14.2258	37.5846	26.5235	5.58843	0	4.53529	2.04099	1.30843	EGF-like domain|Growth factor receptor cysteine-rich domain superfamily|Tyrosine-protein kinase ephrin type A/B receptor-like|EGF-like, conserved site__IPR000742|IPR009030|IPR011641|IPR013032	mRNA
BGLB031915	Bg31915	laminin subunit alpha-like (LOC106070475), transcript variant X5, mRNA			NA	3.11833	8.53548	24.6244	16.4193	6.98554	0	3.88739	0	1.30843	NA	mRNA
BGLB038687	Bg38687	laminin subunit alpha-like (LOC106070475), transcript variant X5, mRNA			NA	3.62544	4.26774	16.8483	7.57815	4.19132	0	1.2958	0	0	EGF-like domain|EGF-like, conserved site__IPR000742|IPR013032	mRNA
BGLB021593	Bg21593	laminin subunit alpha-like isoform X3			NA	2.84388	31.2968	69.9851	63.1512	12.574	1.86931	16.8454	2.04099	2.61686	EGF-like, conserved site__IPR013032	mRNA
BGLB027328	Bg27328	laminin subunit alpha-like isoform X3			NA	2.05562	5.69032	20.7363	8.84117	5.58843	3.11552	1.9437	1.02049	2.61686	NA	mRNA
BGLB019073	Bg19073	laminin subunit alpha-like isoform X3			NA	2.73106	7.1129	15.5523	18.9454	5.58843	0	4.53529	0	1.30843	EGF-like domain|EGF-like, conserved site__IPR000742|IPR013032	mRNA
BGLB019874	Bg19874	laminin subunit alpha-like isoform X3			NA	3.06119	17.071	75.1692	70.7294	8.38265	0	12.3101	1.02049	5.88792	EGF-like domain|EGF-like, conserved site__IPR000742|IPR013032	mRNA
BGLB022317	Bg22317	laminin subunit alpha-like isoform X3			NA	3.00272	24.1839	69.9851	61.8882	20.9566	2.49242	11.0143	2.04099	5.23371	NA	mRNA
BGLB026527	Bg26527	laminin subunit alpha-like isoform X3			NA	3.49056	4.26774	11.6642	12.6302	1.39711	0	0	0	1.30843	NA	mRNA
BGLB038645	Bg38645	leucine-rich repeat and IQ domain-containing protein 1-like	leucine-rich repeat protein		NA	1.46475	396.9	134.786	253.868	291.996	108.42	130.876	68.3732	81.7767	IQ motif, EF-hand binding site|Leucine-rich repeat|Leucine-rich repeat, typical subtype|Leucine-rich repeat domain superfamily__IPR000048|IPR001611|IPR003591|IPR032675	mRNA
BGLB026460	Bg26460	leucine-rich repeat and IQ domain-containing protein 1-like			NA	1.11607	96.7354	51.8408	55.5731	69.8554	19.9393	50.5361	38.7788	16.3553	NA	mRNA
BGLB024626	Bg24626	leucine-rich repeat protein SHOC-2-like			NA	4.65544	2.84516	75.1692	64.4143	6.98554	1.24621	1.9437	0	1.30843	Leucine-rich repeat|Leucine-rich repeat, typical subtype|Leucine-rich repeat domain superfamily__IPR001611|IPR003591|IPR032675	mRNA
BGLB028341	Bg28341	leucine-rich repeat-containing protein 40-like (LOC106063603), partial mRNA			NA	3.02677	2.84516	19.4403	25.2605	8.38265	0	4.53529	1.02049	0	Leucine-rich repeat|Leucine-rich repeat, typical subtype|Leucine-rich repeat domain superfamily__IPR001611|IPR003591|IPR032675	mRNA
BGLB024944	Bg24944	leucine-rich repeat-containing protein 46-like			NA	1.04451	58.3258	57.0249	66.9403	54.4872	33.0245	47.2966	17.3484	16.3553	Leucine-rich repeat|Leucine rich repeat 4|Leucine-rich repeat domain superfamily__IPR001611|IPR025875|IPR032675	mRNA
BGLB033652	Bg33652	leucine-rich repeat-containing protein 74A-like (LOC106078068), transcript variant X2, mRNA			NA	2.25971	11.3806	1.29602	12.6302	8.38265	0	3.23949	0	2.61686	NA	ncRNA
BGLB033515	Bg33515	long-chain-fatty-acid--CoA ligase ACSBG2-like	long-chain-fatty-acid--CoA ligase ACSBG2		Cholesterol homeostasis/Lipid metabolism	2.00659	15.6484	25.9204	50.521	22.3537	4.36173	13.6059	6.12297	3.27107	AMP-dependent synthetase/ligase|AMP-dependent synthetase-like superfamily__IPR000873|IPR042099	mRNA
BGLB024112	Bg24112	long-chain-fatty-acid--CoA ligase ACSBG2-like			Cholesterol homeostasis/Lipid metabolism	2.71594	11.3806	10.3682	15.1563	1.39711	0	1.2958	0	3.27107	AMP-dependent synthetase/ligase|AMP-dependent synthetase-like superfamily__IPR000873|IPR042099	mRNA
BGLB038997	Bg38997	lysosomal alpha-mannosidase-like	lysosomal alpha-mannosidase		NA	3.18727	29.8742	77.7613	53.047	29.3393	1.24621	11.0143	2.04099	5.23371	Galactose mutarotase-like domain superfamily|Glycosyl hydrolase family 38, C-terminal|Glycosyl hydrolase, all-beta|Glycosyl hydrolases family 38, C-terminal beta sandwich domain__IPR011013|IPR011682|IPR013780|IPR041147	mRNA
BGLB013172	Bg13172	lysosomal alpha-mannosidase-like, partial			NA	3.19741	8.53548	24.6244	23.9975	2.79422	0	2.59159	0	2.61686	Glycoside hydrolase family 38, N-terminal domain|Glycoside hydrolase/deacetylase, beta/alpha-barrel|Glycoside hydrolase 38, N-terminal domain superfamily__IPR000602|IPR011330|IPR027291	mRNA
BGLB017695	Bg17695	MAM and LDL-receptor class A domain-containing protein 1-like	MAM and LDL-receptor class A domain-containing protein 1		NA	1.56699	593.216	426.391	652.984	930.474	203.132	301.273	177.566	195.61	Sushi/SCR/CCP domain|MAM domain|Peptidase M12A|Peptidase, metallopeptidase|Concanavalin A-like lectin/glucanase domain superfamily|Metallopeptidase, catalytic domain superfamily|Astacin-like metallopeptidase domain|Sushi/SCR/CCP superfamily__IPR000436|IPR000998|IPR001506|IPR006026|IPR013320|IPR024079|IPR034035|IPR035976	mRNA
BGLB025726	Bg25726	MAM and LDL-receptor class A domain-containing protein 1-like isoform X1			NA	4.66873	9.95806	24.6244	27.7865	6.98554	0	1.2958	0	0	Sushi/SCR/CCP domain|MAM domain|Concanavalin A-like lectin/glucanase domain superfamily|Sushi/SCR/CCP superfamily__IPR000436|IPR000998|IPR013320|IPR035976	mRNA
BGLB006814	Bg6814	meiosis expressed gene 1 protein homolog	meiosis expressed gene 1 protein homolog		NA	1.07066	234.726	237.172	304.389	265.45	118.39	154.848	115.316	106.637	Meiosis-expressed gene 1 protein__IPR020186	mRNA
BGLB023090	Bg23090	meiosis expressed gene 1 protein homolog			NA	1.03563	169.287	182.739	185.665	173.241	88.4809	109.495	73.4756	74.5804	Meiosis-expressed gene 1 protein__IPR020186	mRNA
BGLB026279	Bg26279	metabotropic glutamate receptor 1-like	metabotropic glutamate receptor		Apoptosis/Autophagy	3.36692	1.42258	16.8483	7.57815	1.39711	0	1.2958	0	0	Receptor, ligand binding region|GPCR, family 3, nine cysteines domain|GPCR family 3, C-terminal|Periplasmic binding protein-like I|GPCR, family 3, nine cysteines domain superfamily__IPR001828|IPR011500|IPR017978|IPR028082|IPR038550	mRNA
BGLB002218	Bg2218	metabotropic glutamate receptor 2-like			Apoptosis/Autophagy	3.03646	9.95806	44.0647	22.7344	13.9711	0	6.47899	0	3.27107	GPCR, family 3|Receptor, ligand binding region|GPCR family 3, C-terminal|Periplasmic binding protein-like I|GPCR, family 3, nine cysteines domain superfamily__IPR000337|IPR001828|IPR017978|IPR028082|IPR038550	mRNA
BGLB027818	Bg27818	metabotropic glutamate receptor 3-like			Apoptosis/Autophagy	3.56651	5.69032	14.2562	18.9454	0	0.623105	1.2958	0	0	GPCR, family 3|Receptor, ligand binding region|Periplasmic binding protein-like I|GPCR, family 3, nine cysteines domain superfamily__IPR000337|IPR001828|IPR028082|IPR038550	mRNA
BGLB031748	Bg31748	metabotropic glutamate receptor 7-like, partial			Apoptosis/Autophagy	3.55386	21.3387	68.6891	32.8386	6.98554	1.24621	5.83109	0	2.61686	GPCR, family 3|Receptor, ligand binding region|GPCR, family 3, nine cysteines domain|GPCR family 3, C-terminal|Periplasmic binding protein-like I|GPCR, family 3, nine cysteines domain superfamily__IPR000337|IPR001828|IPR011500|IPR017978|IPR028082|IPR038550	mRNA
BGLB039091	Bg39091	metabotropic glutamate receptor-like, partial			Apoptosis/Autophagy	2.81252	5.69032	18.1443	10.1042	6.98554	0	3.23949	0	1.30843	GPCR family 3, C-terminal__IPR017978	mRNA
BGLB025978	Bg25978	metabotropic glutamate receptor-like, partial			Apoptosis/Autophagy	3.1778	8.53548	14.2562	11.3672	1.39711	0	1.2958	0	1.30843	GPCR family 3, C-terminal__IPR017978	mRNA
BGLB019876	Bg19876	metalloendopeptidase homolog PEX-like	metalloendopeptidase		NA	2.66409	8.53548	32.4005	23.9975	2.79422	0.623105	6.47899	1.02049	1.30843	Peptidase M13|Peptidase M13, N-terminal domain|Metallopeptidase, catalytic domain superfamily|Peptidase M13, domain 2__IPR000718|IPR008753|IPR024079|IPR042089	mRNA
BGLB029381	Bg29381	metalloendopeptidase OMA1, mitochondrial-like isoform X1			NA	3.84627	34.1419	129.602	87.1487	39.119	0	6.47899	5.10247	7.19635	Peptidase M48__IPR001915	mRNA
BGLB030024	Bg30024	methyltransferase PMT25 (LOC106059481), partial mRNA	methyltransferase		NA	1.90602	32.7193	19.4403	53.047	46.1046	4.98484	11.6622	10.2049	12.4301	NA	mRNA
BGLB006256	Bg6256	methyltransferase-like protein 23 isoform X1			Protein modification/Biosynthesis	1.49683	391.21	194.403	372.592	199.786	106.551	147.073	34.6968	121.03	Lysine methyltransferase|S-adenosyl-L-methionine-dependent methyltransferase__IPR019410|IPR029063	mRNA
BGLB039960	Bg39960	methyltransferase-like protein 24			NA	2.63358	79.6645	199.587	236.186	41.9132	4.98484	51.184	17.3484	15.0469	Methyltransferase domain|Methyltransferase-like protein 24|S-adenosyl-L-methionine-dependent methyltransferase__IPR025714|IPR026913|IPR029063	mRNA
BGLB000965	Bg965	probable methyltransferase-like protein 15			Protein modification/Biosynthesis	1.24289	153.639	106.274	151.563	88.0178	44.8635	62.1983	44.9018	58.225	Ribosomal RNA small subunit methyltransferase H|S-adenosyl-L-methionine-dependent methyltransferase, MraW, recognition domain superfamily|S-adenosyl-L-methionine-dependent methyltransferase__IPR002903|IPR023397|IPR029063	mRNA
BGLB026482	Bg26482	mitochondrial fission process protein 1 [Contarinia nasturtii]	mitochondrial fission process protein 1		NA	3.83162	55.4806	125.714	98.5159	36.3248	0	7.12688	7.14346	6.54214	NA	mRNA
BGLB006574	Bg6574	mitochondrial fission process protein 1-like			NA	3.81944	24.1839	60.913	69.4664	16.7653	0	8.42268	1.02049	1.30843	Mitochondrial 18kDa protein__IPR019560	mRNA
BGLB039949	Bg39949	mitochondrial fission process protein 1-like [Aplysia californica]			NA	4.02463	162.174	422.503	324.597	191.404	0	32.3949	12.2459	21.5891	Mitochondrial 18kDa protein__IPR019560	mRNA
BGLB021935	Bg21935	mitogen-activated protein kinase-binding protein 1-like	mitogen-activated protein kinase-binding protein 1		NA	3.67555	172.132	834.638	754.026	187.212	3.73863	79.0436	15.3074	52.9913	WD40 repeat|WD40/YVTN repeat-like-containing domain superfamily|WD40-repeat-containing domain|WD40 repeat, conserved site|WD40-repeat-containing domain superfamily__IPR001680|IPR015943|IPR017986|IPR019775|IPR036322	mRNA
BGLB021489	Bg21489	mitogen-activated protein kinase-binding protein 1-like, partial			NA	3.85965	1.42258	12.9602	15.1563	0	0	0.647899	0	0	WD40 repeat|WD40/YVTN repeat-like-containing domain superfamily|WD40-repeat-containing domain|WD40-repeat-containing domain superfamily__IPR001680|IPR015943|IPR017986|IPR036322	mRNA
BGLB035707	Bg35707	monocarboxylate transporter 10-like isoform X1	monocarboxylate transporter		NA	1.85789	31.2968	82.9453	50.521	22.3537	10.5928	14.2538	13.2664	12.4301	Major facilitator superfamily|Major facilitator superfamily domain|MFS transporter superfamily__IPR011701|IPR020846|IPR036259	mRNA
BGLB031415	Bg31415	monocarboxylate transporter 3-like, partial			NA	3.49244	4.26774	12.9602	12.6302	0	0	1.2958	0	0	Major facilitator superfamily|Major facilitator superfamily domain|MFS transporter superfamily__IPR011701|IPR020846|IPR036259	mRNA
BGLB001900	Bg1900	monocarboxylate transporter 9-like			NA	3.70884	7.1129	38.8806	27.7865	8.38265	0	3.88739	1.02049	0	Major facilitator superfamily|Major facilitator superfamily domain|MFS transporter superfamily__IPR011701|IPR020846|IPR036259	mRNA
BGLB032044	Bg32044	mucin-5AC isoform X1 [Aplysia californica]	mucin		NA	1.44246	375.561	264.388	371.329	343.689	65.426	172.989	122.459	136.731	NA	mRNA
BGLB009293	Bg9293	mucin-5AC-like (LOC106071197), mRNA			NA	1.92317	621.668	230.692	200.821	312.952	87.2347	121.157	66.3322	84.3936	Protein quiver__IPR031424	mRNA
BGLB017279	Bg17279	multidrug resistance-associated protein 1-like	multidrug resistance-associated protein 1		Cellular defense	1.51966	52.6355	73.8732	101.042	32.1335	16.2007	29.8033	19.3894	24.2059	ABC transporter-like|AAA+ ATPase domain|ABC transporter type 1, transmembrane domain|ABC transporter, conserved site|P-loop containing nucleoside triphosphate hydrolase|ABC transporter type 1, transmembrane domain superfamily__IPR003439|IPR003593|IPR011527|IPR017871|IPR027417|IPR036640	mRNA
BGLB012207	Bg12207	multidrug resistance-associated protein 1-like			Cellular defense	2.53189	14.2258	62.209	56.8361	32.1335	4.98484	9.71848	6.12297	6.54214	ABC transporter-like|P-loop containing nucleoside triphosphate hydrolase|Multidrug resistance-associated protein 6__IPR003439|IPR027417|IPR030239	mRNA
BGLB012205	Bg12205	multidrug resistance-associated protein 1-like, partial			Cellular defense	1.89154	14.2258	58.3209	31.5756	23.7508	8.10036	11.0143	5.10247	9.15899	ABC transporter-like|AAA+ ATPase domain|ABC transporter type 1, transmembrane domain|ABC transporter, conserved site|P-loop containing nucleoside triphosphate hydrolase|ABC transporter type 1, transmembrane domain superfamily__IPR003439|IPR003593|IPR011527|IPR017871|IPR027417|IPR036640	mRNA
BGLB030206	Bg30206	multidrug resistance-associated protein 1-like, partial			Cellular defense	2.16407	2.84516	10.3682	10.1042	1.39711	0	1.2958	3.06148	0	ABC transporter type 1, transmembrane domain|ABC transporter type 1, transmembrane domain superfamily__IPR011527|IPR036640	mRNA
BGLB021668	Bg21668	multiple epidermal growth factor-like domains protein 10	multiple epidermal growth factor-like domains protein		Biomineralization/Cytoskeleton/Tissue growth/Cellular defense	3.40501	8.53548	24.6244	16.4193	6.98554	0	1.2958	2.04099	0.654214	NA	mRNA
BGLB024068	Bg24068	multiple epidermal growth factor-like domains protein 10			Biomineralization/Cytoskeleton/Tissue growth/Cellular defense	2.5836	155.061	22.0324	146.511	255.671	20.5625	22.0285	37.7583	15.0469	EGF-like domain|Laminin EGF domain__IPR000742|IPR002049	mRNA
BGLB039965	Bg39965	multiple epidermal growth factor-like domains protein 10			Biomineralization/Cytoskeleton/Tissue growth/Cellular defense	2.38973	4.26774	18.1443	16.4193	6.98554	0	2.59159	1.02049	3.92528	NA	mRNA
BGLB036916	Bg36916	multiple epidermal growth factor-like domains protein 10			Biomineralization/Cytoskeleton/Tissue growth/Cellular defense	2.76311	8.53548	23.3284	17.6823	5.58843	0	5.83109	1.02049	0	NA	mRNA
BGLB028988	Bg28988	multiple epidermal growth factor-like domains protein 10			Biomineralization/Cytoskeleton/Tissue growth/Cellular defense	1.8516	11.3806	32.4005	17.6823	12.574	1.24621	12.958	0	5.23371	NA	mRNA
BGLB029295	Bg29295	multiple epidermal growth factor-like domains protein 10 (LOC106061386), transcript variant X7, mRNA			NA	3.07663	1.42258	44.0647	45.4689	0	0	5.83109	1.02049	2.61686	NA	ncRNA
BGLB035436	Bg35436	multiple epidermal growth factor-like domains protein 10 isoform X1			Biomineralization/Cytoskeleton/Tissue growth/Cellular defense	1.72407	227.613	208.659	313.23	149.491	49.2253	120.509	58.1682	43.1781	EGF-like domain|Laminin EGF domain|Growth factor receptor cysteine-rich domain superfamily__IPR000742|IPR002049|IPR009030	mRNA
BGLB023502	Bg23502	multiple epidermal growth factor-like domains protein 10 isoform X1			Biomineralization/Cytoskeleton/Tissue growth/Cellular defense	3.01768	98.158	401.767	305.652	71.2525	11.839	45.3529	18.3689	31.4023	EGF-like domain|Galactose-binding-like domain superfamily|Growth factor receptor cysteine-rich domain superfamily__IPR000742|IPR008979|IPR009030	mRNA
BGLB039511	Bg39511	multiple epidermal growth factor-like domains protein 10, partial			Biomineralization/Cytoskeleton/Tissue growth/Cellular defense	3.16147	8.53548	12.9602	5.0521	2.79422	0	0.647899	0	1.30843	EGF-like, conserved site__IPR013032	mRNA
BGLB034902	Bg34902	multiple epidermal growth factor-like domains protein 10, partial			Biomineralization/Cytoskeleton/Tissue growth/Cellular defense	3.95543	1.42258	20.7363	13.8933	1.39711	0	0	1.02049	0	Furin-like repeat__IPR006212	mRNA
BGLB023499	Bg23499	multiple epidermal growth factor-like domains protein 10, partial			Biomineralization/Cytoskeleton/Tissue growth/Cellular defense	2.94625	15.6484	20.7363	15.1563	4.19132	0	3.23949	2.04099	0.654214	Furin-like repeat__IPR006212	mRNA
BGLB034384	Bg34384	multiple epidermal growth factor-like domains protein 11			Biomineralization/Cytoskeleton/Tissue growth/Cellular defense	3.09947	17.071	37.5846	22.7344	12.574	0	5.83109	2.04099	1.30843	C-type lectin-like|C-type lectin-like/link domain superfamily|C-type lectin fold__IPR001304|IPR016186|IPR016187	mRNA
BGLB022122	Bg22122	multiple epidermal growth factor-like domains protein 11			NA	3.79125	11.3806	11.6642	12.6302	1.39711	0	1.2958	0	0	NA	mRNA
BGLB030340	Bg30340	multiple epidermal growth factor-like domains protein 11 (LOC106053368), partial mRNA			NA	3.61207	1.42258	15.5523	13.8933	1.39711	0.623105	0.647899	0	0	EGF-like domain__IPR000742	mRNA
BGLB024722	Bg24722	multiple epidermal growth factor-like domains protein 11 (LOC106071561), partial mRNA			NA	1.32662	110.961	133.49	116.198	72.6496	31.7783	55.7193	41.8403	42.5239	EGF-like domain|Galactose-binding-like domain superfamily__IPR000742|IPR008979	mRNA
BGLB018616	Bg18616	multiple epidermal growth factor-like domains protein 6			Biomineralization/Cytoskeleton/Tissue growth/Cellular defense	3.22465	2.84516	9.07215	12.6302	0	0	1.2958	0	0	EGF-like domain|Galactose-binding-like domain superfamily__IPR000742|IPR008979	mRNA
BGLB033972	Bg33972	multiple epidermal growth factor-like domains protein 6			Biomineralization/Cytoskeleton/Tissue growth/Cellular defense	3.45947	18.4935	19.4403	21.4714	5.58843	0	2.59159	0	1.96264	NA	mRNA
BGLB019007	Bg19007	multiple epidermal growth factor-like domains protein 6 (LOC106057245), mRNA			NA	3.97738	11.3806	33.6965	26.5235	1.39711	0	3.23949	0	0	EGF-like domain|Galactose-binding-like domain superfamily__IPR000742|IPR008979	mRNA
BGLB023536	Bg23536	multiple epidermal growth factor-like domains protein 6 [Aplysia californica]			NA	1.01849	135.145	134.786	199.558	145.299	52.9639	100.424	89.8035	59.5335	EGF-type aspartate/asparagine hydroxylation site|EGF-like domain|EGF-like calcium-binding domain|EGF-like calcium-binding, conserved site__IPR000152|IPR000742|IPR001881|IPR018097	mRNA
BGLB019006	Bg19006	multiple epidermal growth factor-like domains protein 6, partial			Biomineralization/Cytoskeleton/Tissue growth/Cellular defense	3.24388	0	32.4005	18.9454	1.39711	0.623105	2.59159	1.02049	0	EGF-like domain__IPR000742	mRNA
BGLB037594	Bg37594	multiple epidermal growth factor-like domains protein 6, partial			Biomineralization/Cytoskeleton/Tissue growth/Cellular defense	3.25414	4.26774	55.7289	35.3647	1.39711	0	6.47899	1.02049	1.30843	Growth factor receptor cysteine-rich domain superfamily|Tyrosine-protein kinase ephrin type A/B receptor-like|EGF-like, conserved site__IPR009030|IPR011641|IPR013032	mRNA
BGLB031389	Bg31389	multiple epidermal growth factor-like domains protein 6, partial			Biomineralization/Cytoskeleton/Tissue growth/Cellular defense	2.29194	4.26774	6.4801	5.0521	0	0	0	2.04099	0	NA	mRNA
BGLB024632	Bg24632	multiple epidermal growth factor-like domains protein 6, partial			Biomineralization/Cytoskeleton/Tissue growth/Cellular defense	3.14197	0	14.2562	8.84117	0	0	1.2958	0	0	EGF-like domain|EGF-like, conserved site__IPR000742|IPR013032	mRNA
BGLB024741	Bg24741	multiple epidermal growth factor-like domains protein 6, partial			NA	2.66025	2.84516	6.4801	5.0521	0	0	0	1.02049	0	Tyrosine-protein kinase ephrin type A/B receptor-like__IPR011641	mRNA
BGLB028281	Bg28281	nephrocystin-1-like (LOC106063720), mRNA	nephrocystin-1		NA	1.56141	210.542	46.6568	127.566	206.772	58.5718	69.3251	31.6353	39.907	NA	ncRNA
BGLB033453	Bg33453	nephrocystin-1-like, partial			NA	1.46549	226.19	67.3931	238.712	248.685	57.9487	84.8747	68.3732	70.6551	SH3 domain|SH3-like domain superfamily|Nephrocystin-1__IPR001452|IPR036028|IPR039687	mRNA
BGLB027670	Bg27670	neprilysin-1-like	neprilysin		NA	2.66449	19.9161	45.3607	53.047	19.5595	2.49242	11.0143	3.06148	3.92528	Peptidase M13|Peptidase M13, C-terminal domain|Metallopeptidase, catalytic domain superfamily__IPR000718|IPR018497|IPR024079	mRNA
BGLB009805	Bg9805	neprilysin-11-like, partial			NA	2.82668	11.3806	44.0647	61.8882	2.79422	0	12.958	2.04099	0.654214	Peptidase M13|Peptidase M13, N-terminal domain|Metallopeptidase, catalytic domain superfamily|Peptidase M13, domain 2__IPR000718|IPR008753|IPR024079|IPR042089	mRNA
BGLB028540	Bg28540	neprilysin-like isoform X1			NA	3.62349	5.69032	23.3284	15.1563	1.39711	0	0	1.02049	1.30843	Peptidase M13|Peptidase M13, N-terminal domain|Metallopeptidase, catalytic domain superfamily|Peptidase M13, domain 2__IPR000718|IPR008753|IPR024079|IPR042089	mRNA
BGLB022596	Bg22596	neurofascin-like, partial	neurofascin		NA	3.01017	4.26774	53.1369	30.3126	1.39711	0	5.83109	0	3.92528	Immunoglobulin subtype 2|Immunoglobulin subtype|Immunoglobulin-like domain|Immunoglobulin I-set|Immunoglobulin-like fold|Immunoglobulin-like domain superfamily__IPR003598|IPR003599|IPR007110|IPR013098|IPR013783|IPR036179	mRNA
BGLB030323	Bg30323	neurofascin-like, partial			NA	4.63127	12.8032	36.2886	30.3126	4.19132	0	1.9437	0	0	Immunoglobulin subtype 2|Immunoglobulin subtype|Immunoglobulin-like domain|Immunoglobulin-like fold|Immunoglobulin-like domain superfamily__IPR003598|IPR003599|IPR007110|IPR013783|IPR036179	mRNA
BGLB037215	Bg37215	neuropeptide FF receptor 2-like	neuropeptide receptor		NA	1.3746	64.0161	19.4403	49.258	83.8265	20.5625	25.268	20.4099	16.3553	G protein-coupled receptor, rhodopsin-like|GPCR, rhodopsin-like, 7TM__IPR000276|IPR017452	mRNA
BGLB039852	Bg39852	neuropeptide Y receptor type 5-like			Neuro-related/Reproduction	1.68048	46.9451	19.4403	31.5756	29.3393	7.47726	22.0285	9.18445	0	G protein-coupled receptor, rhodopsin-like|GPCR, rhodopsin-like, 7TM__IPR000276|IPR017452	mRNA
BGLB003672	Bg3672	organic cation transporter protein-like	organic cation transporter protein		NA	2.91072	5.69032	40.1767	20.2084	9.77975	0.623105	4.53529	1.02049	2.61686	Major facilitator, sugar transporter-like|Major facilitator superfamily domain|MFS transporter superfamily__IPR005828|IPR020846|IPR036259	mRNA
BGLB007605	Bg7605	organic cation transporter protein-like isoform X1			NA	2.85141	12.8032	38.8806	22.7344	12.574	0	6.47899	1.02049	3.27107	Major facilitator, sugar transporter-like|Major facilitator superfamily domain|MFS transporter superfamily__IPR005828|IPR020846|IPR036259	mRNA
BGLB029216	Bg29216	peptidase M20 domain-containing protein 2-like	peptidase M20 domain-containing protein 2		Protease	3.94095	55.4806	163.299	145.248	57.2814	1.24621	14.9017	2.04099	7.85057	Bacterial exopeptidase dimerisation domain__IPR036264	mRNA
BGLB021306	Bg21306	peptidase M20 domain-containing protein 2-like, partial			Protease	3.61934	27.029	125.714	145.248	27.9422	0	15.5496	3.06148	6.54214	Bacterial exopeptidase dimerisation domain__IPR036264	mRNA
BGLB007781	Bg7781	peptidyl-prolyl cis-trans isomerase G-like	peptidyl-prolyl cis-trans isomerase		NA	1.15151	1603.25	1197.52	1576.25	1957.35	669.214	662.8	720.469	798.141	Cyclophilin-type peptidyl-prolyl cis-trans isomerase domain|Cyclophilin-type peptidyl-prolyl cis-trans isomerase, conserved site|Cyclophilin-like domain superfamily__IPR002130|IPR020892|IPR029000	mRNA
BGLB040052	Bg40052	peptidyl-prolyl cis-trans isomerase-like 2			NA	1.70895	5.69032	6.4801	22.7344	18.1624	3.11552	0.647899	8.16396	3.27107	Cyclophilin-type peptidyl-prolyl cis-trans isomerase domain|Cyclophilin-like domain superfamily__IPR002130|IPR029000	mRNA
BGLB025422	Bg25422	perlucin-like	perlucin		NA	4.44806	25.6064	107.57	23.9975	122.945	0	7.77478	1.02049	2.61686	C-type lectin-like|C-type lectin-like/link domain superfamily|C-type lectin fold__IPR001304|IPR016186|IPR016187	mRNA
BGLB023569	Bg23569	perlucin-like			NA	1.87693	261.755	90.7215	99.779	129.931	31.1552	39.5218	35.7173	51.0287	C-type lectin-like|C-type lectin-like/link domain superfamily|C-type lectin fold__IPR001304|IPR016186|IPR016187	mRNA
BGLB020796	Bg20796	perlucin-like isoform X1			NA	5.10903	806.603	2308.21	1571.2	3086.21	9.34657	170.397	38.7788	5.23371	C-type lectin-like|C-type lectin-like/link domain superfamily|C-type lectin fold__IPR001304|IPR016186|IPR016187	mRNA
BGLB033606	Bg33606	perlucin-like, partial			NA	3.64975	81.0871	150.338	35.3647	169.05	0.623105	22.0285	6.12297	4.5795	C-type lectin-like|C-type lectin-like/link domain superfamily|C-type lectin fold__IPR001304|IPR016186|IPR016187	mRNA
BGLB027656	Bg27656	phosphoglycerate kinase-like	phosphoglycerate kinase		ATP biosynthesis	4.11389	1.42258	41.4727	44.2059	11.1769	0	1.9437	1.02049	1.30843	Phosphoglycerate kinase|Phosphoglycerate kinase, N-terminal|Phosphoglycerate kinase superfamily__IPR001576|IPR015824|IPR036043	mRNA
BGLB030536	Bg30536	phosphoglycerate kinase-like			ATP biosynthesis	3.27019	5.69032	34.9926	41.6798	5.58843	0	7.12688	0	0.654214	Phosphoglycerate kinase|Phosphoglycerate kinase, N-terminal|Phosphoglycerate kinase superfamily__IPR001576|IPR015824|IPR036043	mRNA
BGLB030472	Bg30472	phosphoglycerate kinase-like			ATP biosynthesis	3.89056	2.84516	76.4652	25.2605	2.79422	0	3.88739	0	1.96264	Phosphoglycerate kinase|Phosphoglycerate kinase, N-terminal|Phosphoglycerate kinase superfamily__IPR001576|IPR015824|IPR036043	mRNA
BGLB022991	Bg22991	phosphoglycerate kinase-like, partial			ATP biosynthesis	3.05423	4.26774	28.5125	21.4714	0	0	1.2958	0	3.92528	Phosphoglycerate kinase|Phosphoglycerate kinase, N-terminal|Phosphoglycerate kinase superfamily__IPR001576|IPR015824|IPR036043	mRNA
BGLB006354	Bg6354	phosphoglycerate kinase-like, partial			ATP biosynthesis	3.49881	4.26774	37.5846	35.3647	4.19132	0	4.53529	0	1.30843	Phosphoglycerate kinase|Phosphoglycerate kinase, N-terminal|Phosphoglycerate kinase superfamily__IPR001576|IPR015824|IPR036043	mRNA
BGLB030832	Bg30832	phosphoglycerate kinase-like, partial			ATP biosynthesis	3.58485	7.1129	58.3209	51.784	8.38265	0	5.83109	0	3.27107	Phosphoglycerate kinase|Phosphoglycerate kinase, N-terminal|Phosphoglycerate kinase superfamily__IPR001576|IPR015824|IPR036043	mRNA
BGLB026284	Bg26284	phospholipid scramblase 1-like	phospholipid scramblase		NA	3.98553	21.3387	45.3607	40.4168	19.5595	0	1.9437	2.04099	2.61686	Scramblase|Tubby-like, C-terminal__IPR005552|IPR025659	mRNA
BGLB035370	Bg35370	phospholipid scramblase 2-like			NA	4.03263	31.2968	130.898	94.7269	22.3537	0	11.6622	2.04099	1.96264	Scramblase__IPR005552	mRNA
BGLB032684	Bg32684	piggyBac transposable element-derived protein 4 [Aplysia californica]	piggyBac transposable element-derived protein 4		NA	2.91788	2.84516	10.3682	7.57815	1.39711	0.623105	0	1.02049	0	PiggyBac transposable element-derived protein__IPR029526	mRNA
BGLB029132	Bg29132	piggyBac transposable element-derived protein 4-like			NA	2.65976	176.4	423.799	389.012	65.6641	10.5928	87.4663	31.6353	35.9818	PiggyBac transposable element-derived protein__IPR029526	mRNA
BGLB020712	Bg20712	platelet endothelial aggregation receptor 1-like	platelet endothelial aggregation receptor 1		NA	1.16175	52.6355	28.5125	94.7269	93.6062	28.6628	29.1554	33.6763	28.1312	NA	mRNA
BGLB020895	Bg20895	platelet endothelial aggregation receptor 1-like			NA	2.91991	19.9161	34.9926	8.84117	9.77975	0.623105	5.18319	0	2.61686	Thrombospondin type-1 (TSP1) repeat|Thrombospondin type-1 (TSP1) repeat superfamily__IPR000884|IPR036383	mRNA
BGLB020674	Bg20674	platelet endothelial aggregation receptor 1-like			NA	3.35393	8.53548	36.2886	26.5235	12.574	0	4.53529	1.02049	1.30843	Thrombospondin type-1 (TSP1) repeat|Thrombospondin type-1 (TSP1) repeat superfamily__IPR000884|IPR036383	mRNA
BGLB021608	Bg21608	platelet endothelial aggregation receptor 1-like			NA	2.55254	9.95806	19.4403	20.2084	5.58843	0	4.53529	1.02049	2.61686	NA	mRNA
BGLB028737	Bg28737	platelet endothelial aggregation receptor 1-like (LOC106066944), transcript variant X2, mRNA			NA	1.32004	21.3387	23.3284	45.4689	25.1479	9.96967	12.3101	11.2254	11.7758	NA	mRNA
BGLB036081	Bg36081	platelet endothelial aggregation receptor 1-like isoform X1			NA	2.5676	19.9161	38.8806	37.8907	5.58843	1.24621	7.12688	3.06148	4.5795	NA	mRNA
BGLB039367	Bg39367	platelet endothelial aggregation receptor 1-like isoform X1			NA	3.55906	8.53548	23.3284	22.7344	4.19132	0	1.2958	1.02049	1.30843	NA	mRNA
BGLB027297	Bg27297	platelet endothelial aggregation receptor 1-like isoform X2			NA	2.1199	4.26774	16.8483	10.1042	5.58843	0	3.23949	4.08198	0	NA	mRNA
BGLB029200	Bg29200	platelet endothelial aggregation receptor 1-like, partial			NA	4.53596	4.26774	29.8085	29.0496	0	0	1.2958	0	0	Furin-like repeat|Growth factor receptor cysteine-rich domain superfamily__IPR006212|IPR009030	mRNA
BGLB028305	Bg28305	platelet endothelial aggregation receptor 1-like, partial			NA	2.94313	2.84516	12.9602	6.31512	2.79422	0	1.9437	0	0	NA	mRNA
BGLB010523	Bg10523	polycystic kidney disease 2-like 1 protein	polycystic kidney disease 2-like 1 protein		NA	2.93966	167.864	373.254	373.855	72.6496	6.85415	75.8041	24.4919	20.2806	EF-hand domain|Polycystic kidney disease type 2 protein|EF-hand domain pair|Polycystin cation channel, PKD1/PKD2__IPR002048|IPR003915|IPR011992|IPR013122	mRNA
BGLB036953	Bg36953	polycystic kidney disease 2-like 1 protein isoform X1			NA	2.45899	24.1839	67.3931	50.521	16.7653	3.73863	14.2538	5.10247	4.5795	Polycystin cation channel, PKD1/PKD2__IPR013122	mRNA
BGLB024946	Bg24946	polycystic kidney disease protein 1-like 2 [Aplysia californica]	polycystic kidney disease protein 1-like 2		NA	3.28482	0	15.5523	10.1042	0	0	1.2958	0	0	NA	mRNA
BGLB021278	Bg21278	polycystic kidney disease protein 1-like 2 [Aplysia californica]			NA	3.04673	4.26774	11.6642	12.6302	1.39711	0	1.2958	1.02049	0	NA	mRNA
BGLB037788	Bg37788	polycystic kidney disease protein 1-like 2 [Aplysia californica]			NA	3.22435	0	18.1443	12.6302	0	0	0	0	1.96264	NA	mRNA
BGLB016477	Bg16477	polycystin-2-like	polycystin-2		NA	1.90773	7.1129	14.2562	16.4193	4.19132	2.49242	3.88739	3.06148	0.654214	Polycystic kidney disease type 2 protein|Polycystin cation channel, PKD1/PKD2__IPR003915|IPR013122	mRNA
BGLB030704	Bg30704	polycystin-2-like			NA	2.21166	7.1129	24.6244	10.1042	5.58843	1.24621	2.59159	0	5.23371	Polycystin cation channel, PKD1/PKD2__IPR013122	mRNA
BGLB038998	Bg38998	polycystin-2-like isoform X1			NA	2.99515	1.42258	12.9602	10.1042	1.39711	0	1.9437	0	0	Polycystin cation channel, PKD1/PKD2__IPR013122	mRNA
BGLB031044	Bg31044	polycystin-2-like, partial			NA	2.81652	1.42258	10.3682	11.3672	4.19132	0	1.2958	0	1.30843	Polycystin cation channel, PKD1/PKD2__IPR013122	mRNA
BGLB029198	Bg29198	potassium channel subfamily K member 18-like	potassium channel subfamily K member		NA	2.57247	7.1129	15.5523	12.6302	6.98554	0	1.9437	0	3.92528	Potassium channel domain__IPR013099	mRNA
BGLB034100	Bg34100	potassium channel subfamily K member 4-like isoform X1			NA	3.25657	31.2968	88.1294	79.5706	19.5595	0	13.6059	2.04099	5.88792	Two pore domain potassium channel|Potassium channel domain__IPR003280|IPR013099	mRNA
BGLB001647	Bg1647	potassium voltage-gated channel protein Shaw-like	potassium voltage-gated channel protein		NA	1.26708	287.361	88.1294	222.292	338.1	81.6267	116.622	111.234	78.5057	BTB/POZ domain|Potassium channel tetramerisation-type BTB domain|Potassium channel, voltage dependent, Kv|Potassium channel, voltage dependent, Kv3|Ion transport domain|SKP1/BTB/POZ domain superfamily|Voltage-dependent channel domain superfamily|Voltage-gated potassium channel__IPR000210|IPR003131|IPR003968|IPR003974|IPR005821|IPR011333|IPR027359|IPR028325	mRNA
BGLB010306	Bg10306	potassium voltage-gated channel subfamily A member 2-like			NA	2.76037	18.4935	75.1692	37.8907	9.77975	2.49242	7.12688	4.08198	5.88792	BTB/POZ domain|Potassium channel tetramerisation-type BTB domain|Potassium channel, voltage dependent, Kv|Potassium channel, voltage dependent, Kv1|Ion transport domain|SKP1/BTB/POZ domain superfamily|Voltage-dependent channel domain superfamily|Voltage-gated potassium channel__IPR000210|IPR003131|IPR003968|IPR003972|IPR005821|IPR011333|IPR027359|IPR028325	mRNA
BGLB029857	Bg29857	probable G-protein coupled receptor 139	probable G-protein coupled receptor		NA	3.19939	14.2258	53.1369	29.0496	11.1769	0	8.42268	0	1.96264	G protein-coupled receptor, rhodopsin-like|GPCR, rhodopsin-like, 7TM__IPR000276|IPR017452	mRNA
BGLB019841	Bg19841	probable G-protein coupled receptor 139			NA	2.93795	4.26774	11.6642	2.52605	1.39711	0	1.2958	0	0	GPCR, rhodopsin-like, 7TM__IPR017452	mRNA
BGLB034979	Bg34979	probable G-protein coupled receptor 142, partial			NA	2.69814	5.69032	0	6.31512	2.79422	0	0	1.02049	0	G protein-coupled receptor, rhodopsin-like|GPCR, rhodopsin-like, 7TM__IPR000276|IPR017452	mRNA
BGLB037069	Bg37069	probable hydrolase PNKD	probable hydrolase PNKD		NA	3.80178	18.4935	57.0249	61.8882	11.1769	0	4.53529	4.08198	0.654214	Hydroxyacylglutathione hydrolase, C-terminal domain|Ribonuclease Z/Hydroxyacylglutathione hydrolase-like__IPR032282|IPR036866	mRNA
BGLB011173	Bg11173	probable hydrolase PNKD			NA	3.38904	44.1	108.866	99.779	36.3248	1.86931	20.0849	1.02049	3.27107	Hydroxyacylglutathione hydrolase, C-terminal domain|Ribonuclease Z/Hydroxyacylglutathione hydrolase-like__IPR032282|IPR036866	mRNA
BGLB001370	Bg1370	probable serine carboxypeptidase CPVL	probable serine carboxypeptidase CPVL		Protease	1.79615	200.584	59.617	82.0966	95.0033	27.4166	44.0571	10.2049	43.1781	Peptidase S10, serine carboxypeptidase|Alpha/Beta hydrolase fold|Serine carboxypeptidases, histidine active site__IPR001563|IPR029058|IPR033124	mRNA
BGLB009673	Bg9673	probable serine carboxypeptidase CPVL			Protease	1.29353	22.7613	12.9602	25.2605	25.1479	4.36173	9.71848	14.2869	5.88792	Peptidase S10, serine carboxypeptidase|Alpha/Beta hydrolase fold__IPR001563|IPR029058	mRNA
BGLB025758	Bg25758	protein AIG1-like	protein AIG1	partial AIG	Adhesion/Carbohydrate binding/Pattern recognition	1.06376	1229.11	1042	1145.56	1520.05	542.101	616.151	532.698	669.915	AIG1-type guanine nucleotide-binding (G) domain|P-loop containing nucleoside triphosphate hydrolase__IPR006703|IPR027417	mRNA
BGLB012732	Bg12732	protein AIG1-like, partial		GIMAP	Adhesion/Carbohydrate binding/Pattern recognition	1.07675	31.2968	46.6568	34.1017	40.5161	10.5928	14.9017	15.3074	30.7481	AIG1-type guanine nucleotide-binding (G) domain|P-loop containing nucleoside triphosphate hydrolase__IPR006703|IPR027417	mRNA
BGLB010089	Bg10089	protein disulfide-isomerase A4-like	protein disulfide-isomerase A		NA	1.20713	1287.43	2969.18	3004.74	1496.3	832.468	784.605	1006.21	1169.08	Disulphide isomerase|Protein disulphide isomerase|Thioredoxin domain|Thioredoxin, conserved site|Thioredoxin-like superfamily__IPR005788|IPR005792|IPR013766|IPR017937|IPR036249	mRNA
BGLB019469	Bg19469	protein disulfide-isomerase A5-like isoform X1			NA	3.57452	342.842	1263.62	1101.36	361.851	9.34657	139.298	26.5329	81.1225	Thioredoxin domain|Thioredoxin-like superfamily__IPR013766|IPR036249	mRNA
BGLB026105	Bg26105	protein disulfide-isomerase A5-like isoform X1			NA	3.81025	277.403	1134.02	819.703	276.627	9.96967	81.6352	27.5534	58.225	Thioredoxin domain|Thioredoxin-like superfamily__IPR013766|IPR036249	mRNA
BGLB036896	Bg36896	protein kinase C alpha type-like	protein kinase C		NA	3.12835	7.1129	20.7363	25.2605	1.39711	0	3.23949	1.02049	0.654214	Protein kinase domain|Protein kinase-like domain superfamily__IPR000719|IPR011009	mRNA
BGLB023634	Bg23634	protein kinase C-like 1			NA	3.00511	0	14.2562	2.52605	4.19132	0	0	0	1.30843	Protein kinase domain|Protein kinase-like domain superfamily__IPR000719|IPR011009	mRNA
BGLB024636	Bg24636	protein kinase C-like 2 isoform X1			NA	3.24725	38.4097	195.699	128.829	48.8988	4.98484	18.7891	7.14346	11.1216	Protein kinase domain|Protein kinase-like domain superfamily__IPR000719|IPR011009	mRNA
BGLB027182	Bg27182	protein PXR1-like	protein PXR1		NA	2.15085	98.158	47.9528	239.975	129.931	28.0397	40.8176	35.7173	10.4674	SRP-independent targeting protein 2/TMEM208__IPR008506	mRNA
BGLB018381	Bg18381	protein PXR1-like (LOC106072857), mRNA			NA	3.28569	65.4387	101.09	104.831	57.2814	3.11552	14.2538	7.14346	7.85057	NA	mRNA
BGLB023632	Bg23632	protein PXR1-like, partial			NA	1.20723	258.91	181.443	266.498	310.158	94.0888	143.833	98.988	102.712	NA	mRNA
BGLB018727	Bg18727	protein SDE2 homolog	protein SDE2 homolog		NA	1.97636	7.1129	12.9602	30.3126	8.38265	2.49242	2.59159	6.12297	2.61686	NA	mRNA
BGLB019890	Bg19890	protein SDE2 homolog			NA	1.33151	17.071	46.6568	40.4168	20.9566	10.5928	20.0849	12.2459	5.88792	Sde2, N-terminal ubiquitin domain__IPR024974	mRNA
BGLB036194	Bg36194	proteoglycan 4 [Aplysia californica]	proteoglycan 4		NA	2.68562	1.42258	19.4403	18.9454	4.19132	0	1.9437	1.02049	2.61686	Sperm-tail PG-rich repeat__IPR010736	mRNA
BGLB003816	Bg3816	proteoglycan 4-like, partial			NA	1.26254	1910.53	1342.68	2450.27	2514.79	783.243	1058.67	778.638	804.029	NA	mRNA
BGLB032307	Bg32307	receptor-type tyrosine-protein phosphatase alpha-like, partial	receptor-type tyrosine-protein phosphatase		NA	2.22668	38.4097	19.4403	18.9454	58.6785	4.98484	5.83109	7.14346	9.81321	PTP type protein phosphatase|Tyrosine specific protein phosphatases domain|Protein-tyrosine phosphatase, catalytic|Protein-tyrosine phosphatase, active site|Protein-tyrosine phosphatase-like__IPR000242|IPR000387|IPR003595|IPR016130|IPR029021	mRNA
BGLB024999	Bg24999	receptor-type tyrosine-protein phosphatase kappa-like isoform X5 [Pecten maximus]			NA	3.57374	7.1129	11.6642	10.1042	2.79422	0	1.2958	0	0	Fibronectin type III|Immunoglobulin-like fold|Fibronectin type III superfamily__IPR003961|IPR013783|IPR036116	mRNA
BGLB024545	Bg24545	receptor-type tyrosine-protein phosphatase T-like, partial			Cell adhesion	4.75962	18.4935	7.77613	11.3672	36.3248	0	1.2958	0	0	PTP type protein phosphatase|Protein-tyrosine phosphatase-like__IPR000242|IPR029021	mRNA
BGLB030929	Bg30929	rho GTPase-activating protein 18-like	rho GTPase-activating protein		NA	3.84083	842.167	4419.43	4228.61	825.691	20.5625	401.049	109.193	187.759	Rho GTPase-activating protein domain|Rho GTPase activation protein__IPR000198|IPR008936	mRNA
BGLB027834	Bg27834	rho GTPase-activating protein 18-like, partial			NA	3.72528	103.848	515.816	567.098	95.0033	3.73863	56.3672	11.2254	24.2059	Rho GTPase-activating protein domain|Rho GTPase activation protein__IPR000198|IPR008936	mRNA
BGLB030629	Bg30629	rho GTPase-activating protein 28-like			NA	3.66874	505.016	2142.32	2454.06	343.689	7.47726	277.948	43.8813	97.4779	Rho GTPase-activating protein domain|Rho GTPase activation protein__IPR000198|IPR008936	mRNA
BGLB038621	Bg38621	rho GTPase-activating protein 28-like (LOC106055543), mRNA			NA	3.40099	244.684	1100.32	1191.03	169.05	13.0852	162.623	30.6148	48.4118	NA	ncRNA
BGLB032709	Bg32709	rho GTPase-activating protein 28-like (LOC106055543), mRNA			NA	3.64925	81.0871	480.824	482.475	53.0901	2.49242	53.7756	10.2049	19.6264	NA	ncRNA
BGLB037289	Bg37289	ribosomal RNA processing protein 36 homolog	ribosomal RNA processing protein		NA	1.10367	303.01	237.172	338.491	329.717	130.229	187.891	111.234	132.151	rRNA biogenesis protein RRP36__IPR009292	mRNA
BGLB037135	Bg37135	ribosomal RNA processing protein 36 homolog (LOC106063697), partial mRNA			NA	1.58486	34.1419	16.8483	37.8907	44.7074	6.85415	13.6059	13.2664	9.81321	rRNA biogenesis protein RRP36__IPR009292	mRNA
BGLB006439	Bg6439	ribosomal RNA-processing protein 8-like			NA	1.1754	742.587	449.719	1042	926.282	365.762	308.4	405.136	319.256	Ribosomal RNA processing protein 8|S-adenosyl-L-methionine-dependent methyltransferase|Ribosomal RNA-processing protein 8, N-terminal domain__IPR007823|IPR029063|IPR042036	mRNA
BGLB019499	Bg19499	RNA-binding protein 25-like, partial	RNA-binding protein		NA	1.26675	46.9451	32.4005	56.8361	46.1046	14.3314	26.5638	16.3279	17.6638	NA	mRNA
BGLB010410	Bg10410	RNA-binding protein 25-like, partial			NA	3.83278	5.69032	44.0647	25.2605	6.98554	0	0	3.06148	1.30843	NA	mRNA
BGLB011222	Bg11222	RNA-binding protein 42-like			NA	1.65434	129.455	54.4329	79.5706	125.74	23.0549	40.1697	30.6148	28.7854	RNA recognition motif domain|Nucleotide-binding alpha-beta plait domain superfamily|RBM42, RNA recognition motif|RNA-binding domain superfamily__IPR000504|IPR012677|IPR034215|IPR035979	mRNA
BGLB026810	Bg26810	RNA-directed DNA polymerase from mobile element jockey-like [Latimeria chalumnae]	RNA-directed DNA polymerase		NA	2.82629	2.84516	14.2562	5.0521	1.39711	0	0	2.04099	0	NA	mRNA
BGLB035009	Bg35009	RNA-directed DNA polymerase homolog			NA	1.38624	45.5226	42.7687	35.3647	29.3393	8.10036	18.7891	16.3279	14.3927	Reverse transcriptase domain__IPR000477	mRNA
BGLB039976	Bg39976	scavenger receptor class F member 1-like, partial	scavenger receptor class F member		NA	3.61296	7.1129	38.8806	32.8386	1.39711	0	4.53529	0	0.654214	NA	mRNA
BGLB028641	Bg28641	scavenger receptor class F member 1-like, partial			NA	3.49443	9.95806	18.1443	5.0521	4.19132	0	0.647899	0	1.30843	NA	mRNA
BGLB038467	Bg38467	scavenger receptor class F member 2-like isoform X1			NA	2.22238	5.69032	10.3682	16.4193	5.58843	0	0	3.06148	3.92528	Growth factor receptor cysteine-rich domain superfamily__IPR009030	mRNA
BGLB023466	Bg23466	scavenger receptor class F member 2-like, partial			NA	2.94793	8.53548	7.77613	3.78907	0	0	0	0	1.30843	NA	mRNA
BGLB033111	Bg33111	SEC14-like protein 2, partial	SEC14-like protein		NA	2.96218	7.1129	25.9204	22.7344	2.79422	0	3.88739	1.02049	1.30843	CRAL-TRIO lipid binding domain|Protein of unknown function DUF3616|CRAL-TRIO lipid binding domain superfamily__IPR001251|IPR022060|IPR036865	mRNA
BGLB038615	Bg38615	SEC14-like protein 3			NA	3.07374	17.071	63.505	51.784	8.38265	0.623105	5.83109	3.06148	5.88792	CRAL-TRIO lipid binding domain|GOLD domain|CRAL/TRIO, N-terminal domain superfamily|GOLD domain superfamily|CRAL-TRIO lipid binding domain superfamily__IPR001251|IPR009038|IPR036273|IPR036598|IPR036865	mRNA
BGLB021782	Bg21782	semaphorin-1A-like	semaphorin		NA	3.82066	11.3806	33.6965	23.9975	5.58843	0	2.59159	0	1.30843	Sema domain|WD40/YVTN repeat-like-containing domain superfamily|Semaphorin|Sema domain superfamily__IPR001627|IPR015943|IPR027231|IPR036352	mRNA
BGLB020589	Bg20589	semaphorin-5A-like isoform X1			NA	3.73729	52.6355	174.963	88.4117	20.9566	0	11.0143	3.06148	9.81321	Sema domain|Plexin repeat|WD40/YVTN repeat-like-containing domain superfamily|PSI domain|Semaphorin|Sema domain superfamily|Thrombospondin type-1 (TSP1) repeat superfamily__IPR001627|IPR002165|IPR015943|IPR016201|IPR027231|IPR036352|IPR036383	mRNA
BGLB031181	Bg31181	serine protease 29-like	serine protease		Protease	2.42129	14.2258	38.8806	17.6823	15.3682	5.60794	5.18319	4.08198	0	Serine proteases, trypsin domain|Peptidase S1, PA clan__IPR001254|IPR009003	mRNA
BGLB000070	Bg70	serine protease HTRA2, mitochondrial-like			Protease	3.1418	15.6484	117.938	70.7294	20.9566	0	8.42268	2.04099	13.7385	PDZ domain|Peptidase S1C|Peptidase S1, PA clan|PDZ superfamily__IPR001478|IPR001940|IPR009003|IPR036034	mRNA
BGLB022990	Bg22990	serine-rich adhesin for platelets-like	serine-rich adhesin for platelets		NA	1.0174	241.839	419.911	333.439	156.476	122.129	172.989	142.869	130.189	Zinc finger, AN1-type|Zinc finger, A20-type|AN1-like Zinc finger__IPR000058|IPR002653|IPR035896	mRNA
BGLB022190	Bg22190	serine-rich adhesin for platelets-like			NA	3.43162	29.8742	230.692	185.665	23.7508	0	27.2117	7.14346	7.85057	NA	mRNA
BGLB033434	Bg33434	serine/arginine repetitive matrix protein 1-like	serine/arginine repetitive matrix protein		NA	3.31354	41.2548	181.443	156.615	65.6641	0.623105	25.9159	5.10247	11.7758	NA	mRNA
BGLB019065	Bg19065	serine/arginine repetitive matrix protein 1-like			NA	1.08521	1169.36	949.983	1519.42	1457.18	585.718	586.996	606.174	622.157	NA	mRNA
BGLB028510	Bg28510	serine/arginine repetitive matrix protein 5-like			NA	3.26684	132.3	719.292	516.577	78.238	2.49242	90.7058	20.4099	35.3275	NA	mRNA
BGLB032152	Bg32152	serine/threonine-protein kinase atg1-like, partial	serine/threonine-protein kinase		Signal transduction	3.56914	9.95806	42.7687	31.5756	1.39711	0	3.23949	0	2.61686	Protein kinase domain|Protein kinase-like domain superfamily__IPR000719|IPR011009	mRNA
BGLB039821	Bg39821	serine/threonine-protein kinase DCLK1-like			Signal transduction	3.17165	190.626	1219.56	1023.05	125.74	23.0549	153.552	27.5534	78.5057	Protein kinase domain|Doublecortin domain|Serine/threonine-protein kinase, active site|Protein kinase-like domain superfamily|Protein kinase, ATP binding site|Doublecortin domain superfamily__IPR000719|IPR003533|IPR008271|IPR011009|IPR017441|IPR036572	mRNA
BGLB007626	Bg7626	serine/threonine-protein kinase PAK 2-like			Signal transduction	1.44693	628.78	259.204	594.885	783.777	178.208	282.484	208.181	161.591	Protein kinase domain|Serine/threonine-protein kinase, active site|Protein kinase-like domain superfamily__IPR000719|IPR008271|IPR011009	mRNA
BGLB019479	Bg19479	serine/threonine-protein kinase WNK4-like (LOC106070235), mRNA			NA	2.33526	204.852	103.682	160.404	89.4149	0	44.0571	41.8403	23.5517	NA	mRNA
BGLB028761	Bg28761	serine/threonine-protein phosphatase 6 regulatory ankyrin repeat subunit A-like [Saccoglossus kowalevskii]	serine/threonine-protein phosphatase		NA	1.14679	71.129	49.2488	54.3101	68.4583	30.5321	33.6907	24.4919	20.2806	Ankyrin repeat|Ankyrin repeat-containing domain|Ankyrin repeat-containing domain superfamily__IPR002110|IPR020683|IPR036770	mRNA
BGLB012003	Bg12003	serine/threonine-protein phosphatase alpha-3 isoform-like isoform X1			NA	1.51672	65.4387	69.9851	17.6823	55.8843	10.5928	20.7328	13.2664	27.477	Calcineurin-like phosphoesterase domain, ApaH type|Serine/threonine-specific protein phosphatase/bis(5-nucleosyl)-tetraphosphatase|Metallo-dependent phosphatase-like|Serine-threonine protein phosphatase, N-terminal|Serine/threonine-protein phosphatase PP1-alpha catalytic subunit__IPR004843|IPR006186|IPR029052|IPR031675|IPR037979	mRNA
BGLB000487	Bg487	serine/threonine-protein phosphatase with EF-hands 1-like			NA	1.90355	32.7193	114.05	101.042	32.1335	10.5928	29.8033	16.3279	17.0096	IQ motif, EF-hand binding site|EF-hand domain|Calcineurin-like phosphoesterase domain, ApaH type|Serine/threonine-specific protein phosphatase/bis(5-nucleosyl)-tetraphosphatase|EF-hand domain pair|Serine/threonine-protein phosphatase with EF-hands|PPP domain|EF-Hand 1, calcium-binding site|Metallo-dependent phosphatase-like__IPR000048|IPR002048|IPR004843|IPR006186|IPR011992|IPR012008|IPR013235|IP…	mRNA
BGLB016528	Bg16528	serpin B10-like	serpin		Protease inhibitor	2.05891	8.53548	2.59204	13.8933	4.19132	1.24621	2.59159	2.04099	0	Serpin family|Serpin, conserved site|Serpin domain|Serpin superfamily__IPR000215|IPR023795|IPR023796|IPR036186	mRNA
BGLB003203	Bg3203	serpin B3-like			Protease inhibitor	1.19547	163.597	68.6891	71.9924	111.769	31.1552	62.8462	37.7583	49.066	Serpin family|Serpin, conserved site|Serpin domain|Serpin superfamily__IPR000215|IPR023795|IPR023796|IPR036186	mRNA
BGLB012475	Bg12475	serpin B4-like			Protease inhibitor	1.88438	379.829	220.324	137.67	261.259	35.517	111.439	57.1477	65.4214	Serpin family|Serpin, conserved site|Serpin domain|Serpin superfamily__IPR000215|IPR023795|IPR023796|IPR036186	mRNA
BGLB029500	Bg29500	sialin-like	sialin		NA	3.3565	1.42258	37.5846	21.4714	0	0	1.9437	0	2.61686	Major facilitator superfamily|Major facilitator superfamily domain|MFS transporter superfamily__IPR011701|IPR020846|IPR036259	mRNA
BGLB019592	Bg19592	sialin-like			NA	1.58207	22.7613	11.6642	8.84117	11.1769	4.36173	4.53529	3.06148	5.23371	Major facilitator superfamily domain|MFS transporter superfamily__IPR020846|IPR036259	mRNA
BGLB025006	Bg25006	snake venom metalloproteinase atrolysin-C-like	snake venom metalloproteinase atrolysin-C		NA	2.09801	24.1839	46.6568	35.3647	15.3682	4.36173	8.42268	2.04099	12.4301	Metallopeptidase, catalytic domain superfamily__IPR024079	mRNA
BGLB025556	Bg25556	snake venom metalloproteinase atrolysin-C-like			NA	1.89613	9.95806	22.0324	17.6823	2.79422	2.49242	3.23949	2.04099	5.23371	Metallopeptidase, catalytic domain superfamily__IPR024079	mRNA
BGLB002289	Bg2289	sodium- and chloride-dependent glycine transporter 1-like	sodium- and chloride-dependent glycine transporter		NA	1.22123	66.8613	28.5125	61.8882	76.8409	27.4166	32.3949	21.4304	18.318	Sodium:neurotransmitter symporter|Sodium:neurotransmitter symporter superfamily__IPR000175|IPR037272	mRNA
BGLB000888	Bg888	sodium- and chloride-dependent glycine transporter 2-like			NA	2.98183	9.95806	37.5846	31.5756	11.1769	0	5.18319	1.02049	3.92528	Sodium:neurotransmitter symporter|Sodium:neurotransmitter symporter superfamily__IPR000175|IPR037272	mRNA
BGLB010492	Bg10492	sodium- and chloride-dependent glycine transporter 2-like			NA	3.03518	15.6484	45.3607	23.9975	5.58843	0	7.12688	0	2.61686	Sodium:neurotransmitter symporter|Sodium:neurotransmitter symporter superfamily__IPR000175|IPR037272	mRNA
BGLB034133	Bg34133	sodium- and chloride-dependent taurine transporter-like, partial			NA	4.10182	1.42258	19.4403	15.1563	5.58843	0	0	1.02049	0	Sodium:neurotransmitter symporter|Sodium:neurotransmitter symporter superfamily__IPR000175|IPR037272	mRNA
BGLB036157	Bg36157	sodium/glucose cotransporter 4-like	sodium/glucose cotransporter 4		NA	4.1991	12.8032	57.0249	47.9949	2.79422	0.623105	4.53529	0	0	Sodium/solute symporter|Sodium/glucose symporter superfamily__IPR001734|IPR038377	mRNA
BGLB029177	Bg29177	sodium/glucose cotransporter 4-like, partial			NA	3.53855	1.42258	24.6244	13.8933	2.79422	0	1.2958	1.02049	0	Sodium/solute symporter|Sodium/glucose symporter superfamily__IPR001734|IPR038377	mRNA
BGLB018029	Bg18029	sodium/hydrogen exchanger 10 [Aplysia californica]	sodium/hydrogen exchanger 10		NA	1.67231	39.8322	64.801	74.5185	15.3682	8.10036	11.6622	17.3484	22.8975	NA	mRNA
BGLB018030	Bg18030	sodium/hydrogen exchanger 10-like			NA	2.46662	45.5226	136.082	133.881	19.5595	11.2159	26.5638	9.18445	12.4301	Cyclic nucleotide-binding domain|Cation/H+ exchanger|RmlC-like jelly roll fold|Cation/H+ exchanger, CPA1 family|Cyclic nucleotide-binding-like|Voltage-dependent channel domain superfamily__IPR000595|IPR006153|IPR014710|IPR018422|IPR018490|IPR027359	mRNA
BGLB017900	Bg17900	sodium/hydrogen exchanger 10-like			NA	3.80407	22.7613	180.147	97.2529	6.98554	1.24621	5.83109	3.06148	10.4674	Cation/H+ exchanger, CPA1 family__IPR018422	mRNA
BGLB017899	Bg17899	sodium/hydrogen exchanger 10-like, partial			NA	3.15252	9.95806	54.4329	40.4168	5.58843	0.623105	7.77478	2.04099	0.654214	Cyclic nucleotide-binding domain|Cation/H+ exchanger, CPA1 family|Cyclic nucleotide-binding-like|Sodium/hydrogen exchanger 10__IPR000595|IPR018422|IPR018490|IPR028483	mRNA
BGLB012171	Bg12171	solute carrier family 12 member 4-like, partial	solute carrier family		NA	3.03416	34.1419	195.699	154.089	12.574	1.24621	26.5638	8.16396	11.1216	Amino acid permease/ SLC12A domain|SLC12A transporter, C-terminal|K/Cl co-transporter 4__IPR004841|IPR018491|IPR030354	mRNA
BGLB021534	Bg21534	solute carrier family 22 member 21-like			NA	2.67966	18.4935	57.0249	56.8361	12.574	0	9.71848	5.10247	6.54214	Major facilitator, sugar transporter-like|Major facilitator superfamily domain|MFS transporter superfamily__IPR005828|IPR020846|IPR036259	mRNA
BGLB031137	Bg31137	solute carrier family 22 member 8-like			NA	4.12673	18.4935	37.5846	45.4689	13.9711	0	2.59159	0	2.61686	Major facilitator, sugar transporter-like|MFS transporter superfamily__IPR005828|IPR036259	mRNA
BGLB022348	Bg22348	solute carrier family 23 member 2-like, partial			NA	1.27214	66.8613	28.5125	32.8386	37.7219	20.5625	9.71848	15.3074	22.2433	Xanthine/uracil/vitamin C permease__IPR006043	mRNA
BGLB025691	Bg25691	solute carrier family 25 member 38-B-like isoform X1			NA	1.17226	173.555	92.0175	173.034	155.079	61.6874	75.1562	55.1067	70.6551	Mitochondrial substrate/solute carrier|Mitochondrial carrier domain superfamily__IPR018108|IPR023395	mRNA
BGLB018654	Bg18654	solute carrier family 25 member 45-like			NA	2.43385	29.8742	134.786	69.4664	37.7219	1.24621	9.07058	13.2664	25.5143	Mitochondrial substrate/solute carrier|Mitochondrial carrier domain superfamily__IPR018108|IPR023395	mRNA
BGLB026131	Bg26131	sorting nexin-10-like isoform X1	sorting nexin		NA	1.05686	933.213	614.314	874.013	1169.38	416.234	403.641	391.87	513.558	Phox homologous domain|PX domain superfamily__IPR001683|IPR036871	mRNA
BGLB023127	Bg23127	sorting nexin-8-like (LOC106060337), transcript variant X3, mRNA			NA	2.51044	11.3806	24.6244	27.7865	2.79422	0.623105	5.83109	2.04099	1.96264	NA	mRNA
BGLB028654	Bg28654	stabilin-2-like (LOC106073639), transcript variant X2, mRNA	stabilin-2		NA	3.20377	41.2548	94.6095	49.258	12.574	0	15.5496	0	4.5795	EGF-like domain|Galactose-binding-like domain superfamily__IPR000742|IPR008979	mRNA
BGLB030750	Bg30750	stabilin-2-like isoform X2			NA	4.05084	11.3806	45.3607	58.0991	11.1769	0	5.18319	1.02049	0	EGF-like domain|Galactose-binding-like domain superfamily__IPR000742|IPR008979	mRNA
BGLB030363	Bg30363	stabilin-2-like isoform X2			NA	3.55104	46.9451	174.963	116.198	32.1335	1.24621	12.3101	8.16396	8.50478	EGF-like domain|Galactose-binding-like domain superfamily__IPR000742|IPR008979	mRNA
BGLB019766	Bg19766	stabilin-2-like isoform X2			NA	3.02054	25.6064	49.2488	71.9924	6.98554	1.86931	7.77478	4.08198	3.92528	EGF-like domain|Galactose-binding-like domain superfamily__IPR000742|IPR008979	mRNA
BGLB039194	Bg39194	stabilin-2-like isoform X2			NA	2.96872	42.6774	136.082	98.5159	20.9566	0.623105	25.9159	3.06148	7.19635	Galactose-binding-like domain superfamily__IPR008979	mRNA
BGLB019567	Bg19567	surfeit locus protein 2-like	surfeit locus protein		Metabolic	1.0348	155.061	112.754	143.985	177.433	82.8729	63.4941	88.7831	51.6829	NA	mRNA
BGLB012846	Bg12846	surfeit locus protein 6 homolog isoform X1			NA	1.08222	725.516	955.167	1156.93	1401.3	469.821	419.838	581.682	529.913	Surfeit locus 6|Ribosomal RNA-processing protein 14, N-terminal|Ribosomal RNA-processing protein 14/surfeit locus protein 6, C-terminal domain__IPR007019|IPR029188|IPR029190	mRNA
BGLB009283	Bg9283	tektin-3-like	tektin-3		NA	3.82935	199.161	1016.08	886.643	280.819	8.72347	82.931	25.5124	49.066	Tektin__IPR000435	mRNA
BGLB037526	Bg37526	tektin-3-like (LOC106071165), mRNA			NA	4.03586	2.84516	24.6244	34.1017	4.19132	0	0.647899	0	1.96264	NA	ncRNA
BGLB003287	Bg3287	testis-specific serine/threonine-protein kinase 2-like	testis-specific serine/threonine-protein kinase		Signal transduction	3.6986	75.3967	181.443	151.563	25.1479	0.623105	16.8454	4.08198	10.4674	Protein kinase domain|Serine/threonine-protein kinase, active site|Protein kinase-like domain superfamily|Protein kinase, ATP binding site__IPR000719|IPR008271|IPR011009|IPR017441	mRNA
BGLB003286	Bg3286	testis-specific serine/threonine-protein kinase 3-like			Signal transduction	3.44277	398.322	1826.09	1611.62	254.274	18.6931	212.511	42.8608	100.749	Protein kinase domain|Serine/threonine-protein kinase, active site|Protein kinase-like domain superfamily|Protein kinase, ATP binding site__IPR000719|IPR008271|IPR011009|IPR017441	mRNA
BGLB001476	Bg1476	tetraspanin-18 [Aplysia californica]	tetraspanin-18		NA	3.48858	145.103	602.65	459.741	110.372	3.73863	58.9588	26.5329	26.8228	Tetraspanin, EC2 domain superfamily__IPR008952	mRNA
BGLB039325	Bg39325	tetraspanin-18-like			NA	3.82143	11.3806	64.801	31.5756	2.79422	1.24621	4.53529	0	0.654214	Tetraspanin, EC2 domain superfamily|Tetraspanin/Peripherin__IPR008952|IPR018499	mRNA
BGLB029476	Bg29476	tetraspanin-18-like (LOC106059723), transcript variant X3, mRNA			NA	3.84258	0	67.3931	0	0	0.623105	0.647899	2.04099	0	NA	ncRNA
BGLB026488	Bg26488	tetratricopeptide repeat protein 12-like	tetratricopeptide repeat protein		NA	1.06358	91.0451	208.659	116.198	90.812	65.426	65.4378	57.1477	53.6455	Armadillo|Armadillo-like helical|Tetratricopeptide-like helical domain superfamily|Tetratricopeptide repeat-containing domain|Armadillo-type fold|Tetratricopeptide repeat__IPR000225|IPR011989|IPR011990|IPR013026|IPR016024|IPR019734	mRNA
BGLB020641	Bg20641	tetratricopeptide repeat protein 25-like (LOC106076820), transcript variant X2, mRNA			NA	4.51289	4.26774	29.8085	18.9454	2.79422	0	0	1.02049	0	NA	ncRNA
BGLB026240	Bg26240	thioredoxin domain-containing protein 12-like	thioredoxin domain-containing protein 12		NA	3.1883	15.6484	73.8732	70.7294	30.7364	1.24621	9.71848	4.08198	4.5795	Thioredoxin-like superfamily__IPR036249	mRNA
BGLB017259	Bg17259	thioredoxin domain-containing protein 12-like			NA	3.60119	29.8742	75.1692	59.3622	15.3682	0	8.42268	3.06148	1.96264	Thioredoxin-like superfamily__IPR036249	mRNA
BGLB000145	Bg145	thioredoxin domain-containing protein 12-like isoform X1			NA	2.21415	1025.68	2599.82	2267.13	922.091	246.126	450.289	360.235	410.846	Thioredoxin domain|Thioredoxin-like superfamily__IPR013766|IPR036249	mRNA
BGLB000146	Bg146	thioredoxin domain-containing protein 12-like isoform X1			NA	3.8606	1577.64	5908.56	6254.5	1974.11	22.4318	581.165	176.546	300.284	Thioredoxin domain|Thioredoxin-like superfamily__IPR013766|IPR036249	mRNA
BGLB001834	Bg1834	TNF receptor-associated factor 6-B-like	TNF receptor-associated factor 6		NA	1.72044	152.216	422.503	356.173	104.783	65.426	95.889	80.6191	71.3093	Zinc finger, RING-type|Zinc finger, RING/FYVE/PHD-type|Zinc finger, RING-type, conserved site__IPR001841|IPR013083|IPR017907	mRNA
BGLB030389	Bg30389	TNF receptor-associated factor 6-like isoform X1			NA	2.8955	5.69032	51.8408	46.7319	13.9711	3.73863	5.18319	3.06148	2.61686	Zinc finger, TRAF-type|Zinc finger, RING-type|TRAF-like|Zinc finger, RING/FYVE/PHD-type|Zinc finger, RING-type, conserved site|Zinc finger, C3HC4 RING-type__IPR001293|IPR001841|IPR008974|IPR013083|IPR017907|IPR018957	mRNA
BGLB036599	Bg36599	TNF receptor-associated factor 6-like, partial			NA	2.67257	2.84516	1.29602	7.57815	2.79422	0	0	1.02049	0	Zinc finger, RING/FYVE/PHD-type|Zinc finger, RING-type, conserved site|Zinc finger, C3HC4 RING-type__IPR013083|IPR017907|IPR018957	mRNA
BGLB027486	Bg27486	transient receptor potential cation channel subfamily M member 1-like, partial	transient receptor potential cation channel		NA	3.5035	8.53548	24.6244	8.84117	2.79422	0	2.59159	0	0	TRPM, SLOG domain__IPR041491	mRNA
BGLB023783	Bg23783	transient receptor potential cation channel trpm-like			NA	2.61287	2.84516	32.4005	16.4193	0	1.24621	1.2958	2.04099	2.61686	TRPM, SLOG domain__IPR041491	mRNA
BGLB021750	Bg21750	transmembrane protein 256 homolog	transmembrane protein		NA	3.7773	7.1129	44.0647	40.4168	12.574	0	3.88739	1.02049	1.30843	Protein of unknown function DUF423__IPR006696	mRNA
BGLB027199	Bg27199	transmembrane protein 26-like isoform X1			NA	4.68133	5.69032	46.6568	32.8386	16.7653	1.24621	1.2958	0	0	Transmembrane protein 26__IPR019169	mRNA
BGLB003491	Bg3491	transmembrane protein 53-B-like			NA	2.20776	86.7774	184.035	181.876	69.8554	31.7783	27.8596	16.3279	35.9818	Protein of unknown function DUF829, TMEM53|Alpha/Beta hydrolase fold__IPR008547|IPR029058	mRNA
BGLB028858	Bg28858	trichohyalin [Aplysia californica]	trichohyalin		NA	1.59529	55.4806	50.5448	102.305	86.6207	25.5473	34.9865	11.2254	24.8601	Zinc finger C2HC domain-containing protein__IPR026319	mRNA
BGLB025371	Bg25371	trichohyalin [Aplysia californica]			NA	1.27507	45.5226	29.8085	50.521	65.6641	15.5776	31.0991	13.2664	18.318	NA	mRNA
BGLB035520	Bg35520	trichohyalin-like			NA	3.6658	146.526	378.438	202.084	208.169	1.24621	27.2117	9.18445	34.6733	NA	mRNA
BGLB037130	Bg37130	trichohyalin-like			NA	1.62182	142.258	108.866	156.615	131.328	44.8635	49.2403	31.6353	48.4118	SCAN domain|SCAN domain superfamily__IPR003309|IPR038269	mRNA
BGLB022801	Bg22801	trichohyalin-like (LOC106069162), partial mRNA			NA	1.05864	219.077	133.49	243.764	271.039	98.4505	141.89	92.865	82.4309	NA	mRNA
BGLB040075	Bg40075	trichohyalin-like (LOC106073111), partial mRNA			NA	1.45912	310.122	165.891	439.533	391.19	99.6967	151.608	109.193	113.833	NA	mRNA
BGLB005969	Bg5969	tubulin alpha chain-like	tubulin		Biomineralization/Cytoskeleton/Tissue growth	3.70591	1638.81	8312.68	7555.41	1464.17	34.2708	866.24	172.464	379.444	Tubulin|Alpha tubulin|Tubulin/FtsZ, GTPase domain|Tubulin/FtsZ, C-terminal|Tubulin, conserved site|Tubulin/FtsZ, 2-layer sandwich domain|Tubulin, C-terminal|Tubulin/FtsZ, GTPase domain superfamily|Tubulin/FtsZ, C-terminal domain superfamily__IPR000217|IPR002452|IPR003008|IPR008280|IPR017975|IPR018316|IPR023123|IPR036525|IPR037103	mRNA
BGLB013752	Bg13752	tubulin alpha chain-like, partial			Biomineralization/Cytoskeleton/Tissue growth	3.80249	17.071	98.4976	83.3596	20.9566	0	9.71848	2.04099	2.61686	Tubulin|Alpha tubulin|Tubulin/FtsZ, GTPase domain|Beta tubulin, autoregulation binding site|Tubulin, conserved site|Tubulin/FtsZ, GTPase domain superfamily__IPR000217|IPR002452|IPR003008|IPR013838|IPR017975|IPR036525	mRNA
BGLB012647	Bg12647	tubulin alpha-8 chain-like, partial			Biomineralization/Cytoskeleton/Tissue growth	3.78123	48.3677	159.411	118.724	64.267	1.24621	16.8454	3.06148	5.88792	Tubulin|Alpha tubulin|Tubulin/FtsZ, C-terminal|Tubulin/FtsZ, 2-layer sandwich domain|Tubulin, C-terminal|Tubulin/FtsZ, GTPase domain superfamily|Tubulin/FtsZ, C-terminal domain superfamily__IPR000217|IPR002452|IPR008280|IPR018316|IPR023123|IPR036525|IPR037103	mRNA
BGLB027665	Bg27665	tubulin beta chain-like			Biomineralization/Cytoskeleton/Tissue growth	3.75172	19.9161	139.97	53.047	15.3682	1.24621	7.12688	0	7.19635	Tubulin|Beta tubulin|Tubulin/FtsZ, GTPase domain|Tubulin/FtsZ, GTPase domain superfamily__IPR000217|IPR002453|IPR003008|IPR036525	mRNA
BGLB033344	Bg33344	tubulin beta chain-like (LOC106066361), mRNA			Biomineralization/Cytoskeleton/Tissue growth	3.83164	25.6064	155.523	155.352	4.19132	0	14.9017	3.06148	4.5795	NA	pseudogenic_transcript
BGLB024836	Bg24836	tubulin beta chain-like, partial			Biomineralization/Cytoskeleton/Tissue growth	4.89298	32.7193	76.4652	64.4143	15.3682	0	2.59159	1.02049	1.30843	Tubulin|Beta tubulin|Tubulin/FtsZ, C-terminal|Tubulin/FtsZ, 2-layer sandwich domain|Tubulin/FtsZ, GTPase domain superfamily|Tubulin/FtsZ, C-terminal domain superfamily__IPR000217|IPR002453|IPR008280|IPR018316|IPR036525|IPR037103	mRNA
BGLB038457	Bg38457	tubulin beta chain-like, partial			Biomineralization/Cytoskeleton/Tissue growth	3.06333	14.2258	111.458	58.0991	18.1624	2.49242	8.42268	4.08198	7.85057	Tubulin|Beta tubulin|Tubulin/FtsZ, GTPase domain|Tubulin/FtsZ, C-terminal|Tubulin/FtsZ, 2-layer sandwich domain|Tubulin/FtsZ, GTPase domain superfamily|Tubulin/FtsZ, C-terminal domain superfamily__IPR000217|IPR002453|IPR003008|IPR008280|IPR018316|IPR036525|IPR037103	mRNA
BGLB016724	Bg16724	tubulin beta-4B chain-like			Biomineralization/Cytoskeleton/Tissue growth	3.97908	15.6484	101.09	99.779	19.5595	1.24621	10.3664	0	1.96264	Tubulin|Beta tubulin|Tubulin/FtsZ, GTPase domain|Tubulin/FtsZ, C-terminal|Beta tubulin, autoregulation binding site|Tubulin, conserved site|Tubulin/FtsZ, 2-layer sandwich domain|Tubulin, C-terminal|Tubulin/FtsZ, GTPase domain superfamily|Tubulin/FtsZ, C-terminal domain superfamily__IPR000217|IPR002453|IPR003008|IPR008280|IPR013838|IPR017975|IPR018316|IPR023123|IPR036525|IPR037103	mRNA
BGLB028833	Bg28833	tubulin polyglutamylase TTLL5-like	tubulin polyglutamylase TTLL5		NA	2.94499	62.5935	257.908	179.35	34.9277	4.98484	40.8176	11.2254	11.1216	NA	mRNA
BGLB026705	Bg26705	tubulin polyglutamylase TTLL5-like, partial			NA	2.78778	24.1839	114.05	92.2008	8.38265	6.23105	19.437	3.06148	4.5795	Tubulin-tyrosine ligase/Tubulin polyglutamylase__IPR004344	mRNA
BGLB027411	Bg27411	tubulin polyglutamylase TTLL5-like, partial			NA	3.08909	7.1129	29.8085	25.2605	4.19132	0	5.83109	0	0.654214	Tubulin-tyrosine ligase/Tubulin polyglutamylase__IPR004344	mRNA
BGLB019466	Bg19466	type-1 angiotensin II receptor B-like	type-1 angiotensin II receptor B		NA	2.99416	5.69032	18.1443	12.6302	2.79422	0	1.2958	1.02049	1.30843	NA	mRNA
BGLB024571	Bg24571	type-1 angiotensin II receptor B-like			NA	4.50117	5.69032	40.1767	29.0496	9.77975	0	1.2958	1.02049	0	G protein-coupled receptor, rhodopsin-like|GPCR, rhodopsin-like, 7TM__IPR000276|IPR017452	mRNA
BGLB033406	Bg33406	type-1 angiotensin II receptor B-like			NA	2.43101	2.84516	12.9602	7.57815	4.19132	0	2.59159	0	1.30843	NA	mRNA
BGLB036444	Bg36444	type-1 angiotensin II receptor B-like			NA	3.77732	8.53548	23.3284	31.5756	0	0	2.59159	0	0.654214	G protein-coupled receptor, rhodopsin-like|GPCR, rhodopsin-like, 7TM__IPR000276|IPR017452	mRNA
BGLB034749	Bg34749	tyramine beta-hydroxylase-like	tyramine beta-hydroxylase		NA	2.03902	890.535	369.366	181.876	494.576	125.867	60.2546	102.049	181.871	PHM/PNGase F domain superfamily|Copper type II, ascorbate-dependent monooxygenase-like, C-terminal|Copper type II ascorbate-dependent monooxygenase, C-terminal__IPR008977|IPR014784|IPR024548	mRNA
BGLB008036	Bg8036	tyramine beta-hydroxylase-like			NA	1.9956	671.458	1303.8	717.398	1257.4	29.2859	441.867	147.972	370.285	Copper type II, ascorbate-dependent monooxygenase, N-terminal|PHM/PNGase F domain superfamily|Copper type II, ascorbate-dependent monooxygenase-like, C-terminal|Copper type II, ascorbate-dependent monooxygenase, histidine-cluster-1 conserved site|Copper type II ascorbate-dependent monooxygenase, C-terminal|Copper type II, ascorbate-dependent monooxygenase, N-terminal domain superfamily__IPR000323…	mRNA
BGLB037671	Bg37671	tyramine beta-hydroxylase-like (LOC106068157), mRNA			NA	2.32409	65.4387	103.682	88.4117	51.693	0	36.9302	2.04099	21.5891	NA	ncRNA
BGLB009349	Bg9349	U7 snRNA-associated Sm-like protein LSm10	U7 snRNA-associated Sm-like protein		NA	1.06159	150.793	191.811	180.613	169.05	66.6722	99.1285	82.6601	82.4309	LSM domain, eukaryotic/archaea-type|LSM domain superfamily__IPR001163|IPR010920	mRNA
BGLB025749	Bg25749	U7 snRNA-associated Sm-like protein LSm11			NA	1.5867	180.668	320.117	414.272	146.696	67.9184	123.101	90.824	70.6551	LSM domain superfamily|U7 snRNA-associated Sm-like protein Lsm11__IPR010920|IPR039267	mRNA
BGLB032448	Bg32448	universal stress protein SAS1637 (LOC106064407), transcript variant X2, mRNA	universal stress protein		NA	2.12742	8.53548	31.1045	23.9975	9.77975	1.24621	6.47899	2.04099	5.88792	Universal stress protein A family|UspA|Rossmann-like alpha/beta/alpha sandwich fold__IPR006015|IPR006016|IPR014729	mRNA
BGLB038512	Bg38512	universal stress protein Slr1230-like (LOC106074269), transcript variant X1, mRNA			NA	2.75711	157.906	250.132	284.181	86.6207	11.2159	52.4798	30.6148	19.6264	Universal stress protein A family|UspA|Rossmann-like alpha/beta/alpha sandwich fold__IPR006015|IPR006016|IPR014729	mRNA
BGLB021811	Bg21811	WD repeat-containing protein on Y chromosome [Aplysia californica]	WD repeat-containing protein on Y chromosome		NA	3.42647	0	31.1045	13.8933	1.39711	0	1.9437	1.02049	0	EF-hand domain pair__IPR011992	mRNA
BGLB033980	Bg33980	WD repeat-containing protein on Y chromosome-like, partial			Apoptosis/Autophagy	4.684	9.95806	107.57	63.1512	6.98554	0	1.9437	0	3.92528	WD40 repeat|WD40-repeat-containing domain|WD40-repeat-containing domain superfamily__IPR001680|IPR017986|IPR036322	mRNA
BGLB032609	Bg32609	zinc finger B-box domain-containing protein 1-like	zinc finger protein		NA	1.63581	38.4097	37.5846	58.0991	44.7074	16.2007	18.7891	7.14346	14.3927	Zinc finger B-box domain-containing protein__IPR037688	mRNA
BGLB021208	Bg21208	zinc finger CCCH domain-containing protein 11A-like			NA	1.74868	54.058	29.8085	34.1017	37.7219	16.2007	9.71848	10.2049	9.15899	Zinc finger, CCCH-type|Zinc-finger CCCH domain__IPR000571|IPR041686	mRNA
BGLB010411	Bg10411	zinc finger CCCH domain-containing protein 13-like, partial			NA	4.30276	88.2	217.732	127.566	23.7508	1.24621	14.2538	1.02049	5.23371	NA	mRNA
BGLB024004	Bg24004	zinc finger CCHC-type and RNA-binding motif-containing protein 1-like			NA	1.21178	119.497	103.682	151.563	127.137	54.8332	57.663	41.8403	61.4961	RNA recognition motif domain|Zinc finger, CCHC-type|Nucleotide-binding alpha-beta plait domain superfamily|RNA-binding domain superfamily|Zinc finger, CCHC-type superfamily__IPR000504|IPR001878|IPR012677|IPR035979|IPR036875	mRNA
BGLB037287	Bg37287	zinc finger HIT domain-containing protein 3-like			NA	1.12989	101.003	69.9851	70.7294	81.0322	33.6477	34.3386	38.7788	39.907	Zinc finger, HIT-type|Zinc finger HIT domain-containing protein 3__IPR007529|IPR040197	mRNA
BGLB001018	Bg1018	zinc finger matrin-type protein 2-like			NA	1.01152	725.516	602.65	684.559	794.954	307.191	443.81	292.882	348.042	Matrin/U1-C-like, C2H2-type zinc finger|Zinc finger, double-stranded RNA binding|Zinc finger C2H2 superfamily|U4/U6.U5 small nuclear ribonucleoprotein component Snu23__IPR003604|IPR022755|IPR036236|IPR040107	mRNA
BGLB033744	Bg33744	zinc finger MYND domain-containing protein 12-like			NA	3.82277	12.8032	20.7363	27.7865	4.19132	0	2.59159	0	0.654214	Zinc finger, MYND-type__IPR002893	mRNA
BGLB006731	Bg6731	zinc finger protein 271-like (LOC106071790), mRNA			NA	4.20831	2.84516	1.29602	75.7815	0	1.24621	0.647899	1.02049	0	NA	pseudogenic_transcript
BGLB002151	Bg2151	zinc finger protein 474-like			Nucleic acid biosynthesis/Nucleic acid metabolism/Nucleic acid repair	3.29388	301.587	939.615	831.07	261.259	9.96967	122.453	29.5944	74.5804	Zinc finger C2HC domain-containing protein__IPR026319	mRNA
BGLB033645	Bg33645	zinc finger protein 506-like			Nucleic acid biosynthesis/Nucleic acid metabolism/Nucleic acid repair	1.79064	115.229	143.858	188.191	30.7364	36.7632	49.2403	27.5534	23.5517	Zinc finger C2H2-type|Zinc finger C2H2 superfamily__IPR013087|IPR036236	mRNA
BGLB029956	Bg29956	zinc finger protein 519-like (LOC106051316), transcript variant X3, mRNA			NA	1.75517	15.6484	24.6244	25.2605	18.1624	2.49242	12.958	3.06148	5.23371	Zinc finger C2H2-type|Zinc finger C2H2 superfamily__IPR013087|IPR036236	mRNA
BGLB005310	Bg5310	zinc finger protein 64 homolog, isoforms 3 and 4-like			Nucleic acid biosynthesis/Nucleic acid metabolism/Nucleic acid repair	1.89734	46.9451	79.0573	117.461	30.7364	10.5928	28.5075	18.3689	15.0469	Zinc finger C2H2-type|Zinc finger C2H2 superfamily__IPR013087|IPR036236	mRNA
BGLB037843	Bg37843	zinc finger protein 664-like isoform X2			NA	1.37797	15.6484	37.5846	30.3126	25.1479	9.34657	16.1975	8.16396	7.19635	NA	mRNA
BGLB023988	Bg23988	zinc finger protein 99-like			Nucleic acid biosynthesis/Nucleic acid metabolism/Nucleic acid repair	3.58022	48.3677	270.868	199.558	33.5306	0	20.0849	5.10247	19.6264	Zinc finger C2H2-type|Zinc finger C2H2 superfamily__IPR013087|IPR036236	mRNA
BGLB039041	Bg39041	zinc finger protein ZFAT-like			Nucleic acid biosynthesis/Nucleic acid metabolism/Nucleic acid repair	1.10387	65.4387	58.3209	130.092	71.2525	29.909	51.184	34.6968	34.6733	Zinc finger C2H2-type|Zinc finger C2H2 superfamily__IPR013087|IPR036236	mRNA
BGLB034668	Bg34668	zinc finger Ran-binding domain-containing protein 2-like (LOC106077682), partial mRNA			NA	3.4933	5.69032	18.1443	8.84117	1.39711	0	0.647899	1.02049	0	NA	mRNA
BGLB009842	Bg9842	zinc metalloproteinase nas-13-like	zinc metalloproteinase nas-13		Protease	1.32279	119.497	79.0573	90.9378	170.447	34.8939	89.41	28.5739	30.0938	Peptidase M12A|ShKT domain|Peptidase, metallopeptidase|Metallopeptidase, catalytic domain superfamily|Astacin-like metallopeptidase domain__IPR001506|IPR003582|IPR006026|IPR024079|IPR034035	mRNA
BGLB009960	Bg9960	zinc metalloproteinase nas-13-like			Protease	2.24466	147.948	53.1369	140.196	252.877	33.6477	34.3386	32.6558	23.5517	Peptidase M12A|ShKT domain|Peptidase, metallopeptidase|Metallopeptidase, catalytic domain superfamily|Astacin-like metallopeptidase domain__IPR001506|IPR003582|IPR006026|IPR024079|IPR034035	mRNA
BGLB027998	Bg27998	2-5A-dependent ribonuclease-like			Nucleic acid biosynthesis/Nucleic acid metabolism/Nucleic acid repair	3.20715	34.1419	97.2016	50.521	29.3393	0	12.958	2.04099	6.54214	KEN domain|KEN domain superfamily__IPR010513|IPR038357	mRNA
BGLB023657	Bg23657	2-succinylbenzoate--CoA ligase-like			NA	2.23939	106.694	38.8806	12.6302	106.18	11.2159	12.958	14.2869	16.3553	AMP-dependent synthetase/ligase|AMP-dependent synthetase-like superfamily__IPR000873|IPR042099	mRNA
BGLB040040	Bg40040	26S proteasome non-ATPase regulatory subunit 10-like (LOC106064173), partial mRNA			NA	2.26583	41.2548	55.7289	29.0496	51.693	0	10.3664	14.2869	11.1216	Ankyrin repeat|Ankyrin repeat-containing domain|Ankyrin repeat-containing domain superfamily__IPR002110|IPR020683|IPR036770	mRNA
BGLB012819	Bg12819	28S ribosomal protein S18a, mitochondrial-like			NA	1.22081	62.5935	41.4727	40.4168	57.2814	13.0852	20.0849	22.4509	30.0938	Ribosomal protein S18|Ribosomal protein S18 superfamily__IPR001648|IPR036870	mRNA
BGLB023804	Bg23804	39S ribosomal protein L3, mitochondrial-like isoform X1			NA	1.07509	230.458	107.57	164.193	187.212	67.9184	92.0016	77.5576	88.9731	Ribosomal protein L3, bacterial/organelle-type__IPR019927	mRNA
BGLB021633	Bg21633	3-[(3aS,4S,7aS)-7a-methyl-1,5-dioxo-octahydro-1H-inden-4-yl]propanoyl:CoA ligase-like			NA	1.43603	21.3387	34.9926	45.4689	26.545	10.5928	18.7891	11.2254	5.88792	NA	mRNA
BGLB033170	Bg33170	ABC transporter A family member 2-like			NA	4.15611	12.8032	27.2164	21.4714	9.77975	0	2.59159	0	0	ABC transporter-like|ABC transporter A|P-loop containing nucleoside triphosphate hydrolase__IPR003439|IPR026082|IPR027417	mRNA
BGLB036965	Bg36965	acetylcholine receptor subunit alpha-1-B-like			NA	3.92132	7.1129	24.6244	71.9924	4.19132	2.49242	3.23949	0	0	Neurotransmitter-gated ion-channel transmembrane domain|Neurotransmitter-gated ion-channel|Neurotransmitter-gated ion-channel transmembrane domain superfamily__IPR006029|IPR006201|IPR036719	mRNA
BGLB029452	Bg29452	acetylcholine-binding protein-like, partial			NA	1.66107	135.145	216.436	469.845	361.851	72.2801	79.6915	120.418	100.749	Neurotransmitter-gated ion-channel|Neurotransmitter-gated ion-channel ligand-binding domain|Neurotransmitter-gated ion-channel ligand-binding domain superfamily__IPR006201|IPR006202|IPR036734	mRNA
BGLB017250	Bg17250	acetylcholinesterase-like			NA	1.32414	509.284	412.135	1158.19	917.9	252.98	360.232	293.903	289.163	Cholinesterase|Carboxylesterase, type B|Acetylcholinesterase, tetramerisation domain|Carboxylesterase type B, conserved site|Carboxylesterase type B, active site|Alpha/Beta hydrolase fold__IPR000997|IPR002018|IPR014788|IPR019819|IPR019826|IPR029058	mRNA
BGLB020120	Bg20120	acid-sensing ion channel 4-like			NA	1.49338	149.371	162.003	218.503	178.83	37.3863	104.96	63.2707	45.1408	Epithelial sodium channel__IPR001873	mRNA
BGLB008299	Bg8299	actin-2-like			Biomineralization/Cytoskeleton/Tissue growth	2.04531	1179.32	1595.4	2159.77	754.438	233.041	539.699	355.132	249.255	Actin family|Actin, conserved site|Actin/actin-like conserved site__IPR004000|IPR004001|IPR020902	mRNA
BGLB027583	Bg27583	acylphosphatase-1-like isoform X1			NA	1.34294	243.261	338.261	265.235	149.491	59.818	142.538	95.9265	93.5526	Acylphosphatase-like domain|Acylphosphatase, conserved site|Acylphosphatase|Acylphosphatase-like domain superfamily__IPR001792|IPR017968|IPR020456|IPR036046	mRNA
BGLB021492	Bg21492	ADAMTS-like protein 3			NA	1.26085	159.329	82.9453	193.243	205.375	71.0339	41.4655	68.3732	85.702	Thrombospondin type-1 (TSP1) repeat|Immunoglobulin subtype 2|Immunoglobulin-like domain|Immunoglobulin-like fold|Immunoglobulin-like domain superfamily|Thrombospondin type-1 (TSP1) repeat superfamily__IPR000884|IPR003598|IPR007110|IPR013783|IPR036179|IPR036383	mRNA
BGLB010695	Bg10695	adenosine deaminase AGSA-like			NA	1.94248	22.7613	16.8483	11.3672	12.574	1.24621	7.77478	5.10247	1.30843	Adenosine/AMP deaminase domain|Adenosine deaminase-related growth factor|Metal-dependent hydrolase__IPR001365|IPR006331|IPR032466	mRNA
BGLB030439	Bg30439	adenylate kinase isoenzyme 5 [Aplysia californica]			NA	2.04019	402.59	1257.14	890.432	319.938	130.852	252.033	156.136	157.666	NA	mRNA
BGLB016843	Bg16843	ADP-ribose pyrophosphatase, mitochondrial-like			NA	2.76766	9.95806	37.5846	15.1563	4.19132	0	3.23949	2.04099	3.27107	NUDIX hydrolase-like domain superfamily|ADP-ribose pyrophosphatase, mitochondrial__IPR015797|IPR039989	mRNA
BGLB009258	Bg9258	allene oxide synthase-lipoxygenase protein-like			NA	3.48887	17.071	106.274	270.287	22.3537	1.24621	17.4933	7.14346	9.81321	Lipoxygenase|PLAT/LH2 domain|Lipoxygenase, C-terminal|Lipoxygenase, conserved site|Lipoxigenase, C-terminal domain superfamily|PLAT/LH2 domain superfamily|Catalase core domain superfamily__IPR000907|IPR001024|IPR013819|IPR020834|IPR036226|IPR036392|IPR037060	mRNA
BGLB016758	Bg16758	alpha-amylase-like			NA	2.60686	485.1	484.712	689.612	909.517	47.356	61.5504	106.131	205.423	Alpha amylase|Glycosyl hydrolase, family 13, catalytic domain|Alpha-amylase/branching enzyme, C-terminal all beta|Glycosyl hydrolase, all-beta|Glycoside hydrolase superfamily|Alpha-amylase, C-terminal domain__IPR006046|IPR006047|IPR006048|IPR013780|IPR017853|IPR031319	mRNA
BGLB008851	Bg8851	alpha-ketoglutarate-dependent dioxygenase alkB homolog 6-like, partial			NA	1.38845	102.426	92.0175	118.724	90.812	26.7935	43.4092	36.7378	46.4492	Oxoglutarate/iron-dependent dioxygenase|Alpha-ketoglutarate-dependent dioxygenase AlkB-like|Alpha-ketoglutarate-dependent dioxygenase alkB homologue 6__IPR005123|IPR027450|IPR032862	mRNA
BGLB034001	Bg34001	alpha-protein kinase 1 [Aplysia californica]			NA	3.26072	139.413	509.336	387.749	104.783	7.47726	65.4378	17.3484	27.477	Zinc finger, RING-type|Zinc finger, RING/FYVE/PHD-type|Zinc finger, RING-type, conserved site__IPR001841|IPR013083|IPR017907	mRNA
BGLB005038	Bg5038	anaphase-promoting complex subunit 11-like			NA	1.39194	115.229	106.274	128.829	117.357	35.517	46.0008	40.8198	54.954	Zinc finger, RING-type|Zinc finger, RING/FYVE/PHD-type|Anaphase-promoting complex subunit 11__IPR001841|IPR013083|IPR024991	mRNA
BGLB025001	Bg25001	ankyrin and armadillo repeat-containing protein-like			NA	2.81135	85.3548	308.453	303.126	46.1046	12.4621	47.9445	17.3484	26.8228	Armadillo|Ankyrin repeat|Armadillo-like helical|Armadillo-type fold|Ankyrin repeat-containing domain|Ankyrin repeat-containing domain superfamily__IPR000225|IPR002110|IPR011989|IPR016024|IPR020683|IPR036770	mRNA
BGLB005867	Bg5867	ankyrin-3-like			Signal transduction	1.88349	19.9161	14.2562	30.3126	15.3682	0.623105	0.647899	8.16396	11.1216	Ankyrin repeat|Ankyrin repeat-containing domain|Ankyrin repeat-containing domain superfamily__IPR002110|IPR020683|IPR036770	mRNA
BGLB040123	Bg40123	anoctamin-6-like isoform X1			NA	2.70342	42.6774	111.458	114.935	19.5595	3.73863	25.9159	8.16396	5.23371	Anoctamin|Anoctamin, dimerisation domain__IPR007632|IPR032394	mRNA
BGLB024167	Bg24167	antistasin-like			NA	1.9263	46.9451	24.6244	56.8361	47.5017	10.5928	11.0143	9.18445	14.3927	Antistasin-like domain|Hirudin/antistatin__IPR004094|IPR011061	mRNA
BGLB027678	Bg27678	antitrypsin-like isoform X1			NA	1.33893	349.955	160.707	198.295	392.587	109.666	160.031	76.5371	88.3189	Serpin family|Serpin domain|Serpin superfamily__IPR000215|IPR023796|IPR036186	mRNA
BGLB000318	Bg318	Aplysia californica U2 spliceosomal RNA (LOC118479119), ncRNA			NA	2.49472	14.2258	5.18408	6.31512	16.7653	0	1.9437	3.06148	1.30843	NA	snRNA/U2/U2 spliceosomal RNA
BGLB020876	Bg20876	arf-GAP with SH3 domain, ANK repeat and PH domain-containing protein 2-like, partial			NA	1.34767	65.4387	51.8408	55.5731	89.4149	23.678	33.0428	24.4919	20.9348	Arf GTPase activating protein|SH3 domain|Pleckstrin homology domain|Ankyrin repeat|PH-like domain superfamily|Ankyrin repeat-containing domain|AH/BAR domain superfamily|SH3-like domain superfamily|Ankyrin repeat-containing domain superfamily|ARFGAP/RecO-like zinc finger|ASAP, PH domain|ArfGAP domain superfamily__IPR001164|IPR001452|IPR001849|IPR002110|IPR011993|IPR020683|IPR027267|IPR036028|IPR03…	mRNA
BGLB017203	Bg17203	arginine kinase-like			Protein modification/Biosynthesis	3.61921	549.116	2182.5	1866.75	359.057	10.5928	234.539	74.4961	82.4309	ATP:guanido phosphotransferase|Glutamine synthetase/guanido kinase, catalytic domain|ATP:guanido phosphotransferase, N-terminal|ATP:guanido phosphotransferase, catalytic domain|ATP:guanido phosphotransferase, N-terminal domain superfamily__IPR000749|IPR014746|IPR022413|IPR022414|IPR036802	mRNA
BGLB012525	Bg12525	armadillo repeat-containing protein 6-like			NA	1.00429	284.516	447.127	358.699	315.746	163.877	169.749	159.197	207.386	Armadillo|Armadillo-like helical|Armadillo-type fold|Armadillo repeat-containing protein 6__IPR000225|IPR011989|IPR016024|IPR040104	mRNA
BGLB032574	Bg32574	AT-rich interactive domain-containing protein 1B [Aplysia californica]			NA	2.53025	270.29	68.6891	161.667	230.523	31.1552	20.7328	38.7788	34.6733	NA	mRNA
BGLB022517	Bg22517	ATPase inhibitor B, mitochondrial-like			NA	2.59929	66.8613	181.443	149.037	72.6496	10.5928	20.0849	21.4304	24.2059	Mitochondrial ATPase inhibitor__IPR007648	mRNA
BGLB030015	Bg30015	ATP-dependent RNA helicase ddx42 (LOC106070580), partial mRNA			NA	3.64519	253.219	1367.3	1401.96	166.256	6.23105	139.946	34.6968	72.6177	NA	mRNA
BGLB016433	Bg16433	atrial natriuretic peptide receptor 1-like			NA	2.07502	28.4516	27.2164	21.4714	72.6496	12.4621	8.42268	3.06148	10.4674	Adenylyl cyclase class-3/4/guanylyl cyclase|Haem NO binding associated|Adenylyl cyclase class-4/guanylyl cyclase, conserved site|Nucleotide cyclase__IPR001054|IPR011645|IPR018297|IPR029787	mRNA
BGLB040149	Bg40149	atrial natriuretic peptide-converting enzyme-like			NA	2.61008	4.26774	23.3284	7.57815	4.19132	0	3.23949	0	1.96264	Low-density lipoprotein (LDL) receptor class A repeat|Low-density lipoprotein (LDL) receptor class A, conserved site|LDL receptor-like superfamily__IPR002172|IPR023415|IPR036055	mRNA
BGLB032492	Bg32492	bactericidal permeability-increasing protein-like			NA	1.8741	206.274	71.2812	84.6227	148.093	16.2007	40.1697	41.8403	39.907	Lipid-binding serum glycoprotein, C-terminal|Bactericidal permeability-increasing protein, alpha/beta domain superfamily|BPI/LBP/Plunc family__IPR001124|IPR017943|IPR032942	mRNA
BGLB005174	Bg5174	basic immunoglobulin-like variable motif-containing protein			NA	1.81998	41.2548	77.7613	65.6773	23.7508	13.7083	12.3101	14.2869	17.6638	NA	mRNA
BGLB011449	Bg11449	basic phospholipase A2 CM-III-like			Protein modification/Biosynthesis	2.19189	2.84516	10.3682	11.3672	4.19132	1.24621	3.88739	0	0	Phospholipase A2|Phospholipase A2 domain|Phospholipase A2, aspartic acid active site|Phospholipase A2, histidine active site|Phospholipase A2 domain superfamily__IPR001211|IPR016090|IPR033112|IPR033113|IPR036444	mRNA
BGLB016632	Bg16632	beta carbonic anhydrase 1-like isoform X1			NA	2.62467	101.003	220.324	233.66	50.2959	15.5776	52.4798	18.3689	10.4674	Carbonic anhydrase|Carbonic anhydrase superfamily__IPR001765|IPR036874	mRNA
BGLB017671	Bg17671	beta-1,4-galactosyltransferase 4-like			NA	1.7518	88.2	132.194	117.461	12.574	34.2708	14.2538	13.2664	41.2155	Beta-1,4-galactosyltransferase|Galactosyltransferase, C-terminal|Galactosyltransferase, N-terminal|Nucleotide-diphospho-sugar transferases__IPR003859|IPR027791|IPR027995|IPR029044	mRNA
BGLB029284	Bg29284	beta-2 adrenergic receptor-like isoform X1			NA	2.93832	15.6484	80.3533	34.1017	6.98554	0.623105	10.3664	1.02049	4.5795	G protein-coupled receptor, rhodopsin-like|GPCR, rhodopsin-like, 7TM__IPR000276|IPR017452	mRNA
BGLB017218	Bg17218	beta-4C adrenergic receptor-like			NA	3.93803	41.2548	108.866	85.8857	19.5595	1.24621	7.12688	1.02049	5.88792	G protein-coupled receptor, rhodopsin-like|GPCR, rhodopsin-like, 7TM__IPR000276|IPR017452	mRNA
BGLB025890	Bg25890	beta-lactamase domain-containing protein 2-like (LOC106073293), mRNA			NA	1.82147	48.3677	16.8483	40.4168	36.3248	13.7083	12.958	0	12.4301	Beta-lactamase-related|Beta-lactamase/transpeptidase-like__IPR001466|IPR012338	mRNA
BGLB009175	Bg9175	bifunctional heparan sulfate N-deacetylase/N-sulfotransferase 2-like			NA	1.43965	21.3387	14.2562	15.1563	26.545	9.96967	2.59159	7.14346	7.85057	Sulfotransferase domain|Heparan sulphate-N-deacetylase|P-loop containing nucleoside triphosphate hydrolase|Heparan sulfate sulfotransferase__IPR000863|IPR021930|IPR027417|IPR037359	mRNA
BGLB037153	Bg37153	BPTI/Kunitz domain-containing protein 4-like isoform X1			NA	2.43175	1253.29	510.632	1007.89	1619.25	162.63	310.991	71.4346	267.573	NA	mRNA
BGLB017523	Bg17523	bromodomain-containing protein 3-like			NA	1.02521	5328.99	3814.19	6056.2	6359.63	2541.64	3028.93	2447.15	2574.33	Bromodomain|Bromodomain, conserved site|NET domain|Bromodomain protein 4, C-terminal|Bromodomain-like superfamily|NET domain superfamily__IPR001487|IPR018359|IPR027353|IPR031354|IPR036427|IPR038336	mRNA
BGLB036683	Bg36683	BTB/POZ domain-containing protein 17-like isoform X3			NA	1.22248	214.81	257.908	242.501	223.537	57.3256	119.861	56.1272	168.133	BTB/Kelch-associated__IPR011705	mRNA
BGLB032661	Bg32661	C-type lectin-related protein 4 precursor (CREP4) mRNA, complete cds			NA	3.00493	320.081	491.192	367.54	634.287	3.73863	151.608	30.6148	38.5986	NA	ncRNA
BGLB037433	Bg37433	C5a anaphylatoxin chemotactic receptor 1-like, partial			NA	2.05231	65.4387	22.0324	74.5185	117.357	13.0852	20.0849	17.3484	15.7011	G protein-coupled receptor, rhodopsin-like|GPCR, rhodopsin-like, 7TM__IPR000276|IPR017452	mRNA
BGLB026428	Bg26428	calcineurin subunit B-like, partial			NA	3.52269	38.4097	97.2016	108.62	22.3537	0	12.3101	1.02049	8.50478	EF-hand domain|EF-hand domain pair|EF-Hand 1, calcium-binding site__IPR002048|IPR011992|IPR018247	mRNA
BGLB016968	Bg16968	calcium binding protein 1 mRNA, complete cds			NA	5.14957	83.9322	0	13.8933	0	0	0	0	1.30843	EF-hand domain|EF-hand domain pair|EF-Hand 1, calcium-binding site__IPR002048|IPR011992|IPR018247	mRNA
BGLB013771	Bg13771	calcium-activated potassium channel slowpoke-like			NA	2.14802	86.7774	298.085	246.29	61.4727	24.3011	64.142	32.6558	34.0191	Calcium-activated potassium channel Slo-1__IPR024939	mRNA
BGLB028324	Bg28324	calponin homology domain-containing protein DDB_G0272472-like isoform X1			NA	1.02459	992.961	754.284	1122.83	1014.3	405.018	589.588	470.448	443.557	Centrosomal protein of 152kDa__IPR029598	mRNA
BGLB013297	Bg13297	caltractin-like			NA	2.53941	42.6774	155.523	157.878	37.7219	10.5928	30.4512	7.14346	18.318	EF-hand domain|EF-hand domain pair|EF-Hand 1, calcium-binding site__IPR002048|IPR011992|IPR018247	mRNA
BGLB022097	Bg22097	cAMP-dependent protein kinase type 2-like			NA	3.43539	19.9161	57.0249	47.9949	6.98554	0	7.12688	3.06148	0.654214	Protein kinase domain|Serine/threonine-protein kinase, active site|Protein kinase-like domain superfamily__IPR000719|IPR008271|IPR011009	mRNA
BGLB022279	Bg22279	canalicular multispecific organic anion transporter 1-like			NA	1.72379	8.53548	15.5523	21.4714	19.5595	6.23105	6.47899	2.04099	3.92528	ABC transporter-like|P-loop containing nucleoside triphosphate hydrolase|ABC transporter type 1, transmembrane domain superfamily__IPR003439|IPR027417|IPR036640	mRNA
BGLB036254	Bg36254	caskin-2-like			NA	2.00719	28.4516	9.07215	39.1538	22.3537	7.47726	11.0143	3.06148	1.96264	Ankyrin repeat|Ankyrin repeat-containing domain|Caskin-1/2|Ankyrin repeat-containing domain superfamily__IPR002110|IPR020683|IPR027013|IPR036770	mRNA
BGLB004842	Bg4842	caveolin-3-like			NA	1.42144	505.016	222.916	402.905	363.248	130.852	166.51	130.623	128.88	Caveolin__IPR001612	mRNA
BGLB035494	Bg35494	CBL-interacting protein kinase 28-like			NA	3.3308	19.9161	119.234	79.5706	18.1624	0	12.3101	2.04099	7.85057	Protein kinase domain|Protein kinase-like domain superfamily__IPR000719|IPR011009	mRNA
BGLB002900	Bg2900	CCAAT/enhancer-binding protein alpha-like			Cell adhesion	1.41424	9.95806	11.6642	23.9975	11.1769	7.47726	5.18319	5.10247	2.61686	Basic-leucine zipper domain|PAR basic leucine zipper protein__IPR004827|IPR040223	mRNA
BGLB034276	Bg34276	CD209 antigen-like protein 2			NA	2.81245	113.806	25.9204	83.3596	69.8554	3.11552	16.8454	13.2664	7.19635	C-type lectin-like|C-type lectin-like/link domain superfamily|C-type lectin fold__IPR001304|IPR016186|IPR016187	mRNA
BGLB006380	Bg6380	cdc42 homolog			NA	1.02906	689.951	339.557	452.163	442.883	204.378	285.723	268.39	183.834	Small GTPase|Small GTP-binding protein domain|P-loop containing nucleoside triphosphate hydrolase__IPR001806|IPR005225|IPR027417	mRNA
BGLB020317	Bg20317	cecropin-like molecule CLM (CLM) mRNA, complete cds			NA	2.27999	2253.37	566.361	1383.01	3259.45	381.963	532.573	380.645	240.096	NA	ncRNA
BGLB009895	Bg9895	cell division cycle protein 20 homolog			NA	1.44724	149.371	264.388	257.657	107.577	61.6874	97.8327	66.3322	58.8792	WD40 repeat|WD40/YVTN repeat-like-containing domain superfamily|WD40-repeat-containing domain|WD40 repeat, conserved site|Anaphase-promoting complex subunit 4, WD40 domain|The WD repeat Cdc20/Fizzy family|WD40-repeat-containing domain superfamily__IPR001680|IPR015943|IPR017986|IPR019775|IPR024977|IPR033010|IPR036322	mRNA
BGLB017441	Bg17441	cell wall protein DAN4-like			NA	1.65804	334.306	120.53	234.923	435.898	69.7877	123.749	90.824	71.3093	NA	mRNA
BGLB020249	Bg20249	centrosome and spindle pole-associated protein 1-like			NA	1.58034	81.0871	44.0647	34.1017	41.9132	17.4469	26.5638	9.18445	13.0843	Centrosome and spindle pole associated protein 1__IPR026708	mRNA
BGLB039016	Bg39016	chitinase-3-like protein 1			Adhesion/Carbohydrate binding/Pattern recognition/Carbohydrate metabolism	3.25008	36.9871	103.682	64.4143	25.1479	1.24621	12.958	4.08198	4.5795	Glycoside hydrolase family 18, catalytic domain|Chitinase II|Glycoside hydrolase superfamily|Chitinase insertion domain superfamily__IPR001223|IPR011583|IPR017853|IPR029070	mRNA
BGLB039147	Bg39147	chitotriosidase-1-like			NA	3.59656	25.6064	69.9851	37.8907	20.9566	1.24621	2.59159	1.02049	6.54214	Glycoside hydrolase family 18, catalytic domain|Glycoside hydrolase superfamily|Chitinase insertion domain superfamily__IPR001223|IPR017853|IPR029070	mRNA
BGLB025178	Bg25178	cholecystokinin/sulfakinin-1 [Ambigolimax valentianus]			NA	1.09407	311.545	182.739	428.165	273.833	158.892	145.777	130.623	124.301	NA	mRNA
BGLB021849	Bg21849	chromosome transmission fidelity protein 8 homolog isoform X1			NA	1.08276	146.526	133.49	130.092	166.256	67.2953	64.142	65.3117	74.5804	Chromosome transmission fidelity protein 8__IPR018607	mRNA
BGLB000607	Bg607	ciliogenesis-associated TTC17-interacting protein-like (LOC106079391), mRNA			NA	3.74463	8.53548	7.77613	23.9975	12.574	0.623105	1.9437	0	0	NA	mRNA
BGLB027482	Bg27482	cleavage and polyadenylation specificity factor subunit 6-like isoform X1			NA	3.60379	15.6484	107.57	71.9924	15.3682	0	11.6622	1.02049	3.27107	Nucleotide-binding alpha-beta plait domain superfamily|RNA-binding domain superfamily__IPR012677|IPR035979	mRNA
BGLB018743	Bg18743	cohesin subunit SA-1-like			NA	1.3486	36.9871	73.8732	95.9899	34.9277	16.2007	31.0991	24.4919	22.2433	Armadillo-type fold|Cohesin subunit Scc3/SA__IPR016024|IPR039662	mRNA
BGLB011229	Bg11229	cold and drought-regulated protein CORA-like isoform X2			NA	2.54232	26434.4	12606.4	32402.9	54005.2	5576.79	5879.03	2030.78	8047.48	Pancreatic trypsin inhibitor Kunitz domain superfamily__IPR036880	mRNA
BGLB019465	Bg19465	collectin-10-like			NA	2.38009	11.3806	23.3284	25.2605	2.79422	2.49242	1.2958	5.10247	1.96264	C-type lectin-like|C-type lectin-like/link domain superfamily|C-type lectin fold|C-type lectin, conserved site__IPR001304|IPR016186|IPR016187|IPR018378	mRNA
BGLB020201	Bg20201	complement C1q subcomponent subunit C-like			Adhesion/Carbohydrate binding/Pattern recognition	2.09558	14.2258	19.4403	12.6302	6.98554	2.49242	3.88739	1.02049	3.92528	C1q domain|Collagen triple helix repeat|Tumour necrosis factor-like domain superfamily__IPR001073|IPR008160|IPR008983	mRNA
BGLB024351	Bg24351	corticotropin-releasing factor receptor 2-like, partial			NA	3.74759	56.9032	213.843	130.092	26.545	0	18.1412	5.10247	7.19635	GPCR, family 2, secretin-like|GPCR, family 2-like__IPR000832|IPR017981	mRNA
BGLB011741	Bg11741	CRAL-TRIO domain-containing protein C3H8.02-like			NA	1.35742	39.8322	86.8334	77.0445	19.5595	19.3162	23.9722	19.3894	23.5517	CRAL-TRIO lipid binding domain|CRAL/TRIO, N-terminal domain superfamily|CRAL-TRIO lipid binding domain superfamily__IPR001251|IPR036273|IPR036865	mRNA
BGLB038151	Bg38151	CUB domain-containing protein 2-like, partial			NA	3.33381	1.42258	24.6244	20.2084	0	0	2.59159	0	0.654214	CUB domain|Spermadhesin, CUB domain superfamily__IPR000859|IPR035914	mRNA
BGLB039176	Bg39176	cx9C motif-containing protein 4, mitochondrial-like			NA	1.63598	78.2419	129.602	170.508	41.9132	19.3162	49.2403	31.6353	34.0191	Cysteine alpha-hairpin motif superfamily|Mature-T-Cell Proliferation I type__IPR009069|IPR027179	mRNA
BGLB023294	Bg23294	cyclin N-terminal domain-containing protein 1-like isoform X1			NA	2.24835	14.2258	33.6965	61.8882	13.9711	1.86931	12.958	6.12297	3.92528	Cyclin-like superfamily|Cyclin N-terminal domain-containing protein 1__IPR036915|IPR039890	mRNA
BGLB023479	Bg23479	cystatin-A-like			Protease inhibitor	2.45884	3064.24	1941.44	2053.68	4286.33	321.522	791.084	561.272	388.603	Cystatin domain|Proteinase inhibitor I25A, stefin|Proteinase inhibitor I25, cystatin, conserved site__IPR000010|IPR001713|IPR018073	mRNA
BGLB036191	Bg36191	cysteine desulfurase 1, chloroplastic-like, partial			NA	3.60215	1.42258	28.5125	34.1017	0	0	1.9437	0	1.96264	Aminotransferase class V domain|Pyridoxal phosphate-dependent transferase, major domain|Pyridoxal phosphate-dependent transferase__IPR000192|IPR015421|IPR015424	mRNA
BGLB040136	Bg40136	cytochrome b-245 chaperone 1 [Crassostrea gigas]			NA	1.69218	324.348	810.013	757.815	223.537	143.937	213.807	168.382	127.572	Cytochrome b-245 chaperone 1__IPR027846	mRNA
BGLB006206	Bg6206	cytochrome b-c1 complex subunit Rieske, mitochondrial-like			ATP biosynthesis	2.43431	248.952	417.319	385.223	188.61	25.5473	99.1285	64.2912	39.2528	Cytochrome b-c1 complex subunit Rieske, transmembrane domain|Rieske iron-sulphur protein, C-terminal|Ubiquinol-cytochrome c reductase, iron-sulphur subunit|Rieske iron-sulphur protein|Rieske [2Fe-2S] iron-sulphur domain|Rieske [2Fe-2S] iron-sulphur domain superfamily|Cytochrome bc1 complex subunit Rieske, transmembrane domain superfamily__IPR004192|IPR005805|IPR006317|IPR014349|IPR017941|IPR03692…	mRNA
BGLB006851	Bg6851	cytoplasmic polyadenylation element-binding protein 2-like			NA	1.68304	736.896	642.826	874.013	667.818	194.409	263.047	220.427	230.937	RNA recognition motif domain|Nucleotide-binding alpha-beta plait domain superfamily|Cytoplasmic polyadenylation element-binding protein, ZZ domain|Cytoplasmic polyadenylation element-binding protein|RNA-binding domain superfamily|CEBP, ZZ domain superfamily__IPR000504|IPR012677|IPR032296|IPR034819|IPR035979|IPR038446	mRNA
BGLB013398	Bg13398	D-galactoside-specific lectin-like			NA	3.57347	86.7774	120.53	289.233	790.763	13.7083	23.3243	35.7173	34.0191	D-galactoside/L-rhamnose binding SUEL lectin domain__IPR000922	mRNA
BGLB018520	Bg18520	DEAD-box ATP-dependent RNA helicase 42-like			Nucleic acid biosynthesis/Nucleic acid metabolism/Nucleic acid repair	1.10437	186.358	106.274	214.714	192.801	72.9032	123.749	67.3527	60.8419	NA	mRNA
BGLB024675	Bg24675	degenerin mec-10-like			NA	2.30174	5.69032	12.9602	16.4193	5.58843	1.86931	4.53529	0	0.654214	Epithelial sodium channel__IPR001873	mRNA
BGLB002663	Bg2663	dehydrogenase/reductase SDR family member 11-like isoform X1			NA	3.65257	123.764	399.174	381.433	115.96	0.623105	42.1134	10.2049	26.8228	Short-chain dehydrogenase/reductase SDR|NAD(P)-binding domain superfamily__IPR002347|IPR036291	mRNA
BGLB027860	Bg27860	deleted in malignant brain tumors 1 protein-like			NA	2.39494	17.071	1.29602	15.1563	16.7653	2.49242	2.59159	0	3.27107	CUB domain|Spermadhesin, CUB domain superfamily__IPR000859|IPR035914	mRNA
BGLB021135	Bg21135	delphilin-like isoform X1			NA	1.5139	458.071	356.406	551.942	448.472	155.776	183.355	128.582	166.825	PDZ domain|Formin, FH2 domain|PDZ superfamily__IPR001478|IPR015425|IPR036034	mRNA
BGLB002321	Bg2321	density-regulated protein homolog			NA	1.24894	1301.66	904.623	1173.35	1187.54	400.656	504.713	428.608	586.83	SUI1 domain|DENR family, eukaryotes|SUI1 domain superfamily__IPR001950|IPR005873|IPR036877	mRNA
BGLB027270	Bg27270	dimethyladenosine transferase 2, mitochondrial [Aplysia californica]			NA	1.16711	386.942	340.854	601.2	480.605	201.263	187.243	232.673	183.834	Ribosomal RNA adenine methyltransferase KsgA/Erm|Mitochondrial transcription factor TFB2|S-adenosyl-L-methionine-dependent methyltransferase__IPR001737|IPR016861|IPR029063	mRNA
BGLB000940	Bg940	dimethylaniline monooxygenase [N-oxide-forming] 5-like			NA	2.4603	21.3387	15.5523	34.1017	0	0	9.71848	0	1.96264	Flavin monooxygenase FMO|Flavin monooxygenase (FMO) 5|Flavin monooxygenase-like|FAD/NAD(P)-binding domain superfamily__IPR000960|IPR002257|IPR020946|IPR036188	mRNA
BGLB001164	Bg1164	dipeptidase 1-like			Protease	3.27836	69.7064	198.291	125.039	48.8988	0	22.6764	7.14346	14.3927	Membrane dipeptidase, active site|Peptidase M19|Metal-dependent hydrolase__IPR000180|IPR008257|IPR032466	mRNA
BGLB032348	Bg32348	dipeptidyl peptidase 2-like			Protease	1.47642	76.8193	57.0249	107.357	90.812	21.1856	30.4512	25.5124	41.2155	Peptidase S28|Alpha/Beta hydrolase fold__IPR008758|IPR029058	mRNA
BGLB008393	Bg8393	diphthine--ammonia ligase-like isoform X1			NA	1.13649	715.558	797.053	932.112	606.345	346.446	384.204	277.575	378.79	Diphthamide synthase domain|YjgF/YER057c/UK114 family|Rossmann-like alpha/beta/alpha sandwich fold|Diphthine--ammonia ligase/Uncharacterised protein MJ0570|RutC-like superfamily__IPR002761|IPR006175|IPR014729|IPR030662|IPR035959	mRNA
BGLB016508	Bg16508	DNA ligase 1-like (LOC106066672), partial mRNA			NA	3.20994	12.8032	22.0324	13.8933	5.58843	0	3.88739	0	0.654214	NA	mRNA
BGLB022913	Bg22913	DNA repair and recombination protein RAD54B-like			NA	1.08101	46.9451	44.0647	74.5185	34.9277	16.8238	26.5638	22.4509	28.1312	NA	mRNA
BGLB036849	Bg36849	DNA repair protein XRCC3-like isoform X1			NA	1.10567	258.91	196.995	271.55	264.053	100.32	142.538	90.824	126.263	AAA+ ATPase domain|DNA recombination and repair protein Rad51-like, C-terminal|DNA recombination and repair protein, RecA-like|DNA recombination and repair protein RecA-like, ATP-binding domain|P-loop containing nucleoside triphosphate hydrolase|Rad51/DMC1/RadA__IPR003593|IPR013632|IPR016467|IPR020588|IPR027417|IPR033925	mRNA
BGLB025705	Bg25705	DPY30 domain-containing protein 2-like			NA	3.92794	27.029	185.331	126.302	34.9277	1.24621	12.958	3.06148	5.88792	Dpy-30 motif|Sdc1/DPY30__IPR007858|IPR037856	mRNA
BGLB030752	Bg30752	dual specificity protein phosphatase family protein [Leptolyngbya ohadii]			NA	3.49353	139.413	495.08	354.91	120.151	8.72347	44.705	14.2869	29.4396	Protein-tyrosine phosphatase-like__IPR029021	mRNA
BGLB012688	Bg12688	dynein light chain 1, axonemal-like			NA	3.49286	38.4097	226.804	156.615	29.3393	0	25.268	1.02049	12.4301	Leucine-rich repeat|Leucine rich repeat 4|Leucine-rich repeat domain superfamily__IPR001611|IPR025875|IPR032675	mRNA
BGLB018338	Bg18338	dynein assembly factor 3, axonemal-like			NA	1.35	49.7903	98.4976	64.4143	67.0612	26.7935	38.8739	25.5124	17.6638	Dynein assembly factor 3, C-terminal domain|Dynein assembly factor 3, axonemal__IPR028235|IPR039304	mRNA
BGLB007947	Bg7947	dynein regulatory complex subunit 7-like			NA	3.47115	7.1129	36.2886	26.5235	2.79422	0	3.23949	0	1.96264	Dynein regulatory complex subunit 7|Papain-like cysteine peptidase superfamily__IPR033551|IPR038765	mRNA
BGLB033227	Bg33227	dyslexia susceptibility 1 candidate gene 1 protein-like			NA	1.049	375.561	375.846	450.9	413.544	154.53	290.259	181.648	153.74	Tetratricopeptide-like helical domain superfamily|Tetratricopeptide repeat-containing domain|Tetratricopeptide repeat__IPR011990|IPR013026|IPR019734	mRNA
BGLB016417	Bg16417	elastase-1-like			NA	1.03874	142.258	237.172	232.397	95.0033	67.9184	71.9167	127.562	75.8888	Serine proteases, trypsin domain|Peptidase S1, PA clan__IPR001254|IPR009003	mRNA
BGLB038662	Bg38662	emopamil-binding protein-like			NA	1.23905	480.832	913.695	683.296	314.349	245.503	295.442	220.427	251.218	Emopamil-binding protein|EXPERA domain__IPR007905|IPR033118	mRNA
BGLB002160	Bg2160	epididymal secretory glutathione peroxidase-like			Antioxidative/Oxidative	2.22186	149.371	352.518	368.803	95.0033	52.9639	82.931	32.6558	37.2902	Glutathione peroxidase|Thioredoxin-like superfamily__IPR000889|IPR036249	mRNA
BGLB030201	Bg30201	epithelial splicing regulatory protein 1-like			NA	1.46916	139.413	89.4254	130.092	273.833	56.7025	86.8184	42.8608	41.2155	Ribonuclease H-like superfamily|Ribonuclease H superfamily__IPR012337|IPR036397	mRNA
BGLB022962	Bg22962	ER membrane protein complex subunit 6-like			NA	1.37222	149.371	42.7687	78.3075	99.1947	42.9942	24.6201	42.8608	31.4023	ER membrane protein complex subunit 6|Rab5-interacting protein family__IPR008504|IPR029008	mRNA
BGLB000963	Bg963	eukaryotic translation initiation factor 3 subunit A-like (LOC106054250), mRNA			NA	1.26304	66.8613	37.5846	63.1512	67.0612	23.678	28.5075	31.6353	13.0843	Tetratricopeptide-like helical domain superfamily__IPR011990	mRNA
BGLB039068	Bg39068	excitatory amino acid transporter 2-like, partial			NA	1.40879	577.568	370.662	375.118	567.226	183.816	200.201	153.074	174.021	Sodium:dicarboxylate symporter|Sodium:dicarboxylate symporter superfamily__IPR001991|IPR036458	mRNA
BGLB034035	Bg34035	exonuclease 3-5 domain-containing protein 1-like, partial			NA	2.74082	4.26774	9.07215	3.78907	0	0	1.2958	0	0	3-5 exonuclease domain|Ribonuclease H-like superfamily|Ribonuclease H superfamily__IPR002562|IPR012337|IPR036397	mRNA
BGLB037608	Bg37608	F-box/LRR-repeat protein 15-like			Protein modification/Biosynthesis	1.13181	219.077	358.998	348.595	210.963	114.028	169.749	128.582	105.983	F-box domain|Leucine-rich repeat, cysteine-containing subtype|Leucine-rich repeat domain superfamily|F-box-like domain superfamily__IPR001810|IPR006553|IPR032675|IPR036047	mRNA
BGLB036128	Bg36128	F-box/WD repeat-containing protein 2-like			Apoptosis/Autophagy/Signal transduction	1.07936	133.723	207.363	160.404	96.4004	61.0643	50.5361	88.7831	81.7767	WD40 repeat|F-box domain|WD40/YVTN repeat-like-containing domain superfamily|WD40-repeat-containing domain|F-box-like domain superfamily|WD40-repeat-containing domain superfamily__IPR001680|IPR001810|IPR015943|IPR017986|IPR036047|IPR036322	mRNA
BGLB024176	Bg24176	farnesyl pyrophosphate synthase-like			NA	6.0709	17.071	22.0324	5.0521	54.4872	0	0	0	0	Polyprenyl synthetase|Isoprenoid synthase domain superfamily|Farnesyl pyrophosphate synthase__IPR000092|IPR008949|IPR039702	mRNA
BGLB026470	Bg26470	fatty-acid amide hydrolase 1-like isoform X1			NA	1.83075	85.3548	307.157	223.555	124.343	24.3011	55.0714	45.9223	81.7767	Amidase signature domain|Amidase signature (AS) superfamily__IPR023631|IPR036928	mRNA
BGLB037720	Bg37720	fibroblast growth factor receptor 2-like [Octopus sinensis]			NA	1.08741	99.5806	206.067	207.136	136.917	36.1401	64.142	100.008	104.674	Profilin|Profilin superfamily__IPR005455|IPR036140	mRNA
BGLB032570	Bg32570	fibropellin-3-like			Adhesion/Carbohydrate binding/Pattern recognition	2.96125	5.69032	23.3284	11.3672	0	0	3.88739	0	0	EGF-like domain|EGF-like calcium-binding domain|Growth factor receptor cysteine-rich domain superfamily|EGF-like, conserved site__IPR000742|IPR001881|IPR009030|IPR013032	mRNA
BGLB005634	Bg5634	fibulin-1-like			Cellular defense	2.23283	12.8032	32.4005	34.1017	2.79422	3.11552	6.47899	4.08198	2.61686	EGF-type aspartate/asparagine hydroxylation site|EGF-like domain|EGF-like calcium-binding domain|Growth factor receptor cysteine-rich domain superfamily|EGF-like calcium-binding, conserved site__IPR000152|IPR000742|IPR001881|IPR009030|IPR018097	mRNA
BGLB035025	Bg35025	FK506-binding protein 4-like (LOC106051341), partial mRNA			NA	2.61836	12.8032	9.07215	16.4193	4.19132	0	0.647899	3.06148	1.96264	NA	mRNA
BGLB035451	Bg35451	flocculation protein FLO11 [Aplysia californica]			NA	1.25466	162.174	263.092	266.498	134.122	82.8729	104.96	70.4141	87.0104	NA	mRNA
BGLB019535	Bg19535	FMRFamide-activated amiloride-sensitive sodium channel-like			Neuro-related/Reproduction	2.82044	14.2258	29.8085	23.9975	5.58843	1.24621	3.23949	2.04099	2.61686	Epithelial sodium channel__IPR001873	mRNA
BGLB006516	Bg6516	forkhead box protein B1-like isoform X1			NA	2.99562	2.84516	7.77613	10.1042	0	0	1.2958	0	0	Fork head domain|Fork head domain conserved site1|Fork head domain conserved site 2|Winged helix-like DNA-binding domain superfamily|Winged helix DNA-binding domain superfamily__IPR001766|IPR018122|IPR030456|IPR036388|IPR036390	mRNA
BGLB037637	Bg37637	frataxin, mitochondrial-like, partial			NA	1.36715	27.029	27.2164	42.9428	12.574	10.5928	9.71848	10.2049	11.1216	Frataxin/CyaY|Frataxin|Frataxin conserved site|Frataxin/CyaY superfamily__IPR002908|IPR017789|IPR020895|IPR036524	mRNA
BGLB025450	Bg25450	G patch domain-containing protein 4-like			NA	1.024	604.597	540.441	756.552	725.099	252.98	398.458	323.497	315.985	G-patch domain__IPR000467	mRNA
BGLB032826	Bg32826	G-protein coupled receptor 126-like			NA	1.12816	56.9032	25.9204	45.4689	25.1479	14.3314	23.9722	17.3484	13.7385	GPCR, family 2, secretin-like|GPCR, family 2-like__IPR000832|IPR017981	mRNA
BGLB012880	Bg12880	galactose-3-O-sulfotransferase 4-like			NA	1.4763	71.129	137.378	97.2529	68.4583	33.0245	39.5218	29.5944	31.4023	Galactose-3-O-sulfotransferase|P-loop containing nucleoside triphosphate hydrolase__IPR009729|IPR027417	mRNA
BGLB022933	Bg22933	galectin-10-like			Cell adhesion	4.28368	36.9871	72.5772	89.6748	12.574	0	6.47899	1.02049	1.96264	Galectin, carbohydrate recognition domain|Concanavalin A-like lectin/glucanase domain superfamily__IPR001079|IPR013320	mRNA
BGLB011145	Bg11145	gamma-aminobutyric acid receptor alpha-like isoform X1			NA	1.17814	49.7903	33.6965	37.8907	16.7653	23.678	7.12688	16.3279	13.0843	Gamma-aminobutyric-acid A receptor, alpha subunit|Gamma-aminobutyric acid A receptor/Glycine receptor alpha|Neurotransmitter-gated ion-channel transmembrane domain|Neurotransmitter-gated ion-channel|Neurotransmitter-gated ion-channel ligand-binding domain|Neurotransmitter-gated ion-channel, conserved site|Neurotransmitter-gated ion-channel transmembrane domain superfamily|Neurotransmitter-gated i…	mRNA
BGLB007087	Bg7087	gastric triacylglycerol lipase-like			Cellular defense	2.67938	86.7774	152.93	274.076	317.143	7.47726	71.9167	25.5124	23.5517	Alpha/beta hydrolase fold-1|Lipase, eukaryotic|Alpha/Beta hydrolase fold|Gastric triacylglycerol lipase__IPR000073|IPR025483|IPR029058|IPR039097	mRNA
BGLB036001	Bg36001	GATA zinc finger domain-containing protein 15-like (LOC106053400), mRNA			NA	3.5224	45.5226	256.612	173.034	33.5306	0	22.0285	7.14346	13.7385	NA	mRNA
BGLB034998	Bg34998	general transcription factor 3C polypeptide 3-like, partial			NA	1.1271	234.726	177.555	234.923	254.274	114.651	99.1285	100.008	98.1321	Tetratricopeptide-like helical domain superfamily|Tetratricopeptide repeat-containing domain|Tetratricopeptide repeat|Transcription factor Tfc4/TFIIIC-102/Sfc4__IPR011990|IPR013026|IPR019734|IPR039340	mRNA
BGLB006834	Bg6834	general transcription factor IIF subunit 1-like			NA	1.06577	593.216	600.058	745.185	814.514	287.251	454.177	285.739	287.2	Transcription initiation factor IIF, alpha subunit|Transcription Factor IIF, Rap30/Rap74, interaction|Winged helix-like DNA-binding domain superfamily|Winged helix DNA-binding domain superfamily__IPR008851|IPR011039|IPR036388|IPR036390	mRNA
BGLB039752	Bg39752	general transcriptional corepressor trfA-like			NA	2.95863	25.6064	80.3533	80.8336	13.9711	1.24621	14.2538	5.10247	3.92528	Zinc finger C2H2-type|Zinc finger C2H2 superfamily__IPR013087|IPR036236	mRNA
BGLB038124	Bg38124	genetic suppressor element 1-like			NA	2.20094	32.7193	19.4403	45.4689	65.6641	8.10036	7.77478	4.08198	14.3927	NA	mRNA
BGLB031426	Bg31426	GLIPR1-like protein 1 isoform X1			NA	3.18697	5.69032	22.0324	12.6302	1.39711	0	1.2958	0	1.96264	Cysteine-rich secretory protein-related|CAP domain|Allergen V5/Tpx-1-related, conserved site|CAP superfamily__IPR001283|IPR014044|IPR018244|IPR035940	mRNA
BGLB026066	Bg26066	glucagon-like peptide 1 receptor			NA	2.69943	11.3806	67.3931	44.2059	4.19132	1.86931	6.47899	4.08198	5.88792	GPCR, family 2, secretin-like|GPCR, family 2-like__IPR000832|IPR017981	mRNA
BGLB025744	Bg25744	glucose-dependent insulinotropic receptor-like			NA	4.72895	18.4935	49.2488	46.7319	9.77975	0	1.9437	0	1.30843	G protein-coupled receptor, rhodopsin-like|GPCR, rhodopsin-like, 7TM__IPR000276|IPR017452	mRNA
BGLB000092	Bg92	glutaredoxin-2-like			Antioxidative/Oxidative	3.6728	446.69	1732.78	1923.59	581.197	14.9545	195.665	66.3322	88.9731	Glutaredoxin|Glutaredoxin, eukaryotic/virial|Glutaredoxin subgroup|Thioredoxin-like superfamily__IPR002109|IPR011899|IPR014025|IPR036249	mRNA
BGLB016550	Bg16550	glutenin, low molecular weight subunit 1D1-like			NA	2.01856	5.69032	18.1443	13.8933	6.98554	0.623105	2.59159	4.08198	2.61686	NA	mRNA
BGLB024405	Bg24405	glycerophosphodiester phosphodiesterase domain-containing protein 5-like isoform X1			NA	2.02261	21.3387	45.3607	50.521	12.574	6.23105	14.2538	5.10247	5.23371	PLC-like phosphodiesterase, TIM beta/alpha-barrel domain superfamily|Glycerophosphodiester phosphodiesterase domain__IPR017946|IPR030395	mRNA
BGLB035401	Bg35401	glycine-rich protein DOT1-like			NA	2.50235	19.9161	1.29602	10.1042	18.1624	0	5.83109	1.02049	0.654214	NA	mRNA
BGLB013042	Bg13042	glyoxylate reductase/hydroxypyruvate reductase-like			NA	3.5272	39.8322	103.682	83.3596	23.7508	3.73863	8.42268	1.02049	7.19635	D-isomer specific 2-hydroxyacid dehydrogenase, catalytic domain|D-isomer specific 2-hydroxyacid dehydrogenase, NAD-binding domain|NAD(P)-binding domain superfamily__IPR006139|IPR006140|IPR036291	mRNA
BGLB025785	Bg25785	growth arrest and DNA damage-inducible protein GADD45 alpha-like			NA	1.12187	275.981	331.781	396.59	346.483	141.445	190.482	122.459	165.516	Growth arrest and DNA damage-inducible protein GADD45|50S ribosomal protein L30e-like__IPR024824|IPR029064	mRNA
BGLB024289	Bg24289	growth arrest-specific protein 2-like, partial			NA	2.49004	19.9161	71.2812	95.9899	29.3393	11.2159	14.9017	2.04099	9.15899	Calponin homology domain|CH domain superfamily__IPR001715|IPR036872	mRNA
BGLB022670	Bg22670	growth hormone secretagogue receptor type 1-like			NA	2.0831	15.6484	3.88806	13.8933	16.7653	1.24621	6.47899	1.02049	1.96264	G protein-coupled receptor, rhodopsin-like|GPCR, rhodopsin-like, 7TM|7TM GPCR, serpentine receptor class w (Srw)__IPR000276|IPR017452|IPR019427	mRNA
BGLB026827	Bg26827	growth/differentiation factor 8-like			NA	1.2112	167.864	88.1294	176.823	135.519	58.5718	83.5789	44.9018	57.5708	TGF-beta, propeptide|Transforming growth factor-beta, C-terminal|Transforming growth factor-beta-related|Cystine-knot cytokine__IPR001111|IPR001839|IPR015615|IPR029034	mRNA
BGLB033095	Bg33095	guanine nucleotide-binding protein-like 3 homolog (LOC106065120), mRNA			NA	3.97652	0	49.2488	2.52605	0	1.24621	0.647899	0	0	NA	mRNA
BGLB025194	Bg25194	HEAT repeat-containing protein 6-like			NA	1.1921	115.229	158.115	160.404	150.888	62.9336	69.3251	54.0862	68.6925	Armadillo-like helical|Armadillo-type fold__IPR011989|IPR016024	mRNA
BGLB002625	Bg2625	heparan sulfate glucosamine 3-O-sulfotransferase 1-like			NA	2.62728	4.26774	3.88806	15.1563	2.79422	0	0.647899	1.02049	1.30843	Sulfotransferase domain|P-loop containing nucleoside triphosphate hydrolase|Heparan sulfate sulfotransferase__IPR000863|IPR027417|IPR037359	mRNA
BGLB020805	Bg20805	hepatic lectin-like			NA	3.61306	4502.47	4512.75	4563.31	8347.72	89.104	1188.25	246.96	266.265	C-type lectin-like|C-type lectin-like/link domain superfamily|C-type lectin fold|C-type lectin, conserved site__IPR001304|IPR016186|IPR016187|IPR018378	mRNA
BGLB017007	Bg17007	hepatoma-derived growth factor-related protein 2-like			NA	1.14328	745.432	598.762	819.703	908.12	310.306	393.922	335.743	350.004	PWWP domain|HDGF-related, PWWP domain__IPR000313|IPR035496	mRNA
BGLB030002	Bg30002	high mobility group nucleosome-binding domain-containing protein 5-like (LOC106069219), partial mRNA			NA	1.89223	12.8032	7.77613	20.2084	8.38265	0.623105	3.23949	3.06148	5.23371	NA	mRNA
BGLB020061	Bg20061	histamine H2 receptor-like			NA	4.43882	14.2258	41.4727	17.6823	0	0	0	0	1.96264	G protein-coupled receptor, rhodopsin-like|GPCR, rhodopsin-like, 7TM__IPR000276|IPR017452	mRNA
BGLB039498	Bg39498	histone H2B.2, sperm-like			Cellular defense	3.4984	846.435	2805.89	2298.71	530.901	6.23105	305.16	105.111	155.703	Histone H2B|Histone-fold__IPR000558|IPR009072	mRNA
BGLB019751	Bg19751	histone-fold domain-containing protein new1-like			NA	1.19589	68.2838	77.7613	78.3075	53.0901	29.909	42.7613	21.4304	26.1686	Histone-fold|Centromere protein W__IPR009072|IPR028847	mRNA
BGLB001506	Bg1506	homologous-pairing protein 2 homolog			NA	1.16727	56.9032	103.682	79.5706	58.6785	23.0549	53.1277	28.5739	27.477	Homologous-pairing protein 2, winged helix domain|Winged helix-like DNA-binding domain superfamily|Homologous-pairing protein 2|Leucine zipper with capping helix domain__IPR010776|IPR036388|IPR040461|IPR040661	mRNA
BGLB016947	Bg16947	HORMA domain-containing protein 1-like			NA	1.92741	96.7354	265.684	309.441	97.7975	31.1552	88.7621	47.9633	33.3649	HORMA domain|Zinc finger, FYVE/PHD-type|Zinc finger, RING/FYVE/PHD-type|HORMA domain superfamily__IPR003511|IPR011011|IPR013083|IPR036570	mRNA
BGLB035267	Bg35267	hyaluronan-mediated motility receptor-like (LOC106076305), mRNA			NA	1.43817	14.2258	23.3284	29.0496	6.98554	5.60794	6.47899	10.2049	3.92528	NA	ncRNA
BGLB001171	Bg1171	hydroxylysine kinase-like			NA	1.14866	331.461	231.988	582.254	382.808	191.916	93.9453	197.976	204.769	Aminoglycoside phosphotransferase|Protein kinase-like domain superfamily__IPR002575|IPR011009	mRNA
BGLB010003	Bg10003	immunoglobulin superfamily member 10-like, partial			NA	2.62813	9.95806	34.9926	17.6823	1.39711	0	5.18319	0	3.92528	Immunoglobulin subtype 2|Immunoglobulin subtype|Immunoglobulin-like domain|Immunoglobulin I-set|Immunoglobulin-like fold|Immunoglobulin-like domain superfamily__IPR003598|IPR003599|IPR007110|IPR013098|IPR013783|IPR036179	mRNA
BGLB017314	Bg17314	inactive heparanase-2-like			Protease	4.38794	11.3806	64.801	54.3101	8.38265	0	1.9437	0	3.27107	Glycoside hydrolase, family 79|Glycoside hydrolase superfamily__IPR005199|IPR017853	mRNA
BGLB037457	Bg37457	inactive rhomboid protein 1-like			NA	3.16761	2.84516	12.9602	5.0521	2.79422	0	0	0	1.30843	NA	mRNA
BGLB035399	Bg35399	inactive serine/threonine-protein kinase PLK5-like, partial			Signal transduction	5.19562	2.84516	28.5125	18.9454	2.79422	0	0	0	0	Protein kinase domain|Protein kinase-like domain superfamily__IPR000719|IPR011009	mRNA
BGLB008810	Bg8810	inhibin beta chain-like			NA	3.22782	2.84516	44.0647	27.7865	8.38265	0	2.59159	1.02049	3.92528	TGF-beta, propeptide|Transforming growth factor-beta, C-terminal|Transforming growth factor-beta-related|Cystine-knot cytokine__IPR001111|IPR001839|IPR015615|IPR029034	mRNA
BGLB019606	Bg19606	inner centromere protein-like (LOC106070995), mRNA			NA	1.16033	147.948	137.378	189.454	222.14	61.0643	113.382	88.7831	47.7576	NA	mRNA
BGLB024981	Bg24981	innexin-19-like isoform X1			NA	1.74771	189.203	98.4976	190.717	118.754	32.4014	55.7193	42.8608	45.795	Innexin__IPR000990	mRNA
BGLB024535	Bg24535	INO80 complex subunit B-like			NA	1.04186	183.513	160.707	190.717	162.064	94.7119	77.0999	79.5986	86.3562	Zinc finger, HIT-type|INO80 complex, subunit Ies2__IPR007529|IPR029523	mRNA
BGLB039485	Bg39485	integrin alpha-8-like isoform X2			Cell-to-cell signaling	1.10169	92.4677	63.505	55.5731	86.6207	14.3314	47.2966	41.8403	34.6733	Integrin alpha chain|FG-GAP repeat|Integrin alpha beta-propellor|Integrin alpha-2|Integrin alpha chain, C-terminal cytoplasmic region, conserved site|Integrin alpha, N-terminal|Integrin domain superfamily__IPR000413|IPR013517|IPR013519|IPR013649|IPR018184|IPR028994|IPR032695	mRNA
BGLB026080	Bg26080	intraflagellar transport protein 20 homolog			NA	1.15676	216.232	178.851	183.139	190.007	78.5112	113.382	78.5781	73.272	Intraflagellar transport protein 20__IPR028172	mRNA
BGLB027958	Bg27958	involucrin-like (LOC106069468), mRNA			NA	1.65133	129.455	44.0647	54.3101	47.5017	14.9545	20.7328	23.4714	27.477	NA	mRNA
BGLB017136	Bg17136	inward rectifier potassium channel 2-like			NA	2.28445	15.6484	50.5448	39.1538	20.9566	3.73863	9.07058	4.08198	7.85057	Immunoglobulin E-set|Potassium channel, inwardly rectifying, Kir|Potassium channel, inwardly rectifying, transmembrane domain|Inward rectifier potassium channel, C-terminal__IPR014756|IPR016449|IPR040445|IPR041647	mRNA
BGLB024261	Bg24261	IWMPxxGYxxVP [Mizuhopecten yessoensis]			NA	1.43306	165.019	125.714	245.027	170.447	65.426	62.8462	64.2912	68.0382	NA	mRNA
BGLB018904	Bg18904	jerky protein homolog-like			NA	1.44122	18.4935	14.2562	11.3672	23.7508	8.10036	6.47899	8.16396	1.30843	DDE superfamily endonuclease domain|HTH CenpB-type DNA-binding domain|DNA binding HTH domain, Psq-type|Homeobox-like domain superfamily__IPR004875|IPR006600|IPR007889|IPR009057	mRNA
BGLB022365	Bg22365	junction-mediating and -regulatory protein-like			NA	3.86493	2311.69	10456.3	10344.2	3344.68	17.4469	1103.37	191.853	501.782	NA	mRNA
BGLB014083	Bg14083	keratin, type I cytoskeletal 9-like (LOC106053239), mRNA			NA	1.85712	36.9871	16.8483	21.4714	6.98554	2.49242	6.47899	6.12297	6.54214	NA	mRNA
BGLB034579	Bg34579	kinetochore protein mis18-like isoform X1			NA	1.19746	42.6774	89.4254	98.5159	44.7074	24.9242	36.9302	28.5739	28.7854	Yippee/Mis18/Cereblon|Mis18 domain__IPR004910|IPR034752	mRNA
BGLB036730	Bg36730	L-rhamnonate dehydratase-like, partial			NA	3.69449	65.4387	2.59204	15.1563	1.39711	1.24621	1.2958	0	2.61686	Mandelate racemase/muconate lactonizing enzyme, C-terminal|Enolase C-terminal domain-like|Enolase-like, C-terminal domain superfamily__IPR013342|IPR029065|IPR036849	mRNA
BGLB008160	Bg8160	la-related protein 6-like			NA	2.69292	472.297	830.749	858.857	662.229	87.2347	186.595	78.5781	83.0852	Lupus La protein|La-type HTH domain|Nucleotide-binding alpha-beta plait domain superfamily|La-related protein 6, RNA recognition motif|RNA-binding domain superfamily|Winged helix-like DNA-binding domain superfamily|Winged helix DNA-binding domain superfamily__IPR002344|IPR006630|IPR012677|IPR034880|IPR035979|IPR036388|IPR036390	mRNA
BGLB023087	Bg23087	lachesin-like, partial			NA	3.22651	19.9161	84.2414	61.8882	9.77975	1.86931	6.47899	7.14346	1.96264	Immunoglobulin subtype 2|Immunoglobulin subtype|Immunoglobulin-like domain|Immunoglobulin I-set|Immunoglobulin-like fold|Immunoglobulin-like domain superfamily__IPR003598|IPR003599|IPR007110|IPR013098|IPR013783|IPR036179	mRNA
BGLB019115	Bg19115	lamin-B receptor-like isoform X1			NA	3.28878	241.839	1079.59	779.286	190.007	24.3011	100.424	61.2297	47.1034	Ergosterol biosynthesis ERG4/ERG24__IPR001171	mRNA
BGLB034297	Bg34297	large neutral amino acids transporter small subunit 2-like			NA	1.12678	36.9871	18.1443	42.9428	39.119	10.5928	15.5496	14.2869	21.5891	NA	mRNA
BGLB033930	Bg33930	latent-transforming growth factor beta-binding protein 3-like, partial			NA	1.08658	327.193	139.97	186.928	326.923	123.998	120.509	113.275	103.366	EGF-like domain|EGF-like calcium-binding domain|Growth factor receptor cysteine-rich domain superfamily|EGF-like calcium-binding, conserved site|Complement Clr-like EGF domain__IPR000742|IPR001881|IPR009030|IPR018097|IPR026823	mRNA
BGLB025941	Bg25941	leucine-rich repeat and coiled-coil domain-containing protein 1-like			NA	2.34586	452.38	104.978	296.811	269.642	49.2253	75.1562	41.8403	53.6455	NA	mRNA
BGLB005701	Bg5701	leucine-rich repeat and death domain-containing protein 1-like, partial			NA	1.08685	226.19	304.565	335.965	238.905	105.305	190.482	124.5	99.4405	Death domain|Leucine-rich repeat|Leucine-rich repeat, typical subtype|Death-like domain superfamily|Leucine-rich repeat domain superfamily__IPR000488|IPR001611|IPR003591|IPR011029|IPR032675	mRNA
BGLB007529	Bg7529	leukocyte elastase inhibitor-like			NA	1.67733	348.532	257.908	445.848	769.806	116.521	209.919	115.316	126.917	Serpin family|Serpin, conserved site|Serpin domain|Serpin superfamily__IPR000215|IPR023795|IPR023796|IPR036186	mRNA
BGLB003810	Bg3810	lipopolysaccharide-binding protein-like			Adhesion/Carbohydrate binding/Pattern recognition	1.16933	1120.99	973.312	1355.23	1687.71	413.741	928.439	351.05	590.101	Lipid-binding serum glycoprotein, C-terminal|Lipid-binding serum glycoprotein, N-terminal|Bactericidal permeability-increasing protein, alpha/beta domain superfamily|BPI/LBP/Plunc family__IPR001124|IPR017942|IPR017943|IPR032942	mRNA
BGLB000007	Bg7	low affinity immunoglobulin epsilon Fc receptor-like (LOC106071722), partial mRNA			NA	2.79021	102.426	54.4329	167.982	97.7975	7.47726	31.0991	8.16396	13.0843	C-type lectin-like|C-type lectin-like/link domain superfamily|C-type lectin fold__IPR001304|IPR016186|IPR016187	mRNA
BGLB018402	Bg18402	LYR motif-containing protein 9-like			NA	1.00024	45.5226	27.2164	30.3126	34.9277	13.7083	14.2538	26.5329	13.7385	Complex 1 LYR protein__IPR008011	mRNA
BGLB017668	Bg17668	lysophosphatidic acid phosphatase type 6-like			NA	3.14339	38.4097	165.891	107.357	18.1624	0	16.1975	13.2664	6.54214	Histidine phosphatase superfamily, clade-2|Histidine phosphatase superfamily|Histidine acid phosphatase active site__IPR000560|IPR029033|IPR033379	mRNA
BGLB031236	Bg31236	lysosome membrane protein 2-like			NA	2.60516	4.26774	16.8483	45.4689	2.79422	1.24621	3.88739	3.06148	1.96264	CD36 family__IPR002159	mRNA
BGLB024246	Bg24246	M protein, serotype 24-like isoform X1			NA	2.68904	86.7774	266.98	301.863	51.693	22.4318	42.7613	18.3689	24.8601	NA	mRNA
BGLB019036	Bg19036	macrophage-expressed gene 1 protein-like			Cellular defense	2.03651	194.893	155.523	520.366	500.165	19.9393	198.257	52.0452	62.8045	Macrophage-expressed gene 1 protein__IPR039707	mRNA
BGLB029302	Bg29302	major facilitator superfamily domain-containing protein 3 isoform X1 [Aplysia californica]			NA	1.93186	55.4806	125.714	117.461	58.6785	18.07	31.0991	22.4509	20.9348	AmpG-like permease/Acetyl-coenzyme A transporter 1|Major facilitator superfamily|MFS transporter superfamily__IPR004752|IPR011701|IPR036259	mRNA
BGLB030104	Bg30104	malate dehydrogenase-like			Antioxidative/Oxidative	4.87015	27.029	99.7936	51.784	13.9711	1.24621	2.59159	0	1.30843	Malate dehydrogenase, type 2|Lactate dehydrogenase/glycoside hydrolase, family 4, C-terminal|Lactate/malate dehydrogenase, C-terminal__IPR010945|IPR015955|IPR022383	mRNA
BGLB019510	Bg19510	marginal zone B- and B1-cell-specific protein-like			NA	1.81677	211.964	505.448	428.165	106.18	43.6173	156.144	87.7626	66.7298	NA	mRNA
BGLB035418	Bg35418	MCM domain-containing protein 2-like			NA	1.54152	24.1839	53.1369	53.047	27.9422	14.3314	15.5496	16.3279	7.19635	Nucleic acid-binding, OB-fold|Mini-chromosome maintenance protein__IPR012340|IPR031327	mRNA
BGLB007948	Bg7948	mediator of RNA polymerase II transcription subunit 18-like, partial			NA	1.00724	179.245	187.923	195.769	222.14	110.29	87.4663	86.7421	105.328	Mediator complex, subunit Med18__IPR019095	mRNA
BGLB028002	Bg28002	meiosis 1 arrest protein-like			NA	2.32037	27.029	51.8408	89.6748	30.7364	4.36173	20.0849	5.10247	9.15899	Meiosis 1 arrest protein__IPR033587	mRNA
BGLB038344	Bg38344	meiosis-specific with OB domain-containing protein-like			NA	1.76976	54.058	125.714	156.615	53.0901	15.5776	55.7193	25.5124	16.3553	Nucleic acid-binding, OB-fold|Replication protein A, OB domain|Cell division control protein 24, OB domain 3__IPR012340|IPR031657|IPR035203	mRNA
BGLB012407	Bg12407	meiotic recombination protein DMC1/LIM15 homolog isoform X1			NA	1.55952	83.9322	132.194	132.618	114.563	36.1401	53.7756	22.4509	43.8323	AAA+ ATPase domain|DNA repair Rad51/transcription factor NusA, alpha-helical|Meiotic recombination protein Dmc1|DNA recombination and repair protein Rad51-like, C-terminal|DNA recombination and repair protein, RecA-like|DNA recombination and repair protein RecA, monomer-monomer interface|DNA recombination and repair protein RecA-like, ATP-binding domain|P-loop containing nucleoside triphosphate h…	mRNA
BGLB040283	Bg40283	membrane progestin receptor beta-like			NA	3.09146	79.6645	303.269	253.868	54.4872	9.34657	46.0008	6.12297	18.318	AdipoR/Haemolysin-III-related__IPR004254	mRNA
BGLB021150	Bg21150	mesocentin-like			NA	3.61414	52.6355	311.045	181.876	25.1479	0.623105	32.3949	3.06148	9.15899	NA	mRNA
BGLB035299	Bg35299	methyl-CpG-binding domain protein 4-like			NA	2.26062	11.3806	23.3284	21.4714	1.39711	0.623105	4.53529	3.06148	2.61686	DNA glycosylase|Methyl-CpG-binding domain protein 4__IPR011257|IPR017352	mRNA
BGLB023258	Bg23258	MICOS complex subunit Mic19-like isoform X1			NA	1.53486	667.19	1051.07	875.276	589.579	260.458	279.892	276.554	280.658	NA	mRNA
BGLB025168	Bg25168	minichromosome maintenance domain-containing protein 2 isoform X2 [Strongylocentrotus purpuratus]			NA	1.34809	35.5645	14.2562	36.6277	19.5595	4.98484	18.1412	7.14346	10.4674	Mini-chromosome maintenance protein__IPR031327	mRNA
BGLB017540	Bg17540	MORN repeat-containing protein 3-like			NA	1.11788	953.129	912.399	1044.52	919.297	392.556	542.291	415.341	413.463	MORN motif__IPR003409	mRNA
BGLB009385	Bg9385	mpv17-like protein 2			NA	3.60031	46.9451	165.891	174.297	26.545	2.49242	16.1975	8.16396	5.88792	Mpv17/PMP22__IPR007248	mRNA
BGLB013162	Bg13162	multifunctional protein ADE2-like			NA	1.18038	793.8	493.784	332.176	620.316	283.513	192.426	247.98	263.648	PurE domain|SAICAR synthetase, conserved site|SAICAR synthetase/ADE2, N-terminal|Class II PurE|PurE domain superfamily__IPR000031|IPR018236|IPR028923|IPR033626|IPR035893	mRNA
BGLB029559	Bg29559	myb-like protein X (LOC106065123), mRNA			NA	4.14968	1.42258	53.1369	10.1042	1.39711	0	1.2958	1.02049	0	NA	mRNA
BGLB030968	Bg30968	myb/SANT-like DNA-binding domain-containing protein 4 (LOC106053722), partial mRNA			NA	2.80376	22.7613	14.2562	20.2084	11.1769	0	6.47899	2.04099	0	NA	mRNA
BGLB024818	Bg24818	myosin light chain kinase A-like isoform X1			NA	1.77039	137.99	331.781	358.699	125.74	49.2253	100.424	71.4346	57.5708	Protein kinase domain|Protein kinase-like domain superfamily__IPR000719|IPR011009	mRNA
BGLB031821	Bg31821	myosin-3-like			NA	1.24105	62.5935	117.938	136.407	93.6062	36.7632	51.8319	46.9428	37.2902	Spermatogenesis-associated protein 24__IPR029176	mRNA
BGLB021253	Bg21253	N-acetyllactosaminide beta-1,6-N-acetylglucosaminyl-transferase, isoform B-like, partial	N-acetyllactosaminide beta-1,6-N-acetylglucosaminyl-transferase		NA	3.23009	2.84516	11.6642	1.26302	2.79422	0	0.647899	0	0	Glycosyl transferase, family 14__IPR003406	mRNA
BGLB027880	Bg27880	N-formyl peptide receptor 2-like			NA	2.34447	21.3387	5.18408	3.78907	18.1624	0	2.59159	5.10247	0.654214	G protein-coupled receptor, rhodopsin-like|7TM GPCR, serpentine receptor class w (Srw)__IPR000276|IPR019427	mRNA
BGLB010625	Bg10625	NAD-dependent protein lipoamidase sirtuin-4, mitochondrial-like isoform X1			NA	1.24462	234.726	152.93	205.873	180.227	74.1495	101.72	76.5371	73.272	Sirtuin family|Sirtuin, class II|Sirtuin family, catalytic core domain|Sirtuin, catalytic core small domain superfamily|DHS-like NAD/FAD-binding domain superfamily__IPR003000|IPR026587|IPR026590|IPR026591|IPR029035	mRNA
BGLB022589	Bg22589	NADH dehydrogenase [ubiquinone] 1 alpha subcomplex assembly factor 5-like (LOC106055421), mRNA			NA	1.03009	92.4677	46.6568	70.7294	78.238	21.1856	47.2966	30.6148	41.2155	NA	ncRNA
BGLB030071	Bg30071	NADH dehydrogenase [ubiquinone] complex I, assembly factor 7-like			Antioxidative/Oxidative	1.04086	75.3967	57.0249	84.6227	124.343	27.4166	62.1983	33.6763	41.8697	Protein arginine methyltransferase NDUFAF7|S-adenosyl-L-methionine-dependent methyltransferase|Protein arginine methyltransferase NDUFAF7 superfamily__IPR003788|IPR029063|IPR038375	mRNA
BGLB002448	Bg2448	nardilysin-like			NA	3.30789	32.7193	228.1	250.079	23.7508	2.49242	30.4512	2.04099	17.6638	Peptidase M16, zinc-binding site|Peptidase M16, C-terminal|Metalloenzyme, LuxS/M16 peptidase-like|Peptidase M16, N-terminal|Peptidase M16, middle/third domain__IPR001431|IPR007863|IPR011249|IPR011765|IPR032632	mRNA
BGLB011356	Bg11356	NEP1-interacting protein 1-like (LOC106076599), mRNA			NA	3.16073	8.53548	25.9204	40.4168	16.7653	0	2.59159	3.06148	3.27107	Zinc finger, RING-type|Zinc finger, RING/FYVE/PHD-type__IPR001841|IPR013083	mRNA
BGLB023337	Bg23337	netrin receptor UNC5C-like			NA	3.73496	7.1129	16.8483	8.84117	2.79422	0	1.2958	0	0	Thrombospondin type-1 (TSP1) repeat superfamily__IPR036383	mRNA
BGLB025850	Bg25850	neural cell adhesion molecule 1-like			NA	1.43668	18.4935	5.18408	20.2084	12.574	1.24621	3.88739	10.2049	4.5795	Immunoglobulin-like fold__IPR013783	mRNA
BGLB027892	Bg27892	neurofilament heavy polypeptide-like			NA	3.47703	83.9322	259.204	154.089	88.0178	0	14.2538	8.16396	28.7854	NA	mRNA
BGLB010816	Bg10816	neurogenic locus notch homolog protein 1-like			Apoptosis/Autophagy	3.43666	4.26774	36.2886	20.2084	0	0	3.23949	1.02049	0	EGF-type aspartate/asparagine hydroxylation site|EGF-like domain|EGF-like calcium-binding domain|PAN/Apple domain|Growth factor receptor cysteine-rich domain superfamily|Tyrosine-protein kinase ephrin type A/B receptor-like|EGF-like, conserved site__IPR000152|IPR000742|IPR001881|IPR003609|IPR009030|IPR011641|IPR013032	mRNA
BGLB020466	Bg20466	neuroglobin-like			NA	3.52049	8.53548	62.209	41.6798	5.58843	0	2.59159	3.06148	3.27107	Globin|Globin-like superfamily|Globin/Protoglobin__IPR000971|IPR009050|IPR012292	mRNA
BGLB023985	Bg23985	neuronal acetylcholine receptor subunit alpha-7-like			NA	1.21374	162.174	134.786	184.402	208.169	58.5718	93.2974	76.5371	68.0382	Neurotransmitter-gated ion-channel transmembrane domain|Neurotransmitter-gated ion-channel|Neurotransmitter-gated ion-channel ligand-binding domain|Neurotransmitter-gated ion-channel, conserved site|Neurotransmitter-gated ion-channel transmembrane domain superfamily|Neurotransmitter-gated ion-channel ligand-binding domain superfamily__IPR006029|IPR006201|IPR006202|IPR018000|IPR036719|IPR036734	mRNA
BGLB020513	Bg20513	neurotensin receptor type 1-like (LOC106080139), mRNA			NA	2.36899	14.2258	16.8483	29.0496	61.4727	2.49242	9.71848	8.16396	1.96264	G protein-coupled receptor, rhodopsin-like|GPCR, rhodopsin-like, 7TM__IPR000276|IPR017452	mRNA
BGLB032749	Bg32749	neurotrophin-3-like isoform X1			NA	1.84375	19.9161	20.7363	41.6798	11.1769	5.60794	12.958	5.10247	1.30843	Nerve growth factor-related|Cystine-knot cytokine__IPR002072|IPR029034	mRNA
BGLB001865	Bg1865	NF-kappa-B inhibitor alpha-like			Cellular defense	1.17297	2280.4	1236.4	2023.37	2718.77	713.455	1284.78	745.982	917.862	Ankyrin repeat|Ankyrin repeat-containing domain|Ankyrin repeat-containing domain superfamily__IPR002110|IPR020683|IPR036770	mRNA
BGLB027900	Bg27900	nicotinamidase-like, partial			NA	3.70929	5.69032	34.9926	22.7344	5.58843	0	2.59159	0	1.30843	Isochorismatase-like|Isochorismatase-like superfamily__IPR000868|IPR036380	mRNA
BGLB032157	Bg32157	nitric oxide synthase-like, partial			NA	2.4494	1.42258	6.4801	10.1042	2.79422	0	2.59159	0	0	Oxidoreductase FAD/NAD(P)-binding|Flavoprotein pyridine nucleotide cytochrome reductase|Ferredoxin-NADP reductase (FNR), nucleotide-binding domain__IPR001433|IPR001709|IPR039261	mRNA
BGLB033597	Bg33597	nose resistant to fluoxetine protein 6-like, partial			NA	2.07098	24.1839	5.18408	36.6277	19.5595	4.36173	5.18319	5.10247	4.5795	Acyltransferase 3__IPR002656	mRNA
BGLB022717	Bg22717	nucleolar and coiled-body phosphoprotein 1-like (LOC106076189), mRNA			NA	1.52276	1219.15	513.224	1250.39	1550.79	341.461	604.489	328.599	302.247	NA	mRNA
BGLB037681	Bg37681	nucleolar protein 58-like (LOC106076188), partial mRNA			NA	1.59202	984.425	374.55	1072.31	1310.49	278.528	483.332	240.837	237.48	Annexin|Annexin repeat|Annexin superfamily__IPR001464|IPR018502|IPR037104	mRNA
BGLB028262	Bg28262	nucleolin 2-like			NA	1.06817	145.103	117.938	128.829	213.757	72.9032	47.9445	86.7421	80.4683	NA	mRNA
BGLB034913	Bg34913	nucleoplasmin-like protein ANO39 (LOC106069738), mRNA			NA	2.56368	27.029	141.266	146.511	83.8265	7.47726	27.8596	11.2254	19.6264	Nucleoplasmin family|Nucleoplasmin core domain|Nucleoplasmin core domain superfamily__IPR004301|IPR024057|IPR036824	mRNA
BGLB023987	Bg23987	nucleoporin Nup54 (LOC106052931), partial mRNA			NA	1.20364	254.642	195.699	258.92	245.891	105.928	108.199	98.988	100.749	NA	mRNA
BGLB036115	Bg36115	nucleoprotein TPR-like			NA	2.82731	36.9871	150.338	121.25	23.7508	3.11552	25.9159	4.08198	12.4301	PAN/Apple domain__IPR003609	mRNA
BGLB009711	Bg9711	outer dense fiber protein 3-B-like, partial			NA	3.25888	98.158	509.336	444.585	121.548	8.72347	69.973	18.3689	24.2059	Sperm-tail PG-rich repeat__IPR010736	mRNA
BGLB009572	Bg9572	outer dynein arm protein 1 [Aplysia californica]			NA	2.6731	41.2548	125.714	94.7269	40.5161	7.47726	18.7891	6.12297	13.7385	NA	mRNA
BGLB024831	Bg24831	PACRG-like protein			NA	1.21439	202.006	244.948	255.131	231.92	82.8729	121.805	104.09	92.8984	Armadillo-like helical|Armadillo-type fold|Parkin co-regulated protein__IPR011989|IPR016024|IPR019399	mRNA
BGLB007764	Bg7764	paired box protein Pax-6-like			NA	1.2541	143.681	50.5448	164.193	150.888	42.3711	54.4235	53.0657	62.8045	Paired domain|Homeobox-like domain superfamily|Winged helix-like DNA-binding domain superfamily__IPR001523|IPR009057|IPR036388	mRNA
BGLB028614	Bg28614	pancreatic lipase-related protein 2 [Aplysia californica]			NA	1.0886	223.345	136.082	205.873	224.934	81.6267	122.453	90.824	75.8888	PLAT/LH2 domain superfamily__IPR036392	mRNA
BGLB021995	Bg21995	papilin-like (LOC106068221), mRNA			NA	4.4202	17.071	0	175.56	6.98554	0	2.59159	2.04099	3.27107	ShKT domain|Thrombospondin type-1 (TSP1) repeat superfamily__IPR003582|IPR036383	mRNA
BGLB023779	Bg23779	pathogenesis-related leaf protein 6-like isoform X1			NA	2.02572	15.6484	41.4727	3.78907	23.7508	2.49242	7.12688	6.12297	3.92528	Cysteine-rich secretory protein-related|CAP domain|CAP superfamily__IPR001283|IPR014044|IPR035940	mRNA
BGLB027784	Bg27784	pathogenesis-related protein PR-1-like			NA	3.3475	4.26774	19.4403	20.2084	2.79422	0	2.59159	0	0.654214	Cysteine-rich secretory protein-related|CAP domain|Allergen V5/Tpx-1-related, conserved site|CAP superfamily__IPR001283|IPR014044|IPR018244|IPR035940	mRNA
BGLB038620	Bg38620	pentatricopeptide repeat-containing protein At2g15690-like isoform X1			NA	1.20987	795.222	711.516	923.271	896.943	328.376	392.627	359.214	357.201	NA	mRNA
BGLB035800	Bg35800	peripherin-2-like, partial			NA	3.80035	14.2258	34.9926	36.6277	6.98554	0	3.23949	2.04099	0	Tetraspanin, EC2 domain superfamily|Tetraspanin/Peripherin__IPR008952|IPR018499	mRNA
BGLB033403	Bg33403	peroxidasin homolog, partial			NA	3.99226	11.3806	45.3607	45.4689	2.79422	0	3.23949	0	1.96264	Immunoglobulin subtype 2|Immunoglobulin subtype|Immunoglobulin-like domain|Immunoglobulin-like fold|Immunoglobulin-like domain superfamily__IPR003598|IPR003599|IPR007110|IPR013783|IPR036179	mRNA
BGLB038030	Bg38030	peroxisomal carnitine O-octanoyltransferase-like			NA	2.54338	19.9161	81.6493	30.3126	19.5595	1.24621	13.6059	2.04099	7.85057	Acyltransferase ChoActase/COT/CPT|Choline/carnitine acyltransferase domain__IPR000542|IPR039551	mRNA
BGLB023209	Bg23209	phosphate-regulating neutral endopeptidase-like, partial			NA	3.00169	2.84516	16.8483	6.31512	0	0	1.9437	0	0	Peptidase M13|Peptidase M13, C-terminal domain|Metallopeptidase, catalytic domain superfamily__IPR000718|IPR018497|IPR024079	mRNA
BGLB003258	Bg3258	phosphatidate cytidylyltransferase, mitochondrial-like			NA	1.00209	204.852	167.187	221.029	163.462	81.0036	128.284	73.4756	94.2068	Phosphatidate cytidylyltransferase, mitochondrial__IPR015222	mRNA
BGLB032676	Bg32676	phosphatidylethanolamine-binding protein 4-like			NA	2.44919	72.5516	216.436	135.144	81.0322	10.5928	27.8596	21.4304	31.4023	Phosphatidylethanolamine-binding protein|Phosphatidylethanolamine-binding protein, eukaryotic|PEBP-like superfamily__IPR008914|IPR035810|IPR036610	mRNA
BGLB020869	Bg20869	phosphatidylinositol transfer protein alpha isoform-like			NA	2.791	52.6355	172.371	154.089	39.119	6.23105	25.9159	13.2664	13.7385	Phosphatidylinositol transfer protein|START-like domain superfamily__IPR001666|IPR023393	mRNA
BGLB027731	Bg27731	phosphoglycolate phosphatase-like isoform X1			NA	1.03846	596.061	611.722	755.289	790.763	277.905	335.611	321.456	404.958	2-phosphoglycolate phosphatase, eukaryotic|HAD-superfamily hydrolase, subfamily IIA|HAD superfamily|HAD-like superfamily__IPR006349|IPR006357|IPR023214|IPR036412	mRNA
BGLB005256	Bg5256	phosphonoacetaldehyde hydrolase-like			NA	3.78573	14.2258	51.8408	94.7269	18.1624	0	5.18319	5.10247	1.30843	Phosphonoacetaldehyde hydrolase|Phosphoglycolate phosphatase-like, domain 2|HAD superfamily|HAD-like superfamily__IPR006323|IPR023198|IPR023214|IPR036412	mRNA
BGLB033610	Bg33610	PIH1 domain-containing protein 2-like			NA	1.01521	98.158	150.338	156.615	96.4004	50.4715	97.8327	50.0042	49.066	PIH1, N-terminal|PIH1D1/2/3, CS-like domain__IPR012981|IPR041442	mRNA
BGLB023739	Bg23739	PIN2/TERF1-interacting telomerase inhibitor 1-like isoform X1			NA	1.05233	458.071	597.466	805.81	863.413	299.09	310.991	341.866	361.126	G-patch domain__IPR000467	mRNA
BGLB030808	Bg30808	placenta-specific gene 8 protein-like			NA	3.53313	0	3.88806	17.6823	1.39711	0.623105	0	0	0	PLAC8 motif-containing protein__IPR006461	mRNA
BGLB004731	Bg4731	plant intracellular Ras-group-related LRR protein 5-like			NA	3.45345	15.6484	75.1692	46.7319	27.9422	0	6.47899	2.04099	5.23371	Leucine-rich repeat|Leucine-rich repeat, typical subtype|Leucine-rich repeat domain superfamily__IPR001611|IPR003591|IPR032675	mRNA
BGLB020898	Bg20898	plexin domain-containing protein 1-like isoform X1			NA	1.48251	499.326	576.729	577.202	402.367	135.837	288.315	156.136	154.394	Plexin domain-containing protein__IPR031152	mRNA
BGLB024394	Bg24394	plexin-B2-like			NA	1.52377	213.387	124.418	208.399	223.537	45.4866	81.6352	66.3322	73.272	Sema domain|WD40/YVTN repeat-like-containing domain superfamily|Plexin family|Sema domain superfamily__IPR001627|IPR015943|IPR031148|IPR036352	mRNA
BGLB000114	Bg114	poly [ADP-ribose] polymerase 14-like			NA	1.02955	150.793	72.5772	145.248	99.1947	56.7025	60.2546	57.1477	54.2997	Macro domain|Poly(ADP-ribose) polymerase, catalytic domain__IPR002589|IPR012317	mRNA
BGLB039118	Bg39118	polyadenylate-binding protein-like, partial			NA	2.9587	5.69032	25.9204	29.0496	2.79422	0	4.53529	1.02049	1.30843	RNA recognition motif domain|Nucleotide-binding alpha-beta plait domain superfamily|RNA-binding domain superfamily__IPR000504|IPR012677|IPR035979	mRNA
BGLB031333	Bg31333	polyamine-modulated factor 1-binding protein 1-like			NA	3.10867	1479.48	6425.67	5465.11	1145.63	137.083	884.381	271.452	388.603	Coiled-coil domain-containing protein 18/Cytoskeletal protein Sojo__IPR029613	mRNA
BGLB009039	Bg9039	POU domain, class 3, transcription factor 1-like			NA	1.31362	234.726	184.035	239.975	428.912	90.3502	131.523	133.685	81.1225	POU-specific domain|Homeobox domain|Homeobox-like domain superfamily|Lambda repressor-like, DNA-binding domain superfamily|POU domain|Homeobox, conserved site__IPR000327|IPR001356|IPR009057|IPR010982|IPR013847|IPR017970	mRNA
BGLB035885	Bg35885	PQ-loop repeat-containing protein 3-like			NA	3.30631	8.53548	44.0647	83.3596	22.3537	0.623105	6.47899	1.02049	6.54214	PQ-loop repeat|Mannose-P-dolichol utilization defect 1 protein__IPR006603|IPR016817	mRNA
BGLB027058	Bg27058	PRELI domain-containing protein 2-like			NA	3.01411	35.5645	174.963	157.878	41.9132	4.98484	22.6764	6.12297	15.7011	PRELI/MSF1 domain|Slowmo/Ups family__IPR006797|IPR037365	mRNA
BGLB037855	Bg37855	prion-like-(Q/N-rich) domain-bearing protein 25			NA	1.82343	89.6225	104.978	164.193	222.14	29.909	46.0008	55.1067	32.0565	EB domain__IPR006149	mRNA
BGLB024035	Bg24035	PRKCA-binding protein-like (LOC106075840), partial mRNA			NA	3.3561	0	0	26.5235	0	1.24621	0	0	0	Arfaptin homology (AH) domain|AH/BAR domain superfamily|Arfaptin family__IPR010504|IPR027267|IPR030798	mRNA
BGLB015956	Bg15956	probable BOI-related E3 ubiquitin-protein ligase 2 isoform X1			Signal transduction	2.90956	19.9161	85.5374	82.0966	15.3682	2.49242	12.3101	3.06148	7.85057	Zinc finger, RING-type|E3 ubiquitin-protein ligase BOI-like__IPR001841|IPR017066	mRNA
BGLB017365	Bg17365	probable deferrochelatase/peroxidase YfeX			NA	3.64348	1056.98	4033.22	2505.84	799.146	34.2708	344.034	93.8855	198.227	Dyp-type peroxidase|Dimeric alpha-beta barrel__IPR006314|IPR011008	mRNA
BGLB024087	Bg24087	probable sodium/potassium/calcium exchanger CG1090 isoform X1			NA	3.26639	29.8742	89.4254	116.198	9.77975	1.86931	11.6622	4.08198	6.54214	Sodium/potassium/calcium exchanger|Sodium/calcium exchanger membrane region__IPR004481|IPR004837	mRNA
BGLB021299	Bg21299	profilin-4-like isoform X1			Biomineralization/Cytoskeleton/Tissue growth	1.03364	69.7064	34.9926	55.5731	75.4438	33.0245	34.9865	23.4714	22.8975	Profilin|Profilin superfamily__IPR005455|IPR036140	mRNA
BGLB032334	Bg32334	properdin-like			NA	2.64785	4.26774	7.77613	2.52605	1.39711	0	1.2958	0	0	Thrombospondin type-1 (TSP1) repeat|Thrombospondin type-1 (TSP1) repeat superfamily__IPR000884|IPR036383	mRNA
BGLB028173	Bg28173	proprotein convertase subtilisin/kexin type 5-like [Pomacea canaliculata]			NA	3.52042	419.661	3094.9	511.525	848.044	102.189	104.96	52.0452	164.208	Chitin binding domain|Chitin binding domain superfamily__IPR002557|IPR036508	mRNA
BGLB031626	Bg31626	prostaglandin reductase 1-like isoform X1			NA	1.46737	105.271	102.386	118.724	110.372	34.2708	34.9865	53.0657	34.6733	GroES-like superfamily|Alcohol dehydrogenase, C-terminal|Polyketide synthase, enoylreductase domain|NAD(P)-binding domain superfamily|Oxidoreductase, N-terminal domain__IPR011032|IPR013149|IPR020843|IPR036291|IPR041694	mRNA
BGLB024510	Bg24510	prostatic spermine-binding protein-like (LOC106052924), transcript variant X2, mRNA			NA	3.95815	1.42258	37.5846	0	2.79422	0	1.2958	0	0	NA	mRNA
BGLB029491	Bg29491	proteasomal ATPase-associated factor 1-like (LOC106069555), mRNA			NA	2.84877	12.8032	0	3.78907	0	0	0	1.02049	0	WD40 repeat|WD40/YVTN repeat-like-containing domain superfamily|WD40-repeat-containing domain superfamily__IPR001680|IPR015943|IPR036322	mRNA
BGLB009301	Bg9301	proteasome activator complex subunit 4-like			NA	2.55469	52.6355	191.811	116.198	32.1335	7.47726	33.0428	6.12297	18.9722	Armadillo-type fold|Proteasome activator complex subunit 4 C-terminal domain|Proteasome activator Blm10, mid region|Proteasome activator complex subunit 4__IPR016024|IPR021843|IPR032430|IPR035309	mRNA
BGLB022339	Bg22339	protein AMN1 homolog isoform X1			NA	1.93187	237.571	303.269	543.101	129.931	70.4108	142.538	53.0657	51.0287	Leucine-rich repeat|Leucine-rich repeat, cysteine-containing subtype|Leucine-rich repeat domain superfamily__IPR001611|IPR006553|IPR032675	mRNA
BGLB037600	Bg37600	protein anon-37Cs-like			NA	3.38321	59.7484	327.893	305.652	76.8409	0	47.9445	8.16396	16.3553	Amine oxidase|FAD/NAD(P)-binding domain superfamily__IPR002937|IPR036188	mRNA
BGLB002965	Bg2965	protein artemis-like isoform X1			NA	1.15636	396.9	212.547	257.657	257.068	73.5263	167.806	132.664	129.534	DNA repair metallo-beta-lactamase|Ribonuclease Z/Hydroxyacylglutathione hydrolase-like__IPR011084|IPR036866	mRNA
BGLB038560	Bg38560	protein ARV1-like			NA	1.00288	105.271	90.7215	121.25	124.343	49.2253	58.9588	47.9633	63.4587	Arv1 protein__IPR007290	mRNA
BGLB011708	Bg11708	protein ATP6V1FNB [Aplysia californica]			NA	3.75575	39.8322	137.378	128.829	47.5017	0	14.9017	2.04099	7.85057	NA	mRNA
BGLB022516	Bg22516	protein bfr2-like			NA	1.33057	14.2258	57.0249	49.258	39.119	11.839	19.437	14.2869	17.0096	NA	mRNA
BGLB023573	Bg23573	protein BFR2-like, partial			NA	5.93344	21.3387	0	68.2033	0	0	0	0	0	NA	mRNA
BGLB008323	Bg8323	protein CMSS1 [Aplysia californica]			NA	1.32636	506.439	535.257	556.994	578.403	193.786	193.074	210.222	270.19	P-loop containing nucleoside triphosphate hydrolase|Protein Cms1__IPR027417|IPR032704	mRNA
BGLB021329	Bg21329	protein CREBRF homolog isoform X1			NA	1.55292	866.351	408.247	853.805	1035.26	206.248	382.908	257.165	230.937	Basic-leucine zipper domain|CREB3 regulatory factor__IPR004827|IPR039165	mRNA
BGLB026976	Bg26976	protein CUSTOS [Aplysia californica]			NA	1.14568	142.258	111.458	184.402	103.386	38.6325	103.664	57.1477	44.4865	Protein CUSTOS__IPR026694	mRNA
BGLB038657	Bg38657	protein CutA homolog isoform X1			Antioxidative/Oxidative	1.24989	2818.13	2445.59	2827.91	3214.74	1004.44	1378.08	1231.74	1138.99	Divalent ion tolerance protein, CutA|Nitrogen regulatory PII-like, alpha/beta|Nitrogen regulatory protein PII/ATP phosphoribosyltransferase, C-terminal__IPR004323|IPR011322|IPR015867	mRNA
BGLB026956	Bg26956	protein daughter of sevenless-like			NA	3.28896	1.42258	11.6642	6.31512	0	0	0.647899	0	0	Pleckstrin homology domain|PH-like domain superfamily__IPR001849|IPR011993	mRNA
BGLB029992	Bg29992	protein DPCD-like			NA	1.13867	146.526	150.338	138.933	141.108	38.0094	82.2831	66.3322	74.5804	Protein DPCD__IPR026224	mRNA
BGLB032322	Bg32322	protein FAM133-like (LOC106066588), partial mRNA			NA	1.12794	135.145	130.898	165.456	176.036	71.0339	62.1983	60.2092	83.7394	NA	mRNA
BGLB006384	Bg6384	protein FAM50A-A-like			NA	1.06651	1239.07	648.01	1167.03	1272.77	466.705	697.139	438.813	462.529	XAP5 protein__IPR007005	mRNA
BGLB005409	Bg5409	protein FAM71B-like (LOC106061499), transcript variant X2, mRNA			NA	1.38239	1847.93	999.232	2106.73	2625.17	619.366	913.537	694.957	678.42	NA	mRNA
BGLB033792	Bg33792	protein FAM72A-like			NA	1.06436	206.274	168.483	189.454	166.256	69.1646	95.2411	75.5166	108.599	Protein FAM72__IPR026768	mRNA
BGLB012148	Bg12148	protein FAM78B-like, partial			NA	3.90203	103.848	651.899	583.517	74.0467	9.96967	46.6487	14.2869	22.2433	Protein FAM78__IPR029638	mRNA
BGLB028258	Bg28258	protein fem-1 homolog C-like, partial			NA	2.71016	4.26774	16.8483	7.57815	4.19132	3.11552	0.647899	0	0	Ankyrin repeat|Ankyrin repeat-containing domain|Ankyrin repeat-containing domain superfamily__IPR002110|IPR020683|IPR036770	mRNA
BGLB008213	Bg8213	protein ILRUN [Aplysia californica]			NA	2.71426	177.823	583.209	530.47	206.772	44.2404	73.2125	42.8608	66.7298	UBA-like superfamily|Immunoglobulin-like fold|Next to BRCA1, central domain|C6orf106, UBA-like domain__IPR009060|IPR013783|IPR032350|IPR039517	mRNA
BGLB028139	Bg28139	Protein lin-37-like [Stylophora pistillata]			NA	4.6269	1.42258	42.7687	41.6798	6.98554	0	0	1.02049	1.30843	Transmembrane protein 272__IPR040350	mRNA
BGLB029791	Bg29791	protein LKAAEAR1-like			NA	1.17504	186.358	255.316	313.23	223.537	104.682	133.467	94.906	99.4405	Protein LKAAEAR1__IPR029152	mRNA
BGLB025972	Bg25972	protein PFC0760c-like			NA	3.22611	36.9871	115.346	69.4664	22.3537	0	18.1412	2.04099	4.5795	Thrombospondin type-1 (TSP1) repeat|Thrombospondin type-1 (TSP1) repeat superfamily__IPR000884|IPR036383	mRNA
BGLB022183	Bg22183	protein pob1-like			NA	3.92643	59.7484	193.107	190.717	60.0756	0	11.6622	3.06148	17.0096	Sterile alpha motif domain|Sterile alpha motif/pointed domain superfamily__IPR001660|IPR013761	mRNA
BGLB010109	Bg10109	protein prune homolog 2-like			NA	1.00429	422.506	300.677	229.871	356.262	128.36	135.411	193.894	194.302	CRAL-TRIO lipid binding domain|Bcl2-/adenovirus E1B 19kDa-interacting protein 2|CRAL-TRIO lipid binding domain superfamily__IPR001251|IPR022181|IPR036865	mRNA
BGLB025192	Bg25192	protein single-minded-like			NA	6.56071	0	57.0249	82.0966	0	0	0	0	0	NA	mRNA
BGLB016863	Bg16863	protein split ends-like			NA	1.09005	8078.83	5421.26	10149.7	9803.51	3726.17	4743.27	3600.31	3643.97	RNA recognition motif domain|Spen paralogue/orthologue C-terminal, metazoa|Nucleotide-binding alpha-beta plait domain superfamily|Spen paralogue and orthologue SPOC, C-terminal|SPOC-like, C-terminal domain superfamily|SHARP, RNA recognition motif 2|RNA-binding domain superfamily__IPR000504|IPR010912|IPR012677|IPR012921|IPR016194|IPR034173|IPR035979	mRNA
BGLB025470	Bg25470	protein starmaker-like (LOC106057057), mRNA			NA	1.00986	910.451	842.414	1348.91	1133.05	486.022	530.629	560.252	525.334	NA	mRNA
BGLB039777	Bg39777	protein tilB homolog			NA	1.01907	163.597	129.602	155.352	150.888	59.818	95.2411	67.3527	72.6177	Leucine-rich repeat|U2A/phosphoprotein 32 family A, C-terminal|CS domain|Leucine-rich repeat domain superfamily__IPR001611|IPR003603|IPR007052|IPR032675	mRNA
BGLB019975	Bg19975	protein TPRXL (LOC106066435), mRNA			NA	4.04524	11.3806	53.1369	21.4714	1.39711	0	3.23949	0	0.654214	NA	mRNA
BGLB038152	Bg38152	protein TTE1956-like			NA	2.47253	2.84516	9.07215	27.7865	9.77975	2.49242	3.23949	0	1.96264	NA	mRNA
BGLB034964	Bg34964	protocadherin beta-9-like isoform X1			NA	3.22442	89.6225	316.229	212.188	50.2959	1.86931	42.1134	9.18445	17.0096	Cadherin-like|Cadherin-like superfamily__IPR002126|IPR015919	mRNA
BGLB028983	Bg28983	putative acyl-CoA synthetase YngI			NA	1.68146	34.1419	95.9056	70.7294	23.7508	6.23105	19.437	20.4099	22.8975	AMP-dependent synthetase/ligase|AMP-dependent synthetase-like superfamily__IPR000873|IPR042099	mRNA
BGLB009944	Bg9944	putative ankyrin repeat protein RF_0381			NA	3.51876	88.2	409.543	275.339	47.5017	3.73863	40.1697	4.08198	22.2433	Ankyrin repeat|Ankyrin repeat-containing domain|Ankyrin repeat-containing domain superfamily__IPR002110|IPR020683|IPR036770	mRNA
BGLB020182	Bg20182	putative ATP-dependent RNA helicase DHX57			Nucleic acid biosynthesis/Nucleic acid metabolism/Nucleic acid repair	3.16584	14.2258	106.274	121.25	15.3682	2.49242	18.7891	4.08198	1.96264	Helicase, C-terminal|DNA/RNA helicase, ATP-dependent, DEAH-box type, conserved site|Helicase-associated domain|DEAD/DEAH box helicase domain|Domain of unknown function DUF1605|Helicase superfamily 1/2, ATP-binding domain|P-loop containing nucleoside triphosphate hydrolase__IPR001650|IPR002464|IPR007502|IPR011545|IPR011709|IPR014001|IPR027417	mRNA
BGLB026183	Bg26183	putative leucine-rich repeat-containing protein DDB_G0290503			NA	2.32021	52.6355	120.53	92.2008	69.8554	18.07	23.9722	17.3484	6.54214	NA	mRNA
BGLB000012	Bg12	putative protein disulfide-isomerase C1F5.02			NA	3.63526	45.5226	228.1	190.717	48.8988	1.24621	14.9017	6.12297	17.6638	Thioredoxin|Thioredoxin domain|Thioredoxin, conserved site|Thioredoxin-like superfamily__IPR005746|IPR013766|IPR017937|IPR036249	mRNA
BGLB033496	Bg33496	putative protein-tyrosine phosphatase [Planoprotostelium fungivorum]			NA	3.86427	5.69032	42.7687	18.9454	9.77975	0	1.2958	0	2.61686	Dual specificity phosphatase, catalytic domain|Protein-tyrosine phosphatase-like__IPR000340|IPR029021	mRNA
BGLB005000	Bg5000	putative ribonuclease			Nucleic acid biosynthesis/Nucleic acid metabolism/Nucleic acid repair	1.48002	55.4806	145.154	101.042	68.4583	28.0397	41.4655	27.5534	34.6733	Endoribonuclease YbeY|Endoribonuclease YbeY, conserved site|Metalloprotease catalytic domain superfamily, predicted__IPR002036|IPR020549|IPR023091	mRNA
BGLB017528	Bg17528	putative SEC14-like protein 6			NA	3.20535	9.95806	59.617	49.258	8.38265	0	4.53529	2.04099	5.88792	CRAL-TRIO lipid binding domain|GOLD domain|GOLD domain superfamily|CRAL-TRIO lipid binding domain superfamily__IPR001251|IPR009038|IPR036598|IPR036865	mRNA
BGLB034758	Bg34758	putative solute carrier organic anion transporter family member 1B7, partial			NA	2.54442	5.69032	10.3682	13.8933	0	0	2.59159	0	1.30843	Organic anion transporter polypeptide|MFS transporter superfamily__IPR004156|IPR036259	mRNA
BGLB026099	Bg26099	putative tripartite motif-containing protein 61			NA	3.49087	118.074	679.115	453.426	127.137	8.10036	57.0151	12.2459	43.8323	Zinc finger, RING-type|Zinc finger, RING/FYVE/PHD-type|Zinc finger, RING-type, conserved site__IPR001841|IPR013083|IPR017907	mRNA
BGLB011762	Bg11762	putative uncharacterized protein DDB_G0271606			NA	3.29253	54.058	285.125	189.454	37.7219	1.24621	26.5638	5.10247	23.5517	NA	mRNA
BGLB006261	Bg6261	pyrazinamidase/nicotinamidase-like			NA	1.8533	162.174	305.861	256.394	61.4727	37.3863	93.9453	43.8813	41.2155	Isochorismatase-like|EF-hand domain|EF-hand domain pair|EF-Hand 1, calcium-binding site|Isochorismatase-like superfamily__IPR000868|IPR002048|IPR011992|IPR018247|IPR036380	mRNA
BGLB003968	Bg3968	pyruvate kinase-like, partial			NA	3.50175	14.2258	89.4254	68.2033	9.77975	0	8.42268	1.02049	5.23371	Pyruvate kinase|Pyruvate kinase, barrel|Pyruvate kinase, insert domain superfamily|Pyruvate/Phosphoenolpyruvate kinase-like domain superfamily|Pyruvate kinase, active site|Pyruvate kinase-like domain superfamily__IPR001697|IPR015793|IPR015806|IPR015813|IPR018209|IPR040442	mRNA
BGLB027609	Bg27609	rac GTPase-activating protein 1-like isoform X1			NA	1.14897	411.126	825.565	761.604	318.541	243.634	282.484	230.632	287.2	Rho GTPase-activating protein domain|Protein kinase C-like, phorbol ester/diacylglycerol-binding domain|Rho GTPase activation protein__IPR000198|IPR002219|IPR008936	mRNA
BGLB026591	Bg26591	radial spoke head 1 homolog (LOC106065065), partial mRNA			NA	2.60055	28.4516	107.57	106.094	9.77975	0	22.6764	7.14346	10.4674	MORN motif__IPR003409	mRNA
BGLB028746	Bg28746	RANBP2-like and GRIP domain-containing protein 5/6, partial			NA	2.9857	4.26774	24.6244	36.6277	5.58843	0.623105	1.2958	5.10247	0.654214	Tetratricopeptide-like helical domain superfamily|Tetratricopeptide repeat-containing domain__IPR011990|IPR013026	mRNA
BGLB024940	Bg24940	ras-related protein Rac1-like			Signal transduction	1.18159	492.213	546.921	690.875	673.406	280.397	290.906	257.165	230.283	Small GTPase|Small GTP-binding protein domain|P-loop containing nucleoside triphosphate hydrolase__IPR001806|IPR005225|IPR027417	mRNA
BGLB016432	Bg16432	receptor-type guanylate cyclase gcy-28-like			NA	1.53798	7.1129	14.2562	21.4714	27.9422	3.11552	7.77478	2.04099	10.4674	Protein kinase domain|Adenylyl cyclase class-4/guanylyl cyclase|Serine-threonine/tyrosine-protein kinase, catalytic domain|Receptor, ligand binding region|Protein kinase-like domain superfamily|Periplasmic binding protein-like I__IPR000719|IPR001170|IPR001245|IPR001828|IPR011009|IPR028082	mRNA
BGLB030068	Bg30068	regulator of telomere elongation helicase 1 isoform X2 [Aplysia californica]			NA	1.02203	102.426	73.8732	53.047	89.4149	40.5018	33.0428	31.6353	51.0287	Paired amphipathic helix superfamily__IPR036600	mRNA
BGLB029481	Bg29481	retinal-binding protein-like, partial			NA	2.57901	1.42258	7.77613	17.6823	0	0	1.2958	0	1.96264	CRAL-TRIO lipid binding domain|CRAL-TRIO lipid binding domain superfamily__IPR001251|IPR036865	mRNA
BGLB024607	Bg24607	retinol dehydrogenase 2-like			NA	3.37236	11.3806	7.77613	21.4714	6.98554	0	1.9437	0	1.30843	Short-chain dehydrogenase/reductase SDR|Short-chain dehydrogenase/reductase, conserved site|NAD(P)-binding domain superfamily__IPR002347|IPR020904|IPR036291	mRNA
BGLB034649	Bg34649	Retrovirus-related Pol polyprotein [Stylophora pistillata]			NA	1.52552	15.6484	18.1443	18.9454	23.7508	13.7083	4.53529	4.08198	3.27107	Integrase, catalytic core|Ribonuclease H-like superfamily|Ribonuclease H superfamily|Integrase zinc-binding domain__IPR001584|IPR012337|IPR036397|IPR041588	mRNA
BGLB001689	Bg1689	rhomboid-related protein 4-like isoform X1			NA	1.59806	182.09	549.513	560.783	199.786	85.3653	138.002	135.726	132.805	Peptidase S54, rhomboid domain|Rhomboid-like superfamily__IPR022764|IPR035952	mRNA
BGLB031373	Bg31373	ribonuclease H1-like (LOC106062417), mRNA			NA	1.43049	35.5645	28.5125	16.4193	13.9711	6.23105	12.3101	5.10247	10.4674	NA	ncRNA
BGLB034656	Bg34656	ribonuclease P protein subunit p21-like			Nucleic acid biosynthesis/Nucleic acid metabolism/Nucleic acid repair	1.06355	64.0161	90.7215	130.092	100.592	41.748	51.184	44.9018	45.795	RNAse P, Rpr2/Rpp21 subunit|Ribonuclease P, protein component 4__IPR007175|IPR016432	mRNA
BGLB020294	Bg20294	ribosomal biogenesis protein LAS1L-like (LOC106069408), mRNA			NA	1.17154	277.403	186.627	346.069	356.262	99.6967	179.468	119.398	118.413	NA	mRNA
BGLB008742	Bg8742	RNA-binding motif protein, X-linked 2-like (LOC106069969), mRNA			NA	1.10424	341.419	330.485	391.538	280.819	128.36	203.44	142.869	149.815	RNA recognition motif domain|Nucleotide-binding alpha-beta plait domain superfamily|RNA-binding domain superfamily__IPR000504|IPR012677|IPR035979	mRNA
BGLB033985	Bg33985	RRP15-like protein			NA	1.04453	385.519	361.59	444.585	662.229	218.087	216.398	230.632	232.9	Ribosomal RNA-processing protein 15__IPR012459	mRNA
BGLB025397	Bg25397	schlafen-like protein 1			NA	3.65301	31.2968	107.57	78.3075	41.9132	0	11.6622	1.02049	6.54214	Schlafen, AAA domain|Schlafen family|Schlafen, AAA domain superfamily__IPR007421|IPR029684|IPR038461	mRNA
BGLB016138	Bg16138	SCO-spondin-like			NA	1.81716	48.3677	31.1045	53.047	34.9277	15.5776	5.83109	13.2664	11.7758	Thrombospondin type-1 (TSP1) repeat|Cystine knot, C-terminal|Serine protease inhibitor-like superfamily|Thrombospondin type-1 (TSP1) repeat superfamily__IPR000884|IPR006207|IPR036084|IPR036383	mRNA
BGLB011871	Bg11871	SEC14 cytosolic factor [Aplysia californica]			NA	1.45993	64.0161	119.234	88.4117	65.6641	31.1552	26.5638	21.4304	42.5239	CRAL-TRIO lipid binding domain|CRAL-TRIO lipid binding domain superfamily__IPR001251|IPR036865	mRNA
BGLB030286	Bg30286	selenium-binding protein 3-like			NA	1.26127	557.651	299.381	327.123	500.165	155.153	191.778	152.054	202.806	Selenium-binding protein__IPR008826	mRNA
BGLB035795	Bg35795	separin-like			NA	1.03459	93.8903	123.122	136.407	99.1947	54.8332	62.1983	54.0862	49.066	Peptidase C50, separase|SEPARIN core domain__IPR005314|IPR030397	mRNA
BGLB003344	Bg3344	serine/arginine-rich splicing factor 2-like			NA	3.91864	179.245	592.282	678.244	121.548	0	55.0714	17.3484	30.0938	RNA recognition motif domain|Nucleotide-binding alpha-beta plait domain superfamily|Serine/arginine-rich splicing factor 2-like|RNA-binding domain superfamily__IPR000504|IPR012677|IPR034893|IPR035979	mRNA
BGLB024740	Bg24740	serrate RNA effector molecule homolog (LOC106060784), mRNA			NA	2.12391	31.2968	82.9453	50.521	22.3537	0	11.6622	9.18445	20.9348	NA	mRNA
BGLB035703	Bg35703	SH2 domain-containing protein 4B-like			NA	1.35784	247.529	137.378	300.6	374.425	71.657	135.411	106.131	99.4405	NA	mRNA
BGLB023075	Bg23075	short-wave-sensitive opsin 1 [Aplysia californica]			NA	2.53404	2.84516	3.88806	6.31512	0	0	0	1.02049	0	G protein-coupled receptor, rhodopsin-like|GPCR, rhodopsin-like, 7TM__IPR000276|IPR017452	mRNA
BGLB025257	Bg25257	signal peptide, CUB and EGF-like domain-containing protein 2, partial			NA	3.26915	7.1129	9.07215	12.6302	2.79422	0	1.9437	0	0	Growth factor receptor cysteine-rich domain superfamily|Tyrosine-protein kinase ephrin type A/B receptor-like__IPR009030|IPR011641	mRNA
BGLB027371	Bg27371	signal transducer and activator of transcription 5A-like isoform X1			NA	1.13714	1156.56	746.508	1902.12	1595.5	536.493	730.182	628.625	559.353	SH2 domain|Transcription factor STAT|p53-like transcription factor, DNA-binding|STAT transcription factor, DNA-binding, N-terminal|STAT transcription factor, protein interaction|STAT transcription factor, all-alpha domain|STAT transcription factor, DNA-binding|STAT transcription factor, coiled coil|STAT transcription factor, N-terminal domain superfamily|SH2 domain superfamily__IPR000980|IPR00121…	mRNA
BGLB031146	Bg31146	slit homolog 1 protein-like			NA	4.06665	93.8903	185.331	213.451	53.0901	1.24621	17.4933	0	12.4301	Leucine-rich repeat N-terminal domain|Leucine-rich repeat domain superfamily__IPR000372|IPR032675	mRNA
BGLB028379	Bg28379	small heat shock protein hspG3-like isoform X5			NA	2.13953	539.158	169.779	294.285	786.572	134.591	132.819	91.8445	45.795	NA	mRNA
BGLB004778	Bg4778	sodium-coupled monocarboxylate transporter 1-like isoform X1			NA	3.34418	5.69032	59.617	53.047	8.38265	0	6.47899	2.04099	2.61686	Sodium/solute symporter|Sodium/solute symporter, conserved site|Sodium/glucose symporter superfamily__IPR001734|IPR018212|IPR038377	mRNA
BGLB017988	Bg17988	sodium-dependent proline transporter-like, partial			NA	3.55885	11.3806	18.1443	21.4714	0	0	1.9437	1.02049	0	Sodium:neurotransmitter symporter|Sodium:neurotransmitter symporter superfamily__IPR000175|IPR037272	mRNA
BGLB016569	Bg16569	sodium/potassium-transporting ATPase subunit alpha-like			NA	2.96179	14.2258	2.59204	10.1042	4.19132	0	0	2.04099	0.654214	Cation-transporting P-type ATPase, C-terminal|P-type ATPase, transmembrane domain superfamily__IPR006068|IPR023298	mRNA
BGLB006041	Bg6041	solute carrier organic anion transporter family member 4A1-like			NA	3.02002	1.42258	7.77613	15.1563	2.79422	0	0	2.04099	0	Organic anion transporter polypeptide|Major facilitator superfamily domain|MFS transporter superfamily__IPR004156|IPR020846|IPR036259	mRNA
BGLB007346	Bg7346	speedy protein A-like			NA	1.53572	45.5226	150.338	127.566	69.8554	23.678	38.8739	29.5944	42.5239	Cell cycle regulatory protein Speedy__IPR020984	mRNA
BGLB006519	Bg6519	spermatozoon-associated protein kinase-like			NA	3.26667	12.8032	95.9056	87.1487	19.5595	0.623105	3.88739	13.2664	3.27107	Protein kinase domain|AGC-kinase, C-terminal|Serine/threonine-protein kinase, active site|Protein kinase-like domain superfamily__IPR000719|IPR000961|IPR008271|IPR011009	mRNA
BGLB028543	Bg28543	spindle pole body component 110-like (LOC106060426), partial mRNA			NA	3.6278	7.1129	112.754	45.4689	5.58843	0	5.18319	2.04099	5.23371	NA	mRNA
BGLB011639	Bg11639	SRSF protein kinase 1-like			NA	1.63349	211.964	163.299	183.139	226.331	57.3256	88.1142	46.9428	59.5335	Protein kinase domain|Serine/threonine-protein kinase, active site|Protein kinase-like domain superfamily__IPR000719|IPR008271|IPR011009	mRNA
BGLB026614	Bg26614	STE20-like serine/threonine-protein kinase isoform X2			NA	3.5398	76.8193	311.045	303.126	58.6785	4.98484	35.6344	6.12297	16.3553	NA	mRNA
BGLB023965	Bg23965	stress response protein NST1-like			NA	2.02081	203.429	123.122	298.074	247.288	45.4866	76.452	47.9633	43.8323	NA	mRNA
BGLB038194	Bg38194	substance-K receptor-like, partial			NA	3.59323	4.26774	41.4727	16.4193	1.39711	0	2.59159	0	1.30843	G protein-coupled receptor, rhodopsin-like|GPCR, rhodopsin-like, 7TM__IPR000276|IPR017452	mRNA
BGLB020683	Bg20683	sulfate transporter-like			NA	3.67178	9.95806	36.2886	29.0496	1.39711	0	1.2958	2.04099	1.30843	SLC26A/SulP transporter|STAS domain|SLC26A/SulP transporter domain|STAS domain superfamily__IPR001902|IPR002645|IPR011547|IPR036513	mRNA
BGLB025163	Bg25163	suppressor protein SRP40-like (LOC106079477), mRNA			NA	4.30994	317.235	129.602	157.878	290.598	6.23105	3.23949	6.12297	28.1312	NA	mRNA
BGLB035503	Bg35503	sushi, von Willebrand factor type A, EGF and pentraxin domain-containing protein 1-like			NA	3.60319	4.26774	32.4005	11.3672	0	0.623105	0	0	1.96264	EGF-type aspartate/asparagine hydroxylation site|Sushi/SCR/CCP domain|EGF-like domain|EGF-like calcium-binding domain|Tyrosine-protein kinase ephrin type A/B receptor-like|EGF-like calcium-binding, conserved site|Sushi/SCR/CCP superfamily__IPR000152|IPR000436|IPR000742|IPR001881|IPR011641|IPR018097|IPR035976	mRNA
BGLB032920	Bg32920	synapse differentiation-inducing gene protein 1-like			NA	2.97429	48.3677	1.29602	2.52605	1.39711	1.24621	1.9437	1.02049	1.30843	CD225/Dispanin family__IPR007593	mRNA
BGLB025094	Bg25094	synaptonemal complex protein 3-like isoform X1			NA	2.46763	129.455	242.356	330.912	117.357	13.7083	53.1277	35.7173	44.4865	XLR/SYCP3/FAM9 domain__IPR006888	mRNA
BGLB029783	Bg29783	synaptotagmin-like protein 4, partial			NA	3.09101	73.9742	138.674	95.9899	55.8843	2.49242	23.3243	7.14346	8.50478	Zinc finger, FYVE/PHD-type|Zinc finger, RING/FYVE/PHD-type|Synaptotagmin-like protein 5|FYVE-type zinc finger__IPR011011|IPR013083|IPR028702|IPR041282	mRNA
BGLB038102	Bg38102	tau-tubulin kinase 1 [Aplysia californica]			NA	1.83757	237.571	807.421	772.971	227.729	117.767	189.186	120.418	143.927	NA	mRNA
BGLB032401	Bg32401	tctex1 domain-containing protein 1-like isoform X1			NA	3.24961	73.9742	233.284	293.022	57.2814	6.23105	32.3949	10.2049	18.9722	Dynein light chain Tctex-1 like|Tctex-1-like superfamily__IPR005334|IPR038586	mRNA
BGLB017894	Bg17894	techylectin-like protein (LOC106073147), mRNA			NA	1.64596	75.3967	47.9528	123.776	79.6351	8.10036	38.226	29.5944	27.477	NA	pseudogenic_transcript
BGLB003448	Bg3448	telomere-associated protein RIF1-like isoform X1			NA	1.04941	35.5645	66.0971	83.3596	40.5161	16.8238	37.5781	29.5944	24.2059	NA	mRNA
BGLB026839	Bg26839	temptin-like isoform X1			Neuro-related/Reproduction	1.54505	1362.83	1070.51	1492.9	1626.23	478.544	563.024	278.595	581.596	NA	mRNA
BGLB024834	Bg24834	testis-expressed sequence 11 protein-like isoform X1			NA	1.93786	120.919	220.324	357.436	96.4004	38.6325	99.7764	41.8403	26.1686	Tetratricopeptide-like helical domain superfamily|Tetratricopeptide repeat-containing domain|Meiosis specific protein Spo22/ZIP4/TEX11__IPR011990|IPR013026|IPR013940	mRNA
BGLB017270	Bg17270	tetra-peptide repeat homeobox protein 1-like (LOC106067668), mRNA			NA	2.6433	1.42258	10.3682	5.0521	1.39711	0	0.647899	1.02049	0	Protein kinase domain|Protein kinase-like domain superfamily__IPR000719|IPR011009	mRNA
BGLB032907	Bg32907	testis, prostate and placenta-expressed protein-like			NA	3.356	27.029	90.7215	79.5706	43.3103	0	16.8454	2.04099	3.27107	NA	mRNA
BGLB002701	Bg2701	thiosulfate sulfurtransferase pseudogene (LOC106062445), misc_RNA			NA	1.55154	817.984	438.055	524.155	574.211	166.992	247.497	181.648	206.077	NA	pseudogenic_transcript
BGLB026064	Bg26064	thyroid adenoma-associated protein homolog (LOC106051675), mRNA			NA	1.28761	17.071	16.8483	39.1538	29.3393	3.11552	17.4933	13.2664	7.19635	Armadillo-type fold__IPR016024	mRNA
BGLB011370	Bg11370	titin-like, partial			NA	1.69213	1503.67	1236.4	1655.83	2201.84	522.162	576.63	389.829	552.156	Immunoglobulin subtype 2|Immunoglobulin subtype|Immunoglobulin-like domain|Immunoglobulin I-set|Immunoglobulin-like fold|Immunoglobulin-like domain superfamily__IPR003598|IPR003599|IPR007110|IPR013098|IPR013783|IPR036179	mRNA
BGLB032741	Bg32741	TM2 domain-containing protein CG10795-like, partial			NA	1.42601	115.229	129.602	121.25	128.534	36.7632	40.8176	57.1477	48.4118	TM2 domain__IPR007829	mRNA
BGLB011423	Bg11423	toll-like receptor 8			NA	1.40944	204.852	68.6891	171.771	128.534	47.356	74.5083	42.8608	50.3745	Leucine-rich repeat|Leucine-rich repeat, typical subtype|Leucine-rich repeat domain superfamily__IPR001611|IPR003591|IPR032675	mRNA
BGLB018466	Bg18466	tolloid-like protein 2 [Aplysia californica]			NA	3.11909	12.8032	37.5846	26.5235	11.1769	0	5.18319	1.02049	2.61686	Low-density lipoprotein (LDL) receptor class A repeat|LDL receptor-like superfamily__IPR002172|IPR036055	mRNA
BGLB011086	Bg11086	transcriptional repressor scratch 2-like			NA	3.24995	12.8032	37.5846	17.6823	15.3682	1.86931	3.23949	1.02049	1.30843	Zinc finger C2H2-type|Zinc finger C2H2 superfamily__IPR013087|IPR036236	mRNA
BGLB019970	Bg19970	transmembrane channel-like protein 7			NA	1.35103	274.558	242.356	330.912	131.328	66.6722	156.144	72.4551	87.6647	TMC domain|Transmembrane channel-like protein__IPR012496|IPR038900	mRNA
BGLB008610	Bg8610	transmembrane protease serine 9-like			NA	2.15124	35.5645	58.3209	74.5185	25.1479	4.98484	17.4933	8.16396	11.7758	Serine proteases, trypsin domain|Peptidase S1A, chymotrypsin family|Peptidase S1, PA clan|Peptidase S1A, coagulation factor VII/IX/X/C/Z__IPR001254|IPR001314|IPR009003|IPR012224	mRNA
BGLB017071	Bg17071	trichoplein keratin filament-binding protein-like			NA	1.07104	426.774	283.829	424.376	352.071	153.907	265.638	152.054	135.422	Trichoplein keratin filament-binding protein__IPR026773	mRNA
BGLB026048	Bg26048	tRNA-specific adenosine deaminase 1-like isoform X1			NA	1.12094	46.9451	37.5846	59.3622	57.2814	18.6931	33.0428	18.3689	21.5891	Adenosine deaminase/editase__IPR002466	mRNA
BGLB030353	Bg30353	tRNA-splicing endonuclease subunit Sen15-like isoform X1			NA	1.0057	167.864	198.291	156.615	201.184	94.0888	101.72	79.5986	84.3936	tRNA endonuclease-like domain superfamily|tRNA-splicing endonuclease subunit Sen15|tRNA intron endonuclease, catalytic domain-like superfamily__IPR011856|IPR018593|IPR036167	mRNA
BGLB039146	Bg39146	tropomyosin-like (LOC106077975), partial mRNA			NA	2.83349	12.8032	53.1369	54.3101	9.77975	0	12.958	2.04099	1.96264	NA	mRNA
BGLB019761	Bg19761	tryptase-2-like			Cellular defense	3.30961	21.3387	82.9453	39.1538	11.1769	1.24621	7.77478	0	5.23371	Serine proteases, trypsin domain|Peptidase S1A, chymotrypsin family|Peptidase S1, PA clan|Serine proteases, trypsin family, histidine active site|Serine proteases, trypsin family, serine active site__IPR001254|IPR001314|IPR009003|IPR018114|IPR033116	mRNA
BGLB004766	Bg4766	tubby-related protein 3-like isoform X1			NA	1.36094	376.984	361.59	472.371	349.277	143.937	226.117	135.726	100.749	Tubby, C-terminal|Tubby, N-terminal|Tubby, C-terminal, conserved site|Tubby-like, C-terminal__IPR000007|IPR005398|IPR018066|IPR025659	mRNA
BGLB008737	Bg8737	tubulin-specific chaperone C-like			NA	1.01933	221.922	421.207	389.012	188.61	116.521	149.665	154.095	181.217	CARP motif|Tubulin binding cofactor C-like domain|Cyclase-associated protein CAP/septum formation inhibitor MinC, C-terminal|C-CAP/cofactor C-like domain|Tubulin-specific chaperone C|Tubulin-specific chaperone C, N-terminal|TBCC, N-terminal domain superfamily__IPR006599|IPR012945|IPR016098|IPR017901|IPR027684|IPR031925|IPR038397	mRNA
BGLB024943	Bg24943	tumor necrosis factor receptor superfamily member 6-like			Cellular defense	3.62791	39.8322	136.082	108.62	44.7074	0	12.3101	5.10247	7.85057	NA	mRNA
BGLB036586	Bg36586	tyrosine-protein phosphatase 99A-like, partial			NA	3.11462	9.95806	36.2886	32.8386	2.79422	1.24621	1.9437	1.02049	3.92528	PTP type protein phosphatase|Tyrosine specific protein phosphatases domain|Protein-tyrosine phosphatase, catalytic|Protein-tyrosine phosphatase-like__IPR000242|IPR000387|IPR003595|IPR029021	mRNA
BGLB032794	Bg32794	U1 small nuclear ribonucleoprotein C-like (LOC106068170), mRNA			NA	1.32628	102.426	99.7936	102.305	136.917	48.6022	37.5781	51.0247	37.9444	NA	mRNA
BGLB000075	Bg75	U11/U12 small nuclear ribonucleoprotein 35 kDa protein-like			NA	1.10523	105.271	77.7613	99.779	89.4149	25.5473	53.1277	51.0247	42.5239	RNA recognition motif domain|Nucleotide-binding alpha-beta plait domain superfamily|RNA-binding domain superfamily__IPR000504|IPR012677|IPR035979	mRNA
BGLB034770	Bg34770	U3 small nucleolar RNA-associated protein 6 homolog			NA	1.0045	155.061	95.9056	118.724	162.064	62.3105	77.7478	58.1682	66.0756	HAT (Half-A-TPR) repeat|Tetratricopeptide-like helical domain superfamily__IPR003107|IPR011990	mRNA
BGLB036282	Bg36282	UBX domain-containing protein 1-A-like			NA	1.11791	607.442	416.023	723.713	773.998	272.92	391.979	231.652	264.302	UBX domain|Ubiquitin-like domain superfamily__IPR001012|IPR029071	mRNA
BGLB001696	Bg1696	UPF0396 protein CG6066-like			NA	1.17253	624.513	463.976	795.706	638.478	203.755	401.697	255.124	257.76	NF-kappa-B-activating protein, C-terminal|NF-kappa-B-activating protein__IPR009269|IPR040466	mRNA
BGLB024453	Bg24453	UPF0691 protein C9orf116 homolog [Aplysia californica]			NA	4.29278	41.2548	194.403	92.2008	26.545	1.24621	7.12688	3.06148	5.23371	Uncharacterised protein family UPF0691__IPR026507	mRNA
BGLB000539	Bg539	UPF0769 protein C21orf59-like			NA	1.04142	199.161	312.341	282.918	212.36	100.32	132.819	113.275	141.964	Cilia- and flagella-associated protein 298__IPR021298	mRNA
BGLB006012	Bg6012	urease accessory protein UreG-like			NA	3.01894	42.6774	14.2562	13.8933	13.9711	0.623105	5.18319	2.04099	1.30843	CobW/HypB/UreG, nucleotide-binding domain|Urease accessory protein UreG|[NiFe]-hydrogenase/urease maturation factor, Ni2-binding GTPase|P-loop containing nucleoside triphosphate hydrolase__IPR003495|IPR004400|IPR012202|IPR027417	mRNA
BGLB032764	Bg32764	urease subunit alpha-like			NA	2.42367	39.8322	24.6244	16.4193	6.98554	4.36173	3.23949	1.02049	6.54214	Urease, beta subunit|Urease, gamma/gamma-beta subunit|Urease, alpha subunit|Amidohydrolase-related|Urease|Metal-dependent hydrolase, composite domain superfamily|Urease alpha-subunit, N-terminal domain|Urease active site|Urease alpha subunit, C-terminal|Urease nickel binding site|Metal-dependent hydrolase|Urease, beta subunit superfamily|Urease, gamma subunit superfamily__IPR002019|IPR002026|IPR0…	mRNA
BGLB002319	Bg2319	vitamin K epoxide reductase complex subunit 1-like protein 1			NA	1.28752	19.9161	27.2164	22.7344	18.1624	6.23105	9.71848	15.3074	3.92528	Vitamin K epoxide reductase__IPR012932	mRNA
BGLB024873	Bg24873	vitamin K-dependent protein S-like isoform X1			NA	3.15418	14.2258	29.8085	18.9454	12.574	0	3.23949	0	3.92528	EGF-type aspartate/asparagine hydroxylation site|EGF-like domain|EGF-like calcium-binding domain|EGF-like, conserved site|EGF-like calcium-binding, conserved site__IPR000152|IPR000742|IPR001881|IPR013032|IPR018097	mRNA
BGLB025432	Bg25432	vitellogenin-4-like			Neuro-related/Reproduction	3.11011	4.26774	63.505	49.258	5.58843	2.49242	7.77478	0	2.61686	von Willebrand factor, type D domain__IPR001846	mRNA
BGLB021714	Bg21714	WAP four-disulfide core domain protein 3-like isoform X1			NA	1.30901	664.345	326.597	371.329	535.092	178.208	250.737	144.91	191.03	NA	mRNA
BGLB028542	Bg28542	Williams-Beuren syndrome chromosomal region 27 protein-like			NA	3.72723	1809.52	75.1692	40.4168	170.447	16.8238	47.9445	21.4304	70.6551	Methyltransferase type 11|S-adenosyl-L-methionine-dependent methyltransferase__IPR013216|IPR029063	mRNA
BGLB034136	Bg34136	WSC domain-containing protein ARB_07867-like isoform X2 [Pomacea canaliculata]			NA	3.78696	1.42258	19.4403	6.31512	9.77975	0	1.2958	0	0	Carbohydrate-binding WSC__IPR002889	mRNA
BGLB034265	Bg34265	X-ray repair cross-complementing protein 5-like (LOC106076144), mRNA			NA	3.54706	58.3258	1.29602	0	0	3.73863	0	0	0	NA	ncRNA
BGLB021078	Bg21078	YdcF family protein [Vibrio neptunius]			NA	3.52163	17.071	89.4254	70.7294	47.5017	1.24621	12.958	2.04099	1.96264	Domain of unknown function DUF218|Rossmann-like alpha/beta/alpha sandwich fold__IPR003848|IPR014729	mRNA
BGLB040146	Bg40146	NA	non-coding RNA	ncRNA	NA	3.47371	11.3806	27.2164	23.9975	0	0	1.2958	1.02049	1.96264	NA	ncRNA
BGLB040147	Bg40147	NA		ncRNA	NA	3.05732	0	12.9602	8.84117	0	0	0	0	1.30843	NA	ncRNA
BGLB006863	Bg6863	NA		ncRNA	NA	4.16631	62.5935	355.11	308.178	55.8843	0	26.5638	5.10247	10.4674	NA	ncRNA
BGLB000979	Bg979	NA		ncRNA	NA	3.77422	8.53548	81.6493	59.3622	29.3393	0	8.42268	0	3.27107	NA	ncRNA
BGLB018171	Bg18171	NA		ncRNA	NA	3.97156	11.3806	22.0324	16.4193	8.38265	0	1.2958	1.02049	0	NA	ncRNA
BGLB025123	Bg25123	NA		ncRNA	NA	1.25123	193.471	137.378	123.776	157.873	81.0036	95.889	61.2297	18.318	NA	ncRNA
BGLB036865	Bg36865	NA		ncRNA	NA	3.20318	36.9871	86.8334	80.8336	36.3248	0	10.3664	2.04099	12.4301	NA	ncRNA
BGLB029282	Bg29282	NA		ncRNA	NA	4.83684	52.6355	226.804	123.776	30.7364	0	7.12688	2.04099	4.5795	NA	ncRNA
BGLB036682	Bg36682	NA		ncRNA	NA	1.31765	28.4516	45.3607	42.9428	30.7364	6.85415	15.5496	14.2869	21.5891	NA	ncRNA
BGLB028823	Bg28823	NA		ncRNA	NA	1.04181	741.164	610.426	447.111	301.775	208.74	317.47	204.099	289.163	NA	ncRNA
BGLB036983	Bg36983	NA		ncRNA	NA	2.00112	93.8903	50.5448	109.883	67.0612	19.9393	23.3243	23.4714	12.4301	NA	ncRNA
BGLB033933	Bg33933	NA		ncRNA	NA	1.36573	28.4516	16.8483	20.2084	20.9566	6.85415	12.3101	10.2049	3.27107	NA	ncRNA
BGLB040072	Bg40072	NA		ncRNA	NA	3.00832	22.7613	75.1692	61.8882	9.77975	2.49242	9.71848	1.02049	6.54214	NA	ncRNA
BGLB036654	Bg36654	NA		ncRNA	NA	2.68961	5.69032	31.1045	20.2084	1.39711	0	5.83109	0	1.96264	NA	ncRNA
BGLB017026	Bg17026	NA		ncRNA	NA	1.72891	4.26774	16.8483	25.2605	8.38265	2.49242	4.53529	7.14346	1.30843	NA	ncRNA
BGLB035457	Bg35457	NA		ncRNA	NA	3.11396	21.3387	80.3533	89.6748	27.9422	0	14.2538	7.14346	2.61686	NA	ncRNA
BGLB024413	Bg24413	NA		ncRNA	NA	2.46446	5.69032	0	2.52605	9.77975	0	0	2.04099	0	NA	ncRNA
BGLB039640	Bg39640	NA		ncRNA	NA	1.81461	197.739	86.8334	210.925	192.801	39.2556	65.4378	50.0042	39.907	NA	ncRNA
BGLB022381	Bg22381	NA		ncRNA	NA	1.30404	266.022	190.515	263.972	212.36	49.2253	140.594	76.5371	110.562	NA	ncRNA
BGLB038703	Bg38703	NA		ncRNA	NA	2.53606	11.3806	47.9528	2.52605	9.77975	1.24621	1.9437	2.04099	5.88792	NA	ncRNA
BGLB031018	Bg31018	NA		ncRNA	NA	3.54576	0	28.5125	2.52605	0	0	1.2958	0	0	NA	ncRNA
BGLB002003	Bg2003	NA		ncRNA	NA	1.54156	86.7774	44.0647	84.6227	76.8409	19.3162	30.4512	32.6558	17.0096	NA	ncRNA
BGLB026234	Bg26234	NA		ncRNA	NA	1.88859	59.7484	75.1692	71.9924	48.8988	19.9393	25.268	14.2869	8.50478	NA	ncRNA
BGLB031831	Bg31831	NA		ncRNA	NA	1.86853	18.4935	14.2562	18.9454	30.7364	2.49242	5.18319	2.04099	11.7758	NA	ncRNA
BGLB030061	Bg30061	NA		ncRNA	NA	3.56225	2.84516	36.2886	29.0496	2.79422	0	1.2958	2.04099	1.30843	NA	ncRNA
BGLB036388	Bg36388	NA		ncRNA	NA	1.7938	17.071	7.77613	15.1563	5.58843	1.86931	3.88739	3.06148	3.27107	NA	ncRNA
BGLB039793	Bg39793	NA		ncRNA	NA	3.93455	8.53548	44.0647	12.6302	5.58843	0	3.23949	0	0	NA	ncRNA
BGLB018285	Bg18285	NA		ncRNA	NA	3.73257	14.2258	42.7687	30.3126	13.9711	0	1.2958	1.02049	3.92528	NA	ncRNA
BGLB025140	Bg25140	NA		ncRNA	NA	4.60266	12.8032	31.1045	13.8933	8.38265	0	1.2958	0	0	NA	ncRNA
BGLB024033	Bg24033	NA		ncRNA	NA	1.51814	59.7484	67.3931	77.0445	62.8698	18.07	36.2823	16.3279	21.5891	NA	ncRNA
BGLB017017	Bg17017	NA		ncRNA	NA	2.93792	159.329	88.1294	353.647	353.468	29.909	29.8033	36.7378	26.8228	NA	ncRNA
BGLB038161	Bg38161	NA		ncRNA	NA	2.59328	190.626	79.0573	371.329	301.775	23.678	48.5924	50.0042	32.7107	NA	ncRNA
BGLB028993	Bg28993	NA		ncRNA	NA	2.31117	66.8613	67.3931	78.3075	78.238	7.47726	18.7891	10.2049	20.9348	NA	ncRNA
BGLB025902	Bg25902	NA		ncRNA	NA	1.20022	86.7774	108.866	113.672	101.989	46.7328	41.4655	42.8608	47.1034	NA	ncRNA
BGLB035904	Bg35904	NA		ncRNA	NA	3.16435	298.742	189.219	61.8882	421.927	71.657	1.9437	11.2254	22.2433	NA	ncRNA
BGLB035791	Bg35791	NA		ncRNA	NA	3.43976	470.874	176.259	65.6773	410.75	51.0946	11.6622	13.2664	26.1686	NA	ncRNA
BGLB036602	Bg36602	NA		ncRNA	NA	2.14684	2004.42	1564.3	1553.52	2563.69	368.878	466.487	463.305	435.706	NA	ncRNA
BGLB025403	Bg25403	NA		ncRNA	NA	1.202	183.513	107.57	136.407	122.945	49.8484	77.7478	40.8198	70.0009	NA	ncRNA
BGLB021528	Bg21528	NA		ncRNA	NA	1.48673	139.413	112.754	119.987	57.2814	22.4318	80.9873	28.5739	20.2806	NA	ncRNA
BGLB031793	Bg31793	NA		ncRNA	NA	1.53299	46.9451	25.9204	21.4714	26.545	6.23105	13.6059	9.18445	11.7758	NA	ncRNA
BGLB031861	Bg31861	NA		ncRNA	NA	1.44339	260.332	167.187	260.183	240.303	72.2801	150.96	58.1682	58.8792	NA	ncRNA
BGLB036347	Bg36347	NA		ncRNA	NA	1.40683	85.3548	28.5125	122.513	99.1947	24.9242	38.8739	42.8608	18.9722	NA	ncRNA
BGLB023177	Bg23177	NA		ncRNA	NA	1.76218	275.981	116.642	365.014	321.335	54.8332	110.143	101.029	51.0287	NA	ncRNA
BGLB005473	Bg5473	NA		ncRNA	NA	3.11175	8.53548	0	11.3672	2.79422	0	0	0	1.30843	NA	ncRNA
BGLB029962	Bg29962	NA		ncRNA	NA	1.06411	339.997	241.06	358.699	286.407	127.736	224.821	124.5	108.599	NA	ncRNA
BGLB025652	Bg25652	NA		ncRNA	NA	1.21332	176.4	139.97	197.032	219.346	81.0036	97.8327	66.3322	70.0009	NA	ncRNA
BGLB025929	Bg25929	NA		ncRNA	NA	1.09798	35.5645	49.2488	30.3126	46.1046	14.3314	14.9017	29.5944	15.7011	NA	ncRNA
BGLB033684	Bg33684	NA		ncRNA	NA	1.01061	3192.27	2542.79	3485.95	3575.2	1312.88	2049.3	1470.53	1517.78	NA	ncRNA
BGLB021563	Bg21563	NA		ncRNA	NA	2.14717	28.4516	10.3682	26.5235	18.1624	2.49242	7.77478	6.12297	1.30843	NA	ncRNA
BGLB032394	Bg32394	NA		ncRNA	NA	3.47397	2.84516	9.07215	17.6823	0	0	0	0	1.30843	NA	ncRNA
BGLB034422	Bg34422	NA		ncRNA	NA	3.97684	21.3387	64.801	77.0445	18.1624	0	5.83109	1.02049	3.27107	NA	ncRNA
BGLB026686	Bg26686	NA		ncRNA	NA	1.5085	303.01	208.659	411.746	366.042	117.767	120.509	94.906	119.067	NA	ncRNA
BGLB036829	Bg36829	NA		ncRNA	NA	1.65894	14.2258	38.8806	47.9949	22.3537	8.10036	20.0849	2.04099	7.85057	NA	ncRNA
BGLB036292	Bg36292	NA		ncRNA	NA	1.25062	547.693	260.5	435.744	741.864	177.585	288.963	208.181	158.974	NA	ncRNA
BGLB027176	Bg27176	NA		ncRNA	NA	3.11288	78.2419	486.008	272.813	83.8265	9.96967	55.0714	13.2664	26.8228	NA	ncRNA
BGLB021070	Bg21070	NA		ncRNA	NA	3.72443	408.28	973.312	851.279	325.526	2.49242	89.41	38.7788	61.4961	NA	ncRNA
BGLB035429	Bg35429	NA		ncRNA	NA	2.11876	28.4516	29.8085	42.9428	9.77975	3.11552	9.07058	3.06148	9.15899	NA	ncRNA
BGLB032026	Bg32026	NA		ncRNA	NA	3.62475	782.419	4052.66	3305.34	811.72	16.2007	396.514	82.6601	228.975	NA	ncRNA
BGLB024060	Bg24060	NA		ncRNA	NA	1.36863	458.071	496.376	954.847	739.07	224.318	319.414	275.534	205.423	NA	ncRNA
BGLB027692	Bg27692	NA		ncRNA	NA	2.97532	4.26774	42.7687	23.9975	1.39711	0	1.9437	2.04099	3.92528	NA	ncRNA
BGLB026462	Bg26462	NA		ncRNA	NA	1.5827	71.129	22.0324	58.0991	53.0901	17.4469	17.4933	6.12297	26.1686	NA	ncRNA
BGLB025629	Bg25629	NA		ncRNA	NA	3.4117	27.029	121.826	25.2605	26.545	0	16.1975	0	1.30843	NA	ncRNA
BGLB032269	Bg32269	NA		ncRNA	NA	3.92187	1.42258	15.5523	12.6302	1.39711	0	0	0	0.654214	NA	ncRNA
BGLB027847	Bg27847	NA		ncRNA	NA	3.19335	38.4097	127.01	90.9378	54.4872	4.98484	12.3101	8.16396	7.19635	NA	ncRNA
BGLB023835	Bg23835	NA		ncRNA	NA	3.35435	59.7484	246.244	145.248	37.7219	6.85415	16.8454	5.10247	17.6638	NA	ncRNA
BGLB023427	Bg23427	NA		ncRNA	NA	3.25021	58.3258	125.714	171.771	57.2814	1.24621	20.0849	12.2459	8.50478	NA	ncRNA
BGLB029102	Bg29102	NA		ncRNA	NA	1.54334	347.11	165.891	343.543	459.648	92.8426	133.467	90.824	133.46	NA	ncRNA
BGLB036136	Bg36136	NA		ncRNA	NA	1.0026	102.426	50.5448	71.9924	76.8409	41.1249	50.5361	25.5124	32.7107	NA	ncRNA
BGLB034038	Bg34038	NA		ncRNA	NA	1.21701	923.254	627.274	520.366	1228.06	250.488	516.375	353.091	298.322	NA	ncRNA
BGLB039776	Bg39776	NA		ncRNA	NA	2.717	9.95806	3.88806	18.9454	4.19132	4.36173	0	0	0	NA	ncRNA
BGLB024241	Bg24241	NA		ncRNA	NA	3.58789	2.84516	15.5523	21.4714	0	0	1.2958	0	0.654214	NA	ncRNA
BGLB025050	Bg25050	NA		ncRNA	NA	2.68147	8.53548	11.6642	40.4168	5.58843	3.11552	1.9437	2.04099	1.96264	NA	ncRNA
BGLB033513	Bg33513	NA		ncRNA	NA	3.23721	4.26774	6.4801	12.6302	1.39711	0	1.2958	0	0	NA	ncRNA
BGLB027552	Bg27552	NA		ncRNA	NA	2.71596	0	6.4801	7.57815	2.79422	0	0.647899	0	0.654214	NA	ncRNA
BGLB027133	Bg27133	NA		ncRNA	NA	1.40624	1037.06	307.157	988.948	1081.36	249.242	464.543	327.579	245.984	NA	ncRNA
BGLB028528	Bg28528	NA		ncRNA	NA	2.0741	170.71	44.0647	54.3101	83.8265	23.678	20.0849	8.16396	30.7481	NA	ncRNA
BGLB039726	Bg39726	NA		ncRNA	NA	3.51703	11.3806	97.2016	103.568	13.9711	0	8.42268	4.08198	5.88792	NA	ncRNA
BGLB025289	Bg25289	NA		ncRNA	NA	1.30636	167.864	330.485	310.704	400.97	74.1495	178.172	167.361	68.6925	NA	ncRNA
BGLB034343	Bg34343	NA		ncRNA	NA	1.02232	728.361	778.909	663.088	634.287	277.282	312.287	354.112	436.361	NA	ncRNA
BGLB037010	Bg37010	NA		ncRNA	NA	1.58587	52.6355	32.4005	69.4664	88.0178	13.7083	20.0849	22.4509	23.5517	NA	ncRNA
BGLB033621	Bg33621	NA		ncRNA	NA	2.13522	237.571	168.483	449.637	456.854	76.0188	89.41	69.3936	62.8045	NA	ncRNA
BGLB025621	Bg25621	NA		ncRNA	NA	2.11331	59.7484	38.8806	131.355	110.372	15.5776	34.9865	20.4099	6.54214	NA	ncRNA
BGLB002266	Bg2266	NA		ncRNA	NA	2.52897	7.1129	12.9602	13.8933	1.39711	0.623105	1.9437	1.02049	1.30843	NA	ncRNA
BGLB033518	Bg33518	NA		ncRNA	NA	3.68018	2.84516	12.9602	10.1042	0	0	0.647899	0	0	NA	ncRNA
BGLB033054	Bg33054	NA		ncRNA	NA	1.48941	207.697	101.09	200.821	142.505	60.4412	85.5226	50.0042	35.3275	NA	ncRNA
BGLB032533	Bg32533	NA		ncRNA	NA	3.66036	0	0	0	108.974	1.86931	1.2958	4.08198	0	NA	ncRNA
BGLB025906	Bg25906	NA		ncRNA	NA	1.71838	44.1	37.5846	50.521	62.8698	11.839	9.71848	18.3689	18.318	NA	ncRNA
BGLB022150	Bg22150	NA		ncRNA	NA	1.34965	14.2258	25.9204	25.2605	16.7653	6.85415	11.6622	10.2049	2.61686	NA	ncRNA
BGLB024206	Bg24206	NA		ncRNA	NA	1.1482	38.4097	58.3209	37.8907	32.1335	16.2007	8.42268	27.5534	22.2433	NA	ncRNA
BGLB032590	Bg32590	NA		ncRNA	NA	1.00564	32.7193	66.0971	35.3647	41.9132	19.3162	24.6201	21.4304	21.5891	NA	ncRNA
BGLB037532	Bg37532	NA		ncRNA	NA	1.55492	36.9871	22.0324	49.258	51.693	6.85415	12.958	24.4919	9.15899	NA	ncRNA
BGLB028595	Bg28595	NA		ncRNA	NA	3.54137	15.6484	82.9453	82.0966	8.38265	0	3.88739	5.10247	5.88792	NA	ncRNA
BGLB030812	Bg30812	NA		ncRNA	NA	3.30148	425.351	10.3682	54.3101	9.77975	15.5776	5.83109	12.2459	15.7011	NA	ncRNA
BGLB030155	Bg30155	NA		ncRNA	NA	2.45186	25.6064	11.6642	10.1042	4.19132	1.24621	2.59159	3.06148	1.30843	NA	ncRNA
BGLB036233	Bg36233	NA		ncRNA	NA	1.28783	132.3	72.5772	87.1487	88.0178	30.5321	46.0008	35.7173	42.5239	NA	ncRNA
BGLB028912	Bg28912	NA		ncRNA	NA	1.16996	19.9161	25.9204	39.1538	22.3537	8.10036	13.6059	8.16396	17.0096	NA	ncRNA
BGLB028790	Bg28790	NA		ncRNA	NA	2.37954	17.071	6.4801	42.9428	20.9566	4.36173	3.88739	4.08198	3.27107	NA	ncRNA
BGLB033463	Bg33463	NA		ncRNA	NA	1.13118	24.1839	19.4403	31.5756	47.5017	8.10036	18.1412	13.2664	15.7011	NA	ncRNA
BGLB028642	Bg28642	NA		ncRNA	NA	2.91821	39.8322	36.2886	325.86	54.4872	9.96967	20.7328	15.3074	13.0843	NA	ncRNA
BGLB026886	Bg26886	NA		ncRNA	NA	3.02424	108.116	234.58	314.493	90.812	8.72347	36.9302	21.4304	23.5517	NA	ncRNA
BGLB027491	Bg27491	NA		ncRNA	NA	3.01455	4.26774	9.07215	1.26302	4.19132	0	0	1.02049	0	NA	ncRNA
BGLB019853	Bg19853	NA		ncRNA	NA	3.55931	32.7193	375.846	365.014	16.7653	0	48.5924	2.04099	15.0469	NA	ncRNA
BGLB030528	Bg30528	NA		ncRNA	NA	2.43328	8.53548	19.4403	18.9454	9.77975	0	3.23949	4.08198	1.96264	NA	ncRNA
BGLB028358	Bg28358	NA		ncRNA	NA	3.34315	8.53548	5.18408	20.2084	9.77975	0	1.9437	1.02049	0	NA	ncRNA
BGLB013000	Bg13000	NA		ncRNA	NA	1.19967	2047.09	1494.31	932.112	1975.51	623.728	583.757	686.793	912.628	NA	ncRNA
BGLB027506	Bg27506	NA		ncRNA	NA	2.89574	0	20.7363	16.4193	4.19132	0	2.59159	1.02049	0.654214	NA	ncRNA
BGLB031590	Bg31590	NA		ncRNA	NA	3.22022	35.5645	159.411	150.3	34.9277	1.86931	22.0285	5.10247	10.4674	NA	ncRNA
BGLB035796	Bg35796	NA		ncRNA	NA	1.57628	12.8032	44.0647	44.2059	40.5161	5.60794	9.71848	19.3894	11.7758	NA	ncRNA
BGLB037634	Bg37634	NA		ncRNA	NA	3.00638	64.0161	206.067	189.454	30.7364	0.623105	34.9865	14.2869	9.81321	NA	ncRNA
BGLB022940	Bg22940	NA		ncRNA	NA	1.21148	88.2	40.1767	94.7269	132.725	33.0245	41.4655	37.7583	40.5613	NA	ncRNA
BGLB038819	Bg38819	NA		ncRNA	NA	2.7735	4.26774	7.77613	16.4193	6.98554	0	1.2958	0	2.61686	NA	ncRNA
BGLB018139	Bg18139	NA		ncRNA	NA	3.12565	72.5516	172.371	150.3	86.6207	1.24621	30.4512	7.14346	15.0469	NA	ncRNA
BGLB032418	Bg32418	NA		ncRNA	NA	2.78288	4.26774	15.5523	11.3672	0	0	1.2958	0	1.96264	NA	ncRNA
BGLB030438	Bg30438	NA		ncRNA	NA	2.87595	4.26774	11.6642	12.6302	0	0	1.2958	0	1.30843	NA	ncRNA
BGLB040309	Bg40309	NA		ncRNA	NA	3.2947	9.95806	77.7613	60.6252	22.3537	0	9.07058	3.06148	3.92528	NA	ncRNA
BGLB040314	Bg40314	NA		ncRNA	NA	4.06092	44.1	111.458	103.568	41.9132	1.24621	10.3664	3.06148	1.96264	NA	ncRNA
BGLB040311	Bg40311	NA		ncRNA	NA	3.77971	31.2968	141.266	70.7294	19.5595	0	6.47899	4.08198	7.19635	NA	ncRNA
BGLB026835	Bg26835	NA		ncRNA	NA	2.58442	8.53548	6.4801	3.78907	0	1.24621	0.647899	0	0	NA	ncRNA
BGLB030574	Bg30574	NA		ncRNA	NA	1.72258	139.413	97.2016	103.568	264.053	28.0397	66.0856	40.8198	47.1034	NA	ncRNA
BGLB000678	Bg678	NA		ncRNA	NA	4.32433	24.1839	68.6891	47.9949	37.7219	0	6.47899	1.02049	0	NA	ncRNA
BGLB038824	Bg38824	NA		ncRNA	NA	3.62502	2.84516	11.6642	7.57815	2.79422	0	0.647899	0	0	NA	ncRNA
BGLB020385	Bg20385	NA		ncRNA	NA	1.50106	72.5516	59.617	56.8361	58.6785	18.07	27.8596	18.3689	22.2433	NA	ncRNA
BGLB016599	Bg16599	NA		ncRNA	NA	1.03738	192.048	146.45	165.456	209.566	54.8332	109.495	111.234	71.3093	NA	ncRNA
BGLB016601	Bg16601	NA		ncRNA	NA	1.48027	106.694	75.1692	109.883	164.859	26.1704	55.0714	42.8608	38.5986	NA	ncRNA
BGLB030460	Bg30460	NA		ncRNA	NA	1.33327	46.9451	20.7363	42.9428	50.2959	9.34657	21.3807	13.2664	18.9722	NA	ncRNA
BGLB033022	Bg33022	NA		ncRNA	NA	2.81398	12.8032	15.5523	18.9454	4.19132	0	0	4.08198	1.96264	NA	ncRNA
BGLB034231	Bg34231	NA		ncRNA	NA	3.219	5.69032	11.6642	31.5756	0	0	0	0	3.92528	NA	ncRNA
BGLB034919	Bg34919	NA		ncRNA	NA	3.4659	9.95806	49.2488	39.1538	2.79422	0	5.18319	0	2.61686	NA	ncRNA
BGLB021867	Bg21867	NA		ncRNA	NA	2.26696	819.406	406.951	1155.67	1999.26	181.323	306.456	136.746	284.583	NA	ncRNA
BGLB014124	Bg14124	NA		ncRNA	NA	1.59555	1559.15	439.351	1226.4	1634.62	372.617	528.037	394.932	311.406	NA	ncRNA
BGLB019756	Bg19756	NA		ncRNA	NA	4.99141	7.1129	45.3607	29.0496	5.58843	0	1.2958	0	0	NA	ncRNA
BGLB018480	Bg18480	NA		ncRNA	NA	3.4728	12.8032	25.9204	36.6277	12.574	0.623105	2.59159	2.04099	1.30843	NA	ncRNA
BGLB019315	Bg19315	NA		ncRNA	NA	3.33096	15.6484	85.5374	60.6252	16.7653	0	11.0143	4.08198	1.30843	NA	ncRNA
BGLB024930	Bg24930	NA		ncRNA	NA	3.13524	27.029	90.7215	87.1487	12.574	0	12.3101	0	11.1216	NA	ncRNA
BGLB038288	Bg38288	NA		ncRNA	NA	3.16729	17.071	6.4801	16.4193	23.7508	1.86931	2.59159	0	1.30843	NA	ncRNA
BGLB039552	Bg39552	NA		ncRNA	NA	4.82728	8.53548	116.642	98.5159	1.39711	0	5.18319	0	1.30843	NA	ncRNA
BGLB025493	Bg25493	NA		ncRNA	NA	1.09448	41.2548	98.4976	53.047	95.0033	41.748	32.3949	33.6763	26.1686	NA	ncRNA
BGLB027430	Bg27430	NA		ncRNA	NA	3.81796	1.42258	15.5523	7.57815	4.19132	0	0	0	0.654214	NA	ncRNA
BGLB029055	Bg29055	NA		ncRNA	NA	1.04882	27.029	31.1045	20.2084	41.9132	18.07	7.12688	11.2254	20.9348	NA	ncRNA
BGLB034951	Bg34951	NA		ncRNA	NA	1.10748	27.029	34.9926	51.784	44.7074	14.9545	23.3243	12.2459	22.2433	NA	ncRNA
BGLB023451	Bg23451	NA		ncRNA	NA	2.14676	4.26774	20.7363	22.7344	4.19132	0	5.18319	4.08198	1.30843	NA	ncRNA
BGLB028665	Bg28665	NA		ncRNA	NA	2.72421	4.26774	29.8085	16.4193	1.39711	0	3.23949	2.04099	1.30843	NA	ncRNA
BGLB017376	Bg17376	NA		ncRNA	NA	3.44506	18.4935	27.2164	13.8933	11.1769	1.24621	2.59159	0	1.30843	NA	ncRNA
BGLB022739	Bg22739	NA		ncRNA	NA	1.27091	125.187	112.754	140.196	129.931	49.8484	60.2546	45.9223	53.6455	NA	ncRNA
BGLB028091	Bg28091	NA		ncRNA	NA	3.19213	12.8032	42.7687	35.3647	25.1479	0.623105	8.42268	1.02049	1.30843	NA	ncRNA
BGLB026582	Bg26582	NA		ncRNA	NA	3.6498	48.3677	206.067	224.818	53.0901	0.623105	22.6764	2.04099	15.7011	NA	ncRNA
BGLB029173	Bg29173	NA		ncRNA	NA	3.38378	83.9322	375.846	333.439	39.119	1.86931	42.1134	10.2049	24.2059	NA	ncRNA
BGLB040270	Bg40270	NA		ncRNA	NA	3.06473	12.8032	68.6891	42.9428	6.98554	0	7.77478	2.04099	4.5795	NA	ncRNA
BGLB018243	Bg18243	NA		ncRNA	NA	1.14144	421.084	283.829	418.061	399.573	123.998	253.976	153.074	158.32	NA	ncRNA
BGLB016409	Bg16409	NA		ncRNA	NA	1.01774	73.9742	73.8732	47.9949	39.119	25.5473	38.8739	21.4304	29.4396	NA	ncRNA
BGLB021626	Bg21626	NA		ncRNA	NA	2.99485	1.42258	3.88806	8.84117	1.39711	0	0.647899	0	0	NA	ncRNA
BGLB029664	Bg29664	NA		ncRNA	NA	3.24637	11.3806	33.6965	21.4714	11.1769	0	5.18319	1.02049	0.654214	NA	ncRNA
BGLB019571	Bg19571	NA		ncRNA	NA	4.36835	102.426	566.361	185.665	18.1624	0	25.9159	5.10247	9.81321	NA	ncRNA
BGLB030326	Bg30326	NA		ncRNA	NA	2.86501	4.26774	49.2488	11.3672	1.39711	0	3.88739	0	3.92528	NA	ncRNA
BGLB027483	Bg27483	NA		ncRNA	NA	3.99079	22.7613	73.8732	77.0445	15.3682	0	5.18319	2.04099	3.27107	NA	ncRNA
BGLB027976	Bg27976	NA		ncRNA	NA	1.01353	749.7	535.257	914.43	871.795	381.34	480.741	314.312	344.116	NA	ncRNA
BGLB038020	Bg38020	NA		ncRNA	NA	3.7974	160.752	565.065	570.887	171.844	4.98484	53.7756	17.3484	28.1312	NA	ncRNA
BGLB033126	Bg33126	NA		ncRNA	NA	3.21973	48.3677	182.739	101.042	39.119	1.24621	17.4933	4.08198	15.7011	NA	ncRNA
BGLB037206	Bg37206	NA		ncRNA	NA	1.97885	7.1129	22.0324	21.4714	5.58843	1.24621	3.23949	4.08198	4.5795	NA	ncRNA
BGLB027959	Bg27959	NA		ncRNA	NA	2.75672	21.3387	49.2488	41.6798	15.3682	0	12.958	2.04099	2.61686	NA	ncRNA
BGLB029768	Bg29768	NA		ncRNA	NA	4.09779	24.1839	77.7613	61.8882	23.7508	0	5.18319	3.06148	1.30843	NA	ncRNA
BGLB035926	Bg35926	NA		ncRNA	NA	3.07835	24.1839	165.891	122.513	32.1335	0	14.9017	10.2049	14.3927	NA	ncRNA
BGLB033919	Bg33919	NA		ncRNA	NA	3.42679	38.4097	82.9453	79.5706	20.9566	0	5.83109	1.02049	12.4301	NA	ncRNA
BGLB030170	Bg30170	NA		ncRNA	NA	1.48837	89.6225	151.634	210.925	159.27	57.9487	40.1697	54.0862	64.7672	NA	ncRNA
BGLB037689	Bg37689	NA		ncRNA	NA	3.08154	2.84516	14.2562	22.7344	4.19132	0	3.88739	0	0	NA	ncRNA
BGLB031770	Bg31770	NA		ncRNA	NA	1.39009	38.4097	19.4403	55.5731	41.9132	18.07	10.3664	12.2459	17.6638	NA	ncRNA
BGLB025226	Bg25226	NA		ncRNA	NA	3.19708	1.42258	15.5523	17.6823	1.39711	0	1.2958	0	1.30843	NA	ncRNA
BGLB025350	Bg25350	NA		ncRNA	NA	3.45164	5.69032	23.3284	12.6302	5.58843	0	1.9437	1.02049	0	NA	ncRNA
BGLB024780	Bg24780	NA		ncRNA	NA	3.61111	5.69032	44.0647	29.0496	1.39711	0	3.88739	0	1.30843	NA	ncRNA
BGLB007545	Bg7545	NA		ncRNA	NA	1.9719	24.1839	12.9602	32.8386	9.77975	2.49242	7.12688	3.06148	6.54214	NA	ncRNA
BGLB033368	Bg33368	NA		ncRNA	NA	3.02215	21.3387	55.7289	47.9949	23.7508	0	7.77478	2.04099	7.19635	NA	ncRNA
BGLB023010	Bg23010	NA		ncRNA	NA	1.71013	62.5935	33.6965	36.6277	43.3103	5.60794	14.9017	15.3074	17.0096	NA	ncRNA
BGLB019074	Bg19074	NA		ncRNA	NA	2.83751	5.69032	3.88806	8.84117	0	0	1.2958	0	0	NA	ncRNA
BGLB023048	Bg23048	NA		ncRNA	NA	2.46075	230.458	578.025	683.296	195.595	46.1097	126.988	69.3936	62.8045	NA	ncRNA
BGLB025881	Bg25881	NA		ncRNA	NA	1.0987	406.858	368.07	301.863	373.028	155.776	190.482	175.525	154.394	NA	ncRNA
BGLB029831	Bg29831	NA		ncRNA	NA	4.98846	9.95806	41.4727	30.3126	5.58843	0	0	0	1.30843	NA	ncRNA
BGLB025924	Bg25924	NA		ncRNA	NA	1.30592	72.5516	79.0573	82.0966	58.6785	32.4014	42.7613	17.3484	24.8601	NA	ncRNA
BGLB002565	Bg2565	NA		ncRNA	NA	1.11966	1773.96	1308.98	1337.54	1955.95	629.959	817	689.855	796.832	NA	ncRNA
BGLB018447	Bg18447	NA		ncRNA	NA	3.07957	2.84516	5.18408	12.6302	1.39711	0	1.2958	0	0	NA	ncRNA
BGLB023098	Bg23098	NA		ncRNA	NA	3.18617	14.2258	25.9204	16.4193	2.79422	0	3.88739	0	1.30843	NA	ncRNA
BGLB025686	Bg25686	NA		ncRNA	NA	3.96432	18.4935	16.8483	11.3672	5.58843	0	0.647899	0	1.30843	NA	ncRNA
BGLB019940	Bg19940	NA		ncRNA	NA	1.0245	49.7903	59.617	75.7815	82.4294	33.0245	31.0991	32.6558	34.0191	NA	ncRNA
BGLB027600	Bg27600	NA		ncRNA	NA	3.41964	15.6484	41.4727	40.4168	22.3537	0	3.88739	2.04099	3.92528	NA	ncRNA
BGLB029466	Bg29466	NA		ncRNA	NA	1.55322	22.7613	38.8806	22.7344	29.3393	4.98484	16.8454	6.12297	9.81321	NA	ncRNA
BGLB019646	Bg19646	NA		ncRNA	NA	1.53435	39.8322	53.1369	37.8907	71.2525	11.2159	25.268	15.3074	17.0096	NA	ncRNA
BGLB018976	Bg18976	NA		ncRNA	NA	3.28334	12.8032	23.3284	3.78907	8.38265	0	1.2958	1.02049	1.30843	NA	ncRNA
BGLB036238	Bg36238	NA		ncRNA	NA	3.54471	9.95806	27.2164	6.31512	2.79422	0	1.2958	0	1.30843	NA	ncRNA
BGLB009015	Bg9015	NA		ncRNA	NA	1.26326	14.2258	36.2886	31.5756	37.7219	4.98484	19.437	19.3894	5.23371	NA	ncRNA
BGLB030974	Bg30974	NA		ncRNA	NA	1.00789	665.767	624.682	589.833	676.2	321.522	266.286	316.353	366.36	NA	ncRNA
BGLB022941	Bg22941	NA		ncRNA	NA	1.17635	226.19	85.5374	199.558	234.714	71.0339	94.5932	104.09	59.5335	NA	ncRNA
BGLB034286	Bg34286	NA		ncRNA	NA	1.13837	174.977	120.53	98.5159	128.534	58.5718	99.1285	26.5329	52.3371	NA	ncRNA
BGLB021379	Bg21379	NA		ncRNA	NA	2.67607	4.26774	7.77613	12.6302	0	0	1.2958	0	1.30843	NA	ncRNA
BGLB030813	Bg30813	NA		ncRNA	NA	1.01114	18.4935	34.9926	35.3647	22.3537	8.72347	14.9017	18.3689	12.4301	NA	ncRNA
BGLB021630	Bg21630	NA		ncRNA	NA	1.75601	22.7613	6.4801	8.84117	13.9711	3.73863	0	4.08198	6.54214	NA	ncRNA
BGLB009386	Bg9386	NA		ncRNA	NA	1.17189	281.671	250.132	314.493	318.541	102.189	160.679	96.947	156.357	NA	ncRNA
BGLB025535	Bg25535	NA		ncRNA	NA	4.02833	31.2968	79.0573	70.7294	12.574	0	7.77478	2.04099	0.654214	NA	ncRNA
BGLB030474	Bg30474	NA		ncRNA	NA	1.22221	532.045	555.993	1071.04	1046.43	275.412	468.431	313.292	315.985	NA	ncRNA
BGLB039321	Bg39321	NA		ncRNA	NA	3.84003	5.69032	18.1443	7.57815	6.98554	0	1.2958	0	0	NA	ncRNA
BGLB030552	Bg30552	NA		ncRNA	NA	2.1309	24.1839	32.4005	25.2605	6.98554	2.49242	8.42268	1.02049	7.19635	NA	ncRNA
BGLB033698	Bg33698	NA		ncRNA	NA	1.19178	763.926	412.135	766.656	582.594	281.02	371.894	221.447	230.283	NA	ncRNA
BGLB031691	Bg31691	NA		ncRNA	NA	3.92227	9.95806	20.7363	10.1042	5.58843	0	0.647899	1.02049	0	NA	ncRNA
BGLB020448	Bg20448	NA		ncRNA	NA	2.42416	15.6484	24.6244	22.7344	6.98554	0	2.59159	2.04099	7.19635	NA	ncRNA
BGLB029637	Bg29637	NA		ncRNA	NA	1.76184	42.6774	16.8483	29.0496	46.1046	8.10036	13.6059	7.14346	9.81321	NA	ncRNA
BGLB035310	Bg35310	NA		ncRNA	NA	2.33413	12.8032	1.29602	5.0521	8.38265	0	2.59159	1.02049	0.654214	NA	ncRNA
BGLB031659	Bg31659	NA		ncRNA	NA	5.47226	11.3806	16.8483	10.1042	83.8265	0	1.2958	0	0	NA	ncRNA
BGLB038283	Bg38283	NA		ncRNA	NA	3.45287	9.95806	1.29602	2.52605	15.3682	0	0	0	1.30843	NA	ncRNA
BGLB000866	Bg866	NA		ncRNA	NA	1.12532	86.7774	49.2488	77.0445	89.4149	32.4014	40.8176	30.6148	34.0191	NA	ncRNA
BGLB027273	Bg27273	NA		ncRNA	NA	5.18362	75.3967	259.204	309.441	368.836	0	11.6622	1.02049	13.7385	NA	ncRNA
BGLB039808	Bg39808	NA		ncRNA	NA	2.71095	8.53548	14.2562	13.8933	1.39711	0	2.59159	0	1.96264	NA	ncRNA
BGLB034782	Bg34782	NA		ncRNA	NA	2.0012	116.652	156.819	89.6748	125.74	24.9242	57.663	12.2459	26.1686	NA	ncRNA
BGLB037570	Bg37570	NA		ncRNA	NA	3.32769	8.53548	28.5125	29.0496	9.77975	0	3.88739	1.02049	1.30843	NA	ncRNA
BGLB028433	Bg28433	NA		ncRNA	NA	3.88946	5.69032	9.07215	12.6302	2.79422	0	0.647899	0	0	NA	ncRNA
BGLB037613	Bg37613	NA		ncRNA	NA	3.59795	99.5806	274.756	266.498	155.079	2.49242	31.0991	9.18445	21.5891	NA	ncRNA
BGLB020372	Bg20372	NA		ncRNA	NA	1.85072	19377	10534.1	18658.7	17120.2	3657	5991.12	3874.82	4688.75	NA	ncRNA
BGLB019126	Bg19126	NA		ncRNA	NA	1.61199	103.848	37.5846	93.4638	111.769	25.5473	44.705	24.4919	17.6638	NA	ncRNA
BGLB030743	Bg30743	NA		ncRNA	NA	3.30113	2.84516	7.77613	12.6302	0	0	0	1.02049	0	NA	ncRNA
BGLB028484	Bg28484	NA		ncRNA	NA	2.24243	42.6774	84.2414	112.409	25.1479	10.5928	31.747	7.14346	5.23371	NA	ncRNA
BGLB039192	Bg39192	NA		ncRNA	NA	3.34473	8.53548	37.5846	21.4714	5.58843	1.86931	1.2958	2.04099	0.654214	NA	ncRNA
BGLB037149	Bg37149	NA		ncRNA	NA	3.8941	1.42258	20.7363	15.1563	2.79422	0	0	0	1.30843	NA	ncRNA
BGLB036412	Bg36412	NA		ncRNA	NA	2.92242	5.69032	20.7363	15.1563	2.79422	0	1.9437	0	2.61686	NA	ncRNA
BGLB022607	Bg22607	NA		ncRNA	NA	2.6126	7.1129	29.8085	25.2605	5.58843	0	5.83109	2.04099	1.96264	NA	ncRNA
BGLB010730	Bg10730	NA		ncRNA	NA	3.49852	140.835	138.674	159.141	305.967	20.5625	21.3807	17.3484	5.23371	NA	ncRNA
BGLB024621	Bg24621	NA		ncRNA	NA	1.9878	230.458	488.6	627.723	169.05	52.9639	176.876	87.7626	63.4587	NA	ncRNA
BGLB024452	Bg24452	NA		ncRNA	NA	1.43828	24.1839	51.8408	37.8907	19.5595	8.10036	16.8454	12.2459	11.1216	NA	ncRNA
BGLB030442	Bg30442	NA		ncRNA	NA	1.29177	29.8742	32.4005	51.784	18.1624	8.72347	19.437	11.2254	13.7385	NA	ncRNA
BGLB027811	Bg27811	NA		ncRNA	NA	1.0055	112.384	102.386	117.461	107.577	50.4715	60.9025	59.1887	47.7576	NA	ncRNA
BGLB024725	Bg24725	NA		ncRNA	NA	1.36472	12.8032	33.6965	29.0496	27.9422	3.11552	8.42268	15.3074	12.4301	NA	ncRNA
BGLB025848	Bg25848	NA		ncRNA	NA	2.28955	17.071	34.9926	34.1017	22.3537	6.23105	5.83109	3.06148	5.88792	NA	ncRNA
BGLB025634	Bg25634	NA		ncRNA	NA	2.7438	5.69032	9.07215	12.6302	2.79422	0	3.23949	0	0	NA	ncRNA
BGLB020400	Bg20400	NA		ncRNA	NA	3.24097	1.42258	14.2562	13.8933	1.39711	0	1.9437	0	0	NA	ncRNA
BGLB033831	Bg33831	NA		ncRNA	NA	2.86666	21.3387	108.866	54.3101	19.5595	0	7.77478	7.14346	11.7758	NA	ncRNA
BGLB036446	Bg36446	NA		ncRNA	NA	1.15356	64.0161	55.7289	85.8857	69.8554	21.8087	44.0571	31.6353	25.5143	NA	ncRNA
BGLB038442	Bg38442	NA		ncRNA	NA	3.82092	11.3806	28.5125	26.5235	4.19132	0	2.59159	1.02049	0	NA	ncRNA
BGLB033845	Bg33845	NA		ncRNA	NA	2.4383	2.84516	18.1443	15.1563	5.58843	0	5.83109	0	0.654214	NA	ncRNA
BGLB037198	Bg37198	NA		ncRNA	NA	2.2608	45.5226	42.7687	47.9949	44.7074	4.98484	11.6622	8.16396	11.7758	NA	ncRNA
BGLB019450	Bg19450	NA		ncRNA	NA	1.75113	1914.79	1626.51	2272.18	2541.34	294.729	1191.49	314.312	680.382	NA	ncRNA
BGLB032810	Bg32810	NA		ncRNA	NA	1.40289	35.5645	15.5523	29.0496	8.38265	9.96967	4.53529	10.2049	7.85057	NA	ncRNA
BGLB021296	Bg21296	NA		ncRNA	NA	3.08436	11.3806	51.8408	27.7865	8.38265	0	6.47899	0	3.92528	NA	ncRNA
BGLB024332	Bg24332	NA		ncRNA	NA	1.60774	192.048	86.8334	222.292	237.508	42.9942	86.1705	68.3732	43.8323	NA	ncRNA
BGLB034182	Bg34182	NA		ncRNA	NA	3.09981	1.42258	71.2812	11.3672	8.38265	0	5.83109	1.02049	2.61686	NA	ncRNA
BGLB019622	Bg19622	NA		ncRNA	NA	3.30362	18.4935	92.0175	107.357	37.7219	1.24621	12.3101	5.10247	5.88792	NA	ncRNA
BGLB035092	Bg35092	NA		ncRNA	NA	1.21904	45.5226	68.6891	92.2008	43.3103	33.6477	26.5638	19.3894	26.8228	NA	ncRNA
BGLB032994	Bg32994	NA		ncRNA	NA	3.27144	15.6484	24.6244	27.7865	11.1769	0	3.88739	1.02049	1.96264	NA	ncRNA
BGLB022487	Bg22487	NA		ncRNA	NA	6.096	79.6645	42.7687	101.042	11.1769	0	0	0	1.96264	NA	ncRNA
BGLB030214	Bg30214	NA		ncRNA	NA	1.69047	859.238	1285.65	2142.09	822.896	287.874	620.039	376.563	297.667	NA	ncRNA
BGLB026107	Bg26107	NA		ncRNA	NA	1.58174	34.1419	15.5523	15.1563	25.1479	4.98484	6.47899	7.14346	10.4674	NA	ncRNA
BGLB030406	Bg30406	NA		ncRNA	NA	2.49506	18.4935	7.77613	15.1563	0	0	0	6.12297	0	NA	ncRNA
BGLB021894	Bg21894	NA		ncRNA	NA	3.18201	21.3387	50.5448	65.6773	8.38265	0	8.42268	3.06148	3.27107	NA	ncRNA
BGLB023641	Bg23641	NA		ncRNA	NA	1.51317	29.8742	50.5448	84.6227	39.119	14.9545	27.2117	15.3074	13.0843	NA	ncRNA
BGLB012415	Bg12415	NA		ncRNA	NA	3.76349	29.8742	14.2562	1.26302	0	0	0	0	1.96264	NA	ncRNA
BGLB030386	Bg30386	NA		ncRNA	NA	2.79167	18.4935	89.4254	61.8882	20.9566	2.49242	8.42268	8.16396	7.19635	NA	ncRNA
BGLB027275	Bg27275	NA		ncRNA	NA	1.79723	169.287	152.93	261.446	196.992	38.6325	54.4235	59.1887	71.3093	NA	ncRNA
BGLB022759	Bg22759	NA		ncRNA	NA	1.26756	920.409	1426.92	1342.6	1274.16	526.523	462.6	527.596	544.306	NA	ncRNA
BGLB026862	Bg26862	NA		ncRNA	NA	1.39623	41.2548	31.1045	11.3672	32.1335	10.5928	2.59159	12.2459	17.6638	NA	ncRNA
BGLB032975	Bg32975	NA		ncRNA	NA	2.05391	62.5935	64.801	175.56	129.931	20.5625	18.7891	33.6763	30.0938	NA	ncRNA
BGLB030320	Bg30320	NA		ncRNA	NA	1.39488	22.7613	10.3682	23.9975	33.5306	6.23105	5.18319	14.2869	7.85057	NA	ncRNA
BGLB030130	Bg30130	NA		ncRNA	NA	1.21434	42.6774	18.1443	46.7319	22.3537	11.839	14.2538	15.3074	13.7385	NA	ncRNA
BGLB038877	Bg38877	NA		ncRNA	NA	1.66013	109.539	50.5448	74.5185	103.386	26.7935	18.7891	29.5944	30.7481	NA	ncRNA
BGLB029480	Bg29480	NA		ncRNA	NA	1.0494	73.9742	137.378	128.829	178.83	42.9942	86.8184	63.2707	56.9166	NA	ncRNA
BGLB029644	Bg29644	NA		ncRNA	NA	1.29339	81.0871	32.4005	65.6773	75.4438	15.5776	33.0428	27.5534	26.8228	NA	ncRNA
BGLB023032	Bg23032	NA		ncRNA	NA	3.11057	4.26774	6.4801	18.9454	15.3682	0	2.59159	0	1.30843	NA	ncRNA
BGLB025741	Bg25741	NA		ncRNA	NA	2.7514	2.84516	14.2562	7.57815	1.39711	0	1.2958	0	1.30843	NA	ncRNA
BGLB034948	Bg34948	NA		ncRNA	NA	2.7334	39.8322	95.9056	106.094	47.5017	2.49242	18.7891	9.18445	11.7758	NA	ncRNA
BGLB038925	Bg38925	NA		ncRNA	NA	4.26366	82.5096	403.063	430.691	132.725	0.623105	29.1554	5.10247	18.318	NA	ncRNA
BGLB029614	Bg29614	NA		ncRNA	NA	3.04797	9.95806	32.4005	22.7344	5.58843	0	3.88739	2.04099	1.30843	NA	ncRNA
BGLB038842	Bg38842	NA		ncRNA	NA	3.63129	73.9742	295.493	191.98	89.4149	1.86931	31.0991	5.10247	13.0843	NA	ncRNA
BGLB031353	Bg31353	NA		ncRNA	NA	3.39237	5.69032	9.07215	10.1042	0	0	0	1.02049	0	NA	ncRNA
BGLB039990	Bg39990	NA		ncRNA	NA	3.71477	9.95806	73.8732	108.62	6.98554	0.623105	5.18319	4.08198	3.92528	NA	ncRNA
BGLB025717	Bg25717	NA		ncRNA	NA	2.82681	7.1129	29.8085	25.2605	2.79422	0	5.18319	2.04099	0.654214	NA	ncRNA
BGLB021173	Bg21173	NA		ncRNA	NA	1.61497	8.53548	11.6642	25.2605	12.574	3.73863	5.83109	5.10247	3.27107	NA	ncRNA
BGLB021973	Bg21973	NA		ncRNA	NA	3.57663	5.69032	88.1294	5.0521	29.3393	1.86931	5.18319	1.02049	1.30843	NA	ncRNA
BGLB034630	Bg34630	NA		ncRNA	NA	3.67281	28.4516	186.627	214.714	46.1046	0	20.0849	4.08198	11.7758	NA	ncRNA
BGLB025831	Bg25831	NA		ncRNA	NA	3.7101	15.6484	59.617	44.2059	13.9711	0	5.18319	1.02049	2.61686	NA	ncRNA
BGLB023599	Bg23599	NA		ncRNA	NA	3.66601	7.1129	50.5448	51.784	6.98554	0	5.18319	0	2.61686	NA	ncRNA
BGLB032175	Bg32175	NA		ncRNA	NA	4.76722	1.42258	45.3607	26.5235	1.39711	0	0	0	1.30843	NA	ncRNA
BGLB034819	Bg34819	NA		ncRNA	NA	3.10282	25.6064	92.0175	64.4143	32.1335	0	9.71848	4.08198	9.81321	NA	ncRNA
BGLB028005	Bg28005	NA		ncRNA	NA	3.52465	18.4935	46.6568	25.2605	8.38265	0	5.18319	2.04099	0	NA	ncRNA
BGLB025710	Bg25710	NA		ncRNA	NA	4.59609	2.84516	19.4403	26.5235	1.39711	0	0.647899	0	0	NA	ncRNA
BGLB030367	Bg30367	NA		ncRNA	NA	1.05727	49.7903	86.8334	65.6773	88.0178	24.3011	42.7613	26.5329	45.1408	NA	ncRNA
BGLB031985	Bg31985	NA		ncRNA	NA	2.42719	44.1	7.77613	73.2554	95.0033	13.7083	11.0143	7.14346	7.85057	NA	ncRNA
BGLB019937	Bg19937	NA		ncRNA	NA	3.31942	9.95806	41.4727	31.5756	1.39711	0.623105	5.18319	0	1.30843	NA	ncRNA
BGLB024652	Bg24652	NA		ncRNA	NA	2.19661	661.5	136.082	724.976	705.539	120.259	189.834	71.4346	103.366	NA	ncRNA
BGLB030703	Bg30703	NA		ncRNA	NA	1.67101	24.1839	14.2562	34.1017	33.5306	2.49242	11.6622	12.2459	5.88792	NA	ncRNA
BGLB028776	Bg28776	NA		ncRNA	NA	3.21225	11.3806	40.1767	17.6823	6.98554	0	1.2958	1.02049	4.5795	NA	ncRNA
BGLB025105	Bg25105	NA		ncRNA	NA	1.31408	374.139	268.276	534.259	392.587	162.63	165.214	131.644	170.75	NA	ncRNA
BGLB031179	Bg31179	NA		ncRNA	NA	3.08439	8.53548	45.3607	29.0496	1.39711	0	3.23949	4.08198	1.30843	NA	ncRNA
BGLB021680	Bg21680	NA		ncRNA	NA	2.84182	5.69032	31.1045	16.4193	6.98554	1.24621	1.9437	0	3.92528	NA	ncRNA
BGLB024503	Bg24503	NA		ncRNA	NA	3.2802	0	12.9602	6.31512	0	0	0.647899	0	0	NA	ncRNA
BGLB030431	Bg30431	NA		ncRNA	NA	2.50252	5.69032	12.9602	8.84117	0	0	1.2958	1.02049	1.30843	NA	ncRNA
BGLB035486	Bg35486	NA		ncRNA	NA	2.91425	553.384	155.523	35.3647	13.9711	21.8087	18.7891	12.2459	46.4492	NA	ncRNA
BGLB029691	Bg29691	NA		ncRNA	NA	3.40075	4.26774	10.3682	5.0521	1.39711	0	0.647899	0	0	NA	ncRNA
BGLB024384	Bg24384	NA		ncRNA	NA	2.73622	12467.5	3669.04	7691.82	11351.5	1233.75	1803.1	432.69	1808.9	NA	ncRNA
BGLB037789	Bg37789	NA		ncRNA	NA	2.08371	11.3806	18.1443	30.3126	9.77975	2.49242	8.42268	3.06148	1.30843	NA	ncRNA
BGLB025663	Bg25663	NA		ncRNA	NA	3.55529	9.95806	44.0647	8.84117	0	0	1.9437	2.04099	0	NA	ncRNA
BGLB020458	Bg20458	NA		ncRNA	NA	5.12123	428.197	260.5	239.975	1174.97	19.3162	20.7328	16.3279	2.61686	NA	ncRNA
BGLB031412	Bg31412	NA		ncRNA	NA	2.97812	12.8032	45.3607	40.4168	9.77975	0	5.83109	2.04099	4.5795	NA	ncRNA
BGLB023113	Bg23113	NA		ncRNA	NA	3.91454	24.1839	171.075	142.722	34.9277	0	8.42268	5.10247	9.81321	NA	ncRNA
BGLB020818	Bg20818	NA		ncRNA	NA	2.21041	1537.81	776.317	589.833	1895.88	195.032	383.556	231.652	225.704	NA	ncRNA
BGLB021780	Bg21780	NA		ncRNA	NA	1.23264	25.6064	34.9926	11.3672	27.9422	8.72347	9.07058	8.16396	15.7011	NA	ncRNA
BGLB020286	Bg20286	NA		ncRNA	NA	2.51973	27.029	164.595	135.144	83.8265	6.85415	29.1554	17.3484	17.0096	NA	ncRNA
BGLB004862	Bg4862	NA		ncRNA	NA	4.05663	4.26774	12.9602	11.3672	5.58843	0	0	0	0.654214	NA	ncRNA
BGLB024788	Bg24788	NA		ncRNA	NA	2.8903	17.071	14.2562	37.8907	44.7074	1.86931	1.2958	3.06148	7.85057	NA	ncRNA
BGLB030912	Bg30912	NA		ncRNA	NA	3.96973	0	101.09	3.78907	0	0	1.2958	2.04099	1.96264	NA	ncRNA
BGLB020527	Bg20527	NA		ncRNA	NA	3.59155	8.53548	40.1767	18.9454	19.5595	0	1.9437	0	3.92528	NA	ncRNA
BGLB020948	Bg20948	NA		ncRNA	NA	1.82918	122.342	62.209	77.0445	79.6351	14.3314	34.3386	21.4304	24.8601	NA	ncRNA
BGLB030443	Bg30443	NA		ncRNA	NA	3.09983	4.26774	2.59204	54.3101	16.7653	0	7.77478	0	0	NA	ncRNA
BGLB026036	Bg26036	NA		ncRNA	NA	6.18221	29.8742	29.8085	26.5235	114.563	0	1.2958	0	0	NA	ncRNA
BGLB020159	Bg20159	NA		ncRNA	NA	4.00934	5.69032	6.4801	8.84117	22.3537	0	1.2958	0	0	NA	ncRNA
BGLB024081	Bg24081	NA		ncRNA	NA	3.4663	11.3806	5.18408	0	33.5306	1.86931	0	0	1.30843	NA	ncRNA
BGLB016093	Bg16093	NA		ncRNA	NA	1.46042	12.8032	25.9204	30.3126	27.9422	3.73863	9.07058	14.2869	7.19635	NA	ncRNA
BGLB027589	Bg27589	NA		ncRNA	NA	1.98688	96.7354	33.6965	95.9899	111.769	13.7083	23.9722	27.5534	18.9722	NA	ncRNA
BGLB038732	Bg38732	NA		ncRNA	NA	1.25071	520.664	763.356	640.354	628.698	207.494	377.077	240.837	246.639	NA	ncRNA
BGLB024966	Bg24966	NA		ncRNA	NA	3.65957	21.3387	119.234	85.8857	22.3537	1.24621	9.71848	4.08198	3.27107	NA	ncRNA
BGLB037152	Bg37152	NA		ncRNA	NA	1.01734	254.642	338.261	310.704	202.581	120.882	138.002	135.726	151.123	NA	ncRNA
BGLB035320	Bg35320	NA		ncRNA	NA	1.61941	165.019	198.291	46.7319	81.0322	19.3162	25.9159	70.4141	43.1781	NA	ncRNA
BGLB020587	Bg20587	NA		ncRNA	NA	1.68082	39.8322	23.3284	22.7344	26.545	6.85415	7.77478	3.06148	16.3553	NA	ncRNA
BGLB027681	Bg27681	NA		ncRNA	NA	1.78624	38.4097	10.3682	18.9454	22.3537	4.36173	11.0143	5.10247	4.5795	NA	ncRNA
BGLB040041	Bg40041	NA		ncRNA	NA	2.96699	48.3677	36.2886	98.5159	162.064	9.34657	17.4933	8.16396	7.85057	NA	ncRNA
BGLB039030	Bg39030	NA		ncRNA	NA	2.80664	0	19.4403	6.31512	1.39711	0	1.2958	0	1.30843	NA	ncRNA
BGLB030734	Bg30734	NA		ncRNA	NA	4.45318	5.69032	25.9204	23.9975	4.19132	0	0	0	1.30843	NA	ncRNA
BGLB021759	Bg21759	NA		ncRNA	NA	2.66105	72.5516	93.3135	145.248	44.7074	4.36173	34.3386	7.14346	9.15899	NA	ncRNA
BGLB021419	Bg21419	NA		ncRNA	NA	1.83432	254.642	138.674	68.2033	96.4004	21.8087	52.4798	41.8403	39.2528	NA	ncRNA
BGLB039232	Bg39232	NA		ncRNA	NA	1.95452	31.2968	10.3682	17.6823	11.1769	0	7.77478	4.08198	5.23371	NA	ncRNA
BGLB028268	Bg28268	NA		ncRNA	NA	2.86046	0	14.2562	13.8933	0	0	2.59159	0	0	NA	ncRNA
BGLB028782	Bg28782	NA		ncRNA	NA	3.45567	4.26774	27.2164	18.9454	4.19132	0	1.2958	1.02049	1.30843	NA	ncRNA
BGLB026689	Bg26689	NA		ncRNA	NA	1.84867	46.9451	62.209	69.4664	54.4872	13.7083	25.9159	12.2459	11.7758	NA	ncRNA
BGLB034750	Bg34750	NA		ncRNA	NA	3.64346	29.8742	53.1369	44.2059	16.7653	1.24621	4.53529	3.06148	1.30843	NA	ncRNA
BGLB039021	Bg39021	NA		ncRNA	NA	5.23624	25.6064	0	29.0496	0	0	0	0	0	NA	ncRNA
BGLB022000	Bg22000	NA		ncRNA	NA	2.08859	34.1419	42.7687	42.9428	30.7364	8.72347	7.77478	11.2254	6.54214	NA	ncRNA
BGLB036263	Bg36263	NA		ncRNA	NA	1.00837	73.9742	86.8334	111.146	82.4294	31.1552	53.7756	47.9633	42.5239	NA	ncRNA
BGLB038480	Bg38480	NA		ncRNA	NA	3.49039	11.3806	27.2164	18.9454	1.39711	0	3.88739	0	0	NA	ncRNA
BGLB025874	Bg25874	NA		ncRNA	NA	1.99203	25.6064	57.0249	71.9924	19.5595	6.85415	19.437	9.18445	7.19635	NA	ncRNA
BGLB030259	Bg30259	NA		ncRNA	NA	1.09938	732.629	876.11	833.596	723.702	352.054	417.247	332.681	374.865	NA	ncRNA
BGLB019941	Bg19941	NA		ncRNA	NA	4.47949	32.7193	108.866	82.0966	41.9132	0.623105	3.23949	2.04099	4.5795	NA	ncRNA
BGLB023970	Bg23970	NA		ncRNA	NA	1.59556	283.093	80.3533	218.503	297.584	46.7328	97.1848	82.6601	63.4587	NA	ncRNA
BGLB033890	Bg33890	NA		ncRNA	NA	7.42812	190.626	0	64.4143	0	0	0	0	0	NA	ncRNA
BGLB034739	Bg34739	NA		ncRNA	NA	2.202	15.6484	5.18408	8.84117	5.58843	0	4.53529	0	1.96264	NA	ncRNA
BGLB029386	Bg29386	NA		ncRNA	NA	4.06478	7.1129	34.9926	32.8386	13.9711	0	1.2958	0	2.61686	NA	ncRNA
BGLB038943	Bg38943	NA		ncRNA	NA	1.06159	109.539	106.274	203.347	107.577	64.8029	62.1983	50.0042	74.5804	NA	ncRNA
BGLB028482	Bg28482	NA		ncRNA	NA	3.15145	5.69032	20.7363	7.57815	4.19132	0	0.647899	1.02049	1.30843	NA	ncRNA
BGLB019688	Bg19688	NA		ncRNA	NA	1.45601	916.142	1007.01	1011.68	730.687	283.513	265.638	518.411	267.573	NA	ncRNA
BGLB024813	Bg24813	NA		ncRNA	NA	3.61254	27.029	5.18408	30.3126	2.79422	0.623105	0	2.04099	1.30843	NA	ncRNA
BGLB020807	Bg20807	NA		ncRNA	NA	3.87373	2.84516	6.4801	16.4193	4.19132	0	0	0	0.654214	NA	ncRNA
BGLB021549	Bg21549	NA		ncRNA	NA	2.58509	22.7613	14.2562	10.1042	32.1335	1.86931	8.42268	1.02049	0.654214	NA	ncRNA
BGLB020594	Bg20594	NA		ncRNA	NA	2.78722	28.4516	10.3682	35.3647	44.7074	2.49242	1.9437	10.2049	1.30843	NA	ncRNA
BGLB039497	Bg39497	NA		ncRNA	NA	2.42561	32.7193	49.2488	80.8336	36.3248	4.36173	9.71848	13.2664	8.50478	NA	ncRNA
BGLB023685	Bg23685	NA		ncRNA	NA	3.1802	62.5935	58.3209	26.5235	9.77975	0	12.958	3.06148	0	NA	ncRNA
BGLB034175	Bg34175	NA		ncRNA	NA	1.26098	109.539	89.4254	149.037	108.974	41.748	64.142	38.7788	45.1408	NA	ncRNA
BGLB029800	Bg29800	NA		ncRNA	NA	2.57002	2.84516	11.6642	10.1042	4.19132	0	2.59159	1.02049	0	NA	ncRNA
BGLB032635	Bg32635	NA		ncRNA	NA	2.26763	5.69032	1.29602	11.3672	6.98554	0	0	4.08198	0	NA	ncRNA
BGLB030151	Bg30151	NA		ncRNA	NA	3.13078	142.258	0	2.52605	0	0	1.9437	13.2664	0	NA	ncRNA
BGLB038050	Bg38050	NA		ncRNA	NA	1.27305	79.6645	99.7936	112.409	100.592	41.1249	48.5924	46.9428	24.8601	NA	ncRNA
BGLB038017	Bg38017	NA		ncRNA	NA	2.64081	8.53548	28.5125	20.2084	1.39711	0	6.47899	1.02049	0.654214	NA	ncRNA
BGLB021050	Bg21050	NA		ncRNA	NA	1.04336	81.0871	97.2016	93.4638	43.3103	26.7935	44.0571	45.9223	35.3275	NA	ncRNA
BGLB027618	Bg27618	NA		ncRNA	NA	2.37685	4.26774	10.3682	7.57815	2.79422	0	2.59159	1.02049	0	NA	ncRNA
BGLB038248	Bg38248	NA		ncRNA	NA	3.13695	1.42258	14.2562	8.84117	4.19132	0	1.9437	0	0	NA	ncRNA
BGLB038788	Bg38788	NA		ncRNA	NA	1.92951	21.3387	12.9602	7.57815	6.98554	1.24621	6.47899	2.04099	1.96264	NA	ncRNA
BGLB024096	Bg24096	NA		ncRNA	NA	1.69639	103.848	46.6568	107.357	37.7219	0	21.3807	36.7378	32.0565	NA	ncRNA
BGLB023066	Bg23066	NA		ncRNA	NA	1.44382	358.49	386.214	423.113	488.988	132.098	158.735	169.402	147.852	NA	ncRNA
BGLB031716	Bg31716	NA		ncRNA	NA	1.55233	75.3967	44.0647	68.2033	57.2814	31.7783	11.6622	21.4304	17.6638	NA	ncRNA
BGLB035240	Bg35240	NA		ncRNA	NA	1.02884	1162.25	603.946	1545.94	1018.49	528.393	643.363	452.079	497.857	NA	ncRNA
BGLB031931	Bg31931	NA		ncRNA	NA	2.93059	1.42258	14.2562	17.6823	1.39711	0	0.647899	0	2.61686	NA	ncRNA
BGLB028075	Bg28075	NA		ncRNA	NA	3.59846	4.26774	22.0324	17.6823	4.19132	0	0.647899	0	1.96264	NA	ncRNA
BGLB032620	Bg32620	NA		ncRNA	NA	1.2825	291.629	123.122	167.982	326.923	51.7177	112.086	100.008	109.254	NA	ncRNA
BGLB026451	Bg26451	NA		ncRNA	NA	3.37246	15.6484	2.59204	12.6302	9.77975	0.623105	0.647899	0	1.30843	NA	ncRNA
BGLB032981	Bg32981	NA		ncRNA	NA	2.65105	39.8322	25.9204	66.9403	79.6351	2.49242	14.2538	11.2254	4.5795	NA	ncRNA
BGLB033334	Bg33334	NA		ncRNA	NA	1.96922	11.3806	16.8483	20.2084	30.7364	4.98484	5.83109	3.06148	5.23371	NA	ncRNA
BGLB034642	Bg34642	NA		ncRNA	NA	3.37343	32.7193	101.09	106.094	9.77975	1.24621	9.07058	0	12.4301	NA	ncRNA
BGLB030702	Bg30702	NA		ncRNA	NA	2.25328	5.69032	11.6642	1.26302	5.58843	0	2.59159	0	1.30843	NA	ncRNA
BGLB025601	Bg25601	NA		ncRNA	NA	2.19185	130.877	73.8732	175.56	297.584	24.9242	42.7613	52.0452	27.477	NA	ncRNA
BGLB020778	Bg20778	NA		ncRNA	NA	3.73345	17.071	54.4329	53.047	11.1769	0	4.53529	1.02049	3.27107	NA	ncRNA
BGLB030788	Bg30788	NA		ncRNA	NA	3.1309	4.26774	117.938	1.26302	8.38265	0	3.23949	9.18445	1.30843	NA	ncRNA
BGLB037194	Bg37194	NA		ncRNA	NA	1.03533	108.116	77.7613	125.039	164.859	61.0643	53.1277	53.0657	64.113	NA	ncRNA
BGLB034972	Bg34972	NA		ncRNA	NA	1.83716	28.4516	1.29602	25.2605	36.3248	4.98484	7.12688	7.14346	5.23371	NA	ncRNA
BGLB027878	Bg27878	NA		ncRNA	NA	2.2951	14.2258	2.59204	10.1042	11.1769	0.623105	1.2958	2.04099	2.61686	NA	ncRNA
BGLB023663	Bg23663	NA		ncRNA	NA	1.04784	113.806	117.938	161.667	163.462	60.4412	71.9167	80.6191	55.6082	NA	ncRNA
BGLB035531	Bg35531	NA	non translating CDS	non translating CDS	NA	3.69907	22.7613	72.5772	53.047	8.38265	1.24621	7.77478	1.02049	0.654214	NA	non translating CDS
BGLB015681	Bg15681	NA	pre miRNA/mir-241/microRNA mir-241	pre miRNA/mir-241/microRNA mir-241	NA	2.44909	49.7903	6.4801	6.31512	8.38265	1.24621	1.2958	2.04099	7.19635	NA	pre miRNA/mir-241/microRNA mir-241
BGLB015965	Bg15965	NA	pre miRNA/mir-286/microRNA mir-286	pre miRNA/mir-286/microRNA mir-286	NA	2.49684	0	0	32.8386	41.9132	2.49242	0	1.02049	8.50478	NA	pre miRNA/mir-286/microRNA mir-286
BGLB015380	Bg15380	NA	pre miRNA/MIR158/microRNA MIR158	pre miRNA/MIR158/microRNA MIR158	NA	3.65503	216.232	0	94.7269	176.036	19.9393	0	17.3484	0	NA	pre miRNA/MIR158/microRNA MIR158
BGLB022758	Bg22758	NA	protein coding	mRNA	NA	2.81424	14.2258	64.801	55.5731	1.39711	0	5.18319	3.06148	9.81321	NA	mRNA
BGLB008883	Bg8883	NA		mRNA	NA	2.95017	5.69032	10.3682	16.4193	18.1624	0.623105	2.59159	2.04099	0	NA	mRNA
BGLB000642	Bg642	NA		mRNA	NA	1.1074	354.222	356.406	299.337	385.602	121.505	156.144	161.238	208.04	NA	mRNA
BGLB001233	Bg1233	NA		mRNA	NA	1.63641	15.6484	23.3284	31.5756	25.1479	1.86931	4.53529	12.2459	11.1216	NA	mRNA
BGLB001295	Bg1295	NA		mRNA	NA	5.66926	180.668	42.7687	180.613	377.219	1.24621	1.9437	6.12297	4.5795	Quinoprotein amine dehydrogenase, beta chain-like__IPR011044	mRNA
BGLB023936	Bg23936	NA		mRNA	NA	1.46021	166.442	92.0175	80.8336	136.917	27.4166	37.5781	46.9428	60.1877	Mucin-like domain__IPR032059	mRNA
BGLB038134	Bg38134	NA		mRNA	NA	2.43937	88.2	28.5125	54.3101	4.19132	10.5928	15.5496	1.02049	3.92528	NA	mRNA
BGLB036886	Bg36886	NA		mRNA	NA	2.77364	32.7193	60.913	30.3126	25.1479	0	6.47899	8.16396	5.88792	NA	mRNA
BGLB020387	Bg20387	NA		mRNA	NA	4.44282	8.53548	37.5846	20.2084	6.98554	0	1.2958	0	0.654214	NA	mRNA
BGLB017095	Bg17095	NA		mRNA	NA	1.1385	310.122	256.612	303.126	264.053	97.2043	171.693	111.234	134.114	NA	mRNA
BGLB023762	Bg23762	NA		mRNA	NA	3.04155	1.42258	44.0647	30.3126	0	0	3.23949	2.04099	2.61686	NA	mRNA
BGLB008661	Bg8661	NA		mRNA	NA	1.4213	25.6064	57.0249	35.3647	11.1769	9.96967	14.9017	13.2664	9.15899	NA	mRNA
BGLB000214	Bg214	NA		mRNA	NA	4.08012	68.2838	104.978	41.6798	208.169	2.49242	12.958	8.16396	0	NA	mRNA
BGLB029604	Bg29604	NA		mRNA	NA	3.53745	130.877	677.819	577.202	46.1046	0	86.1705	12.2459	23.5517	NA	mRNA
BGLB031718	Bg31718	NA		mRNA	NA	2.80032	8.53548	0	3.78907	5.58843	0	1.2958	0	0	NA	mRNA
BGLB029250	Bg29250	NA		mRNA	NA	2.47267	4.26774	11.6642	13.8933	5.58843	1.24621	1.2958	0	2.61686	NA	mRNA
BGLB038474	Bg38474	NA		mRNA	NA	3.40859	22.7613	164.595	159.141	20.9566	0	19.437	2.04099	11.7758	NA	mRNA
BGLB003011	Bg3011	NA	pseudogene	pseudogenic_transcript	NA	1.3496	78.2419	15.5523	66.9403	55.8843	15.5776	31.0991	20.4099	17.0096	NA	pseudogenic_transcript
BGLB017123	Bg17123	NA		pseudogenic_transcript	NA	2.74702	14.2258	24.6244	21.4714	6.98554	1.24621	5.18319	1.02049	1.30843	NA	pseudogenic_transcript
BGLB014369	Bg14369	NA		pseudogenic_transcript	NA	2.86068	2.84516	16.8483	7.57815	5.58843	0	3.23949	0	0	NA	pseudogenic_transcript
BGLB005884	Bg5884	NA		pseudogenic_transcript	NA	2.89329	8.53548	12.9602	10.1042	0	0	1.9437	1.02049	0	NA	pseudogenic_transcript
BGLB006445	Bg6445	NA		pseudogenic_transcript	NA	3.40765	12.8032	99.7936	84.6227	13.9711	0	13.6059	1.02049	3.92528	NA	pseudogenic_transcript
BGLB038867	Bg38867	NA		pseudogenic_transcript	NA	1.09476	95.3129	89.4254	101.042	124.343	41.1249	63.4941	40.8198	45.795	NA	pseudogenic_transcript
BGLB000322	Bg322	NA	snoRNA/U8/U8 small nucleolar RNA	snoRNA/U8/U8 small nucleolar RNA	NA	2.72799	7.1129	2.59204	8.84117	2.79422	0	0.647899	0	1.30843	NA	snoRNA/U8/U8 small nucleolar RNA
BGLB025669	Bg25669	uncharacterized protein LOC106056558 isoform X1	uncharacterized protein	ABC transporter A	NA	3.63368	15.6484	46.6568	20.2084	8.38265	0	1.2958	2.04099	2.61686	ABC transporter A__IPR026082	mRNA
BGLB000001	Bg1	uncharacterized protein LOC106074136		Biomphalysin 19	NA	4.00124	5.69032	20.7363	13.8933	2.79422	0	1.2958	0	0	Aerolysin__IPR005830	mRNA
BGLB034961	Bg34961	uncharacterized protein LOC106066453		Aminotransferase class V domain|Pyridoxal phosphate-dependent transferase, major domain|Pyridoxal phosphate-dependent transferase	NA	3.12943	11.3806	82.9453	68.2033	4.19132	0.623105	5.83109	4.08198	7.19635	Aminotransferase class V domain|Pyridoxal phosphate-dependent transferase, major domain|Pyridoxal phosphate-dependent transferase__IPR000192|IPR015421|IPR015424	mRNA
BGLB035895	Bg35895	uncharacterized protein LOC106051308		Ankyrin repeat-containing domain|Ankyrin repeat-containing domain superfamily	NA	2.56238	184.935	581.913	550.679	131.328	52.9639	88.1142	40.8198	62.1503	Ankyrin repeat-containing domain|Ankyrin repeat-containing domain superfamily__IPR020683|IPR036770	mRNA
BGLB039889	Bg39889	uncharacterized protein LOC106068559 isoform X1		Ankyrin repeat-containing domain|Ankyrin repeat-containing domain superfamily	NA	1.34539	18.4935	20.7363	30.3126	8.38265	8.10036	8.42268	4.08198	9.15899	Ankyrin repeat-containing domain|Ankyrin repeat-containing domain superfamily__IPR020683|IPR036770	mRNA
BGLB010200	Bg10200	uncharacterized protein LOC106073335		Anti-proliferative protein|BTG-like domain superfamily	NA	1.57899	25.6064	37.5846	44.2059	25.1479	16.8238	9.07058	12.2459	5.23371	Anti-proliferative protein|BTG-like domain superfamily__IPR002087|IPR036054	mRNA
BGLB001871	Bg1871	uncharacterized protein LOC106052205		AP endonuclease 2|Xylose isomerase-like, TIM barrel domain|AP endonuclease 2, zinc binding site|Xylose isomerase-like superfamily	NA	1.81887	162.174	387.51	464.793	162.064	61.6874	115.974	77.5576	77.1972	AP endonuclease 2|Xylose isomerase-like, TIM barrel domain|AP endonuclease 2, zinc binding site|Xylose isomerase-like superfamily__IPR001719|IPR013022|IPR018246|IPR036237	mRNA
BGLB031973	Bg31973	uncharacterized protein LOC106068523		Armadillo-type fold	NA	1.05869	322.926	208.659	343.543	335.306	137.706	203.44	137.767	101.403	Armadillo-type fold__IPR016024	mRNA
BGLB026677	Bg26677	uncharacterized protein LOC106074410		Asteroid|PIN-like domain superfamily	NA	1.12614	92.4677	165.891	132.618	55.8843	57.9487	50.5361	48.9838	46.4492	Asteroid|PIN-like domain superfamily__IPR026832|IPR029060	mRNA
BGLB032289	Bg32289	uncharacterized protein LOC106068331 isoform X1		BTB/Kelch-associated	NA	2.91727	69.7064	173.667	142.722	26.545	2.49242	24.6201	18.3689	7.85057	BTB/Kelch-associated__IPR011705	mRNA
BGLB023564	Bg23564	uncharacterized protein LOC106050455		BTB/POZ domain|SKP1/BTB/POZ domain superfamily|BTB/Kelch-associated	NA	3.2794	49.7903	212.547	142.722	16.7653	0	29.1554	5.10247	7.85057	BTB/POZ domain|SKP1/BTB/POZ domain superfamily|BTB/Kelch-associated__IPR000210|IPR011333|IPR011705	mRNA
BGLB035264	Bg35264	uncharacterized protein LOC106072249		BTB/POZ domain|SKP1/BTB/POZ domain superfamily|BTB/Kelch-associated	NA	3.17895	21.3387	211.251	180.613	13.9711	1.24621	34.3386	3.06148	7.19635	BTB/POZ domain|SKP1/BTB/POZ domain superfamily|BTB/Kelch-associated__IPR000210|IPR011333|IPR011705	mRNA
BGLB023759	Bg23759	uncharacterized protein LOC106077200		BTB/POZ domain|SKP1/BTB/POZ domain superfamily|BTB/Kelch-associated	NA	2.98237	14.2258	79.0573	221.029	19.5595	4.36173	21.3807	4.08198	11.1216	BTB/POZ domain|SKP1/BTB/POZ domain superfamily|BTB/Kelch-associated__IPR000210|IPR011333|IPR011705	mRNA
BGLB013155	Bg13155	uncharacterized protein LOC106051175		C-type lectin fold	NA	3.6185	31.2968	92.0175	60.6252	19.5595	2.49242	9.07058	1.02049	2.61686	C-type lectin fold__IPR016187	mRNA
BGLB036667	Bg36667	uncharacterized protein LOC106055845 isoform X1		C-type lectin-like/link domain superfamily|C-type lectin fold	NA	2.06163	52.6355	81.6493	98.5159	39.119	18.07	25.9159	10.2049	9.81321	C-type lectin-like/link domain superfamily|C-type lectin fold__IPR016186|IPR016187	mRNA
BGLB001342	Bg1342	uncharacterized protein LOC106054900		C-type lectin-like/link domain superfamily|C-type lectin fold|C-type lectin, conserved site	NA	3.07943	1.42258	15.5523	3.78907	1.39711	0	0	0	1.30843	C-type lectin-like/link domain superfamily|C-type lectin fold|C-type lectin, conserved site__IPR016186|IPR016187|IPR018378	mRNA
BGLB039813	Bg39813	uncharacterized protein LOC106054012		C-type lectin-like|C-type lectin-like/link domain superfamily|C-type lectin fold	NA	2.00077	136.568	23.3284	89.6748	74.0467	11.839	32.3949	13.2664	22.2433	C-type lectin-like|C-type lectin-like/link domain superfamily|C-type lectin fold__IPR001304|IPR016186|IPR016187	mRNA
BGLB037386	Bg37386	uncharacterized protein LOC106057839		C-type lectin-like|C-type lectin-like/link domain superfamily|C-type lectin fold	NA	4.70363	389.787	572.841	942.216	915.106	0	5.83109	22.4509	78.5057	C-type lectin-like|C-type lectin-like/link domain superfamily|C-type lectin fold__IPR001304|IPR016186|IPR016187	mRNA
BGLB021452	Bg21452	uncharacterized protein LOC106059756		C-type lectin-like|C-type lectin-like/link domain superfamily|C-type lectin fold	NA	3.14729	18.4935	80.3533	47.9949	15.3682	0	10.3664	2.04099	4.5795	C-type lectin-like|C-type lectin-like/link domain superfamily|C-type lectin fold__IPR001304|IPR016186|IPR016187	mRNA
BGLB025911	Bg25911	uncharacterized protein LOC106070445		C-type lectin-like|C-type lectin-like/link domain superfamily|C-type lectin fold	NA	3.47043	15.6484	58.3209	36.6277	16.7653	0	4.53529	1.02049	4.5795	C-type lectin-like|C-type lectin-like/link domain superfamily|C-type lectin fold__IPR001304|IPR016186|IPR016187	mRNA
BGLB036821	Bg36821	uncharacterized protein LOC106073194 isoform X1		C-type lectin-like|C-type lectin-like/link domain superfamily|C-type lectin fold	NA	4.11486	2.84516	0	39.1538	0	0	0	1.02049	0	C-type lectin-like|C-type lectin-like/link domain superfamily|C-type lectin fold__IPR001304|IPR016186|IPR016187	mRNA
BGLB025124	Bg25124	uncharacterized protein LOC106054899, partial		C-type lectin, conserved site	NA	2.46656	2.84516	11.6642	18.9454	5.58843	0	4.53529	0	1.30843	C-type lectin, conserved site__IPR018378	mRNA
BGLB019491	Bg19491	uncharacterized protein LOC106068741		Cadherin-like superfamily	NA	2.70528	4.26774	16.8483	13.8933	2.79422	0	4.53529	0	0	Cadherin-like superfamily__IPR015919	mRNA
BGLB034211	Bg34211	uncharacterized protein LOC106068745 isoform X1		Cadherin-like superfamily	NA	3.74963	12.8032	53.1369	47.9949	11.1769	0	0.647899	2.04099	5.23371	Cadherin-like superfamily__IPR015919	mRNA
BGLB022463	Bg22463	uncharacterized protein LOC106074105		Calycin	NA	2.08634	3185.16	2211.01	2421.22	4263.97	530.885	799.507	736.797	776.552	Calycin__IPR012674	mRNA
BGLB025858	Bg25858	uncharacterized protein LOC106074916 isoform X1		Carbohydrate binding module family 20|Immunoglobulin-like fold|Carbohydrate-binding-like fold	NA	3.50095	120.919	536.553	342.28	121.548	2.49242	57.0151	6.12297	32.0565	Carbohydrate binding module family 20|Immunoglobulin-like fold|Carbohydrate-binding-like fold__IPR002044|IPR013783|IPR013784	mRNA
BGLB028084	Bg28084	uncharacterized protein LOC106052538, partial		CARD domain|Death-like domain superfamily	NA	2.95199	5.69032	55.7289	7.57815	1.39711	0	5.18319	0	2.61686	CARD domain|Death-like domain superfamily__IPR001315|IPR011029	mRNA
BGLB030503	Bg30503	uncharacterized protein LOC106051592		Caspase recruitment domain	NA	4.01798	44.1	231.988	171.771	44.7074	0	14.9017	1.02049	13.0843	Caspase recruitment domain__IPR031964	mRNA
BGLB035079	Bg35079	uncharacterized protein LOC106065864		Caspase recruitment domain	NA	1.89065	130.877	28.5125	47.9949	88.0178	6.85415	29.8033	18.3689	23.5517	Caspase recruitment domain__IPR031964	mRNA
BGLB029722	Bg29722	uncharacterized protein LOC106063839		Cat eye syndrome critical region protein 6|CECR6/TMEM121 family	NA	2.88691	12.8032	32.4005	31.5756	5.58843	0	4.53529	2.04099	3.27107	Cat eye syndrome critical region protein 6|CECR6/TMEM121 family__IPR026624|IPR032776	mRNA
BGLB039169	Bg39169	uncharacterized protein LOC106063842		Cat eye syndrome critical region protein 6|CECR6/TMEM121 family	NA	3.14688	4.26774	36.2886	25.2605	4.19132	0	3.88739	2.04099	0.654214	Cat eye syndrome critical region protein 6|CECR6/TMEM121 family__IPR026624|IPR032776	mRNA
BGLB040310	Bg40310	uncharacterized protein LOC106051718		CD225/Dispanin family	NA	3.83024	11.3806	66.0971	44.2059	16.7653	2.49242	3.23949	0	2.61686	CD225/Dispanin family__IPR007593	mRNA
BGLB017916	Bg17916	uncharacterized protein LOC106057655		CD225/Dispanin family	NA	1.75284	11.3806	77.7613	37.8907	34.9277	8.10036	11.0143	19.3894	8.50478	CD225/Dispanin family__IPR007593	mRNA
BGLB037534	Bg37534	uncharacterized protein LOC106058890		Choline transporter-like	NA	3.68155	2.84516	16.8483	21.4714	1.39711	0	1.9437	0	0	Choline transporter-like__IPR007603	mRNA
BGLB029116	Bg29116	uncharacterized protein LOC106052713 isoform X1		Coiled-coil domain-containing protein 151	NA	3.52967	58.3258	274.756	243.764	26.545	2.49242	25.9159	6.12297	16.3553	Coiled-coil domain-containing protein 151__IPR033192	mRNA
BGLB032746	Bg32746	uncharacterized protein LOC106053156, partial		CUB domain|Low-density lipoprotein (LDL) receptor class A repeat|Low-density lipoprotein (LDL) receptor class A, conserved site|Golgin subfamily A member 6-like|Spermadhesin, CUB domain superfamily|LDL receptor-like superfamily	NA	4.3552	852.125	635.05	1092.52	957.019	0	36.2823	42.8608	92.2442	CUB domain|Low-density lipoprotein (LDL) receptor class A repeat|Low-density lipoprotein (LDL) receptor class A, conserved site|Golgin subfamily A member 6-like|Spermadhesin, CUB domain superfamily|LDL receptor-like superfamily__IPR000859|IPR002172|IPR023415|IPR026737|IPR035914|IPR036055	mRNA
BGLB030449	Bg30449	uncharacterized protein LOC106066270		CUB domain|Spermadhesin, CUB domain superfamily	NA	1.80021	28.4516	14.2562	35.3647	39.119	7.47726	6.47899	8.16396	10.4674	CUB domain|Spermadhesin, CUB domain superfamily__IPR000859|IPR035914	mRNA
BGLB027827	Bg27827	uncharacterized protein LOC106073411		CUB domain|Spermadhesin, CUB domain superfamily	NA	2.19445	7.1129	19.4403	7.57815	6.98554	0	3.23949	0	4.5795	CUB domain|Spermadhesin, CUB domain superfamily__IPR000859|IPR035914	mRNA
BGLB027057	Bg27057	uncharacterized protein LOC106051527		Cyclic nucleotide-binding domain|RmlC-like jelly roll fold|Cyclic nucleotide-binding, conserved site|Cyclic nucleotide-binding-like	NA	2.82203	39.8322	137.378	94.7269	12.574	9.34657	14.9017	8.16396	6.54214	Cyclic nucleotide-binding domain|RmlC-like jelly roll fold|Cyclic nucleotide-binding, conserved site|Cyclic nucleotide-binding-like__IPR000595|IPR014710|IPR018488|IPR018490	mRNA
BGLB034584	Bg34584	uncharacterized protein LOC106055350		Cystine-knot cytokine	NA	1.91039	72.5516	38.8806	42.9428	46.1046	8.10036	16.8454	12.2459	15.0469	Cystine-knot cytokine__IPR029034	mRNA
BGLB029366	Bg29366	uncharacterized protein LOC106078581		Cytochrome c oxidase subunit VIIc|Cytochrome c oxidase subunit VIIc superfamily	NA	1.76492	291.629	482.12	512.788	159.27	14.9545	156.791	113.275	139.348	Cytochrome c oxidase subunit VIIc|Cytochrome c oxidase subunit VIIc superfamily__IPR004202|IPR036636	mRNA
BGLB037643	Bg37643	uncharacterized protein LOC106061923		DDE superfamily endonuclease domain|HTH CenpB-type DNA-binding domain|DNA binding HTH domain, Psq-type|Homeobox-like domain superfamily	NA	1.03066	64.0161	75.1692	99.779	99.1947	24.9242	51.184	42.8608	45.795	DDE superfamily endonuclease domain|HTH CenpB-type DNA-binding domain|DNA binding HTH domain, Psq-type|Homeobox-like domain superfamily__IPR004875|IPR006600|IPR007889|IPR009057	mRNA
BGLB017333	Bg17333	uncharacterized protein LOC106062687 isoform X1		DDE superfamily endonuclease domain|HTH CenpB-type DNA-binding domain|DNA binding HTH domain, Psq-type|Homeobox-like domain superfamily	NA	1.06178	122.342	86.8334	147.774	169.05	49.2253	66.0856	63.2707	72.6177	DDE superfamily endonuclease domain|HTH CenpB-type DNA-binding domain|DNA binding HTH domain, Psq-type|Homeobox-like domain superfamily__IPR004875|IPR006600|IPR007889|IPR009057	mRNA
BGLB027654	Bg27654	uncharacterized protein LOC106071416		Death domain	NA	1.89541	34.1419	77.7613	64.4143	22.3537	4.36173	14.9017	17.3484	15.7011	Death domain__IPR000488	mRNA
BGLB024562	Bg24562	uncharacterized protein LOC106077253		Death domain|Death-like domain superfamily	NA	2.01317	1583.33	839.822	1615.41	899.737	140.822	416.599	310.23	354.584	Death domain|Death-like domain superfamily__IPR000488|IPR011029	mRNA
BGLB031220	Bg31220	uncharacterized protein LOC106079029		Domain of unknown function DUF3883	NA	2.72369	46.9451	147.746	125.039	46.1046	5.60794	22.0285	8.16396	18.318	Domain of unknown function DUF3883__IPR024975	mRNA
BGLB031073	Bg31073	uncharacterized protein LOC106055457		Domain of unknown function DUF4477	NA	1.0289	72.5516	62.209	97.2529	108.974	36.7632	34.3386	35.7173	59.5335	Domain of unknown function DUF4477__IPR027951	mRNA
BGLB018923	Bg18923	uncharacterized protein LOC106069760		Domain of unknown function DUF547	NA	1.4745	54.058	120.53	71.9924	30.7364	28.6628	24.6201	19.3894	26.1686	Domain of unknown function DUF547__IPR006869	mRNA
BGLB012625	Bg12625	uncharacterized protein LOC106080150		Dpy-30 motif|Sdc1/DPY30	NA	3.50166	5.69032	23.3284	17.6823	5.58843	0	1.2958	0	1.96264	Dpy-30 motif|Sdc1/DPY30__IPR007858|IPR037856	mRNA
BGLB004653	Bg4653	uncharacterized protein LOC106059649		Dynein heavy chain	NA	3.47289	49.7903	425.095	396.59	33.5306	6.85415	45.3529	12.2459	15.7011	Dynein heavy chain__IPR026983	mRNA
BGLB026178	Bg26178	uncharacterized protein LOC106062242		Dynein heavy chain, domain-1	NA	4.31238	0	25.9204	25.2605	2.79422	0	0.647899	0	0.654214	Dynein heavy chain, domain-1__IPR013594	mRNA
BGLB039251	Bg39251	uncharacterized protein LOC106053393, partial		EF-Hand 1, calcium-binding site	NA	3.18146	1.42258	16.8483	10.1042	1.39711	0	0.647899	0	1.30843	EF-Hand 1, calcium-binding site__IPR018247	mRNA
BGLB026630	Bg26630	uncharacterized protein LOC106061288 isoform X1		EF-hand domain pair	NA	3.94958	62.5935	273.46	185.665	57.2814	1.24621	15.5496	8.16396	11.1216	EF-hand domain pair__IPR011992	mRNA
BGLB030811	Bg30811	uncharacterized protein LOC106060149		EF-hand domain pair|Recoverin family	NA	3.13378	17.071	77.7613	58.0991	16.7653	0	9.71848	3.06148	5.23371	EF-hand domain pair|Recoverin family__IPR011992|IPR028846	mRNA
BGLB023903	Bg23903	uncharacterized protein LOC106078881		EGF-like domain	NA	3.57711	419.661	2227.86	1833.91	286.407	13.7083	246.849	38.7788	98.7863	EGF-like domain__IPR000742	mRNA
BGLB027954	Bg27954	uncharacterized protein LOC106061757		EGF-like domain|Fucolectin tachylectin-4 pentraxin-1|Galactose-binding-like domain superfamily	NA	2.17163	75.3967	106.274	83.3596	44.7074	15.5776	27.8596	7.14346	17.0096	EGF-like domain|Fucolectin tachylectin-4 pentraxin-1|Galactose-binding-like domain superfamily__IPR000742|IPR006585|IPR008979	mRNA
BGLB037146	Bg37146	uncharacterized protein LOC106051822		EGF-type aspartate/asparagine hydroxylation site|Sushi/SCR/CCP domain|EGF-like domain|Thrombospondin type-1 (TSP1) repeat|EGF-like calcium-binding domain|HYR domain|Growth factor receptor cysteine-rich domain superfamily|Tyrosine-protein kinase ephrin type A/B receptor-like	NA	3.41778	9.95806	71.2812	34.1017	4.19132	0	5.83109	2.04099	1.96264	EGF-type aspartate/asparagine hydroxylation site|Sushi/SCR/CCP domain|EGF-like domain|Thrombospondin type-1 (TSP1) repeat|EGF-like calcium-binding domain|HYR domain|Growth factor receptor cysteine-rich domain superfamily|Tyrosine-protein kinase ephrin type A/B receptor-like|EGF-like, conserved site|Concanavalin A-like lectin/glucanase domain superfamily|EGF-like calcium-binding, conserved site|Su…	mRNA
BGLB025807	Bg25807	uncharacterized protein LOC106054010		Ependymin	NA	2.15464	83.9322	42.7687	42.9428	72.6496	13.0852	4.53529	8.16396	27.477	Ependymin__IPR001299	mRNA
BGLB029981	Bg29981	uncharacterized protein LOC106056733		F-box domain|F-box-like domain superfamily	NA	3.42182	31.2968	114.05	107.357	30.7364	1.24621	14.9017	3.06148	5.88792	F-box domain|F-box-like domain superfamily__IPR001810|IPR036047	mRNA
BGLB032104	Bg32104	uncharacterized protein LOC106054761		F-box domain|Leucine-rich repeat domain superfamily|F-box-like domain superfamily	NA	3.4724	41.2548	124.418	117.461	15.3682	0	13.6059	4.08198	7.85057	F-box domain|Leucine-rich repeat domain superfamily|F-box-like domain superfamily__IPR001810|IPR032675|IPR036047	mRNA
BGLB020756	Bg20756	uncharacterized protein LOC106054763		F-box domain|Leucine-rich repeat domain superfamily|F-box-like domain superfamily	NA	5.18866	2.84516	97.2016	58.0991	2.79422	0	1.9437	1.02049	0	F-box domain|Leucine-rich repeat domain superfamily|F-box-like domain superfamily__IPR001810|IPR032675|IPR036047	mRNA
BGLB035570	Bg35570	uncharacterized protein LOC106054764		F-box domain|Leucine-rich repeat domain superfamily|F-box-like domain superfamily	NA	3.69709	78.2419	305.861	189.454	40.5161	1.24621	29.1554	5.10247	10.4674	F-box domain|Leucine-rich repeat domain superfamily|F-box-like domain superfamily__IPR001810|IPR032675|IPR036047	mRNA
BGLB023264	Bg23264	uncharacterized protein LOC106054766		F-box domain|Leucine-rich repeat domain superfamily|F-box-like domain superfamily	NA	3.28026	8.53548	41.4727	58.0991	2.79422	0.623105	7.12688	1.02049	1.30843	F-box domain|Leucine-rich repeat domain superfamily|F-box-like domain superfamily__IPR001810|IPR032675|IPR036047	mRNA
BGLB021683	Bg21683	uncharacterized protein LOC106061639		F-box domain|Leucine-rich repeat domain superfamily|F-box-like domain superfamily	NA	4.82238	36.9871	177.555	109.883	19.5595	1.24621	5.18319	1.02049	3.27107	F-box domain|Leucine-rich repeat domain superfamily|F-box-like domain superfamily__IPR001810|IPR032675|IPR036047	mRNA
BGLB031118	Bg31118	uncharacterized protein LOC106061641		F-box domain|Leucine-rich repeat domain superfamily|F-box-like domain superfamily	NA	3.18424	12.8032	95.9056	51.784	9.77975	0.623105	9.71848	5.10247	1.96264	F-box domain|Leucine-rich repeat domain superfamily|F-box-like domain superfamily__IPR001810|IPR032675|IPR036047	mRNA
BGLB021260	Bg21260	uncharacterized protein LOC106052814 isoform X1		Fanconi Anaemia group E protein, C-terminal|Fanconi anemia group E protein	NA	2.40847	9.95806	22.0324	23.9975	8.38265	3.11552	5.18319	0	2.61686	Fanconi Anaemia group E protein, C-terminal|Fanconi anemia group E protein__IPR021025|IPR039685	mRNA
BGLB029355	Bg29355	uncharacterized protein LOC106070628		Fibronectin type III superfamily	NA	3.58088	18.4935	199.587	149.037	15.3682	0	23.3243	2.04099	5.23371	Fibronectin type III superfamily__IPR036116	mRNA
BGLB037567	Bg37567	uncharacterized protein LOC106079931		Fibronectin type III|Immunoglobulin-like fold|Fibronectin type III superfamily	NA	4.49114	17.071	73.8732	46.7319	19.5595	0	3.23949	1.02049	1.30843	Fibronectin type III|Immunoglobulin-like fold|Fibronectin type III superfamily__IPR003961|IPR013783|IPR036116	mRNA
BGLB029025	Bg29025	uncharacterized protein LOC106052303		Fucolectin tachylectin-4 pentraxin-1|Galactose-binding-like domain superfamily	NA	1.71564	95.3129	104.978	195.769	191.404	39.8787	79.0436	9.18445	49.7203	Fucolectin tachylectin-4 pentraxin-1|Galactose-binding-like domain superfamily__IPR006585|IPR008979	mRNA
BGLB030790	Bg30790	uncharacterized protein LOC106057432		G protein-coupled receptor, rhodopsin-like|GPCR, rhodopsin-like, 7TM	NA	3.27641	7.1129	18.1443	21.4714	1.39711	0	0.647899	1.02049	1.96264	G protein-coupled receptor, rhodopsin-like|GPCR, rhodopsin-like, 7TM__IPR000276|IPR017452	mRNA
BGLB025847	Bg25847	uncharacterized protein LOC106057711 isoform X1		G protein-coupled receptor, rhodopsin-like|GPCR, rhodopsin-like, 7TM	NA	3.10972	39.8322	151.634	79.5706	34.9277	0	12.958	6.12297	15.0469	G protein-coupled receptor, rhodopsin-like|GPCR, rhodopsin-like, 7TM__IPR000276|IPR017452	mRNA
BGLB029427	Bg29427	uncharacterized protein LOC106058287, partial		G protein-coupled receptor, rhodopsin-like|GPCR, rhodopsin-like, 7TM	NA	1.48869	325.771	82.9453	377.644	391.19	74.1495	115.974	124.5	104.02	G protein-coupled receptor, rhodopsin-like|GPCR, rhodopsin-like, 7TM__IPR000276|IPR017452	mRNA
BGLB030107	Bg30107	uncharacterized protein LOC106068899		Galactose oxidase/kelch, beta-propeller	NA	3.62254	99.5806	393.99	281.655	88.0178	1.24621	31.0991	10.2049	26.1686	Galactose oxidase/kelch, beta-propeller__IPR011043	mRNA
BGLB036217	Bg36217	uncharacterized protein LOC106069287		Galactose oxidase/kelch, beta-propeller	NA	3.80909	82.5096	260.5	226.081	54.4872	1.24621	25.268	6.12297	10.4674	Galactose oxidase/kelch, beta-propeller__IPR011043	mRNA
BGLB031166	Bg31166	uncharacterized protein LOC106076561 isoform X1		Galactose oxidase/kelch, beta-propeller	NA	3.89683	49.7903	138.674	128.829	18.1624	0	17.4933	1.02049	2.61686	Galactose oxidase/kelch, beta-propeller__IPR011043	mRNA
BGLB026936	Bg26936	uncharacterized protein LOC106069285		Galactose oxidase/kelch, beta-propeller|BTB/Kelch-associated	NA	3.83964	11.3806	19.4403	36.6277	4.19132	0	1.9437	1.02049	0.654214	Galactose oxidase/kelch, beta-propeller|BTB/Kelch-associated__IPR011043|IPR011705	mRNA
BGLB027755	Bg27755	uncharacterized protein LOC106056038		Galactose-binding-like domain superfamily	NA	3.05853	28.4516	72.5772	85.8857	22.3537	1.24621	12.958	3.06148	6.54214	Galactose-binding-like domain superfamily__IPR008979	mRNA
BGLB035012	Bg35012	uncharacterized protein LOC106056041		Galactose-binding-like domain superfamily	NA	3.87975	1.42258	14.2562	10.1042	4.19132	0	0.647899	0	0	Galactose-binding-like domain superfamily__IPR008979	mRNA
BGLB022675	Bg22675	uncharacterized protein LOC106057275		Galactose-binding-like domain superfamily	NA	3.54762	17.071	121.826	64.4143	11.1769	0	11.0143	2.04099	3.92528	Galactose-binding-like domain superfamily__IPR008979	mRNA
BGLB039765	Bg39765	uncharacterized protein LOC106058840		Galactose-binding-like domain superfamily	NA	3.77365	5.69032	24.6244	13.8933	9.77975	0.623105	1.9437	0	0	Galactose-binding-like domain superfamily__IPR008979	mRNA
BGLB027807	Bg27807	uncharacterized protein LOC106058841		Galactose-binding-like domain superfamily	NA	3.5806	14.2258	14.2562	26.5235	1.39711	0	0	2.04099	1.30843	Galactose-binding-like domain superfamily__IPR008979	mRNA
BGLB018039	Bg18039	uncharacterized protein LOC106061334		Galactose-binding-like domain superfamily	NA	1.11629	22.7613	20.7363	39.1538	53.0901	9.96967	12.958	24.4919	14.3927	Galactose-binding-like domain superfamily__IPR008979	mRNA
BGLB039529	Bg39529	uncharacterized protein LOC106061385		Galactose-binding-like domain superfamily	NA	3.56862	39.8322	151.634	123.776	34.9277	0.623105	11.0143	4.08198	12.4301	Galactose-binding-like domain superfamily__IPR008979	mRNA
BGLB025344	Bg25344	uncharacterized protein LOC106063691		Galactose-binding-like domain superfamily	NA	3.31359	4.26774	12.9602	7.57815	1.39711	0	1.2958	0	0	Galactose-binding-like domain superfamily__IPR008979	mRNA
BGLB028254	Bg28254	uncharacterized protein LOC106063692		Galactose-binding-like domain superfamily	NA	3.21609	8.53548	36.2886	22.7344	2.79422	0	1.2958	1.02049	3.92528	Galactose-binding-like domain superfamily__IPR008979	mRNA
BGLB031249	Bg31249	uncharacterized protein LOC106068260		Galactose-binding-like domain superfamily	NA	2.96908	5.69032	22.0324	18.9454	4.19132	0	3.88739	0	1.30843	Galactose-binding-like domain superfamily__IPR008979	mRNA
BGLB038522	Bg38522	uncharacterized protein LOC106068371		Galactose-binding-like domain superfamily	NA	4.31497	5.69032	16.8483	18.9454	6.98554	0	0	1.02049	0	Galactose-binding-like domain superfamily__IPR008979	mRNA
BGLB009585	Bg9585	uncharacterized protein LOC106071913		Galactose-binding-like domain superfamily	NA	3.96259	24.1839	99.7936	56.8361	13.9711	1.24621	3.88739	2.04099	3.92528	Galactose-binding-like domain superfamily__IPR008979	mRNA
BGLB033395	Bg33395	uncharacterized protein LOC106051180		Globin-like superfamily|Globin/Protoglobin	NA	2.41965	25.6064	84.2414	64.4143	15.3682	1.24621	17.4933	3.06148	12.4301	Globin-like superfamily|Globin/Protoglobin__IPR009050|IPR012292	mRNA
BGLB032211	Bg32211	uncharacterized protein LOC106051185		Globin-like superfamily|Globin/Protoglobin	NA	3.72635	21.3387	112.754	128.829	37.7219	0	12.3101	5.10247	3.92528	Globin-like superfamily|Globin/Protoglobin__IPR009050|IPR012292	mRNA
BGLB029702	Bg29702	uncharacterized protein LOC106067556		Globin|Globin-like superfamily|Globin/Protoglobin	NA	2.65682	39.8322	79.0573	90.9378	19.5595	1.24621	17.4933	9.18445	7.19635	Globin|Globin-like superfamily|Globin/Protoglobin__IPR000971|IPR009050|IPR012292	mRNA
BGLB034143	Bg34143	uncharacterized protein LOC106073907		Globin|Globin-like superfamily|Globin/Protoglobin	NA	3.14037	29.8742	137.378	102.305	20.9566	1.24621	16.1975	3.06148	11.1216	Globin|Globin-like superfamily|Globin/Protoglobin__IPR000971|IPR009050|IPR012292	mRNA
BGLB027936	Bg27936	uncharacterized protein LOC106058813		Glutaredoxin|Thioredoxin-like superfamily	NA	2.83991	116.652	387.51	347.332	83.8265	6.85415	58.3109	27.5534	36.636	Glutaredoxin|Thioredoxin-like superfamily__IPR002109|IPR036249	mRNA
BGLB028164	Bg28164	uncharacterized protein LOC106080341		Glutaredoxin|Thioredoxin-like superfamily	NA	3.4361	7.1129	34.9926	46.7319	4.19132	0	3.23949	2.04099	1.96264	Glutaredoxin|Thioredoxin-like superfamily__IPR002109|IPR036249	mRNA
BGLB022761	Bg22761	uncharacterized protein LOC106058927, partial		Glycoside hydrolase superfamily	NA	2.99731	9.95806	18.1443	16.4193	0	0	1.9437	1.02049	1.30843	Glycoside hydrolase superfamily__IPR017853	mRNA
BGLB037887	Bg37887	uncharacterized protein LOC106052034		Glycosyl transferase, family 31	NA	3.55823	24.1839	141.266	94.7269	22.3537	0.623105	11.6622	5.10247	5.23371	Glycosyl transferase, family 31__IPR002659	mRNA
BGLB023813	Bg23813	uncharacterized protein LOC106077996		Glycosyltransferase family 92	NA	1.04271	335.729	231.988	418.061	345.086	150.168	185.947	179.607	129.534	Glycosyltransferase family 92__IPR008166	mRNA
BGLB037824	Bg37824	uncharacterized protein LOC106071909 isoform X1		GOLD domain superfamily	NA	3.91606	14.2258	23.3284	23.9975	13.9711	0	2.59159	1.02049	0	GOLD domain superfamily__IPR036598	mRNA
BGLB037740	Bg37740	uncharacterized protein LOC106050871, partial		GPCR, family 2, extracellular hormone receptor domain|GPCR family 2, extracellular hormone receptor domain superfamily	NA	3.51855	4.26774	25.9204	22.7344	0	0	1.2958	0	1.96264	GPCR, family 2, extracellular hormone receptor domain|GPCR family 2, extracellular hormone receptor domain superfamily__IPR001879|IPR036445	mRNA
BGLB034465	Bg34465	uncharacterized protein LOC106063444		GPCR, rhodopsin-like, 7TM	NA	3.85863	21.3387	79.0573	66.9403	23.7508	1.24621	0.647899	2.04099	7.85057	GPCR, rhodopsin-like, 7TM__IPR017452	mRNA
BGLB025867	Bg25867	uncharacterized protein LOC106066134		Growth factor receptor cysteine-rich domain superfamily|Scavenger receptor class F member 1	NA	3.06968	45.5226	196.995	142.722	36.3248	2.49242	28.5075	6.12297	11.7758	Growth factor receptor cysteine-rich domain superfamily|Scavenger receptor class F member 1__IPR009030|IPR033329	mRNA
BGLB039000	Bg39000	uncharacterized protein LOC106069108 isoform X1		Growth factor receptor cysteine-rich domain superfamily|Tyrosine-protein kinase ephrin type A/B receptor-like	NA	3.26142	31.2968	64.801	45.4689	18.1624	2.49242	4.53529	3.06148	5.23371	Growth factor receptor cysteine-rich domain superfamily|Tyrosine-protein kinase ephrin type A/B receptor-like__IPR009030|IPR011641	mRNA
BGLB026659	Bg26659	uncharacterized protein LOC106059203		High mobility group box domain|Myc-type, basic helix-loop-helix (bHLH) domain|Helix-loop-helix DNA-binding domain superfamily|High mobility group box domain superfamily	NA	1.99117	19.9161	49.2488	66.9403	11.1769	3.73863	18.1412	8.16396	5.88792	High mobility group box domain|Myc-type, basic helix-loop-helix (bHLH) domain|Helix-loop-helix DNA-binding domain superfamily|High mobility group box domain superfamily__IPR009071|IPR011598|IPR036638|IPR036910	mRNA
BGLB023563	Bg23563	uncharacterized protein LOC106052732		IgGFc-binding protein, N-terminal	NA	3.21058	2.84516	24.6244	21.4714	2.79422	0	3.23949	1.02049	0	IgGFc-binding protein, N-terminal__IPR035234	mRNA
BGLB039731	Bg39731	uncharacterized protein LOC106053813		IgGFc-binding protein, N-terminal	NA	4.1034	1.42258	16.8483	15.1563	1.39711	0.623105	0	0	0	IgGFc-binding protein, N-terminal__IPR035234	mRNA
BGLB001373	Bg1373	uncharacterized protein LOC106054901, partial		IgGFc-binding protein, N-terminal	NA	3.26379	5.69032	11.6642	17.6823	2.79422	0	1.2958	0	1.30843	IgGFc-binding protein, N-terminal__IPR035234	mRNA
BGLB017806	Bg17806	uncharacterized protein LOC106055995		IgGFc-binding protein, N-terminal	NA	3.36528	2.84516	12.9602	13.8933	4.19132	0	1.9437	0	0	IgGFc-binding protein, N-terminal__IPR035234	mRNA
BGLB024461	Bg24461	uncharacterized protein LOC106056039		IgGFc-binding protein, N-terminal	NA	3.60954	14.2258	84.2414	46.7319	11.1769	0	4.53529	1.02049	5.88792	IgGFc-binding protein, N-terminal__IPR035234	mRNA
BGLB021874	Bg21874	uncharacterized protein LOC106057927, partial		IgGFc-binding protein, N-terminal	NA	3.61903	9.95806	32.4005	34.1017	4.19132	0	3.88739	0	1.30843	IgGFc-binding protein, N-terminal__IPR035234	mRNA
BGLB029854	Bg29854	uncharacterized protein LOC106061488, partial		IgGFc-binding protein, N-terminal	NA	3.25804	9.95806	28.5125	23.9975	0	0	3.88739	0	1.30843	IgGFc-binding protein, N-terminal__IPR035234	mRNA
BGLB035023	Bg35023	uncharacterized protein LOC106061805, partial		IgGFc-binding protein, N-terminal	NA	3.14745	1.42258	11.6642	10.1042	0	0	1.2958	0	0	IgGFc-binding protein, N-terminal__IPR035234	mRNA
BGLB038273	Bg38273	uncharacterized protein LOC106062594, partial		IgGFc-binding protein, N-terminal	NA	3.30357	1.42258	15.5523	11.3672	4.19132	0	0.647899	0	1.30843	IgGFc-binding protein, N-terminal__IPR035234	mRNA
BGLB037585	Bg37585	uncharacterized protein LOC106064449, partial		IgGFc-binding protein, N-terminal	NA	2.89811	4.26774	16.8483	12.6302	2.79422	0	2.59159	1.02049	0	IgGFc-binding protein, N-terminal__IPR035234	mRNA
BGLB020575	Bg20575	uncharacterized protein LOC106066623		IgGFc-binding protein, N-terminal	NA	3.03232	5.69032	25.9204	23.9975	2.79422	0	5.83109	0	0	IgGFc-binding protein, N-terminal__IPR035234	mRNA
BGLB024425	Bg24425	uncharacterized protein LOC106068259		IgGFc-binding protein, N-terminal	NA	3.93926	1.42258	20.7363	17.6823	1.39711	0	1.2958	0	0	IgGFc-binding protein, N-terminal__IPR035234	mRNA
BGLB021978	Bg21978	uncharacterized protein LOC106072740, partial		IgGFc-binding protein, N-terminal	NA	4.14817	4.26774	11.6642	17.6823	2.79422	0	0.647899	0	0	IgGFc-binding protein, N-terminal__IPR035234	mRNA
BGLB032511	Bg32511	uncharacterized protein LOC106073627, partial		IgGFc-binding protein, N-terminal	NA	3.28896	1.42258	11.6642	6.31512	0	0	0.647899	0	0	IgGFc-binding protein, N-terminal__IPR035234	mRNA
BGLB031200	Bg31200	uncharacterized protein LOC106074853, partial		IgGFc-binding protein, N-terminal	NA	2.95796	0	14.2562	8.84117	0	0	0	1.02049	0.654214	IgGFc-binding protein, N-terminal__IPR035234	mRNA
BGLB020139	Bg20139	uncharacterized protein LOC106075229		IgGFc-binding protein, N-terminal	NA	2.68737	0	16.8483	6.31512	1.39711	1.24621	0	0	1.30843	IgGFc-binding protein, N-terminal__IPR035234	mRNA
BGLB033644	Bg33644	uncharacterized protein LOC106075651, partial		IgGFc-binding protein, N-terminal	NA	3.51514	2.84516	9.07215	13.8933	1.39711	0	0	1.02049	0	IgGFc-binding protein, N-terminal__IPR035234	mRNA
BGLB028286	Bg28286	uncharacterized protein LOC106078059, partial		IgGFc-binding protein, N-terminal	NA	3.83525	8.53548	9.07215	10.1042	1.39711	0	0	0	0.654214	IgGFc-binding protein, N-terminal__IPR035234	mRNA
BGLB025431	Bg25431	uncharacterized protein LOC106078488, partial		IgGFc-binding protein, N-terminal	NA	2.82202	1.42258	9.07215	6.31512	1.39711	0	1.2958	0	0	IgGFc-binding protein, N-terminal__IPR035234	mRNA
BGLB012047	Bg12047	uncharacterized protein LOC106078803, partial		IgGFc-binding protein, N-terminal	NA	3.24906	0	14.2562	11.3672	5.58843	0	1.2958	0	0.654214	IgGFc-binding protein, N-terminal__IPR035234	mRNA
BGLB031815	Bg31815	uncharacterized protein LOC106078928, partial		IgGFc-binding protein, N-terminal	NA	3.5448	8.53548	14.2562	20.2084	0	0	0.647899	1.02049	0.654214	IgGFc-binding protein, N-terminal__IPR035234	mRNA
BGLB033665	Bg33665	uncharacterized protein LOC106079165		IgGFc-binding protein, N-terminal	NA	2.92728	1.42258	11.6642	8.84117	2.79422	0	0.647899	0	1.30843	IgGFc-binding protein, N-terminal__IPR035234	mRNA
BGLB017375	Bg17375	uncharacterized protein LOC106059397		IgGFc-binding protein, N-terminal|Thrombospondin type-1 (TSP1) repeat superfamil	NA	2.84924	11.3806	41.4727	42.9428	5.58843	0	9.07058	3.06148	0.654214	IgGFc-binding protein, N-terminal|Thrombospondin type-1 (TSP1) repeat superfamily__IPR035234|IPR036383	mRNA
BGLB033077	Bg33077	uncharacterized protein LOC106078937		IgGFc-binding protein, N-terminal|Thrombospondin type-1 (TSP1) repeat superfamil	NA	2.22877	5.69032	24.6244	21.4714	4.19132	0	6.47899	1.02049	3.27107	IgGFc-binding protein, N-terminal|Thrombospondin type-1 (TSP1) repeat superfamily__IPR035234|IPR036383	mRNA
BGLB002180	Bg2180	uncharacterized protein LOC106055990		Immunoglobulin subtype|Galactose-binding-like domain superfamily|Immunoglobulin-like fold	NA	3.10943	2.84516	19.4403	10.1042	1.39711	0	1.9437	0	0.654214	Immunoglobulin subtype|Galactose-binding-like domain superfamily|Immunoglobulin-like fold__IPR003599|IPR008979|IPR013783	mRNA
BGLB024961	Bg24961	uncharacterized protein LOC106059757		Immunoglobulin subtype|Immunoglobulin-like domain|Immunoglobulin-like fold|Immunoglobulin-like domain superfamily	NA	4.29876	5.69032	34.9926	30.3126	6.98554	1.24621	0.647899	0	0.654214	Immunoglobulin subtype|Immunoglobulin-like domain|Immunoglobulin-like fold|Immunoglobulin-like domain superfamily__IPR003599|IPR007110|IPR013783|IPR036179	mRNA
BGLB032223	Bg32223	uncharacterized protein LOC106070076		Immunoglobulin subtype|Immunoglobulin-like fold|Immunoglobulin-like domain superfamily	NA	3.62015	54.058	198.291	164.193	30.7364	0	19.437	5.10247	10.4674	Immunoglobulin subtype|Immunoglobulin-like fold|Immunoglobulin-like domain superfamily__IPR003599|IPR013783|IPR036179	mRNA
BGLB021887	Bg21887	uncharacterized protein LOC106060352		Immunoglobulin-like domain superfamily	NA	3.10453	11.3806	64.801	56.8361	2.79422	0	7.77478	4.08198	2.61686	Immunoglobulin-like domain superfamily__IPR036179	mRNA
BGLB033879	Bg33879	uncharacterized protein LOC106078128		Immunoglobulin-like domain superfamily	NA	4.22978	55.4806	235.876	281.655	62.8698	0	18.1412	7.14346	7.19635	Immunoglobulin-like domain superfamily__IPR036179	mRNA
BGLB025183	Bg25183	uncharacterized protein LOC106062887, partial		Immunoglobulin-like domain	NA	3.76004	2.84516	16.8483	15.1563	1.39711	0	1.2958	0	0	Immunoglobulin-like domain__IPR007110	mRNA
BGLB021496	Bg21496	uncharacterized protein LOC106072042		Immunoglobulin-like domain|Immunoglobulin-like domain superfamily	NA	3.09049	24.1839	0	32.8386	18.1624	0	5.18319	1.02049	1.30843	Immunoglobulin-like domain|Immunoglobulin-like domain superfamily__IPR007110|IPR036179	mRNA
BGLB024187	Bg24187	uncharacterized protein LOC106078753		Immunoglobulin-like domain|Immunoglobulin-like domain superfamily	NA	3.10482	18.4935	59.617	34.1017	8.38265	0	9.71848	1.02049	1.96264	Immunoglobulin-like domain|Immunoglobulin-like domain superfamily__IPR007110|IPR036179	mRNA
BGLB033382	Bg33382	uncharacterized protein LOC106052811 isoform X1		Immunoglobulin-like domain|Immunoglobulin-like fold	NA	4.27595	28.4516	72.5772	46.7319	18.1624	0	4.53529	0	2.61686	Immunoglobulin-like domain|Immunoglobulin-like fold__IPR007110|IPR013783	mRNA
BGLB016015	Bg16015	uncharacterized protein LOC106054034		Immunoglobulin-like domain|Immunoglobulin-like fold|Immunoglobulin-like domain superfamily	NA	2.69472	549.116	119.234	285.444	592.374	41.748	62.1983	80.6191	52.9913	Immunoglobulin-like domain|Immunoglobulin-like fold|Immunoglobulin-like domain superfamily__IPR007110|IPR013783|IPR036179	mRNA
BGLB036304	Bg36304	uncharacterized protein LOC106059774		Immunoglobulin-like domain|Immunoglobulin-like fold|Immunoglobulin-like domain superfamily	NA	3.46193	22.7613	124.418	119.987	9.77975	0	14.2538	1.02049	8.50478	Immunoglobulin-like domain|Immunoglobulin-like fold|Immunoglobulin-like domain superfamily__IPR007110|IPR013783|IPR036179	mRNA
BGLB021955	Bg21955	uncharacterized protein LOC106066078		Immunoglobulin-like domain|Immunoglobulin-like fold|Immunoglobulin-like domain superfamily	NA	4.29506	15.6484	24.6244	53.047	5.58843	0	1.2958	1.02049	1.30843	Immunoglobulin-like domain|Immunoglobulin-like fold|Immunoglobulin-like domain superfamily__IPR007110|IPR013783|IPR036179	mRNA
BGLB022110	Bg22110	uncharacterized protein LOC106074137 isoform X1		Immunoglobulin-like domain|Immunoglobulin-like fold|Immunoglobulin-like domain superfamily	NA	4.06987	49.7903	50.5448	150.3	37.7219	0	9.07058	4.08198	2.61686	Immunoglobulin-like domain|Immunoglobulin-like fold|Immunoglobulin-like domain superfamily__IPR007110|IPR013783|IPR036179	mRNA
BGLB011360	Bg11360	uncharacterized protein LOC106076630		Immunoglobulin-like domain|Immunoglobulin-like fold|Immunoglobulin-like domain superfamily	NA	4.7516	15.6484	41.4727	21.4714	12.574	0	1.2958	0	0.654214	Immunoglobulin-like domain|Immunoglobulin-like fold|Immunoglobulin-like domain superfamily__IPR007110|IPR013783|IPR036179	mRNA
BGLB021541	Bg21541	uncharacterized protein YfaL-like		Immunoglobulin-like domain|Immunoglobulin-like fold|Immunoglobulin-like domain superfamily	NA	3.66355	5.69032	37.5846	42.9428	9.77975	0	5.18319	1.02049	0	Immunoglobulin-like domain|Immunoglobulin-like fold|Immunoglobulin-like domain superfamily__IPR007110|IPR013783|IPR036179	mRNA
BGLB022485	Bg22485	uncharacterized protein LOC106070590		Immunoglobulin-like fold	NA	3.80179	223.345	933.135	999.053	145.299	5.60794	106.255	18.3689	33.3649	Immunoglobulin-like fold__IPR013783	mRNA
BGLB037768	Bg37768	uncharacterized protein LOC106061024		Immunoglobulin-like fold|Immunoglobulin-like domain superfamily	NA	3.75484	157.906	1169.01	885.38	53.0901	4.36173	106.255	22.4509	33.3649	Immunoglobulin-like fold|Immunoglobulin-like domain superfamily__IPR013783|IPR036179	mRNA
BGLB033535	Bg33535	uncharacterized protein LOC106061934		Immunoglobulin-like fold|Immunoglobulin-like domain superfamily	NA	3.29976	21.3387	76.4652	59.3622	6.98554	0	8.42268	1.02049	5.88792	Immunoglobulin-like fold|Immunoglobulin-like domain superfamily__IPR013783|IPR036179	mRNA
BGLB030541	Bg30541	uncharacterized protein LOC106056529		Integrase, catalytic core|Ribonuclease H-like superfamily|Winged helix-like DNA-binding domain superfamily|Ribonuclease H superfamily|Integrase zinc-binding domain	NA	1.46117	470.874	441.943	579.728	588.182	128.983	203.44	214.304	208.04	Integrase, catalytic core|Ribonuclease H-like superfamily|Winged helix-like DNA-binding domain superfamily|Ribonuclease H superfamily|Integrase zinc-binding domain__IPR001584|IPR012337|IPR036388|IPR036397|IPR041588	mRNA
BGLB024489	Bg24489	uncharacterized protein LOC106066244		Interleukin-17 family|Cystine-knot cytokine	NA	3.3812	48.3677	0	18.9454	13.9711	1.24621	2.59159	0	2.61686	Interleukin-17 family|Cystine-knot cytokine__IPR010345|IPR029034	mRNA
BGLB008913	Bg8913	uncharacterized protein LOC106070344		Interleukin-17 family|Cystine-knot cytokine	NA	2.85736	7.1129	1.29602	8.84117	4.19132	0	0	1.02049	0.654214	Interleukin-17 family|Cystine-knot cytokine__IPR010345|IPR029034	mRNA
BGLB008750	Bg8750	uncharacterized protein LOC106069987		Isochorismatase-like|Isochorismatase-like superfamily	NA	3.22232	19.9161	129.602	218.503	54.4872	1.86931	19.437	10.2049	12.4301	Isochorismatase-like|Isochorismatase-like superfamily__IPR000868|IPR036380	mRNA
BGLB033002	Bg33002	uncharacterized protein LOC106068895, partial		Kelch-type beta propelle	NA	4.10419	12.8032	88.1294	22.7344	1.39711	0	1.9437	0	3.92528	Kelch-type beta propeller__IPR015915	mRNA
BGLB032023	Bg32023	uncharacterized protein LOC106076944		Laminin EGF domain|Growth factor receptor cysteine-rich domain superfamily	NA	1.75301	25.6064	23.3284	39.1538	53.0901	6.23105	17.4933	11.2254	5.88792	Laminin EGF domain|Growth factor receptor cysteine-rich domain superfamily__IPR002049|IPR009030	mRNA
BGLB024171	Bg24171	uncharacterized protein LOC106056505		Laminin G domain|Concanavalin A-like lectin/glucanase domain superfamily	NA	3.09584	0	9.07215	6.31512	1.39711	0	0.647899	0	0	Laminin G domain|Concanavalin A-like lectin/glucanase domain superfamily__IPR001791|IPR013320	mRNA
BGLB036331	Bg36331	uncharacterized protein LOC106054760		Leucine-rich repeat domain superfamily	NA	3.57497	34.1419	95.9056	127.566	20.9566	0	10.3664	5.10247	6.54214	Leucine-rich repeat domain superfamily__IPR032675	mRNA
BGLB026313	Bg26313	uncharacterized protein LOC106054762		Leucine-rich repeat domain superfamily	NA	3.79637	186.358	561.177	330.912	120.151	3.11552	40.8176	10.2049	30.7481	Leucine-rich repeat domain superfamily__IPR032675	mRNA
BGLB023262	Bg23262	uncharacterized protein LOC106061642		Leucine-rich repeat domain superfamily	NA	2.95976	14.2258	51.8408	18.9454	13.9711	0	6.47899	1.02049	3.92528	Leucine-rich repeat domain superfamily__IPR032675	mRNA
BGLB031476	Bg31476	uncharacterized protein LOC106062599		Leucine-rich repeat domain superfamily	NA	4.64864	24.1839	181.443	97.2529	19.5595	0	6.47899	1.02049	3.92528	Leucine-rich repeat domain superfamily__IPR032675	mRNA
BGLB030041	Bg30041	uncharacterized protein LOC106073701		Leucine-rich repeat domain superfamily	NA	4.05908	32.7193	127.01	102.305	18.1624	0	8.42268	3.06148	3.92528	Leucine-rich repeat domain superfamily__IPR032675	mRNA
BGLB005904	Bg5904	uncharacterized protein LOC106062602		Leucine-rich repeat domain superfamily|F-box-like domain superfamily	NA	3.68693	31.2968	185.331	141.459	16.7653	0	19.437	3.06148	5.23371	Leucine-rich repeat domain superfamily|F-box-like domain superfamily__IPR032675|IPR036047	mRNA
BGLB027758	Bg27758	uncharacterized protein LOC106052423		Leucine-rich repeat|Leucine-rich repeat domain superfamily	NA	3.16731	62.5935	250.132	185.665	40.5161	0	38.226	4.08198	16.3553	Leucine-rich repeat|Leucine-rich repeat domain superfamily__IPR001611|IPR032675	mRNA
BGLB029943	Bg29943	uncharacterized protein LOC106058971		Leucine-rich repeat|Leucine-rich repeat domain superfamily	NA	3.72569	7.1129	90.7215	56.8361	26.545	2.49242	6.47899	2.04099	1.30843	Leucine-rich repeat|Leucine-rich repeat domain superfamily__IPR001611|IPR032675	mRNA
BGLB021019	Bg21019	uncharacterized protein LOC106061467		Linker histone H1/H5, domain H15|Winged helix DNA-binding domain superfamily	NA	1.75594	72.5516	277.348	167.982	96.4004	53.587	38.8739	43.8813	44.4865	Linker histone H1/H5, domain H15|Winged helix DNA-binding domain superfamily__IPR005818|IPR036390	mRNA
BGLB034198	Bg34198	uncharacterized protein LOC106063555		Lipid transport protein, N-terminal|Lipovitellin-phosvitin complex, superhelical domain|Vitellinogen, open beta-sheet|Vitellinogen, beta-sheet N-terminal|Lipid transport protein, beta-sheet shell	NA	3.97907	0	51.8408	106.094	1.39711	2.49242	3.88739	1.02049	1.30843	Lipid transport protein, N-terminal|Lipovitellin-phosvitin complex, superhelical domain|Vitellinogen, open beta-sheet|Vitellinogen, beta-sheet N-terminal|Lipid transport protein, beta-sheet shell__IPR001747|IPR011030|IPR015255|IPR015816|IPR015819	mRNA
BGLB036143	Bg36143	uncharacterized protein LOC106076438 precursor		Lipid-binding serum glycoprotein, C-terminal|Lipid-binding serum glycoprotein, N-terminal|Bactericidal permeability-increasing protein, alpha/beta domain superfamily|BPI/LBP/Plunc family	NA	2.35718	7.1129	6.4801	20.2084	4.19132	0	3.88739	1.02049	1.30843	Lipid-binding serum glycoprotein, C-terminal|Lipid-binding serum glycoprotein, N-terminal|Bactericidal permeability-increasing protein, alpha/beta domain superfamily|BPI/LBP/Plunc family__IPR001124|IPR017942|IPR017943|IPR032942	mRNA
BGLB029911	Bg29911	uncharacterized protein LOC106074570		Major facilitator superfamily|Major facilitator superfamily domain|MFS transporter superfamily	NA	2.71995	72.5516	295.493	266.498	50.2959	14.3314	53.1277	14.2869	20.9348	Major facilitator superfamily|Major facilitator superfamily domain|MFS transporter superfamily__IPR011701|IPR020846|IPR036259	mRNA
BGLB028879	Bg28879	uncharacterized protein LOC106074677		Major facilitator superfamily|Major facilitator superfamily domain|MFS transporter superfamily	NA	1.94393	8.53548	24.6244	47.9949	29.3393	4.98484	5.83109	3.06148	13.7385	Major facilitator superfamily|Major facilitator superfamily domain|MFS transporter superfamily__IPR011701|IPR020846|IPR036259	mRNA
BGLB035650	Bg35650	uncharacterized protein LOC106078283		MDN2-binding protein, C-terminal domain|MDN2-binding protein	NA	1.12585	112.384	147.746	136.407	141.108	53.587	82.931	54.0862	54.954	MDN2-binding protein, C-terminal domain|MDN2-binding protein__IPR029418|IPR039061	mRNA
BGLB032797	Bg32797	uncharacterized protein LOC106053457, partial		Meiosis-specific protein MEI4	NA	2.04267	1.42258	22.0324	21.4714	12.574	1.86931	3.23949	5.10247	2.61686	Meiosis-specific protein MEI4__IPR025888	mRNA
BGLB026173	Bg26173	uncharacterized protein LOC106076249		MIF4G-like domain superfamily	NA	1.47722	8.53548	22.0324	25.2605	15.3682	6.85415	5.83109	4.08198	7.85057	MIF4G-like domain superfamily__IPR016021	mRNA
BGLB008424	Bg8424	uncharacterized protein PYUK71.03c-like isoform X1		MMM1 domain|Synaptotagmin-like mitochondrial-lipid-binding domain	NA	1.44859	22.7613	47.9528	40.4168	20.9566	11.2159	14.2538	10.2049	11.7758	MMM1 domain|Synaptotagmin-like mitochondrial-lipid-binding domain__IPR019411|IPR031468	mRNA
BGLB003920	Bg3920	uncharacterized protein YcbX-like		Molybdenum cofactor sulfurase, C-terminal|MOSC, N-terminal beta barrel|Pyruvate kinase-like, insert domain superfamily	NA	3.15077	44.1	136.082	78.3075	27.9422	2.49242	14.2538	3.06148	11.1216	Molybdenum cofactor sulfurase, C-terminal|MOSC, N-terminal beta barrel|Pyruvate kinase-like, insert domain superfamily__IPR005302|IPR005303|IPR011037	mRNA
BGLB017247	Bg17247	uncharacterized protein LOC106064978 isoform X1		Mpv17/PMP22	NA	3.66815	48.3677	224.212	149.037	48.8988	2.49242	16.8454	7.14346	9.15899	Mpv17/PMP22__IPR007248	mRNA
BGLB003718	Bg3718	uncharacterized protein LOC106057686		Myc-type, basic helix-loop-helix (bHLH) domain|Helix-loop-helix DNA-binding domain superfamily|T-cell acute lymphocytic leukemia protein-like	NA	1.17918	19.9161	27.2164	34.1017	34.9277	6.85415	25.268	9.18445	9.15899	Myc-type, basic helix-loop-helix (bHLH) domain|Helix-loop-helix DNA-binding domain superfamily|T-cell acute lymphocytic leukemia protein-like__IPR011598|IPR036638|IPR040238	mRNA
BGLB018693	Bg18693	uncharacterized protein LOC106065104		MYCBP-associated protein	NA	3.41219	9.95806	49.2488	21.4714	0	0	2.59159	1.02049	2.61686	MYCBP-associated protein__IPR032707	mRNA
BGLB016658	Bg16658	uncharacterized protein LOC106068049		N-acetylglucosaminyl phosphatidylinositol deacetylase-related|Putative deacetylase LmbE-like domain superfamily|N-acetylglucosaminyl-phosphatidylinositol de-N-acetylase	NA	1.54812	17.071	37.5846	39.1538	19.5595	10.5928	15.5496	5.10247	6.54214	N-acetylglucosaminyl phosphatidylinositol deacetylase-related|Putative deacetylase LmbE-like domain superfamily|N-acetylglucosaminyl-phosphatidylinositol de-N-acetylase__IPR003737|IPR024078|IPR039516	mRNA
BGLB024271	Bg24271	uncharacterized protein LOC106053121		NADH-ubiquinone oxidoreductase flavoprotein 3	NA	1.64426	788.109	1489.13	1841.49	821.499	324.638	478.149	393.911	382.715	NADH-ubiquinone oxidoreductase flavoprotein 3__IPR026193	mRNA
BGLB034828	Bg34828	uncharacterized protein LOC106057981		NADH-ubiquinone reductase complex 1 MLRQ subunit	NA	3.1586	446.69	730.956	943.479	405.161	22.4318	149.017	57.1477	52.9913	NADH-ubiquinone reductase complex 1 MLRQ subunit__IPR010530	mRNA
BGLB005712	Bg5712	uncharacterized protein LOC106062070		Nanos/Xcat2|Zinc finger, nanos-type|Nanos domain superfamily	NA	3.46593	4.26774	23.3284	27.7865	2.79422	1.86931	0	2.04099	0	Nanos/Xcat2|Zinc finger, nanos-type|Nanos domain superfamily__IPR008705|IPR024161|IPR038129	mRNA
BGLB020254	Bg20254	uncharacterized protein LOC106069799, partial		Nucleotide-binding alpha-beta plait domain superfamily|Protein of unknown function DUF4523	NA	3.99739	41.2548	156.819	246.29	47.5017	0.623105	16.8454	4.08198	7.85057	Nucleotide-binding alpha-beta plait domain superfamily|Protein of unknown function DUF4523__IPR012677|IPR027827	mRNA
BGLB028274	Bg28274	uncharacterized protein LOC106074832		Nucleotide-binding alpha-beta plait domain superfamily|Protein of unknown function DUF4523|RNA-binding domain superfamily	NA	3.54985	31.2968	101.09	85.8857	23.7508	0	11.6622	3.06148	4.5795	Nucleotide-binding alpha-beta plait domain superfamily|Protein of unknown function DUF4523|RNA-binding domain superfamily__IPR012677|IPR027827|IPR035979	mRNA
BGLB025069	Bg25069	uncharacterized protein LOC106050876		OTU domain|Papain-like cysteine peptidase superfamily	NA	3.55405	68.2838	230.692	189.454	62.8698	0	22.6764	0	22.8975	OTU domain|Papain-like cysteine peptidase superfamily__IPR003323|IPR038765	mRNA
BGLB016566	Bg16566	uncharacterized protein LOC106067665		Pentapeptide repeat	NA	2.61863	48.3677	149.042	97.2529	25.1479	0	36.9302	4.08198	9.81321	Pentapeptide repeat__IPR001646	mRNA
BGLB024739	Bg24739	uncharacterized protein LOC106053367, partial		Pentapeptide repeat|IgGFc-binding protein, N-terminal	NA	2.95638	9.95806	34.9926	21.4714	6.98554	0	5.83109	1.02049	1.30843	Pentapeptide repeat|IgGFc-binding protein, N-terminal__IPR001646|IPR035234	mRNA
BGLB028335	Bg28335	uncharacterized protein LOC106053941		Peptidase S1, PA clan	NA	1.0081	113.806	141.266	183.139	83.8265	57.3256	60.2546	48.9838	92.2442	Peptidase S1, PA clan__IPR009003	mRNA
BGLB022511	Bg22511	uncharacterized protein LOC106054936		Peptidase S1, PA clan	NA	2.79662	101.003	36.2886	145.248	145.299	8.10036	24.6201	11.2254	16.3553	Peptidase S1, PA clan__IPR009003	mRNA
BGLB034735	Bg34735	uncharacterized protein LOC106057746		Peptidase S1, PA clan	NA	1.57944	211.964	231.988	514.051	456.854	133.344	152.256	112.254	74.5804	Peptidase S1, PA clan__IPR009003	mRNA
BGLB024287	Bg24287	uncharacterized protein LOC106071263		Peptidase S1, PA clan	NA	1.09007	81.0871	66.0971	89.6748	62.8698	42.3711	5.18319	47.9633	44.4865	Peptidase S1, PA clan__IPR009003	mRNA
BGLB038234	Bg38234	uncharacterized protein LOC106074912		Peptidase S1, PA clan	NA	1.11148	28.4516	31.1045	53.047	20.9566	13.7083	19.437	10.2049	17.6638	Peptidase S1, PA clan__IPR009003	mRNA
BGLB013047	Bg13047	uncharacterized protein LOC106050938 isoform X1		Phosphoglycerate kinase|Phosphoglycerate kinase, N-terminal|Phosphoglycerate kinase, conserved site|Phosphoglycerate kinase superfamily	NA	3.6757	189.203	908.511	802.021	279.422	19.9393	82.931	22.4509	43.8323	Phosphoglycerate kinase|Phosphoglycerate kinase, N-terminal|Phosphoglycerate kinase, conserved site|Phosphoglycerate kinase superfamily__IPR001576|IPR015824|IPR015911|IPR036043	mRNA
BGLB038063	Bg38063	uncharacterized protein LOC106069826 isoform X1		Phospholipid methyltransferase	NA	1.16386	69.7064	71.2812	92.2008	48.8988	28.6628	28.5075	30.6148	37.2902	Phospholipid methyltransferase__IPR007318	mRNA
BGLB018930	Bg18930	uncharacterized protein LOC106053936		PIN domain|PIN-like domain superfamily	NA	1.40105	214.81	406.951	397.853	150.888	69.7877	166.51	100.008	105.983	PIN domain|PIN-like domain superfamily__IPR002716|IPR029060	mRNA
BGLB021127	Bg21127	uncharacterized protein LOC106074167		PKD/REJ-like domain	NA	3.2286	1.42258	18.1443	5.0521	0	0	1.2958	0	0	PKD/REJ-like domain__IPR002859	mRNA
BGLB023384	Bg23384	uncharacterized protein LOC106063215		PLAT/LH2 domain|PKD/REJ-like domain|PLAT/LH2 domain superfamily	NA	3.9228	1.42258	20.7363	12.6302	5.58843	0.623105	0.647899	0	0	PLAT/LH2 domain|PKD/REJ-like domain|PLAT/LH2 domain superfamily__IPR001024|IPR002859|IPR036392	mRNA
BGLB010420	Bg10420	uncharacterized protein LOC106073824, partial		PLAT/LH2 domain|Polycystin cation channel, PKD1/PKD2|PLAT/LH2 domain superfamily	NA	3.52981	2.84516	29.8085	17.6823	2.79422	0	3.23949	0	0	PLAT/LH2 domain|Polycystin cation channel, PKD1/PKD2|PLAT/LH2 domain superfamily__IPR001024|IPR013122|IPR036392	mRNA
BGLB032097	Bg32097	uncharacterized protein LOC106053559 isoform X1		PMP-22/EMP/MP20/Claudin superfamily	NA	3.81699	15.6484	54.4329	50.521	23.7508	0	1.2958	1.02049	6.54214	PMP-22/EMP/MP20/Claudin superfamily__IPR004031	mRNA
BGLB003153	Bg3153	uncharacterized protein LOC106056709		Polyadenylate-binding protein/Hyperplastic disc protein|Nucleotide-binding alpha-beta plait domain superfamily|RNA-binding domain superfamily|PABC (PABP) domain	NA	3.88758	78.2419	400.47	324.597	79.6351	0.623105	24.6201	8.16396	24.8601	Polyadenylate-binding protein/Hyperplastic disc protein|Nucleotide-binding alpha-beta plait domain superfamily|RNA-binding domain superfamily|PABC (PABP) domain__IPR002004|IPR012677|IPR035979|IPR036053	mRNA
BGLB035050	Bg35050	uncharacterized protein LOC106071522		Potassium channel domain	NA	3.39075	19.9161	244.948	229.871	36.3248	3.11552	23.3243	7.14346	15.7011	Potassium channel domain__IPR013099	mRNA
BGLB029814	Bg29814	uncharacterized protein LOC106073773		Potassium channel domain	NA	3.89951	38.4097	137.378	136.407	34.9277	1.24621	10.3664	3.06148	7.19635	Potassium channel domain__IPR013099	mRNA
BGLB036936	Bg36936	uncharacterized protein LOC106065253, partial		Protein fuseless	NA	1.89477	27.029	9.07215	12.6302	12.574	8.72347	2.59159	4.08198	0	Protein fuseless__IPR032751	mRNA
BGLB035910	Bg35910	uncharacterized protein LOC106079455		Protein kinase domain|Protein kinase-like domain superfamily	NA	3.36064	64.0161	283.829	204.61	47.5017	2.49242	28.5075	14.2869	11.7758	Protein kinase domain|Protein kinase-like domain superfamily__IPR000719|IPR011009	mRNA
BGLB019799	Bg19799	uncharacterized protein LOC106060335		Protein kinase domain|Serine-threonine/tyrosine-protein kinase, catalytic domain|Ankyrin repeat|Protein kinase-like domain superfamily|Ankyrin repeat-containing domain|Ankyrin repeat-containing domain superfamily|Inactive serine/threonine-protein kinase TEX14	NA	2.25199	14.2258	29.8085	34.1017	6.98554	0.623105	7.77478	3.06148	5.23371	Protein kinase domain|Serine-threonine/tyrosine-protein kinase, catalytic domain|Ankyrin repeat|Protein kinase-like domain superfamily|Ankyrin repeat-containing domain|Ankyrin repeat-containing domain superfamily|Inactive serine/threonine-protein kinase TEX14__IPR000719|IPR001245|IPR002110|IPR011009|IPR020683|IPR036770|IPR039339	mRNA
BGLB010955	Bg10955	uncharacterized protein LOC106074957		Protein kinase domain|Serine-threonine/tyrosine-protein kinase, catalytic domain|Protein kinase-like domain superfamily	NA	2.96827	7.1129	614.314	142.722	5.58843	9.96967	53.7756	7.14346	26.1686	Protein kinase domain|Serine-threonine/tyrosine-protein kinase, catalytic domain|Protein kinase-like domain superfamily__IPR000719|IPR001245|IPR011009	mRNA
BGLB038295	Bg38295	uncharacterized protein LOC106063313		Protein kinase-like domain superfamily	NA	3.06826	7.1129	0	6.31512	25.1479	1.24621	0	2.04099	0	Protein kinase-like domain superfamily__IPR011009	mRNA
BGLB034435	Bg34435	uncharacterized protein LOC106075535, partial		Protein kinase-like domain superfamily	NA	3.19528	1.42258	107.57	30.3126	4.19132	1.24621	7.12688	2.04099	3.92528	Protein kinase-like domain superfamily__IPR011009	mRNA
BGLB036255	Bg36255	uncharacterized protein LOC106073496		Protein of unknown function DUF1057|Alpha/Beta hydrolase fold	NA	2.00815	54.058	114.05	162.93	54.4872	12.4621	31.0991	20.4099	30.7481	Protein of unknown function DUF1057|Alpha/Beta hydrolase fold__IPR010463|IPR029058	mRNA
BGLB008084	Bg8084	uncharacterized protein KIAA0895-like isoform X1		Protein of unknown function DUF1704	NA	2.0784	82.5096	163.299	169.245	62.8698	29.909	37.5781	18.3689	26.1686	Protein of unknown function DUF1704__IPR012548	mRNA
BGLB024356	Bg24356	uncharacterized protein LOC106052004		Protein of unknown function DUF229|Alkaline-phosphatase-like, core domain superfamily	NA	2.98531	14.2258	34.9926	45.4689	2.79422	0.623105	8.42268	0	1.96264	Protein of unknown function DUF229|Alkaline-phosphatase-like, core domain superfamily__IPR004245|IPR017850	mRNA
BGLB027473	Bg27473	uncharacterized protein LOC106053950		Protein of unknown function DUF229|Alkaline-phosphatase-like, core domain superfamily	NA	3.43048	103.848	329.189	247.553	82.4294	3.73863	34.9865	7.14346	23.5517	Protein of unknown function DUF229|Alkaline-phosphatase-like, core domain superfamily__IPR004245|IPR017850	mRNA
BGLB034163	Bg34163	uncharacterized protein LOC106061504		Protein of unknown function DUF229|Alkaline-phosphatase-like, core domain superfamily	NA	2.37558	18.4935	47.9528	49.258	5.58843	0.623105	12.3101	2.04099	7.19635	Protein of unknown function DUF229|Alkaline-phosphatase-like, core domain superfamily__IPR004245|IPR017850	mRNA
BGLB010937	Bg10937	uncharacterized protein LOC106074924		Protein of unknown function DUF229|Alkaline-phosphatase-like, core domain superfamily	NA	3.59076	5.69032	33.6965	22.7344	6.98554	0	0	3.06148	1.30843	Protein of unknown function DUF229|Alkaline-phosphatase-like, core domain superfamily__IPR004245|IPR017850	mRNA
BGLB037449	Bg37449	uncharacterized protein LOC106064145		Protein of unknown function DUF4541	NA	3.20182	17.071	42.7687	58.0991	13.9711	0	7.77478	0	5.23371	Protein of unknown function DUF4541__IPR027901	mRNA
BGLB038306	Bg38306	uncharacterized protein LOC106061367		Protein of unknown function DUF4580	NA	2.50322	28.4516	63.505	63.1512	12.574	1.24621	16.8454	3.06148	7.19635	Protein of unknown function DUF4580__IPR027857	mRNA
BGLB037990	Bg37990	uncharacterized protein C16orf78-like		Protein of unknown function DUF4638	NA	3.70316	213.387	706.331	601.2	248.685	5.60794	71.9167	18.3689	38.5986	Protein of unknown function DUF4638__IPR029171	mRNA
BGLB017079	Bg17079	uncharacterized protein KIAA2012 homolog		Protein of unknown function DUF4670	NA	1.37327	261.755	129.602	265.235	389.793	102.812	134.763	100.008	65.4214	Protein of unknown function DUF4670__IPR031440	mRNA
BGLB020697	Bg20697	uncharacterized protein LOC106050118		Protein rolling stone	NA	3.6554	17.071	47.9528	36.6277	5.58843	0	5.83109	0	1.30843	Protein rolling stone__IPR039860	mRNA
BGLB019684	Bg19684	uncharacterized protein LOC106078926		Protein rolling stone	NA	3.91819	28.4516	125.714	63.1512	20.9566	0	10.3664	2.04099	1.96264	Protein rolling stone__IPR039860	mRNA
BGLB032798	Bg32798	uncharacterized protein LOC106054542, partial		PTP type protein phosphatase|Tyrosine specific protein phosphatases domain|Protein-tyrosine phosphatase, catalytic|Protein-tyrosine phosphatase-like	NA	4.29121	18.4935	64.801	34.1017	6.98554	0	0.647899	1.02049	3.27107	PTP type protein phosphatase|Tyrosine specific protein phosphatases domain|Protein-tyrosine phosphatase, catalytic|Protein-tyrosine phosphatase-like__IPR000242|IPR000387|IPR003595|IPR029021	mRNA
BGLB039406	Bg39406	uncharacterized protein LOC106060765 isoform X1		PWWP domain|ARID DNA-binding domain|Zinc finger, CW-type|ARID DNA-binding domain superfamily	NA	2.10854	54.058	104.978	145.248	32.1335	14.3314	33.0428	18.3689	11.1216	PWWP domain|ARID DNA-binding domain|Zinc finger, CW-type|ARID DNA-binding domain superfamily__IPR000313|IPR001606|IPR011124|IPR036431	mRNA
BGLB035172	Bg35172	uncharacterized protein LOC106062717		Rad9, Rad1, Hus1-interacting nuclear orphan protein 1	NA	1.97488	126.61	81.6493	66.9403	30.7364	18.6931	25.9159	18.3689	13.7385	Rad9, Rad1, Hus1-interacting nuclear orphan protein 1__IPR029293	mRNA
BGLB036519	Bg36519	uncharacterized protein LOC106060568		Reeler domain	NA	1.48209	110.961	20.7363	78.3075	72.6496	19.9393	29.1554	36.7378	14.3927	Reeler domain__IPR002861	mRNA
BGLB032867	Bg32867	uncharacterized protein LOC106063814		Reverse transcriptase/retrotransposon-derived protein, RNase H-like domain	NA	1.86262	17.071	6.4801	16.4193	5.58843	1.86931	2.59159	3.06148	3.92528	Reverse transcriptase/retrotransposon-derived protein, RNase H-like domain__IPR041577	mRNA
BGLB036552	Bg36552	uncharacterized protein LOC106057511		Rho GTPase-activating protein domain|Rho GTPase activation protein	NA	3.69012	44.1	285.125	213.451	43.3103	1.24621	19.437	3.06148	20.2806	Rho GTPase-activating protein domain|Rho GTPase activation protein__IPR000198|IPR008936	mRNA
BGLB013472	Bg13472	uncharacterized protein LOC106051989		Ribosomal protein S11|Ribosomal S11, conserved site|Ribosomal protein S11 superfamily	NA	1.72587	1344.34	575.433	874.013	969.593	304.698	340.795	167.361	323.836	Ribosomal protein S11|Ribosomal S11, conserved site|Ribosomal protein S11 superfamily__IPR001971|IPR018102|IPR036967	mRNA
BGLB027061	Bg27061	uncharacterized protein LOC106052543		RNA recognition motif domain|Nucleotide-binding alpha-beta plait domain superfamily|RNA-binding domain superfamily	NA	2.63629	22.7613	23.3284	10.1042	0	1.24621	0	0	6.54214	RNA recognition motif domain|Nucleotide-binding alpha-beta plait domain superfamily|RNA-binding domain superfamily__IPR000504|IPR012677|IPR035979	mRNA
BGLB027637	Bg27637	uncharacterized protein LOC106075700		RNA recognition motif domain|Nucleotide-binding alpha-beta plait domain superfamily|RNA-binding domain superfamily	NA	3.58593	66.8613	373.254	306.915	68.4583	2.49242	38.226	8.16396	17.6638	RNA recognition motif domain|Nucleotide-binding alpha-beta plait domain superfamily|RNA-binding domain superfamily__IPR000504|IPR012677|IPR035979	mRNA
BGLB039930	Bg39930	uncharacterized protein LOC106059093		Schlafen, AAA domain|Schlafen-like protein 1|Schlafen family|Schlafen, AAA domain superfamily	NA	3.89475	46.9451	234.58	226.081	53.0901	1.24621	22.0285	7.14346	5.88792	Schlafen, AAA domain|Schlafen-like protein 1|Schlafen family|Schlafen, AAA domain superfamily__IPR007421|IPR029667|IPR029684|IPR038461	mRNA
BGLB036097	Bg36097	uncharacterized protein LOC106073082, partial		SEFIR domain	NA	3.49006	9.95806	5.18408	47.9949	1.39711	3.73863	0.647899	0	0	SEFIR domain__IPR013568	mRNA
BGLB028292	Bg28292	uncharacterized protein LOC106078970		Serine proteases, trypsin domain|Peptidase S1, PA clan	NA	2.51755	7.1129	19.4403	8.84117	1.39711	0	3.88739	0	1.30843	Serine proteases, trypsin domain|Peptidase S1, PA clan__IPR001254|IPR009003	mRNA
BGLB029187	Bg29187	uncharacterized protein LOC106053171		Single domain Von Willebrand factor type C domain	NA	3.56571	334.306	1207.89	1453.74	300.378	7.47726	160.031	40.8198	68.6925	Single domain Von Willebrand factor type C domain__IPR029277	mRNA
BGLB001334	Bg1334	uncharacterized protein LOC106055003		Small lysine-rich protein 1	NA	1.09132	745.432	587.098	856.331	804.734	333.984	451.585	325.538	293.088	Small lysine-rich protein 1__IPR037760	mRNA
BGLB027696	Bg27696	uncharacterized protein LOC106070183		SOCS box domain|Protein kinase-like domain superfamily	NA	3.3596	34.1419	110.162	89.6748	18.1624	1.86931	11.0143	5.10247	5.23371	SOCS box domain|Protein kinase-like domain superfamily__IPR001496|IPR011009	mRNA
BGLB036096	Bg36096	uncharacterized protein LOC106077688		Stereocilin-related	NA	3.95088	8.53548	67.3931	59.3622	8.38265	0	3.23949	2.04099	2.61686	Stereocilin-related__IPR026664	mRNA
BGLB025298	Bg25298	uncharacterized protein LOC106061167		Sterile alpha motif domain|Sterile alpha motif/pointed domain superfamily	NA	3.35369	14.2258	92.0175	51.784	26.545	0	9.07058	3.06148	4.5795	Sterile alpha motif domain|Sterile alpha motif/pointed domain superfamily__IPR001660|IPR013761	mRNA
BGLB022231	Bg22231	uncharacterized protein LOC106068925		Sterile alpha motif/pointed domain superfamily	NA	3.57973	108.116	333.077	401.642	81.0322	1.24621	53.7756	7.14346	13.7385	Sterile alpha motif/pointed domain superfamily__IPR013761	mRNA
BGLB023219	Bg23219	uncharacterized protein LOC106065681		Sushi/SCR/CCP domain|Carbohydrate-binding WSC|PAN/Apple domain|Galactose-binding-like domain superfamily|Sushi/SCR/CCP superfamily	NA	1.16728	166.442	196.995	193.243	120.151	80.3805	79.6915	63.2707	77.1972	Sushi/SCR/CCP domain|Carbohydrate-binding WSC|PAN/Apple domain|Galactose-binding-like domain superfamily|Sushi/SCR/CCP superfamily__IPR000436|IPR002889|IPR003609|IPR008979|IPR035976	mRNA
BGLB031366	Bg31366	uncharacterized protein LOC106058378, partial		Sushi/SCR/CCP domain|Sushi/SCR/CCP superfamily	NA	4.20606	9.95806	59.617	42.9428	11.1769	0	1.9437	2.04099	1.30843	Sushi/SCR/CCP domain|Sushi/SCR/CCP superfamily__IPR000436|IPR035976	mRNA
BGLB031889	Bg31889	uncharacterized protein LOC106079602		Tetraspanin, EC2 domain superfamily	NA	4.20736	7.1129	44.0647	34.1017	19.5595	0	2.59159	1.02049	0.654214	Tetraspanin, EC2 domain superfamily__IPR008952	mRNA
BGLB026585	Bg26585	uncharacterized protein LOC106053377		Tetraspanin, EC2 domain superfamily|Tetraspanin/Peripherin	NA	2.88337	12.8032	84.2414	69.4664	13.9711	0.623105	14.2538	3.06148	5.23371	Tetraspanin, EC2 domain superfamily|Tetraspanin/Peripherin__IPR008952|IPR018499	mRNA
BGLB038617	Bg38617	uncharacterized protein LOC106055214 isoform X1		Tetraspanin, EC2 domain superfamily|Tetraspanin/Peripherin	NA	2.69261	27.029	59.617	88.4117	22.3537	3.73863	13.6059	4.08198	7.85057	Tetraspanin, EC2 domain superfamily|Tetraspanin/Peripherin__IPR008952|IPR018499	mRNA
BGLB036249	Bg36249	uncharacterized protein LOC106055865, partial		Thrombospondin type-1 (TSP1) repeat superfamily	NA	3.29333	5.69032	31.1045	8.84117	5.58843	0	3.88739	0	0	Thrombospondin type-1 (TSP1) repeat superfamily__IPR036383	mRNA
BGLB040117	Bg40117	uncharacterized protein LOC106075512, partial		Thrombospondin type-1 (TSP1) repeat|IgGFc-binding protein, N-terminal|Thrombospondin type-1 (TSP1) repeat superfamily	NA	2.17633	5.69032	10.3682	8.84117	1.39711	0	0	2.04099	2.61686	Thrombospondin type-1 (TSP1) repeat|IgGFc-binding protein, N-terminal|Thrombospondin type-1 (TSP1) repeat superfamily__IPR000884|IPR035234|IPR036383	mRNA
BGLB035630	Bg35630	uncharacterized protein LOC106079113		Thrombospondin type-1 (TSP1) repeat|IgGFc-binding protein, N-terminal|Thrombospondin type-1 (TSP1) repeat superfamily	NA	2.36412	32.7193	20.7363	23.9975	6.98554	3.11552	5.83109	1.02049	5.23371	Thrombospondin type-1 (TSP1) repeat|IgGFc-binding protein, N-terminal|Thrombospondin type-1 (TSP1) repeat superfamily__IPR000884|IPR035234|IPR036383	mRNA
BGLB016748	Bg16748	uncharacterized protein LOC106056493		Thrombospondin type-1 (TSP1) repeat|Laminin G domain|Concanavalin A-like lectin/glucanase domain superfamily|Thrombospondin type-1 (TSP1) repeat superfamily	NA	3.00933	4.26774	7.77613	11.3672	2.79422	0	1.2958	0	0.654214	Thrombospondin type-1 (TSP1) repeat|Laminin G domain|Concanavalin A-like lectin/glucanase domain superfamily|Thrombospondin type-1 (TSP1) repeat superfamily__IPR000884|IPR001791|IPR013320|IPR036383	mRNA
BGLB026102	Bg26102	uncharacterized protein DDB_G0283357-like, partial		Thrombospondin type-1 (TSP1) repeat|Thrombospondin type-1 (TSP1) repeat superfamily	NA	3.97857	7.1129	51.8408	35.3647	9.77975	0	2.59159	0	2.61686	Thrombospondin type-1 (TSP1) repeat|Thrombospondin type-1 (TSP1) repeat superfamily__IPR000884|IPR036383	mRNA
BGLB022669	Bg22669	uncharacterized protein LOC106073029 isoform X1		Thrombospondin type-1 (TSP1) repeat|Tyrosine-protein kinase ephrin type A/B receptor-like|Thrombospondin type-1 (TSP1) repeat superfamily	NA	3.3442	5.69032	57.0249	55.5731	2.79422	0	4.53529	4.08198	1.96264	Thrombospondin type-1 (TSP1) repeat|Tyrosine-protein kinase ephrin type A/B receptor-like|Thrombospondin type-1 (TSP1) repeat superfamily__IPR000884|IPR011641|IPR036383	mRNA
BGLB034475	Bg34475	uncharacterized protein LOC106070947 isoform X1		Transcription factor, T-box|p53-like transcription factor, DNA-binding|T-box superfamily	NA	1.56917	5.69032	12.9602	20.2084	12.574	8.72347	1.9437	3.06148	2.61686	Transcription factor, T-box|p53-like transcription factor, DNA-binding|T-box superfamily__IPR001699|IPR008967|IPR036960	mRNA
BGLB036334	Bg36334	uncharacterized protein LOC106075996 isoform X1		Transmembrane protein 179	NA	2.3829	7.1129	20.7363	12.6302	5.58843	0	1.2958	3.06148	3.27107	Transmembrane protein 179__IPR029673	mRNA
BGLB028573	Bg28573	uncharacterized protein LOC106055742		Transmembrane protein 272	NA	3.61269	45.5226	208.659	142.722	34.9277	0	16.8454	2.04099	15.0469	Transmembrane protein 272__IPR040350	mRNA
BGLB024125	Bg24125	uncharacterized protein LOC106055743		Transmembrane protein 272	NA	3.2763	11.3806	63.505	25.2605	11.1769	0	2.59159	1.02049	6.54214	Transmembrane protein 272__IPR040350	mRNA
BGLB030976	Bg30976	uncharacterized protein LOC106062164, partial		Trimeric LpxA-like superfamily	NA	3.2065	11.3806	34.9926	17.6823	5.58843	0	3.88739	1.02049	1.30843	Trimeric LpxA-like superfamily__IPR011004	mRNA
BGLB026050	Bg26050	uncharacterized protein LOC106070103		Tumour necrosis factor-like domain superfamily	NA	1.22707	44.1	38.8806	78.3075	79.6351	37.3863	16.8454	27.5534	20.2806	Tumour necrosis factor-like domain superfamily__IPR008983	mRNA
BGLB037773	Bg37773	uncharacterized protein LOC106068594		Tyrosine-protein kinase ephrin type A/B receptor-like	NA	3.27126	29.8742	71.2812	69.4664	12.574	2.49242	5.83109	4.08198	5.23371	Tyrosine-protein kinase ephrin type A/B receptor-like__IPR011641	mRNA
BGLB035522	Bg35522	uncharacterized protein LOC106078095 isoform X1		Uncharacterised protein family UPF0691	NA	4.15345	34.1419	99.7936	102.305	51.693	0	6.47899	3.06148	5.23371	Uncharacterised protein family UPF0691__IPR026507	mRNA
BGLB008195	Bg8195	uncharacterized protein LOC106068608		von Willebrand factor, type A|von Willebrand factor A-like domain superfamily	NA	1.5407	318.658	160.707	477.423	578.403	89.104	171.045	101.029	165.516	von Willebrand factor, type A|von Willebrand factor A-like domain superfamily__IPR002035|IPR036465	mRNA
BGLB005564	Bg5564	uncharacterized protein LOC106061781 isoform X1		WD40 repeat|Quinoprotein alcohol dehydrogenase-like superfamily|WD40/YVTN repeat-like-containing domain superfamily|WD40-repeat-containing domain|WD40 repeat, conserved site|WD40-repeat-containing domain superfamily	NA	3.56121	76.8193	500.264	352.384	44.7074	0	49.2403	5.10247	26.8228	WD40 repeat|Quinoprotein alcohol dehydrogenase-like superfamily|WD40/YVTN repeat-like-containing domain superfamily|WD40-repeat-containing domain|WD40 repeat, conserved site|WD40-repeat-containing domain superfamily__IPR001680|IPR011047|IPR015943|IPR017986|IPR019775|IPR036322	mRNA
BGLB027603	Bg27603	uncharacterized protein LOC106069930		WD40 repeat|WD40/YVTN repeat-like-containing domain superfamily|WD40-repeat-containing domain|WD40-repeat-containing domain superfamily	NA	2.33642	14.2258	23.3284	21.4714	6.98554	0	5.83109	4.08198	1.96264	WD40 repeat|WD40/YVTN repeat-like-containing domain superfamily|WD40-repeat-containing domain|WD40-repeat-containing domain superfamily__IPR001680|IPR015943|IPR017986|IPR036322	mRNA
BGLB035592	Bg35592	uncharacterized protein LOC106067045		WD40-repeat-containing domain superfamily	NA	1.07047	39.8322	32.4005	64.4143	57.2814	20.5625	15.5496	21.4304	34.0191	WD40-repeat-containing domain superfamily__IPR036322	mRNA
BGLB024987	Bg24987	uncharacterized protein LOC106066568 isoform X1		Zinc finger C2H2-type|Zinc finger C2H2 superfamily	NA	1.09225	238.993	257.908	199.558	210.963	85.9884	133.467	109.193	96.1694	Zinc finger C2H2-type|Zinc finger C2H2 superfamily__IPR013087|IPR036236	mRNA
BGLB011645	Bg11645	uncharacterized protein LOC106077896		Zinc finger C2H2-type|Zinc finger C2H2 superfamily	NA	1.67421	563.342	291.605	640.354	663.626	128.983	268.23	150.013	128.226	Zinc finger C2H2-type|Zinc finger C2H2 superfamily__IPR013087|IPR036236	mRNA
BGLB021863	Bg21863	uncharacterized protein LOC106060822		Zinc finger, CCHC-type|SCAN domain|Zinc finger, CCHC-type superfamily|SCAN domain superfamily	NA	1.94856	17.071	5.18408	5.0521	5.58843	0	1.2958	6.12297	0	Zinc finger, CCHC-type|SCAN domain|Zinc finger, CCHC-type superfamily|SCAN domain superfamily__IPR001878|IPR003309|IPR036875|IPR038269	mRNA
BGLB030836	Bg30836	uncharacterized protein LOC106064954		Zinc finger, double-stranded RNA binding|Zinc finger C2H2 superfamily	NA	2.99435	1.42258	9.07215	12.6302	2.79422	0	1.2958	0	0.654214	Zinc finger, double-stranded RNA binding|Zinc finger C2H2 superfamily__IPR022755|IPR036236	mRNA
BGLB019887	Bg19887	uncharacterized protein LOC106060882		Zinc finger, PHD-type|OTU domain|Zinc finger, FYVE/PHD-type|Papain-like cysteine peptidase superfamily	NA	3.43635	203.429	800.941	610.041	114.563	9.34657	92.6495	11.2254	45.1408	Zinc finger, PHD-type|OTU domain|Zinc finger, FYVE/PHD-type|Papain-like cysteine peptidase superfamily__IPR001965|IPR003323|IPR011011|IPR038765	mRNA
BGLB009741	Bg9741	uncharacterized protein LOC106072254		Zinc finger, RING-CH-type|Zinc finger, RING/FYVE/PHD-type	NA	4.14192	116.652	452.311	389.012	88.0178	1.24621	27.2117	7.14346	22.2433	Zinc finger, RING-CH-type|Zinc finger, RING/FYVE/PHD-type__IPR011016|IPR013083	mRNA
BGLB011056	Bg11056	uncharacterized protein LOC106075182		Zinc finger, RING-type	NA	3.05953	2.84516	15.5523	8.84117	0	0	0.647899	0	1.30843	Zinc finger, RING-type__IPR001841	mRNA
BGLB040265	Bg40265	uncharacterized protein LOC106061052		Zinc finger, RING-type|Zinc finger, RING/FYVE/PHD-type	NA	4.00032	35.5645	180.147	107.357	29.3393	0	10.3664	3.06148	7.19635	Zinc finger, RING-type|Zinc finger, RING/FYVE/PHD-type__IPR001841|IPR013083	mRNA
BGLB027825	Bg27825	uncharacterized protein LOC106074142		Zinc finger, RING-type|Zinc finger, RING/FYVE/PHD-type	NA	2.6062	9.95806	16.8483	32.8386	5.58843	0	5.83109	1.02049	2.61686	Zinc finger, RING-type|Zinc finger, RING/FYVE/PHD-type__IPR001841|IPR013083	mRNA
BGLB027301	Bg27301	uncharacterized protein LOC106079589 isoform X1		Zinc finger, RING-type|Zinc finger, RING/FYVE/PHD-type	NA	3.24782	14.2258	69.9851	39.1538	13.9711	0	3.88739	2.04099	7.19635	Zinc finger, RING-type|Zinc finger, RING/FYVE/PHD-type__IPR001841|IPR013083	mRNA
BGLB024092	Bg24092	uncharacterized protein LOC106061769		Zinc finger, RING-type|Zinc finger, RING/FYVE/PHD-type|Zinc finger, RING-type, conserved site	NA	2.06525	12.8032	29.8085	20.2084	12.574	2.49242	8.42268	2.04099	3.92528	Zinc finger, RING-type|Zinc finger, RING/FYVE/PHD-type|Zinc finger, RING-type, conserved site__IPR001841|IPR013083|IPR017907	mRNA
BGLB001606	Bg1606	uncharacterized protein LOC106055510		Zinc finger, RING-type|Zinc finger, RING/FYVE/PHD-type|Zinc finger, RING-type, conserved site|Zinc finger, C3HC4 RING-type	NA	1.03364	187.781	159.411	241.238	203.978	85.9884	124.397	83.6806	92.2442	Zinc finger, RING-type|Zinc finger, RING/FYVE/PHD-type|Zinc finger, RING-type, conserved site|Zinc finger, C3HC4 RING-type__IPR001841|IPR013083|IPR017907|IPR018957	mRNA
BGLB025472	Bg25472	uncharacterized protein LOC106072720, partial		Zinc finger, RING-type|Zinc finger, RING/FYVE/PHD-type|Zinc finger, RING-type, conserved site|Zinc finger, C3HC4 RING-type	NA	3.68764	18.4935	69.9851	39.1538	9.77975	0	2.59159	4.08198	2.61686	Zinc finger, RING-type|Zinc finger, RING/FYVE/PHD-type|Zinc finger, RING-type, conserved site|Zinc finger, C3HC4 RING-type__IPR001841|IPR013083|IPR017907|IPR018957	mRNA
BGLB032489	Bg32489	uncharacterized protein DDB_G0283697-like			NA	2.03855	128.032	264.388	383.96	286.407	19.3162	40.8176	158.177	39.2528	NA	mRNA
BGLB032324	Bg32324	uncharacterized protein DDB_G0283697-like			NA	3.55979	38.4097	120.53	69.4664	30.7364	0.623105	8.42268	3.06148	8.50478	NA	mRNA
BGLB038838	Bg38838	uncharacterized protein LOC106050193			NA	2.84913	24.1839	27.2164	40.4168	15.3682	3.73863	3.88739	2.04099	3.92528	NA	mRNA
BGLB025046	Bg25046	uncharacterized protein LOC106050205			NA	2.85662	2.84516	14.2562	7.57815	1.39711	0	1.2958	1.02049	0	NA	mRNA
BGLB020880	Bg20880	uncharacterized protein LOC106050212			NA	2.66476	49.7903	112.754	130.092	51.693	9.96967	26.5638	4.08198	12.4301	NA	mRNA
BGLB037259	Bg37259	uncharacterized protein LOC106050213			NA	3.55098	25.6064	101.09	85.8857	15.3682	0.623105	7.12688	5.10247	5.23371	NA	mRNA
BGLB030186	Bg30186	uncharacterized protein LOC106050237			NA	2.73931	11.3806	24.6244	32.8386	9.77975	0	3.88739	2.04099	4.5795	NA	mRNA
BGLB022621	Bg22621	uncharacterized protein LOC106050252 isoform X1			NA	3.59834	28.4516	111.458	102.305	23.7508	0	13.6059	3.06148	3.92528	NA	mRNA
BGLB039228	Bg39228	uncharacterized protein LOC106050332			NA	3.56846	38.4097	108.866	94.7269	30.7364	0	12.3101	4.08198	5.23371	NA	mRNA
BGLB012797	Bg12797	uncharacterized protein LOC106050357			NA	2.73917	9.95806	40.1767	23.9975	4.19132	0.623105	5.18319	2.04099	2.61686	NA	mRNA
BGLB038648	Bg38648	uncharacterized protein LOC106050561			NA	4.02913	0	146.45	61.8882	0	1.24621	6.47899	1.02049	2.61686	NA	mRNA
BGLB021544	Bg21544	uncharacterized protein LOC106050638			NA	3.43536	12.8032	46.6568	54.3101	5.58843	1.24621	7.12688	0	1.30843	NA	mRNA
BGLB036499	Bg36499	uncharacterized protein LOC106050639			NA	3.11534	2.84516	11.6642	11.3672	0	0	0.647899	1.02049	0	NA	mRNA
BGLB022732	Bg22732	uncharacterized protein LOC106050655			NA	3.47233	133.723	370.662	266.498	121.548	0	51.184	10.2049	17.6638	NA	mRNA
BGLB027866	Bg27866	uncharacterized protein LOC106050745			NA	3.36606	5.69032	32.4005	22.7344	0	0	2.59159	0	1.96264	NA	mRNA
BGLB038204	Bg38204	uncharacterized protein LOC106050753			NA	3.50197	72.5516	382.326	232.397	55.8843	1.24621	34.3386	5.10247	23.5517	NA	mRNA
BGLB012989	Bg12989	uncharacterized protein LOC106050783			NA	2.52176	12.8032	2.59204	31.5756	0	0	3.88739	3.06148	0	NA	mRNA
BGLB023303	Bg23303	uncharacterized protein LOC106050805			NA	1.6449	5505.39	2444.3	4092.2	4600.68	1021.27	1584.76	1246.02	1468.71	NA	mRNA
BGLB019711	Bg19711	uncharacterized protein LOC106050815			NA	3.41943	1.42258	10.3682	21.4714	8.38265	1.24621	1.2958	0	0	NA	mRNA
BGLB037103	Bg37103	uncharacterized protein LOC106050887			NA	2.38081	2.84516	9.07215	3.78907	4.19132	0	0	0	2.61686	NA	mRNA
BGLB034970	Bg34970	uncharacterized protein LOC106050926			NA	3.16325	42.6774	149.042	99.779	36.3248	1.24621	15.5496	4.08198	14.3927	NA	mRNA
BGLB033656	Bg33656	uncharacterized protein LOC106050940			NA	3.20774	34.1419	212.547	154.089	43.3103	0	23.9722	5.10247	17.6638	NA	mRNA
BGLB019617	Bg19617	uncharacterized protein LOC106050984			NA	3.49163	82.5096	18.1443	69.4664	46.1046	0	16.8454	1.02049	0	NA	mRNA
BGLB025984	Bg25984	uncharacterized protein LOC106051014			NA	4.31243	55.4806	160.707	133.881	36.3248	0	7.77478	3.06148	7.19635	NA	mRNA
BGLB029030	Bg29030	uncharacterized protein LOC106051018			NA	3.06243	59.7484	260.5	265.235	83.8265	10.5928	43.4092	7.14346	17.6638	NA	mRNA
BGLB030715	Bg30715	uncharacterized protein LOC106051046, partial			NA	2.7538	8.53548	16.8483	12.6302	5.58843	0	3.88739	0	1.30843	NA	mRNA
BGLB031763	Bg31763	uncharacterized protein LOC106051084			NA	3.66645	133.723	732.252	529.207	155.079	1.86931	64.7899	19.3894	34.6733	NA	mRNA
BGLB038068	Bg38068	uncharacterized protein LOC106051118			NA	1.37946	110.961	317.525	279.128	171.844	85.3653	95.2411	80.6191	75.8888	NA	mRNA
BGLB028317	Bg28317	uncharacterized protein LOC106051245			NA	2.4297	22.7613	73.8732	46.7319	23.7508	8.10036	12.3101	6.12297	3.27107	NA	mRNA
BGLB028372	Bg28372	uncharacterized protein LOC106051329			NA	2.95328	18.4935	66.0971	46.7319	9.77975	0	9.07058	0	7.85057	NA	mRNA
BGLB023289	Bg23289	uncharacterized protein LOC106051361			NA	1.12066	39.8322	58.3209	75.7815	83.8265	23.0549	34.3386	29.5944	30.7481	NA	mRNA
BGLB029333	Bg29333	uncharacterized protein LOC106051378			NA	1.71088	18.4935	15.5523	34.1017	41.9132	3.73863	12.3101	13.2664	3.27107	NA	mRNA
BGLB039112	Bg39112	uncharacterized protein LOC106051411			NA	3.50791	140.835	50.5448	0	1.39711	0	11.6622	0	3.92528	NA	mRNA
BGLB036056	Bg36056	uncharacterized protein LOC106051439			NA	3.83832	39.8322	133.49	121.25	27.9422	0	14.2538	1.02049	5.88792	NA	mRNA
BGLB026495	Bg26495	uncharacterized protein LOC106051440			NA	2.30075	34.1419	209.955	167.982	47.5017	11.2159	36.2823	11.2254	33.3649	NA	mRNA
BGLB022129	Bg22129	uncharacterized protein LOC106051650			NA	5.30985	9.95806	64.801	32.8386	1.39711	0	1.2958	0	0	NA	mRNA
BGLB013337	Bg13337	uncharacterized protein LOC106051655			NA	1.62035	2853.7	1695.2	4411.75	5571.67	1074.23	1321.71	1008.25	1321.51	NA	mRNA
BGLB036750	Bg36750	uncharacterized protein LOC106051699			NA	1.05826	183.513	147.746	238.712	223.537	72.9032	125.692	88.7831	92.8984	NA	mRNA
BGLB040312	Bg40312	uncharacterized protein LOC106051717			NA	4.43948	12.8032	37.5846	50.521	22.3537	0	3.23949	1.02049	0	NA	mRNA
BGLB038327	Bg38327	uncharacterized protein LOC106051730, partial			NA	3.40476	18.4935	46.6568	35.3647	9.77975	1.24621	3.23949	0	4.5795	NA	mRNA
BGLB038501	Bg38501	uncharacterized protein LOC106051760 isoform X1			NA	3.29508	8.53548	16.8483	27.7865	8.38265	0	1.2958	1.02049	2.61686	NA	mRNA
BGLB036816	Bg36816	uncharacterized protein LOC106051769, partial			NA	3.2169	11.3806	55.7289	44.2059	4.19132	1.24621	4.53529	2.04099	3.27107	NA	mRNA
BGLB037793	Bg37793	uncharacterized protein LOC106051777 isoform X1			NA	3.26237	21.3387	86.8334	70.7294	33.5306	4.36173	7.12688	4.08198	5.23371	NA	mRNA
BGLB028074	Bg28074	uncharacterized protein LOC106051829			NA	2.69033	9.95806	33.6965	31.5756	4.19132	0	7.77478	0	3.27107	NA	mRNA
BGLB033968	Bg33968	uncharacterized protein LOC106051855			NA	4.29834	4.26774	25.9204	27.7865	2.79422	0	0	1.02049	0.654214	NA	mRNA
BGLB029035	Bg29035	uncharacterized protein LOC106051959			NA	1.39114	112.384	94.6095	78.3075	67.0612	21.8087	39.5218	45.9223	26.1686	NA	mRNA
BGLB037685	Bg37685	uncharacterized protein LOC106051962			NA	2.60201	17.071	32.4005	45.4689	15.3682	1.24621	10.3664	2.04099	3.27107	NA	mRNA
BGLB021103	Bg21103	uncharacterized protein LOC106052011			NA	3.57872	15.6484	62.209	51.784	11.1769	1.86931	3.23949	2.04099	3.27107	NA	mRNA
BGLB019894	Bg19894	uncharacterized protein LOC106052138			NA	2.86555	142.258	578.025	400.379	69.8554	13.7083	82.2831	25.5124	40.5613	NA	mRNA
BGLB026022	Bg26022	uncharacterized protein LOC106052193			NA	1.36063	105.271	106.274	215.977	143.902	41.1249	66.7335	48.9838	64.7672	NA	mRNA
BGLB029283	Bg29283	uncharacterized protein LOC106052363, partial			NA	2.66113	31.2968	90.7215	47.9949	6.98554	2.49242	12.958	4.08198	7.19635	NA	mRNA
BGLB013650	Bg13650	uncharacterized protein LOC106052387 isoform X1			NA	4.74482	28.4516	63.505	111.146	19.5595	0	3.88739	1.02049	1.96264	NA	mRNA
BGLB025383	Bg25383	uncharacterized protein LOC106052401, partial			NA	3.02212	9.95806	38.8806	95.9899	6.98554	1.24621	9.07058	5.10247	1.96264	NA	mRNA
BGLB031971	Bg31971	uncharacterized protein LOC106052437			NA	4.67773	598.906	50.5448	179.35	635.684	5.60794	14.2538	32.6558	3.27107	NA	mRNA
BGLB037486	Bg37486	uncharacterized protein LOC106052631			NA	3.60656	101.003	622.09	401.642	89.4149	1.24621	66.7335	6.12297	24.2059	NA	mRNA
BGLB031114	Bg31114	uncharacterized protein LOC106052670 isoform X1			NA	2.27644	59.7484	106.274	137.67	4.19132	9.34657	29.1554	8.16396	15.7011	NA	mRNA
BGLB000799	Bg799	uncharacterized protein LOC106052827 isoform X1			NA	3.19872	335.729	2041.23	1494.16	213.757	15.5776	272.117	38.7788	117.104	NA	mRNA
BGLB024331	Bg24331	uncharacterized protein LOC106052907			NA	3.45832	1476.64	10066.2	8723.71	1366.37	44.2404	1236.19	164.3	522.063	NA	mRNA
BGLB038122	Bg38122	uncharacterized protein LOC106052923, partial			NA	3.35377	31.2968	40.1767	29.0496	16.7653	0	5.18319	1.02049	3.92528	NA	mRNA
BGLB028897	Bg28897	uncharacterized protein LOC106052967			NA	4.13704	15.6484	23.3284	17.6823	15.3682	0	0.647899	2.04099	0	NA	mRNA
BGLB025335	Bg25335	uncharacterized protein LOC106053012, partial			NA	3.59209	11.3806	50.5448	56.8361	15.3682	0	5.83109	0	3.92528	NA	mRNA
BGLB020244	Bg20244	uncharacterized protein LOC106053086			NA	3.00506	35.5645	133.49	112.409	25.1479	1.24621	21.3807	5.10247	9.15899	NA	mRNA
BGLB023290	Bg23290	uncharacterized protein LOC106053089			NA	2.47746	5.69032	18.1443	8.84117	0	0	1.2958	2.04099	1.30843	NA	mRNA
BGLB037123	Bg37123	uncharacterized protein LOC106053162 isoform X1			NA	2.29397	25.6064	102.386	80.8336	25.1479	4.36173	18.1412	12.2459	11.7758	NA	mRNA
BGLB026548	Bg26548	uncharacterized protein LOC106053227			NA	2.5344	35.5645	86.8334	94.7269	27.9422	4.98484	13.6059	6.12297	16.3553	NA	mRNA
BGLB032404	Bg32404	uncharacterized protein LOC106053338			NA	2.7498	2.84516	22.0324	29.0496	2.79422	0	3.23949	0	3.92528	NA	mRNA
BGLB019316	Bg19316	uncharacterized protein LOC106053416			NA	2.22947	35.5645	176.259	98.5159	47.5017	10.5928	28.5075	18.3689	17.6638	NA	mRNA
BGLB018479	Bg18479	uncharacterized protein LOC106053422			NA	3.9725	86.7774	463.976	289.233	82.4294	2.49242	32.3949	6.12297	16.3553	NA	mRNA
BGLB026831	Bg26831	uncharacterized protein LOC106053458			NA	3.43239	66.8613	163.299	217.24	37.7219	3.11552	20.0849	11.2254	9.15899	NA	mRNA
BGLB020996	Bg20996	uncharacterized protein LOC106053459			NA	1.00305	27.029	33.6965	54.3101	23.7508	16.2007	11.6622	27.5534	13.0843	NA	mRNA
BGLB036818	Bg36818	uncharacterized protein LOC106053461			NA	4.21101	9.95806	59.617	31.5756	4.19132	0	1.2958	1.02049	1.96264	NA	mRNA
BGLB027547	Bg27547	uncharacterized protein LOC106053463			NA	3.4175	1.42258	41.4727	41.6798	2.79422	0.623105	5.18319	1.02049	0	NA	mRNA
BGLB029762	Bg29762	uncharacterized protein LOC106053467, partial			NA	3.03575	12.8032	49.2488	36.6277	8.38265	0.623105	7.77478	2.04099	1.30843	NA	mRNA
BGLB033066	Bg33066	uncharacterized protein LOC106053516, partial			NA	4.08874	11.3806	55.7289	32.8386	1.39711	0	2.59159	0	1.96264	NA	mRNA
BGLB016793	Bg16793	uncharacterized protein LOC106053551			NA	3.35333	27.029	53.1369	69.4664	13.9711	0	9.71848	1.02049	3.92528	NA	mRNA
BGLB030659	Bg30659	uncharacterized protein LOC106053553			NA	3.57416	12.8032	40.1767	40.4168	16.7653	0	4.53529	2.04099	1.30843	NA	mRNA
BGLB016791	Bg16791	uncharacterized protein LOC106053557			NA	3.68774	112.384	326.597	332.176	111.769	1.24621	36.9302	13.2664	15.7011	NA	mRNA
BGLB034450	Bg34450	uncharacterized protein LOC106053566			NA	1.47426	533.468	277.348	783.075	811.72	226.81	278.596	161.238	198.227	NA	mRNA
BGLB024661	Bg24661	uncharacterized protein LOC106053637			NA	2.77414	46.9451	125.714	92.2008	54.4872	7.47726	11.6622	11.2254	15.0469	NA	mRNA
BGLB023899	Bg23899	uncharacterized protein LOC106053650 isoform X1			NA	3.3777	24.1839	72.5772	71.9924	11.1769	2.49242	5.83109	3.06148	4.5795	NA	mRNA
BGLB030946	Bg30946	uncharacterized protein LOC106053651			NA	3.38744	9.95806	66.0971	36.6277	11.1769	0	5.83109	2.04099	2.61686	NA	mRNA
BGLB019951	Bg19951	uncharacterized protein LOC106053662			NA	6.3173	73.9742	11.6642	17.6823	13.9711	0	0	0	0	NA	mRNA
BGLB030313	Bg30313	uncharacterized protein LOC106053693			NA	2.66978	4.26774	22.0324	22.7344	2.79422	0	1.9437	1.02049	3.92528	NA	mRNA
BGLB027455	Bg27455	uncharacterized protein LOC106053698, partial			NA	2.09465	14.2258	40.1767	32.8386	6.98554	3.73863	6.47899	6.12297	4.5795	NA	mRNA
BGLB037662	Bg37662	uncharacterized protein LOC106053734, partial			NA	4.00443	9.95806	41.4727	27.7865	5.58843	0	3.88739	0	0	NA	mRNA
BGLB014306	Bg14306	uncharacterized protein LOC106053749			NA	4.2835	17.071	63.505	44.2059	11.1769	0	3.23949	1.02049	1.30843	NA	mRNA
BGLB025727	Bg25727	uncharacterized protein LOC106053792			NA	1.92561	1813.79	1027.74	1870.54	2025.81	308.437	674.462	280.636	508.978	NA	mRNA
BGLB031715	Bg31715	uncharacterized protein LOC106053798			NA	3.42731	7.1129	32.4005	25.2605	5.58843	0	4.53529	0	0.654214	NA	mRNA
BGLB029835	Bg29835	uncharacterized protein LOC106053804			NA	1.32852	347.11	298.085	588.57	363.248	143.937	178.172	115.316	197.573	NA	mRNA
BGLB014333	Bg14333	uncharacterized protein LOC106053812 isoform X1			NA	4.20415	14.2258	23.3284	34.1017	1.39711	1.24621	0	0	1.30843	NA	mRNA
BGLB038370	Bg38370	uncharacterized protein LOC106053896			NA	2.78225	11.3806	41.4727	27.7865	4.19132	0	6.47899	0	4.5795	NA	mRNA
BGLB035518	Bg35518	uncharacterized protein LOC106053947 isoform X1			NA	3.06683	12.8032	18.1443	22.7344	6.98554	0	3.88739	2.04099	0	NA	mRNA
BGLB026327	Bg26327	uncharacterized protein LOC106054283			NA	3.27328	48.3677	143.858	117.461	69.8554	0	26.5638	6.12297	5.23371	NA	mRNA
BGLB038044	Bg38044	uncharacterized protein LOC106054302			NA	2.73055	5.69032	41.4727	30.3126	4.19132	0	8.42268	0	2.61686	NA	mRNA
BGLB020057	Bg20057	uncharacterized protein LOC106054313			NA	3.90399	18.4935	72.5772	75.7815	20.9566	0	4.53529	2.04099	4.5795	NA	mRNA
BGLB024487	Bg24487	uncharacterized protein LOC106054317			NA	4.11392	14.2258	36.2886	31.5756	20.9566	0	3.23949	0	1.30843	NA	mRNA
BGLB037867	Bg37867	uncharacterized protein LOC106054390			NA	2.16347	1277.48	3241.35	3522.58	824.294	447.389	831.254	387.788	311.406	NA	mRNA
BGLB036598	Bg36598	uncharacterized protein LOC106054428			NA	3.59929	12.8032	50.5448	30.3126	26.545	0	3.23949	2.04099	3.27107	NA	mRNA
BGLB032048	Bg32048	uncharacterized protein LOC106054460			NA	3.69453	112.384	471.752	421.85	58.6785	0	51.184	6.12297	23.5517	NA	mRNA
BGLB020131	Bg20131	uncharacterized protein LOC106054529			NA	2.4958	17.071	40.1767	26.5235	9.77975	1.86931	3.88739	3.06148	6.54214	NA	mRNA
BGLB024042	Bg24042	uncharacterized protein LOC106054577			NA	3.63147	12.8032	47.9528	34.1017	15.3682	0	3.88739	1.02049	2.61686	NA	mRNA
BGLB025458	Bg25458	uncharacterized protein LOC106054630 isoform X1			NA	2.61578	72.5516	136.082	143.985	47.5017	11.2159	23.3243	18.3689	11.1216	NA	mRNA
BGLB033172	Bg33172	uncharacterized protein LOC106054826			NA	2.99287	11.3806	67.3931	65.6773	16.7653	0	10.3664	2.04099	6.54214	NA	mRNA
BGLB022397	Bg22397	uncharacterized protein LOC106054866 isoform X1			NA	3.9195	51.2129	272.164	199.558	50.2959	1.24621	11.0143	9.18445	15.0469	NA	mRNA
BGLB027106	Bg27106	uncharacterized protein LOC106055121			NA	3.08715	15.6484	194.403	131.355	43.3103	0	19.437	8.16396	16.3553	NA	mRNA
BGLB039626	Bg39626	uncharacterized protein LOC106055137			NA	3.51182	11.3806	46.6568	21.4714	2.79422	0	3.23949	0	2.61686	NA	mRNA
BGLB021908	Bg21908	uncharacterized protein LOC106055148, partial			NA	3.96013	15.6484	117.938	74.5185	11.1769	0	10.3664	1.02049	1.30843	NA	mRNA
BGLB039585	Bg39585	uncharacterized protein LOC106055178			NA	3.90226	27.029	149.042	103.568	18.1624	1.24621	9.71848	1.02049	6.54214	NA	mRNA
BGLB036082	Bg36082	uncharacterized protein LOC106055180			NA	2.5999	2.84516	16.8483	20.2084	1.39711	0	3.23949	1.02049	1.30843	NA	mRNA
BGLB018138	Bg18138	uncharacterized protein LOC106055388 isoform X1			NA	3.92385	92.4677	340.854	322.071	90.812	0	33.6907	10.2049	10.4674	NA	mRNA
BGLB040251	Bg40251	uncharacterized protein LOC106055436 isoform X1			NA	4.13628	65.4387	343.446	246.29	101.989	1.24621	23.9722	2.04099	14.3927	NA	mRNA
BGLB036817	Bg36817	uncharacterized protein LOC106055514			NA	3.21571	68.2838	206.067	205.873	62.8698	5.60794	27.2117	11.2254	13.0843	NA	mRNA
BGLB033584	Bg33584	uncharacterized protein LOC106055544			NA	3.59059	408.28	2282.29	2566.47	210.963	6.23105	301.273	54.0862	90.9357	NA	mRNA
BGLB023710	Bg23710	uncharacterized protein LOC106055647 isoform X1			NA	3.32951	69.7064	243.652	171.771	39.119	3.11552	22.6764	4.08198	20.9348	NA	mRNA
BGLB030000	Bg30000	uncharacterized protein LOC106055655			NA	2.95058	1.42258	11.6642	13.8933	2.79422	1.24621	0	0	1.30843	NA	mRNA
BGLB027382	Bg27382	uncharacterized protein LOC106055660 isoform X1			NA	3.03499	24.1839	76.4652	30.3126	25.1479	0	8.42268	4.08198	5.23371	NA	mRNA
BGLB021071	Bg21071	uncharacterized protein LOC106055681			NA	3.70432	561.919	1989.39	2302.49	853.633	8.72347	259.159	88.7831	79.8141	NA	mRNA
BGLB001742	Bg1742	uncharacterized protein LOC106055702			NA	3.53157	69.7064	234.58	236.186	75.4438	2.49242	26.5638	7.14346	15.7011	NA	mRNA
BGLB020405	Bg20405	uncharacterized protein LOC106055779			NA	3.52806	19.9161	45.3607	21.4714	12.574	0	2.59159	2.04099	2.61686	NA	mRNA
BGLB029973	Bg29973	uncharacterized protein LOC106055795			NA	4.33686	15.6484	92.0175	51.784	40.5161	0	2.59159	0	5.88792	NA	mRNA
BGLB025934	Bg25934	uncharacterized protein LOC106055930			NA	1.75863	61.1709	129.602	132.618	138.314	23.0549	34.3386	55.1067	22.8975	NA	mRNA
BGLB031787	Bg31787	uncharacterized protein LOC106055931			NA	2.26542	55.4806	123.122	161.667	99.1947	9.34657	5.83109	63.2707	11.7758	NA	mRNA
BGLB038523	Bg38523	uncharacterized protein LOC106055971			NA	4.2104	49.7903	174.963	97.2529	39.119	0	9.07058	5.10247	3.92528	NA	mRNA
BGLB032850	Bg32850	uncharacterized protein LOC106055978			NA	1.2179	143.681	115.346	164.193	148.093	64.1798	53.7756	65.3117	61.4961	NA	mRNA
BGLB033854	Bg33854	uncharacterized protein LOC106056020			NA	3.56223	14.2258	22.0324	17.6823	8.38265	0	1.2958	0	2.61686	NA	mRNA
BGLB032308	Bg32308	uncharacterized protein LOC106056084			NA	3.31238	41.2548	174.963	126.302	53.0901	0.623105	24.6201	4.08198	9.15899	NA	mRNA
BGLB016552	Bg16552	uncharacterized protein LOC106056101			NA	1.81054	2.84516	28.5125	23.9975	11.1769	3.11552	5.18319	3.06148	6.54214	NA	mRNA
BGLB016551	Bg16551	uncharacterized protein LOC106056112			NA	2.11172	51.2129	117.938	87.1487	46.1046	11.2159	31.0991	17.3484	9.15899	NA	mRNA
BGLB034224	Bg34224	uncharacterized protein LOC106056220 isoform X1			NA	3.00179	14.2258	41.4727	35.3647	2.79422	1.24621	7.12688	2.04099	0	NA	mRNA
BGLB028260	Bg28260	uncharacterized protein LOC106056233			NA	4.13643	122.342	285.125	272.813	81.0322	0	22.6764	6.12297	13.0843	NA	mRNA
BGLB031652	Bg31652	uncharacterized protein LOC106056303			NA	3.29383	64.0161	386.214	296.811	64.267	3.11552	47.9445	6.12297	24.2059	NA	mRNA
BGLB025010	Bg25010	uncharacterized protein LOC106056391 isoform X1			NA	3.89483	35.5645	150.338	159.141	29.3393	0	14.2538	1.02049	8.50478	NA	mRNA
BGLB023670	Bg23670	uncharacterized protein LOC106056446 isoform X1			NA	2.7466	5.69032	24.6244	25.2605	9.77975	1.24621	5.18319	2.04099	0	NA	mRNA
BGLB016958	Bg16958	uncharacterized protein LOC106056520			NA	1.01528	230.458	133.49	221.029	138.314	88.4809	95.2411	76.5371	96.8236	NA	mRNA
BGLB031105	Bg31105	uncharacterized protein LOC106056702			NA	3.4325	8.53548	92.0175	92.2008	12.574	0	7.77478	2.04099	7.85057	NA	mRNA
BGLB019421	Bg19421	uncharacterized protein LOC106056731 isoform X1			NA	3.43088	25.6064	94.6095	74.5185	13.9711	0	11.0143	3.06148	3.92528	NA	mRNA
BGLB035728	Bg35728	uncharacterized protein LOC106056732 isoform X1			NA	3.33213	44.1	202.179	179.35	44.7074	0	31.0991	5.10247	9.15899	NA	mRNA
BGLB034006	Bg34006	uncharacterized protein LOC106056862 isoform X1			NA	3.49258	27.029	80.3533	59.3622	29.3393	0	8.42268	3.06148	4.5795	NA	mRNA
BGLB020437	Bg20437	uncharacterized protein LOC106056881			NA	4.11906	17.071	112.754	88.4117	26.545	0.623105	8.42268	1.02049	2.61686	NA	mRNA
BGLB025071	Bg25071	uncharacterized protein LOC106056882			NA	2.85625	9.95806	23.3284	22.7344	5.58843	0	5.18319	2.04099	0	NA	mRNA
BGLB032589	Bg32589	uncharacterized protein LOC106056959			NA	3.48634	21.3387	147.746	84.6227	16.7653	0	12.3101	0	10.4674	NA	mRNA
BGLB035821	Bg35821	uncharacterized protein LOC106056960			NA	3.9714	24.1839	138.674	101.042	36.3248	0.623105	4.53529	4.08198	8.50478	NA	mRNA
BGLB032551	Bg32551	uncharacterized protein LOC106057046			NA	3.3706	1024.26	3748.09	3131.04	543.475	22.4318	484.628	96.947	211.311	NA	mRNA
BGLB017341	Bg17341	uncharacterized protein LOC106057167			NA	4.98664	49.7903	93.3135	11.3672	240.303	1.24621	5.18319	0	4.5795	NA	mRNA
BGLB023212	Bg23212	uncharacterized protein LOC106057308 isoform X1			NA	1.50205	31.2968	67.3931	99.779	27.9422	18.6931	20.0849	24.4919	15.7011	NA	mRNA
BGLB026669	Bg26669	uncharacterized protein LOC106057438			NA	3.08804	8.53548	41.4727	22.7344	5.58843	0	3.23949	2.04099	2.61686	NA	mRNA
BGLB020109	Bg20109	uncharacterized protein LOC106057560			NA	3.20558	17.071	120.53	108.62	27.9422	2.49242	14.2538	5.10247	6.54214	NA	mRNA
BGLB033383	Bg33383	uncharacterized protein LOC106057578			NA	3.92776	22.7613	40.1767	37.8907	0	0	0	0	5.23371	NA	mRNA
BGLB036306	Bg36306	uncharacterized protein LOC106057593			NA	3.71586	51.2129	191.811	140.196	33.5306	0.623105	11.6622	10.2049	7.85057	NA	mRNA
BGLB020164	Bg20164	uncharacterized protein LOC106057623			NA	1.38142	324.348	304.565	524.155	459.648	163.877	160.031	165.32	128.88	NA	mRNA
BGLB032290	Bg32290	uncharacterized protein LOC106057704 isoform X1			NA	4.01271	27.029	85.5374	84.6227	33.5306	0	5.83109	5.10247	1.96264	NA	mRNA
BGLB018712	Bg18712	uncharacterized protein LOC106057760			NA	1.32974	125.187	202.179	274.076	115.96	72.2801	73.8604	68.3732	70.0009	NA	mRNA
BGLB037984	Bg37984	uncharacterized protein LOC106057790			NA	3.90084	17.071	72.5772	97.2529	5.58843	0	7.12688	3.06148	1.30843	NA	mRNA
BGLB030304	Bg30304	uncharacterized protein LOC106057828, partial			NA	3.98515	24.1839	103.682	75.7815	11.1769	0	5.18319	3.06148	3.92528	NA	mRNA
BGLB022075	Bg22075	uncharacterized protein LOC106057829, partial			NA	3.93672	9.95806	27.2164	12.6302	6.98554	0	1.2958	1.02049	0	NA	mRNA
BGLB036288	Bg36288	uncharacterized protein LOC106057832			NA	3.63216	5.69032	71.2812	77.0445	0	0	7.12688	0	3.92528	NA	mRNA
BGLB036659	Bg36659	uncharacterized protein LOC106057846			NA	3.3836	21.3387	59.617	53.047	2.79422	1.24621	3.23949	2.04099	5.23371	NA	mRNA
BGLB022727	Bg22727	uncharacterized protein LOC106057933, partial			NA	3.30353	46.9451	320.117	453.426	44.7074	2.49242	42.1134	12.2459	29.4396	NA	mRNA
BGLB036473	Bg36473	uncharacterized protein LOC106058047			NA	4.35055	18.4935	120.53	119.987	18.1624	0	5.18319	3.06148	3.92528	NA	mRNA
BGLB022864	Bg22864	uncharacterized protein LOC106058120			NA	1.09328	197.739	116.642	215.977	208.169	90.3502	80.9873	76.5371	97.4779	NA	mRNA
BGLB025185	Bg25185	uncharacterized protein LOC106058235, partial			NA	4.47284	2.84516	32.4005	23.9975	1.39711	0	0	0	1.30843	NA	mRNA
[truncated: 355 more rows]

## Sheet: RES vs. Sm_@2dpe_up
Table S6. Expression summary of category 4 (induced-resistance factors) with log2FC values and snail replicates for each DE comparison.
[truncated: 172 more rows]

[truncated: 1 more sheets: 0.5-2dpe both shared_up]
