# Supplementary material for: An Overview of Transcriptional Responses of Schistosome-Susceptible (M line) or -Resistant (BS-90) Biomphalaria glabrata Exposed or Not to Schistosoma mansoni Infection
Source: Front Immunol. 2022 Jan 12;12:805882. doi: 10.3389/fimmu.2021.805882 (PMC8791074; doi:10.3389/fimmu.2021.805882)
Supplement: Supplementary file 10 [file Table_7.xlsx]

## Sheet: SUS_0.5down
Table S7. Expression summary of category 5 (resistance factors inhibited by parasites) with log2FC values and snail replicates for DE comparison.
VB ID	ID in text	Annotation updated	Gene family groups	Function Category	Note (any update from FReDs, AIG gene family, biomphalysin, domain prediction, or Transcript Type)	log2FC (SUS vs. S.mansoni_@0.5dpe)_down	(SUS vs. Sm) _R1	(SUS vs. Sm) _R2	(SUS vs. Sm) _R3	(SUS vs. Sm) _R4	SUS_R1	SUS_R2	SUS_R3	SUS_R4	Domain prediction	Transcript Type
BGLB002177	Bg2177	ankyrin-1-like	ankyrin-1	Signal transduction		-2.18024	1.45132	2.89735	0.876335	79.902	89.0483	163.875	61.7311	76.3638	Ankyrin repeat|Ankyrin repeat-containing domain|Ankyrin repeat-containing domain superfamily__IPR002110|IPR020683|IPR036770	mRNA
BGLB022085	Bg22085	ankyrin-1-like		Signal transduction		-1.39348	31.929	27.5249	19.2794	43.9461	106.858	75.0575	76.4929	66.278	Ankyrin repeat|Ankyrin repeat-containing domain|Ankyrin repeat-containing domain superfamily__IPR002110|IPR020683|IPR036770	mRNA
BGLB010795	Bg10795	beta-1,3-galactosyltransferase 1-like	beta-1,3-galactosyltransferase 1	NA		-1.06232	13.7875	14.4868	7.01068	9.3219	27.3082	12.5096	26.8396	28.0961	Glycosyl transferase, family 31__IPR002659	mRNA
BGLB013807	Bg13807	beta-1,3-galactosyltransferase 1-like		NA		-1.34232	76.9199	57.9471	101.655	138.497	270.707	210.161	170.432	301.853	Glycosyl transferase, family 31__IPR002659	mRNA
BGLB004341	Bg4341	cell death abnormality protein 1-like	cell death abnormality protein 1	NA		-2.48398	5.07962	7.24338	2.629	15.9804	61.7402	60.046	43.6144	14.4083	EGF-type aspartate/asparagine hydroxylation site|EGF-like domain|CUB domain|EGF-like calcium-binding domain|Growth factor receptor cysteine-rich domain superfamily|EGF-like calcium-binding, conserved site|Spermadhesin, CUB domain superfamily__IPR000152|IPR000742|IPR000859|IPR001881|IPR009030|IPR018097|IPR035914	mRNA
BGLB036322	Bg36322	cell death abnormality protein 1-like, partial		NA		-1.21155	32.6547	8.69206	16.6504	21.3072	49.8671	41.2816	57.7052	36.7411	NA	mRNA
BGLB019865	Bg19865	cell wall protein DAN4-like (LOC106055047), mRNA	cell wall protein DAN4	NA		-1.27395	210.441	105.753	72.7358	210.409	432.181	427.828	274.435	316.982	NA	mRNA
BGLB028560	Bg28560	cell wall protein DAN4-like (LOC106058924), partial mRNA		NA		-2.52044	13.7875	7.24338	6.13434	1.3317	66.4894	51.2893	18.1167	34.5798	NA	mRNA
BGLB038780	Bg38780	dynein heavy chain 12, axonemal-like	dynein heavy chain	NA		-1.07225	16.6902	37.6656	7.01068	26.634	56.9909	35.0268	55.0212	39.6227	Dynein heavy chain|P-loop containing nucleoside triphosphate hydrolase__IPR026983|IPR027417	mRNA
BGLB024499	Bg24499	dynein heavy chain domain-containing protein 1-like		NA		-1.09881	46.4422	52.1523	8.76335	34.6242	85.4864	68.8027	65.7571	85.7291	Dynein heavy chain__IPR026983	mRNA
BGLB025399	Bg25399	dynein heavy chain domain-containing protein 1-like		NA		-1.05749	78.3713	73.8825	21.032	67.9167	129.417	111.335	138.224	124.631	Dynein heavy chain, domain-2|Dynein heavy chain|P-loop containing nucleoside triphosphate hydrolase|Dynein heavy chain, hydrolytic ATP-binding dynein motor region__IPR013602|IPR026983|IPR027417|IPR035699	mRNA
BGLB016736	Bg16736	homeobox protein goosecoid-like	homeobox protein	NA		-1.11389	47.8935	21.7301	12.2687	49.2729	81.9245	75.0575	73.138	55.4718	Homeobox domain|Homeobox-like domain superfamily|Homeobox, conserved site__IPR001356|IPR009057|IPR017970	mRNA
BGLB009117	Bg9117	homeobox protein SIX6-like		NA		-1.61765	11.6106	0	7.01068	5.3268	20.1843	25.0192	14.7618	16.5695	Homeobox domain|Homeobox-like domain superfamily|Homeobox protein SIX1, N-terminal SD domain__IPR001356|IPR009057|IPR031701	mRNA
BGLB028311	Bg28311	metabotropic glutamate receptor 2-like	metabotropic glutamate receptor	Apoptosis/Autophagy		-1.18773	27.5751	23.1788	7.88701	14.6487	51.0544	43.7835	32.2075	41.784	Receptor, ligand binding region|Periplasmic binding protein-like I__IPR001828|IPR028082	mRNA
BGLB002219	Bg2219	metabotropic glutamate receptor 5-like		Apoptosis/Autophagy		-1.12078	73.2916	44.909	49.0747	54.5997	157.912	87.567	113.397	125.352	GPCR, family 3|Receptor, ligand binding region|Periplasmic binding protein-like I__IPR000337|IPR001828|IPR028082	mRNA
BGLB020517	Bg20517	metabotropic glutamate receptor-like		Apoptosis/Autophagy		-1.2825	98.6897	50.7037	50.8274	90.5556	203.03	197.651	160.367	148.405	GPCR, family 3|Receptor, ligand binding region|Periplasmic binding protein-like I__IPR000337|IPR001828|IPR028082	mRNA
BGLB024691	Bg24691	microtubule-actin cross-linking factor 1 [Aplysia californica]	microtubule-actin cross-linking factor 1	NA		-1.71049	17.4158	30.4222	24.5374	27.9657	104.483	38.7797	111.384	77.0842	NA	mRNA
BGLB023979	Bg23979	microtubule-actin cross-linking factor 1 [Aplysia californica]		NA		-1.24876	94.3358	66.6391	69.2304	66.585	189.97	115.088	221.427	180.824	Plectin repeat|Spectrin/alpha-actinin|Plakin repeat superfamily__IPR001101|IPR018159|IPR035915	mRNA
BGLB004694	Bg4694	mucin-2-like (LOC106059772), partial mRNA	mucin	Adhesion/Carbohydrate binding/Pattern recognition/Apoptosis/Autophagy		-1.58828	187.946	53.601	85.8808	50.6046	273.082	268.956	268.396	329.229	NIDO domain__IPR003886	mRNA
BGLB016583	Bg16583	mucin-4-like (LOC106064629), mRNA		Adhesion/Carbohydrate binding/Pattern recognition/Apoptosis/Autophagy		-1.34283	451.36	246.275	192.794	635.221	1015.15	1035.79	832.699	988.407	EGF-type aspartate/asparagine hydroxylation site|EGF-like domain|von Willebrand factor, type D domain|EGF-like calcium-binding domain|NIDO domain|Growth factor receptor cysteine-rich domain superfamily|EGF-like, conserved site|EGF-like calcium-binding, conserved site__IPR000152|IPR000742|IPR001846|IPR001881|IPR003886|IPR009030|IPR013032|IPR018097	mRNA
BGLB032310	Bg32310	mucin-4-like (LOC106064629), mRNA		Adhesion/Carbohydrate binding/Pattern recognition/Apoptosis/Autophagy		-2.12053	0	4.34603	1.75267	2.6634	9.49849	16.2625	10.0649	7.20413	NA	ncRNA
BGLB017313	Bg17313	mucin-5AC-like (LOC106073508), mRNA		Adhesion/Carbohydrate binding/Pattern recognition/Apoptosis/Autophagy		-2.92957	3.6283	0	3.50534	1.3317	27.3082	23.7682	18.1167	5.04289	NIDO domain__IPR003886	mRNA
BGLB034509	Bg34509	mucin-like protein		Adhesion/Carbohydrate binding/Pattern recognition/Apoptosis/Autophagy		-1.21002	106.672	52.1523	70.9831	75.9069	205.405	167.628	140.908	195.232	von Willebrand factor, type D domain|NIDO domain__IPR001846|IPR003886	mRNA
BGLB035541	Bg35541	integumentary mucin C.1-like (LOC106059476), partial mRNA		Adhesion/Carbohydrate binding/Pattern recognition/Apoptosis/Autophagy		-1.92932	19.5928	7.24338	12.2687	2.6634	61.7402	30.023	27.5106	43.9452	NA	mRNA
BGLB004332	Bg4332	multiple epidermal growth factor-like domains protein 10	multiple epidermal growth factor-like domains protein	Biomineralization/Cytoskeleton/Tissue growth/Cellular defense		-1.58536	28.3007	26.0762	18.403	69.2484	110.42	136.354	86.5578	95.8149	EGF-type aspartate/asparagine hydroxylation site|EGF-like domain|CUB domain|EGF-like calcium-binding domain|EGF-like, conserved site|EGF-like calcium-binding, conserved site|Spermadhesin, CUB domain superfamily__IPR000152|IPR000742|IPR000859|IPR001881|IPR013032|IPR018097|IPR035914	mRNA
BGLB039533	Bg39533	multiple epidermal growth factor-like domains protein 10 (LOC106078743), partial mRNA		Biomineralization/Cytoskeleton/Tissue growth/Cellular defense		-2.35923	9.43358	5.79471	14.8977	21.3072	90.2356	75.0575	75.1509	29.5369	Galactose-binding-like domain superfamily__IPR008979	mRNA
BGLB024594	Bg24594	multiple epidermal growth factor-like domains protein 11, partial		Biomineralization/Cytoskeleton/Tissue growth/Cellular defense		-2.07317	10.8849	2.89735	10.516	11.9853	41.5559	37.5287	51.6663	26.6553	EGF-type aspartate/asparagine hydroxylation site|EGF-like domain|EGF-like calcium-binding domain|EGF-like calcium-binding, conserved site__IPR000152|IPR000742|IPR001881|IPR018097	mRNA
BGLB026231	Bg26231	multiple epidermal growth factor-like domains protein 11, partial		Biomineralization/Cytoskeleton/Tissue growth/Cellular defense		-1.72484	43.5396	13.0381	1.75267	41.2827	73.6133	91.3199	109.371	58.3535	Fucolectin tachylectin-4 pentraxin-1|Galactose-binding-like domain superfamily__IPR006585|IPR008979	mRNA
BGLB029746	Bg29746	multiple epidermal growth factor-like domains protein 6, partial		Biomineralization/Cytoskeleton/Tissue growth/Cellular defense		-1.34878	17.4158	8.69206	4.38167	14.6487	24.9335	36.2778	31.5365	24.494	NA	mRNA
BGLB028741	Bg28741	protein AIG1-like, partial	AIG/GIMAP	Adhesion/Carbohydrate binding/Pattern recognition	AIG	-1.23667	381.697	199.917	145.472	202.418	586.532	631.734	487.139	486.999	AIG1-type guanine nucleotide-binding (G) domain|P-loop containing nucleoside triphosphate hydrolase__IPR006703|IPR027417	mRNA
BGLB014138	Bg14138	putative protein PHLOEM PROTEIN 2-LIKE A3, partial		Adhesion/Carbohydrate binding/Pattern recognition	AIG	-1.12912	237.291	182.533	148.101	155.809	429.807	450.345	312.682	391.905	AIG1-type guanine nucleotide-binding (G) domain|P-loop containing nucleoside triphosphate hydrolase__IPR006703|IPR027417	mRNA
BGLB004899	Bg4899	uncharacterized protein LOC106060228		Adhesion/Carbohydrate binding/Pattern recognition	GIMAP	-2.01187	60.2298	28.9735	28.0427	149.15	382.314	246.439	236.86	213.242	AIG1-type guanine nucleotide-binding (G) domain|P-loop containing nucleoside triphosphate hydrolase__IPR006703|IPR027417	mRNA
BGLB003836	Bg3836	protocadherin alpha-1-like	protocadherin	NA		-1.10814	29.7521	14.4868	30.6717	22.6389	43.9305	42.5326	56.3632	69.1596	Cadherin-like|Cadherin, N-terminal|Cadherin-like superfamily|Cadherin conserved site__IPR002126|IPR013164|IPR015919|IPR020894	mRNA
BGLB039249	Bg39249	protocadherin alpha-2-like		NA		-1.29962	74.743	44.909	22.7847	23.9706	131.792	82.5632	97.2936	100.137	Cadherin-like|Cadherin-like superfamily|Cadherin conserved site__IPR002126|IPR015919|IPR020894	mRNA
BGLB024666	Bg24666	protocadherin alpha-6-like, partial		NA		-2.04317	2.17698	4.34603	0	2.6634	11.8731	10.0077	14.0908	6.48372	Cadherin-like|Cadherin-like superfamily|Cadherin conserved site__IPR002126|IPR015919|IPR020894	mRNA
BGLB032703	Bg32703	protocadherin Fat 4-like		NA		-1.39263	162.548	59.3957	53.4564	57.2631	187.595	231.427	204.652	252.145	Cadherin-like|Cadherin-like superfamily|Cadherin conserved site__IPR002126|IPR015919|IPR020894	mRNA
BGLB033741	Bg33741	protocadherin Fat 4-like		NA		-1.46023	18.1415	11.5894	6.13434	6.6585	42.7432	23.7682	22.8137	30.2573	Cadherin-like|Cadherin-like superfamily|Cadherin conserved site__IPR002126|IPR015919|IPR020894	mRNA
BGLB024207	Bg24207	putative amine oxidase [copper-containing]	putative amine oxidase	Chaperones/Detoxification/Stress response		-1.88337	29.0264	7.24338	17.5267	15.9804	75.9879	63.7988	70.454	51.1493	Copper amine oxidase, N-terminal__IPR016182	mRNA
BGLB009806	Bg9806	putative amine oxidase [copper-containing]		Chaperones/Detoxification/Stress response		-1.26277	144.406	91.2666	71.8594	218.399	274.269	412.816	265.041	311.939	Copper amine oxidase|Copper amine oxidase, catalytic domain|Copper amine oxidase, catalytic domain superfamily__IPR000269|IPR015798|IPR036460	mRNA
BGLB034675	Bg34675	putative amine oxidase [copper-containing]		Chaperones/Detoxification/Stress response		-1.21065	103.044	53.601	72.7358	99.8775	242.211	171.381	221.427	128.954	Copper amine oxidase|Copper amine oxidase, catalytic domain|Copper amine oxidase, catalytic domain superfamily__IPR000269|IPR015798|IPR036460	mRNA
BGLB037525	Bg37525	sterile alpha motif domain-containing protein 9-like	sterile alpha motif domain-containing protein 9	NA		-1.78936	23.2211	7.24338	0	13.317	34.432	27.5211	38.2465	54.7514	CARD domain|Death-like domain superfamily__IPR001315|IPR011029	mRNA
BGLB031761	Bg31761	sterile alpha motif domain-containing protein 9-like, partial		NA		-1.15812	232.937	91.2666	68.3541	198.423	273.082	317.743	331.469	398.388	Tetratricopeptide repeat__IPR019734	mRNA
BGLB000615	Bg615	toll-like receptor 7	toll-like receptor	Adhesion/Carbohydrate binding/Pattern recognition/Signal transduction		-1.00479	49.3449	34.7682	20.1557	43.9461	84.2991	72.5555	57.0342	85.0087	Leucine-rich repeat|Leucine-rich repeat, typical subtype|BspA type Leucine rich repeat region|Leucine-rich repeat domain superfamily|Toll/interleukin-1 receptor homology (TIR) domain superfamily__IPR001611|IPR003591|IPR026906|IPR032675|IPR035897	mRNA
BGLB036147	Bg36147	toll-like receptor 8		Adhesion/Carbohydrate binding/Pattern recognition/Signal transduction		-2.10204	7.2566	0	2.629	2.6634	18.997	13.7605	9.39387	16.5695	Leucine-rich repeat|Leucine-rich repeat, typical subtype|Leucine-rich repeat domain superfamily__IPR001611|IPR003591|IPR032675	mRNA
BGLB017402	Bg17402	transmembrane channel-like protein 3 (LOC106052977), transcript variant X1, mRNA	transmembrane channel-like protein	NA		-1.5005	141.504	84.0232	56.9618	67.9167	295.64	231.427	280.474	186.587	TMC domain|Transmembrane channel-like protein__IPR012496|IPR038900	mRNA
BGLB022249	Bg22249	transmembrane channel-like protein 5		NA		-1.07565	30.4777	24.6275	44.6931	35.9559	78.3625	60.046	55.6922	93.6537	Transmembrane channel-like protein__IPR038900	mRNA
BGLB027700	Bg27700	von Willebrand factor D and EGF domain-containing protein [Mizuhopecten yessoensis]	von Willebrand factor D and EGF domain-containing protein	NA		-1.59086	796.049	431.706	199.804	259.682	1579.12	909.446	1362.78	1234.07	EGF-like domain|von Willebrand factor, type D domain|Galactose-binding-like domain superfamily|EGF-like, conserved site|Concanavalin A-like lectin/glucanase domain superfamily|Tenascin, EGF-like domain__IPR000742|IPR001846|IPR008979|IPR013032|IPR013320|IPR041161	mRNA
BGLB035965	Bg35965	von Willebrand factor D and EGF domain-containing protein [Mizuhopecten yessoensis]		NA		-1.95647	107.398	65.1904	24.5374	26.634	248.148	148.864	232.163	243.5	EGF-like domain|von Willebrand factor, type D domain|PAN/Apple domain|EGF-like, conserved site__IPR000742|IPR001846|IPR003609|IPR013032	mRNA
BGLB022818	Bg22818	46 kDa FK506-binding nuclear protein-like isoform X1		NA		-4.26931	0	4.34603	0.876335	5.3268	112.795	2.50192	110.713	4.32248	FKBP-type peptidyl-prolyl cis-trans isomerase domain|Peptidyl-prolyl cis-trans isomerase, FKBP-type|Nucleoplasmin core domain superfamily|Nucleoplasmin-like domain__IPR001179|IPR023566|IPR036824|IPR041232	mRNA
BGLB026070	Bg26070	60 kDa neurofilament protein-like		NA		-1.14392	12.3362	14.4868	43.8167	65.2533	71.2387	66.3008	93.9387	70.6005	NA	mRNA
BGLB027488	Bg27488	A disintegrin and metalloproteinase with thrombospondin motifs 12-like		NA		-1.81973	3.6283	10.1407	2.629	6.6585	28.4955	17.5134	16.7748	22.3328	NA	mRNA
BGLB037173	Bg37173	Abelson tyrosine-protein kinase 2-like		NA		-1.91817	29.0264	7.24338	4.38167	6.6585	47.4924	52.5402	38.9174	43.9452	Protein kinase domain|Serine-threonine/tyrosine-protein kinase, catalytic domain|Protein kinase-like domain superfamily__IPR000719|IPR001245|IPR011009	mRNA
BGLB001456	Bg1456	ammonium transporter Rh type A-like isoform X1		NA		-1.04595	438.299	259.313	280.427	455.441	871.486	858.157	648.848	582.814	Blood group Rhesus C/E/D polypeptide|Ammonium transporter AmtB-like domain|Ammonium/urea transporter__IPR002229|IPR024041|IPR029020	mRNA
BGLB017308	Bg17308	bestrophin-2-like		NA		-1.02493	24.6724	13.0381	9.63968	25.3023	42.7432	36.2778	32.8785	37.4615	Bestrophin|Bestrophin/UPF0187__IPR000615|IPR021134	mRNA
BGLB037070	Bg37070	carbonic anhydrase 2-like, partial		NA		-1.21857	293.892	221.647	214.702	534.012	994.967	604.213	607.917	736.982	Alpha carbonic anhydrase domain|Carbonic anhydrase, alpha-class, conserved site|Carbonic anhydrase, alpha-class|Alpha carbonic anhydrase domain superfamily__IPR001148|IPR018338|IPR023561|IPR036398	mRNA
BGLB012432	Bg12432	cathepsin L-like, partial		Cell adhesion		-7.93665	0	1.44868	0	0	0	705.54	2.68396	5.7633	Peptidase C1A, papain C-terminal|Cysteine peptidase, histidine active site|Cysteine peptidase, asparagine active site|Papain-like cysteine peptidase superfamily|Papain-like cysteine endopeptidase__IPR000668|IPR025660|IPR025661|IPR038765|IPR039417	mRNA
BGLB035586	Bg35586	cell surface A33 antigen-like (LOC106076330), partial mRNA		NA		-3.00002	1.45132	1.44868	0	1.3317	15.435	13.7605	12.0778	2.88165	Immunoglobulin V-set domain|Immunoglobulin-like fold|Immunoglobulin-like domain superfamily__IPR013106|IPR013783|IPR036179	mRNA
BGLB037791	Bg37791	cell wall integrity and stress response component 4-like (LOC106052704), partial mRNA		NA		-3.03262	10.1592	14.4868	6.13434	2.6634	89.0483	61.2969	50.3243	83.5679	NA	mRNA
BGLB025202	Bg25202	cilia- and flagella-associated protein 47 [Aplysia californica]		NA		-1.04496	52.9732	57.9471	17.5267	63.9216	113.982	91.3199	86.5578	106.621	Immunoglobulin-like fold__IPR013783	mRNA
BGLB029245	Bg29245	ciliogenesis and planar polarity effector 1-like, partial [Pecten maximus]		NA		-1.19297	18.8672	15.9354	7.01068	19.9755	49.8671	23.7682	34.2205	35.3002	Ciliogenesis and planar polarity effector 1__IPR028236	mRNA
BGLB019916	Bg19916	coiled-coil domain-containing protein 65-like (LOC106071139), mRNA		NA		-5.17596	0	0	0	1.3317	60.5529	3.75287	35.5625	0	NA	ncRNA
BGLB040333	Bg40333	collagen alpha-1(XII) chain-like		Biomineralization/Cytoskeleton/Tissue growth		-1.86631	86.3535	14.4868	22.7847	66.585	127.042	247.69	108.7	213.963	von Willebrand factor, type A|von Willebrand factor A-like domain superfamily__IPR002035|IPR036465	mRNA
BGLB020236	Bg20236	contactin-5-like, partial		NA		-1.98505	4.35396	0	0	5.3268	13.0604	3.75287	10.7358	15.1287	Immunoglobulin-like fold|Immunoglobulin-like domain superfamily__IPR013783|IPR036179	mRNA
BGLB031451	Bg31451	DBH-like monooxygenase protein 1 homolog		NA		-1.11049	46.4422	40.5629	46.4457	75.9069	115.169	103.829	118.765	115.986	Copper type II, ascorbate-dependent monooxygenase, N-terminal|PHM/PNGase F domain superfamily|Copper type II, ascorbate-dependent monooxygenase, histidine-cluster-1 conserved site|Copper type II, ascorbate-dependent monooxygenase, N-terminal domain superfamily__IPR000323|IPR008977|IPR020611|IPR036939	mRNA
BGLB024044	Bg24044	delta-like protein A		NA		-1.44068	85.6279	70.9851	9.63968	89.2239	148.414	231.427	206.665	109.503	NA	mRNA
BGLB013957	Bg13957	dentin sialophosphoprotein-like		Biomineralization/Cytoskeleton/Tissue growth		-4.009	71.1147	0	0	1.3317	9.49849	669.262	2.68396	507.171	Chitin binding domain|Chitin binding domain superfamily__IPR002557|IPR036508	mRNA
BGLB018119	Bg18119	diacylglycerol kinase beta-like		NA		-1.00986	37.0087	55.0497	23.661	45.2778	105.671	83.8142	67.77	68.4392	Diacylglycerol kinase, catalytic domain|EF-hand domain|Protein kinase C-like, phorbol ester/diacylglycerol-binding domain|EF-hand domain pair|EF-Hand 1, calcium-binding site|Diacylglycerol kinase type I, N-terminal|Diacylglycerol kinase|DGK type I, N-terminal domain superfamily__IPR001206|IPR002048|IPR002219|IPR011992|IPR018247|IPR029477|IPR037607|IPR038199	mRNA
BGLB036566	Bg36566	dystonin-like		NA		-1.03182	31.2034	44.909	35.9297	51.9363	86.6737	65.0498	98.6356	86.4496	Spectrin repeat|Spectrin/alpha-actinin|Dystonin-like__IPR002017|IPR018159|IPR029926	mRNA
BGLB006247	Bg6247	F-box/LRR-repeat protein 2-like		Protein modification/Biosynthesis		-1.01811	230.034	327.401	217.331	287.647	609.091	542.916	511.295	489.881	Leucine-rich repeat|F-box domain|Leucine-rich repeat, cysteine-containing subtype|Leucine-rich repeat domain superfamily|F-box-like domain superfamily__IPR001611|IPR001810|IPR006553|IPR032675|IPR036047	mRNA
BGLB029488	Bg29488	fibrillin-2-like		NA		-1.8114	37.0087	10.1407	14.8977	39.951	79.5498	90.069	111.384	80.6863	EGF-type aspartate/asparagine hydroxylation site|EGF-like domain|EGF-like calcium-binding domain|EGF-like calcium-binding, conserved site__IPR000152|IPR000742|IPR001881|IPR018097	mRNA
BGLB000152	Bg152	fibrinogen C domain-containing protein 1-like		Adhesion/Carbohydrate binding/Pattern recognition	FREP4 (1-IgSF-FREP)	-5.58774	121.185	62.2931	9.63968	7.9902	22.5589	16.2625	3.35495	9698.92	Fibrinogen, alpha/beta/gamma chain, C-terminal globular domain|Fibrinogen-like, C-terminal__IPR002181|IPR036056	mRNA
BGLB011601	Bg11601	glutaminase kidney isoform, mitochondrial-like, partial		NA		-1.42584	81.9996	23.1788	41.1877	174.453	255.272	265.203	171.774	172.179	Beta-lactamase/transpeptidase-like|Glutaminase__IPR012338|IPR015868	mRNA
BGLB000818	Bg818	glycerate kinase-like		NA		-1.00687	378.794	168.046	248.003	423.481	701.701	620.475	555.58	572.008	MOFRL domain|MOFRL-associated domain|Glycerate kinase, N-terminal domain superfamily|MOFRL domain-containing protein__IPR007835|IPR025286|IPR038614|IPR039760	mRNA
BGLB020662	Bg20662	glycine N-acyltransferase-like protein Keg1		NA		-1.12429	204.636	136.176	60.4671	169.126	324.136	385.295	228.137	307.616	GNAT domain|Glycine N-acyltransferase|Glycine N-acyltransferase, N-terminal|Acyl-CoA N-acyltransferase__IPR000182|IPR010313|IPR015938|IPR016181	mRNA
BGLB014057	Bg14057	guanylate cyclase 32E-like		NA		-1.06555	185.769	88.3693	85.0045	154.477	280.205	308.987	219.414	267.994	Protein kinase domain|Adenylyl cyclase class-3/4/guanylyl cyclase|Serine-threonine/tyrosine-protein kinase, catalytic domain|Protein kinase-like domain superfamily|Adenylyl cyclase class-4/guanylyl cyclase, conserved site|Nucleotide cyclase__IPR000719|IPR001054|IPR001245|IPR011009|IPR018297|IPR029787	mRNA
BGLB001184	Bg1184	heparan-alpha-glucosaminide N-acetyltransferase-like		NA		-1.335	16.6902	8.69206	21.9084	6.6585	33.2447	42.5326	30.8656	31.6982	Domain of unknown function DUF5009__IPR032176	mRNA
BGLB009825	Bg9825	hydrocephalus-inducing protein homolog		NA		-1.06608	178.512	188.328	34.1771	114.526	338.384	215.165	281.816	245.661	Immunoglobulin-like fold|Hydrocephalus-inducing-like__IPR013783|IPR033305	mRNA
BGLB008696	Bg8696	Krueppel-like factor 6		NA		-1.19991	10.1592	13.0381	3.50534	11.9853	29.6828	11.2586	27.5106	22.3328	Zinc finger C2H2-type|Zinc finger C2H2 superfamily__IPR013087|IPR036236	mRNA
BGLB006155	Bg6155	melanotransferrin-like (LOC106063175), mRNA		NA		-7.03981	0	0	0	0	0	1.25096	117.423	73.4821	Transferrin-like domain__IPR001156	mRNA
BGLB006530	Bg6530	multidrug resistance protein 1-like		NA		-1.02371	111.026	97.0613	75.3648	77.2386	232.713	192.647	160.367	149.125	ABC transporter-like|ABC transporter type 1, transmembrane domain|ABC transporter, conserved site|P-loop containing nucleoside triphosphate hydrolase|Multidrug resistance protein 3|ABC transporter type 1, transmembrane domain superfamily|Type I protein exporter__IPR003439|IPR011527|IPR017871|IPR027417|IPR030275|IPR036640|IPR039421	mRNA
BGLB016021	Bg16021	Mycoplasma sp. (ex Biomphalaria glabrata), rNRA 23S ribosome RNA,partial		NA		-5.44243	0	0	0	0	3.56193	1.25096	57.7052	0	NA	rRNA/5 8S rRNA/5.8S ribosomal RNA
BGLB004334	Bg4334	neurogenic locus notch homolog protein 2-like		Apoptosis/Autophagy		-1.40814	66.7607	40.5629	40.3114	149.15	242.211	226.423	183.851	137.599	EGF-type aspartate/asparagine hydroxylation site|EGF-like domain|CUB domain|EGF-like calcium-binding domain|EGF-like, conserved site|EGF-like calcium-binding, conserved site|Spermadhesin, CUB domain superfamily__IPR000152|IPR000742|IPR000859|IPR001881|IPR013032|IPR018097|IPR035914	mRNA
BGLB039247	Bg39247	nuclear factor NF-kappa-B p100 subunit-like isoform X2 [Crassostrea virginica]		NA		-1.3382	8.70792	10.1407	1.75267	9.3219	22.5589	12.5096	24.8266	18.0103	Ankyrin repeat-containing domain|Ankyrin repeat-containing domain superfamily__IPR020683|IPR036770	mRNA
BGLB033346	Bg33346	otopetrin-1-like, partial		NA		-1.30768	60.9554	33.3196	29.7954	106.536	135.353	137.605	122.12	177.942	Otopetrin__IPR004878	mRNA
BGLB023357	Bg23357	prion-like-(Q/N-rich) domain-bearing protein 25		NA		-1.72082	15.2389	7.24338	3.50534	23.9706	22.5589	50.0383	34.2205	61.2351	Fibronectin type III|EB domain|Fibronectin type III superfamily__IPR003961|IPR006149|IPR036116	mRNA
BGLB033889	Bg33889	probable cytochrome P450 12a5, mitochondrial		Metal binding and transport		-1.47353	63.8581	76.7798	35.0534	70.5801	161.474	125.096	223.44	176.501	Cytochrome P450|Cytochrome P450 superfamily__IPR001128|IPR036396	mRNA
BGLB032089	Bg32089	prolactin-releasing peptide receptor-like		NA		-1.10879	23.9468	20.2815	14.8977	51.9363	46.3051	46.2854	75.1509	73.4821	G protein-coupled receptor, rhodopsin-like|GPCR, rhodopsin-like, 7TM__IPR000276|IPR017452	mRNA
BGLB039593	Bg39593	protein FAM154A-like		NA		-1.03169	210.441	179.636	78.8701	201.087	445.242	316.492	291.21	318.423	Stabilizer of axonemal microtubules 1/2__IPR033336	mRNA
BGLB031527	Bg31527	putative protein TPRXL		NA		-1.11865	41.3626	26.0762	16.6504	82.5654	77.1752	82.5632	97.9646	105.901	NA	mRNA
BGLB029225	Bg29225	RNA polymerase II-associated protein 3-like, partial		NA		-1.61214	36.283	14.4868	8.76335	7.9902	64.1148	43.7835	59.0472	42.5044	Tetratricopeptide-like helical domain superfamily|Tetratricopeptide repeat-containing domain|Tetratricopeptide repeat__IPR011990|IPR013026|IPR019734	mRNA
BGLB039105	Bg39105	RNA-binding protein 45-like		NA		-8.49674	0	0	0	0	0	0	530.082	0	RNA recognition motif domain|Nucleotide-binding alpha-beta plait domain superfamily|RNA-binding domain superfamily__IPR000504|IPR012677|IPR035979	mRNA
BGLB020336	Bg20336	signal peptide, CUB and EGF-like domain-containing protein 2, partial		NA		-1.5667	33.3804	4.34603	13.145	31.9608	54.6163	80.0613	71.796	41.784	EGF-type aspartate/asparagine hydroxylation site|EGF-like domain|EGF-like calcium-binding domain|EGF-like, conserved site|EGF-like calcium-binding, conserved site__IPR000152|IPR000742|IPR001881|IPR013032|IPR018097	mRNA
BGLB037375	Bg37375	spindle pole body protein pcp1-like		NA		-3.40293	2.17698	1.44868	0	0	7.12387	6.25479	36.9045	2.16124	NA	mRNA
BGLB034563	Bg34563	sulfotransferase 1A3-like, partial		NA		-3.82273	0	0	1.75267	5.3268	9.49849	20.0153	88.5707	1.44083	Sulfotransferase domain|P-loop containing nucleoside triphosphate hydrolase__IPR000863|IPR027417	mRNA
BGLB028572	Bg28572	sulfotransferase family cytosolic 1B member 1-like		NA		-5.13791	0	0	4.38167	1.3317	10.6858	57.5441	181.838	1.44083	Sulfotransferase domain|P-loop containing nucleoside triphosphate hydrolase__IPR000863|IPR027417	mRNA
BGLB028671	Bg28671	sushi, von Willebrand factor type A, EGF and pentraxin domain-containing protein 1-like, partial		NA		-1.68482	38.46	10.1407	24.5374	13.317	105.671	53.7912	68.441	53.3106	Growth factor receptor cysteine-rich domain superfamily|Tyrosine-protein kinase ephrin type A/B receptor-like__IPR009030|IPR011641	mRNA
BGLB026632	Bg26632	transient receptor potential cation channel subfamily M member 2-like, partial		NA		-1.01415	21.7698	15.9354	14.0214	23.9706	43.9305	31.2739	30.1946	48.9881	NA	mRNA
BGLB027010	Bg27010	unconventional myosin-XIX-like		NA		-1.14607	55.1501	33.3196	24.5374	63.9216	85.4864	121.343	79.1769	107.342	Myosin head, motor domain|P-loop containing nucleoside triphosphate hydrolase|Kinesin motor domain superfamily__IPR001609|IPR027417|IPR036961	mRNA
BGLB009015	Bg9015	NA	ncRNA	NA	ncRNA	-3.35125	4.35396	1.44868	0	1.3317	48.6797	0	36.2335	1.44083	NA	ncRNA
BGLB020915	Bg20915	NA		NA	ncRNA	-1.56381	25.3981	7.24338	14.0214	29.2974	65.3021	71.3046	38.2465	52.5901	NA	ncRNA
BGLB022284	Bg22284	NA		NA	ncRNA	-1.01285	21.7698	21.7301	10.516	10.6536	39.1813	30.023	37.5755	25.2145	NA	ncRNA
BGLB022847	Bg22847	NA		NA	ncRNA	-8.10555	0	0	0	0	1.18731	1.25096	399.239	2.16124	NA	ncRNA
BGLB023581	Bg23581	NA		NA	ncRNA	-1.03986	42.8139	34.7682	25.4137	46.6095	90.2356	88.818	53.0082	77.0842	NA	ncRNA
BGLB028067	Bg28067	NA		NA	ncRNA	-1.15494	20.3185	43.4603	7.88701	30.6291	30.8701	71.3046	69.783	57.633	NA	ncRNA
BGLB028900	Bg28900	NA		NA	ncRNA	-1.2867	103.044	53.601	49.0747	87.8922	212.529	137.605	193.245	175.06	NA	ncRNA
BGLB029320	Bg29320	NA		NA	ncRNA	-2.38688	41.3626	20.2815	22.7847	98.5458	174.535	260.199	209.349	319.143	NA	ncRNA
BGLB030625	Bg30625	NA		NA	ncRNA	-1.36672	51.5218	27.5249	31.548	21.3072	62.9275	116.339	63.0731	100.137	NA	ncRNA
BGLB030850	Bg30850	NA		NA	ncRNA	-1.24987	149.486	115.894	92.8915	133.17	281.393	238.933	363.006	287.445	NA	ncRNA
BGLB031446	Bg31446	NA		NA	ncRNA	-2.56313	5.80528	0	0	3.9951	14.2477	12.5096	16.7748	21.6124	NA	ncRNA
BGLB031826	Bg31826	NA		NA	ncRNA	-1.29082	69.6633	44.909	26.29	26.634	121.106	97.5747	95.2806	97.9762	NA	ncRNA
BGLB032006	Bg32006	NA		NA	ncRNA	-1.33519	14.5132	11.5894	6.13434	10.6536	30.8701	15.0115	32.8785	31.6982	NA	ncRNA
BGLB033743	Bg33743	NA		NA	ncRNA	-2.78972	10.8849	0	0	7.9902	23.7462	42.5326	26.8396	46.1064	NA	ncRNA
BGLB034037	Bg34037	NA		NA	ncRNA	-7.83349	0	0	0	0	222.027	0	110.713	1.44083	NA	ncRNA
BGLB034534	Bg34534	NA		NA	ncRNA	-4.91443	0.72566	2.89735	0	1.3317	3.56193	6.25479	182.509	0	NA	ncRNA
BGLB036584	Bg36584	NA		NA	ncRNA	-1.30091	105.946	72.4338	61.3434	47.9412	200.656	185.142	153.657	171.458	NA	ncRNA
BGLB038799	Bg38799	NA		NA	ncRNA	-1.72775	20.3185	5.79471	8.76335	6.6585	37.994	30.023	46.2983	26.6553	NA	ncRNA
BGLB039080	Bg39080	NA		NA	ncRNA	-2.49653	6.53094	2.89735	0	17.3121	24.9335	40.0306	31.5365	61.2351	NA	ncRNA
BGLB039210	Bg39210	NA		NA	ncRNA	-1.83021	50.7962	0	0	57.2631	100.921	96.3237	70.454	120.309	NA	ncRNA
BGLB039230	Bg39230	NA		NA	ncRNA	-4.77277	0	1.44868	0	0	47.4924	0	30.8656	0	NA	ncRNA
BGLB025484	Bg25484	NA		NA	pseudogenic_transcript	-3.06338	0	18.8328	0	38.6193	271.894	141.358	77.8349	0	NA	pseudogenic_transcript
BGLB021958	Bg21958	NA	uncharacterized protein	NA	mRNA	-1.92073	60.2298	56.4984	131.45	199.755	676.767	326.5	330.798	365.97	NA	mRNA
BGLB029276	Bg29276	NA		NA	mRNA	-1.11939	5.80528	7.24338	7.01068	22.6389	23.7462	22.5172	20.1297	28.0961	NA	mRNA
BGLB027945	Bg27945	uncharacterized protein LOC106059816		NA	C-type lectin-like|C-type lectin-like/link domain superfamily|C-type lectin fold	-5.51154	0	0	0.876335	0	0	45.0345	28.1816	32.4186	C-type lectin-like|C-type lectin-like/link domain superfamily|C-type lectin fold__IPR001304|IPR016186|IPR016187	mRNA
BGLB021247	Bg21247	uncharacterized protein LOC106053657 isoform X1		NA	C2 domain superfamily	-1.06249	58.0528	43.4603	24.5374	29.2974	85.4864	63.7988	104.004	72.7617	C2 domain superfamily__IPR035892	mRNA
BGLB027524	Bg27524	uncharacterized protein LOC106072921		NA	Chitin binding domain|Chitin binding domain superfamily	-3.41777	1.45132	7.24338	0	1.3317	0	77.5594	1.34198	42.5044	Chitin binding domain|Chitin binding domain superfamily__IPR002557|IPR036508	mRNA
BGLB033505	Bg33505	uncharacterized protein LOC106074009		NA	Chitin binding domain|Chitin binding domain superfamily	-4.90382	7.98226	0	0	3.9951	3.56193	242.686	0	154.889	Chitin binding domain|Chitin binding domain superfamily__IPR002557|IPR036508	mRNA
BGLB033451	Bg33451	uncharacterized protein LOC106060762		NA	Coagulation factor 5/8 C-terminal domain|Immunoglobulin-like domain|Galactose-binding-like domain superfamily|Immunoglobulin-like domain superfamily	-1.55079	10.8849	7.24338	6.13434	3.9951	28.4955	12.5096	20.1297	24.494	Coagulation factor 5/8 C-terminal domain|Immunoglobulin-like domain|Galactose-binding-like domain superfamily|Immunoglobulin-like domain superfamily__IPR000421|IPR007110|IPR008979|IPR036179	mRNA
BGLB027250	Bg27250	uncharacterized protein LOC106066309		NA	EGF-like domain|Fucolectin tachylectin-4 pentraxin-1|Galactose-binding-like domain superfamily	-1.4946	144.406	60.8444	49.0747	270.335	387.063	340.26	378.439	375.335	EGF-like domain|Fucolectin tachylectin-4 pentraxin-1|Galactose-binding-like domain superfamily__IPR000742|IPR006585|IPR008979	mRNA
BGLB028457	Bg28457	uncharacterized protein LOC106055040		NA	EGF-type aspartate/asparagine hydroxylation site|EGF-like domain|EGF-like calcium-binding domain|EGF-like calcium-binding, conserved site	-1.8664	28.3007	7.24338	10.516	29.2974	60.5529	65.0498	93.2677	59.7943	EGF-type aspartate/asparagine hydroxylation site|EGF-like domain|EGF-like calcium-binding domain|EGF-like calcium-binding, conserved site__IPR000152|IPR000742|IPR001881|IPR018097	mRNA
BGLB025807	Bg25807	uncharacterized protein LOC106054010		NA	Ependymin	-4.56746	4.35396	5.79471	16.6504	7.9902	5.93655	15.0115	6.7099	830.636	Ependymin__IPR001299	mRNA
BGLB016701	Bg16701	uncharacterized protein LOC106065854 isoform X2		NA	Glutaminase|Glutaminase, EF-hand domain	-1.63831	56.6015	5.79471	15.774	43.9461	89.0483	122.594	85.8868	85.7291	Glutaminase|Glutaminase, EF-hand domain__IPR015868|IPR041541	mRNA
BGLB028164	Bg28164	uncharacterized protein LOC106080341		NA	Glutaredoxin|Thioredoxin-like superfamily	-3.84104	3.6283	2.89735	0	0	1.18731	53.7912	2.68396	55.4718	Glutaredoxin|Thioredoxin-like superfamily__IPR002109|IPR036249	mRNA
BGLB027370	Bg27370	uncharacterized protein LOC106054153 isoform X1		NA	Glycosyltransferase family 92	-1.16973	36.283	21.7301	26.29	21.3072	53.429	50.0383	71.125	64.8372	Glycosyltransferase family 92__IPR008166	mRNA
BGLB020887	Bg20887	uncharacterized protein LOC106055041		NA	Growth factor receptor cysteine-rich domain superfamily	-1.96464	15.2389	7.24338	5.25801	10.6536	46.3051	33.7759	50.9953	23.0532	Growth factor receptor cysteine-rich domain superfamily__IPR009030	mRNA
BGLB032344	Bg32344	uncharacterized protein LOC106074313, partial		NA	Immunoglobulin subtype 2|Immunoglobulin subtype|Immunoglobulin I-set|Immunoglobulin-like fold|Immunoglobulin-like domain superfamily	-1.88079	142.229	97.0613	75.3648	127.843	438.118	415.318	382.465	397.668	Immunoglobulin subtype 2|Immunoglobulin subtype|Immunoglobulin I-set|Immunoglobulin-like fold|Immunoglobulin-like domain superfamily__IPR003598|IPR003599|IPR013098|IPR013783|IPR036179	mRNA
BGLB019964	Bg19964	uncharacterized protein LOC106055233		NA	Immunoglobulin subtype|Immunoglobulin-like domain|Immunoglobulin-like fold|Immunoglobulin-like domain superfamily	-1.52406	44.2652	23.1788	35.0534	38.6193	109.233	87.567	87.8997	123.911	Immunoglobulin subtype|Immunoglobulin-like domain|Immunoglobulin-like fold|Immunoglobulin-like domain superfamily__IPR003599|IPR007110|IPR013783|IPR036179	mRNA
BGLB022654	Bg22654	uncharacterized protein LOC106070083		NA	Immunoglobulin-like domain	-1.79544	152.389	0	0	103.873	242.211	240.184	183.851	226.93	Immunoglobulin-like domain__IPR007110	mRNA
BGLB030470	Bg30470	uncharacterized protein LOC106065946		NA	Immunoglobulin-like domain|Immunoglobulin-like fold|Immunoglobulin-like domain superfamily	-5.05443	1.45132	5.79471	0.876335	6.6585	371.628	7.50575	152.986	6.48372	Immunoglobulin-like domain|Immunoglobulin-like fold|Immunoglobulin-like domain superfamily__IPR007110|IPR013783|IPR036179	mRNA
BGLB037407	Bg37407	uncharacterized protein LOC106074790		NA	LRAT domain|Nucleotide-binding alpha-beta plait domain superfamily|RNA-binding domain superfamily	-8.55101	0	0	0	0	281.393	0	269.067	0	LRAT domain|Nucleotide-binding alpha-beta plait domain superfamily|RNA-binding domain superfamily__IPR007053|IPR012677|IPR035979	mRNA
BGLB017885	Bg17885	uncharacterized protein LOC106055301		NA	Paired domain|Homeobox-like domain superfamily|Winged helix-like DNA-binding domain superfamily	-1.14444	32.6547	23.1788	10.516	38.6193	65.3021	66.3008	59.7181	42.5044	Paired domain|Homeobox-like domain superfamily|Winged helix-like DNA-binding domain superfamily__IPR001523|IPR009057|IPR036388	mRNA
BGLB036958	Bg36958	uncharacterized protein LOC106050703		NA	Peptidase S1, PA clan	-1.12464	20.3185	20.2815	7.88701	31.9608	26.1208	48.7874	49.6533	52.5901	Peptidase S1, PA clan__IPR009003	mRNA
BGLB037285	Bg37285	uncharacterized protein LOC106053656 isoform X1		NA	Peptidase S1, PA clan	-1.13712	29.7521	24.6275	29.7954	25.3023	49.8671	53.7912	70.454	68.4392	Peptidase S1, PA clan__IPR009003	mRNA
BGLB032529	Bg32529	uncharacterized protein LOC106058884		NA	Peptidase S1, PA clan	-1.08569	23.2211	28.9735	14.0214	22.6389	48.6797	55.0421	38.2465	48.2677	Peptidase S1, PA clan__IPR009003	mRNA
BGLB020364	Bg20364	uncharacterized protein LOC106065935		NA	Peptidase S1, PA clan	-1.30462	143.681	56.4984	42.9404	139.829	267.145	286.469	228.808	165.695	Peptidase S1, PA clan__IPR009003	mRNA
BGLB024130	Bg24130	uncharacterized protein LOC106079376		NA	Protein kinase domain|Serine-threonine/tyrosine-protein kinase, catalytic domain|Protein kinase-like domain superfamily	-1.0384	222.052	183.982	77.9938	93.219	290.891	356.523	281.145	258.628	Protein kinase domain|Serine-threonine/tyrosine-protein kinase, catalytic domain|Protein kinase-like domain superfamily__IPR000719|IPR001245|IPR011009	mRNA
BGLB021701	Bg21701	uncharacterized protein LOC106063631, partial		NA	Synaptotagmin-like mitochondrial-lipid-binding domain	-1.24978	5.80528	8.69206	7.88701	10.6536	10.6858	20.0153	26.8396	23.0532	Synaptotagmin-like mitochondrial-lipid-binding domain__IPR031468	mRNA
BGLB022453	Bg22453	uncharacterized protein LOC106074596		NA	Toll/interleukin-1 receptor homology (TIR) domain superfamily	-1.27837	13.7875	14.4868	7.01068	10.6536	39.1813	15.0115	35.5625	23.7736	Toll/interleukin-1 receptor homology (TIR) domain superfamily__IPR035897	mRNA
BGLB036980	Bg36980	uncharacterized protein LOC106050857		NA		-1.9704	102.318	62.2931	32.4244	45.2778	262.396	221.42	230.15	239.898	NA	mRNA
BGLB029392	Bg29392	uncharacterized protein LOC106050860 isoform X1		NA		-1.44945	79.0969	53.601	14.8977	57.2631	127.042	131.351	161.709	141.921	NA	mRNA
BGLB038371	Bg38371	uncharacterized protein LOC106051247, partial		NA		-7.05529	0	0	0	0	136.541	0	57.7052	0	NA	mRNA
BGLB031144	Bg31144	uncharacterized protein LOC106051704		NA		-1.03611	148.76	102.856	112.171	151.814	347.882	246.439	255.647	208.92	NA	mRNA
BGLB013717	Bg13717	uncharacterized protein LOC106052497		NA		-1.04671	79.0969	59.3957	30.6717	59.9265	130.604	103.829	130.172	110.223	NA	mRNA
BGLB036471	Bg36471	uncharacterized protein LOC106058446, partial		NA		-1.89028	23.9468	10.1407	7.01068	7.9902	48.6797	36.2778	46.9693	54.031	NA	mRNA
BGLB028340	Bg28340	uncharacterized protein LOC106061378		NA		-1.85462	159.645	149.214	108.665	560.646	755.13	1113.35	838.738	834.238	NA	mRNA
BGLB033322	Bg33322	uncharacterized protein LOC106064424 isoform X1		NA		-2.03884	10.1592	1.44868	5.25801	10.6536	28.4955	30.023	38.2465	20.892	NA	mRNA
BGLB037825	Bg37825	uncharacterized protein LOC106064836		NA		-1.2161	23.2211	4.34603	19.2794	22.6389	45.1178	45.0345	32.8785	40.3431	NA	mRNA
BGLB028095	Bg28095	uncharacterized protein LOC106065947		NA		-7.46058	0	0	0.876335	0	298.015	0	114.068	0	NA	mRNA
BGLB026584	Bg26584	uncharacterized protein LOC106066741		NA		-1.16386	60.2298	37.6656	40.3114	71.9118	115.169	115.088	113.397	128.954	NA	mRNA
BGLB023733	Bg23733	uncharacterized protein LOC106068610		NA		-1.26243	21.7698	27.5249	14.8977	27.9657	73.6133	57.5441	61.7311	30.2573	NA	mRNA
BGLB008274	Bg8274	uncharacterized protein LOC106068864		NA		-1.17699	100.867	65.1904	57.8381	83.8971	227.964	146.362	185.864	137.599	NA	mRNA
BGLB026182	Bg26182	uncharacterized protein LOC106069856		NA		-1.02262	97.2384	81.1259	62.2198	61.2582	154.35	131.351	159.025	170.017	NA	mRNA
BGLB023404	Bg23404	uncharacterized protein LOC106070429		NA		-5.86508	0	0	0	0	84.2991	0	0	0	NA	mRNA
BGLB039644	Bg39644	uncharacterized protein LOC106071097		NA		-1.01042	24.6724	8.69206	13.145	35.9559	39.1813	40.0306	51.6663	36.7411	NA	mRNA
BGLB027817	Bg27817	uncharacterized protein LOC106071440		NA		-1.16851	14.5132	15.9354	10.516	22.6389	26.1208	27.5211	43.6144	47.5473	NA	mRNA
BGLB035585	Bg35585	uncharacterized protein LOC106073535		NA		-1.40647	68.212	27.5249	28.919	53.268	146.039	108.833	85.2158	133.997	NA	mRNA
BGLB022095	Bg22095	uncharacterized protein LOC106073910		NA		-1.29563	15.2389	7.24338	11.3924	18.6438	34.432	40.0306	33.5495	23.0532	NA	mRNA
BGLB038212	Bg38212	uncharacterized protein LOC106074075		NA		-1.06387	44.9909	57.9471	10.516	41.2827	87.861	88.818	68.441	79.9658	NA	mRNA
BGLB039762	Bg39762	uncharacterized protein LOC106074185		NA		-6.76871	0	0	0	0	87.861	0	71.125	0	NA	mRNA
BGLB037718	Bg37718	uncharacterized protein LOC106074315		NA		-2.02653	149.486	70.9851	55.2091	90.5556	382.314	402.808	365.019	346.519	NA	mRNA
BGLB030250	Bg30250	uncharacterized protein LOC106074387		NA		-2.17434	72.566	0	40.3114	2.6634	148.414	130.1	102.662	145.523	NA	mRNA
BGLB035954	Bg35954	uncharacterized protein LOC106074800		NA		-6.83625	0	0	0	0	85.4864	0	81.1898	0	NA	mRNA
BGLB037327	Bg37327	uncharacterized protein LOC106079579		NA		-1.11149	88.5305	89.8179	68.3541	87.8922	178.097	216.416	134.198	195.952	NA	mRNA
BGLB022115	Bg22115	uncharacterized protein LOC106079597		NA		-1.26576	23.2211	4.34603	14.8977	46.6095	52.2417	53.7912	48.9823	61.2351	NA	mRNA
BGLB028279	Bg28279	uncharacterized protein LOC106079685, partial		NA		-1.39809	83.4509	68.0878	21.032	22.6389	136.541	146.362	119.436	114.546	NA	mRNA
BGLB012454	Bg12454	uncharacterized protein LOC106079766		NA		-2.85363	5.07962	2.89735	0	13.317	68.864	27.5211	53.0082	13.6878	NA	mRNA
BGLB026692	Bg26692	uncharacterized protein LOC106079796		NA		-1.38776	13.0619	10.1407	8.76335	22.6389	35.6193	32.5249	28.8526	48.2677	NA	mRNA
BGLB019159	Bg19159	uncharacterized protein LOC106080115		NA		-1.33953	21.7698	28.9735	26.29	17.3121	54.6163	61.2969	52.3372	72.7617	NA	mRNA
Note:
Annotated features highlighted in red are putative immune-associated genes previously recognized in the literature.

## Sheet: SUS_2down
Table S7. Expression summary of category 5 (resistance factors inhibited by parasites) with log2FC values and snail replicates for DE comparison.
VB ID	ID in text	Annotation updated	Gene family groups	Function Category	Note (any update from FReDs, AIG gene family, biomphalysin, domain prediction, or Transcript Type)	log2FC (SUS vs. S.mansoni_@2dpe)_down	(SUS vs. Sm) _R1	(SUS vs. Sm) _R2	(SUS vs. Sm) _R3	(SUS vs. Sm) _R4	SUS_R1	SUS_R2	SUS_R3	SUS_R4	Domain prediction	Transcript Type
BGLB026431	Bg26431	ankyrin repeat domain-containing protein 17-like (LOC106058929), partial mRNA	ankyrin repeat domain-containing protein	NA		-1.37713	28.1554	35.0394	31.8179	0	43.6197	55.5627	82.7487	67.3296	Ankyrin repeat|Ankyrin repeat-containing domain|Ankyrin repeat-containing domain superfamily__IPR002110|IPR020683|IPR036770	mRNA
BGLB018197	Bg18197	ankyrin repeat domain-containing protein 50-like (LOC106076763), mRNA		NA		-1.18159	28.1554	18.354	20.6386	3.10608	26.7347	45.1447	46.1483	43.2833	Ankyrin repeat|Ankyrin repeat-containing domain|Ankyrin repeat-containing domain superfamily__IPR002110|IPR020683|IPR036770	mRNA
BGLB023243	Bg23243	bestrophin-1-like	bestrophin	NA		-1.19771	43.513	2.50282	29.2381	35.7199	66.1331	58.1672	66.8355	65.4059	Bestrophin__IPR000615	mRNA
BGLB017308	Bg17308	bestrophin-2-like		NA		-1.60217	5.97237	15.0169	7.73949	7.76519	40.8056	26.045	27.8481	19.237	Bestrophin|Bestrophin/UPF0187__IPR000615|IPR021134	mRNA
BGLB011364	Bg11364	bestrophin-4-like, partial		NA		-2.64472	5.11917	1.66855	5.15966	10.8713	60.5048	49.4855	30.2351	10.5804	Bestrophin|Bestrophin/UPF0187__IPR000615|IPR021134	mRNA
BGLB022137	Bg22137	carbonic anhydrase 1-like	carbonic anhydrase	NA		-1.0626	2074.97	1983.9	3134.49	2669.67	5531.26	5121.32	6393.93	3555.96	Alpha carbonic anhydrase domain|Carbonic anhydrase 9|Carbonic anhydrase, alpha-class|Alpha carbonic anhydrase domain superfamily__IPR001148|IPR018429|IPR023561|IPR036398	mRNA
BGLB035942	Bg35942	carbonic anhydrase 14-like		NA		-1.23024	30.715	30.0338	55.0364	43.4851	104.125	87.6849	123.327	60.5966	Alpha carbonic anhydrase domain|Carbonic anhydrase, CA-VI|Carbonic anhydrase, alpha-class|Alpha carbonic anhydrase domain superfamily__IPR001148|IPR018428|IPR023561|IPR036398	mRNA
BGLB037070	Bg37070	carbonic anhydrase 2-like, partial		NA		-1.9052	437.689	243.608	503.067	410.002	1322.66	1604.37	1952.55	1096.51	Alpha carbonic anhydrase domain|Carbonic anhydrase, alpha-class, conserved site|Carbonic anhydrase, alpha-class|Alpha carbonic anhydrase domain superfamily__IPR001148|IPR018338|IPR023561|IPR036398	mRNA
BGLB036979	Bg36979	degenerin unc-8-like	degenerin unc-8	NA		-2.02215	53.7513	119.301	59.3361	194.13	502.33	223.987	437.613	573.263	Epithelial sodium channel__IPR001873	mRNA
BGLB029376	Bg29376	degenerin unc-8-like (LOC106065523), mRNA		NA		-2.73024	0	3.33709	1.71989	6.21215	16.8851	9.54984	26.2568	30.7792	NA	ncRNA
BGLB034777	Bg34777	DIS3-like exonuclease 2	DIS3-like exonuclease 2	NA		-2.41399	29.8618	0	59.3361	0	60.5048	111.125	120.94	189.485	Nucleic acid-binding, OB-fold__IPR012340	mRNA
BGLB029009	Bg29009	DIS3-like exonuclease 2 (LOC106072520), mRNA		NA		-1.67274	49.4853	15.0169	92.8739	32.6138	85.8324	155.402	136.058	231.806	NA	mRNA
BGLB011992	Bg11992	electroneutral sodium bicarbonate exchanger 1-like	electroneutral sodium bicarbonate exchanger 1	NA		-2.34493	145.043	10.0113	122.112	69.8867	336.294	433.216	356.456	643.478	Bicarbonate transporter, eukaryotic|Band 3 cytoplasmic domain|Phosphotransferase/anion transporter__IPR003020|IPR013769|IPR016152	mRNA
BGLB013632	Bg13632	electroneutral sodium bicarbonate exchanger 1-like		NA		-2.08153	84.4663	5.00564	70.5154	46.5911	218.099	173.633	179.819	307.792	Bicarbonate transporter, eukaryotic|Sodium bicarbonate cotransporter|Band 3 cytoplasmic domain|Phosphotransferase/anion transporter__IPR003020|IPR003024|IPR013769|IPR016152	mRNA
BGLB011297	Bg11297	gamma-glutamyltranspeptidase 1-like	gamma-glutamyltranspeptidase 1	NA		-1.20723	14.5043	9.177	8.59944	20.1895	28.1418	26.9132	23.8698	44.2452	Gamma-glutamyltranspeptidase|Nucleophile aminohydrolases, N-terminal__IPR000101|IPR029055	mRNA
BGLB013366	Bg13366	gamma-glutamyltranspeptidase 1-like, partial		NA		-1.70127	1.70639	6.67418	3.43977	7.76519	21.1063	19.0997	18.3002	8.65666	Gamma-glutamyltranspeptidase|Nucleophile aminohydrolases, N-terminal__IPR000101|IPR029055	mRNA
BGLB037515	Bg37515	guanylate cyclase 32E [Aplysia californica]	guanylate cyclase 32E	NA		-1.76806	20.4767	8.34273	12.8992	12.4243	64.7261	39.0675	42.9657	41.3596	Periplasmic binding protein-like I__IPR028082	mRNA
BGLB014059	Bg14059	guanylate cyclase 32E-like		NA		-1.7056	22.1831	31.7024	44.7171	31.0608	116.788	140.643	107.414	61.5585	Receptor, ligand binding region|Periplasmic binding protein-like I__IPR001828|IPR028082	mRNA
BGLB014057	Bg14057	guanylate cyclase 32E-like		NA		-1.01252	141.63	140.158	161.669	180.152	384.135	283.891	312.695	278.937	Protein kinase domain|Adenylyl cyclase class-3/4/guanylyl cyclase|Serine-threonine/tyrosine-protein kinase, catalytic domain|Protein kinase-like domain superfamily|Adenylyl cyclase class-4/guanylyl cyclase, conserved site|Nucleotide cyclase__IPR000719|IPR001054|IPR001245|IPR011009|IPR018297|IPR029787	mRNA
BGLB031961	Bg31961	kelch-like protein 24	kelch-like protein	NA		-1.54117	11.0915	10.0113	6.87955	6.21215	8.44253	35.5949	33.4178	25.0081	BTB/POZ domain|SKP1/BTB/POZ domain superfamily|BTB/Kelch-associated__IPR000210|IPR011333|IPR011705	mRNA
BGLB036806	Bg36806	kelch-like protein 40		NA		-1.31312	61.43	40.8794	74.8151	59.0154	164.629	153.666	131.284	139.468	BTB/POZ domain|SKP1/BTB/POZ domain superfamily|BTB/Kelch-associated|Kelch-type beta propeller__IPR000210|IPR011333|IPR011705|IPR015915	mRNA
BGLB000770	Bg770	macrophage-expressed gene 1 protein-like	macrophage-expressed gene 1 protein	Cellular defense		-4.20453	0	0.834273	0	0	0	18.2315	0	24.0463	Membrane attack complex component/perforin (MACPF) domain|Macrophage-expressed gene 1 protein__IPR020864|IPR039707	mRNA
BGLB039204	Bg39204	macrophage-expressed gene 1 protein-like		Cellular defense		-3.97596	0	148.501	0	0	0	685.852	0	1673.62	Membrane attack complex component/perforin (MACPF) domain|Macrophage-expressed gene 1 protein__IPR020864|IPR039707	mRNA
BGLB028311	Bg28311	metabotropic glutamate receptor 2-like	metabotropic glutamate receptor	Apoptosis/Autophagy		-1.41622	3.41278	15.8512	18.9188	23.2956	64.7261	32.1222	34.2134	35.5885	Receptor, ligand binding region|Periplasmic binding protein-like I__IPR001828|IPR028082	mRNA
BGLB020517	Bg20517	metabotropic glutamate receptor-like		Apoptosis/Autophagy		-1.3276	62.2832	69.2446	104.913	90.0762	296.896	200.547	183.002	141.392	GPCR, family 3|Receptor, ligand binding region|Periplasmic binding protein-like I__IPR000337|IPR001828|IPR028082	mRNA
BGLB005074	Bg5074	mitochondrial sodium/hydrogen exchanger 9B2-like, partial	mitochondrial sodium/hydrogen exchanger 9B2	NA		-1.22542	44.3661	57.5648	84.2745	72.9928	160.408	161.479	204.485	81.7574	Cation/H+ exchanger|Sodium/solute symporter superfamily__IPR006153|IPR038770	mRNA
BGLB011315	Bg11315	mitochondrial sodium/hydrogen exchanger 9B2-like, partial		NA		-1.52405	29.8618	24.1939	38.6975	60.5685	132.266	99.8393	155.95	55.7874	Cation/H+ exchanger|Sodium/solute symporter superfamily__IPR006153|IPR038770	mRNA
BGLB004332	Bg4332	multiple epidermal growth factor-like domains protein 10	multiple epidermal growth factor-like domains protein	Biomineralization/Cytoskeleton/Tissue growth/Cellular defense		-1.66935	72.5216	14.1826	57.6162	37.2729	159.001	151.061	176.637	94.2614	EGF-type aspartate/asparagine hydroxylation site|EGF-like domain|CUB domain|EGF-like calcium-binding domain|EGF-like, conserved site|EGF-like calcium-binding, conserved site|Spermadhesin, CUB domain superfamily__IPR000152|IPR000742|IPR000859|IPR001881|IPR013032|IPR018097|IPR035914	mRNA
BGLB034966	Bg34966	multiple epidermal growth factor-like domains protein 10		Biomineralization/Cytoskeleton/Tissue growth/Cellular defense		-1.26472	15.3575	9.177	14.619	4.65911	35.1772	24.3087	19.0959	28.8555	EGF-like domain|Scavenger receptor class F member 1__IPR000742|IPR033329	mRNA
BGLB039533	Bg39533	multiple epidermal growth factor-like domains protein 10 (LOC106078743), partial mRNA		Biomineralization/Cytoskeleton/Tissue growth/Cellular defense		-1.43315	11.9447	24.1939	16.3389	17.0834	63.319	29.5177	43.7613	53.8637	Galactose-binding-like domain superfamily__IPR008979	mRNA
BGLB026231	Bg26231	multiple epidermal growth factor-like domains protein 11, partial		Biomineralization/Cytoskeleton/Tissue growth/Cellular defense		-1.63288	29.8618	16.6855	27.5182	0	50.6552	58.1672	59.6746	64.444	Fucolectin tachylectin-4 pentraxin-1|Galactose-binding-like domain superfamily__IPR006585|IPR008979	mRNA
BGLB031967	Bg31967	papilin-like (LOC106068221), mRNA	papilin	NA		-3.38095	6.82556	1.66855	2.57983	13.9773	16.8851	36.463	4.77396	217.378	Thrombospondin type-1 (TSP1) repeat|ShKT domain|Thrombospondin type-1 (TSP1) repeat superfamily__IPR000884|IPR003582|IPR036383	mRNA
BGLB021995	Bg21995	papilin-like (LOC106068221), mRNA		NA		-5.21401	3.41278	0	0.859944	0	7.03544	10.418	1.59132	195.256	ShKT domain|Thrombospondin type-1 (TSP1) repeat superfamily__IPR003582|IPR036383	mRNA
BGLB032108	Bg32108	prostaglandin reductase 1-like	prostaglandin reductase 1	NA		-1.21736	108.356	40.0451	66.2157	62.1215	97.0891	201.415	180.615	166.4	GroES-like superfamily|Alcohol dehydrogenase, C-terminal|Polyketide synthase, enoylreductase domain|NAD(P)-binding domain superfamily|Oxidoreductase, N-terminal domain__IPR011032|IPR013149|IPR020843|IPR036291|IPR041694	mRNA
BGLB036378	Bg36378	prostaglandin reductase 1-like isoform X1		NA		-1.03612	15.3575	43.3822	30.958	32.6138	56.2835	61.6399	83.5444	50.9781	GroES-like superfamily|Alcohol dehydrogenase, C-terminal|NAD(P)-binding domain superfamily|Oxidoreductase, N-terminal domain__IPR011032|IPR013149|IPR036291|IPR041694	mRNA
BGLB021031	Bg21031	serine-rich adhesin for platelets-like	serine-rich adhesin for platelets	NA		-1.08527	668.905	687.441	833.285	869.701	1878.46	1715.5	1694.76	1204.24	NA	mRNA
BGLB036999	Bg36999	serine-rich adhesin for platelets-like (LOC106079279), transcript variant X2, mRNA		NA		-2.71163	5.11917	10.8455	0	0	23.9205	26.045	19.8915	43.2833	NA	ncRNA
BGLB031661	Bg31661	sodium/potassium-transporting ATPase subunit alpha-like, partial	sodium/potassium-transporting ATPase subunit alpha	NA		-1.81386	8.53195	1.66855	0	6.21215	21.1063	13.0225	15.9132	11.5422	P-type ATPase, cytoplasmic domain N__IPR023299	mRNA
BGLB040159	Bg40159	sodium/potassium-transporting ATPase subunit alpha-like, partial		NA		-1.42862	34.981	15.0169	28.3781	40.379	87.2395	81.6077	62.0615	91.3759	P-type ATPase|Cation-transporting P-type ATPase, N-terminal|P-type ATPase, A domain superfamily|P-type ATPase, phosphorylation site|HAD superfamily|P-type ATPase, transmembrane domain superfamily|P-type ATPase, cytoplasmic domain N|HAD-like superfamily__IPR001757|IPR004014|IPR008250|IPR018303|IPR023214|IPR023298|IPR023299|IPR036412	mRNA
BGLB024796	Bg24796	sushi, von Willebrand factor type A, EGF and pentraxin domain-containing protein 1-like (LOC106069145), transcript variant X2, mRNA	sushi, von Willebrand factor type A, EGF and pentraxin domain-containing protein 1	NA		-1.0561	131.392	49.2221	87.7142	79.2049	189.957	164.084	138.445	231.806	EGF-like domain|Growth factor receptor cysteine-rich domain superfamily|Tyrosine-protein kinase ephrin type A/B receptor-like|EGF-like, conserved site__IPR000742|IPR009030|IPR011641|IPR013032	mRNA
BGLB028671	Bg28671	sushi, von Willebrand factor type A, EGF and pentraxin domain-containing protein 1-like, partial		NA		-1.68796	15.3575	14.1826	29.2381	18.6365	67.5402	36.463	74.7921	74.0625	Growth factor receptor cysteine-rich domain superfamily|Tyrosine-protein kinase ephrin type A/B receptor-like__IPR009030|IPR011641	mRNA
BGLB026070	Bg26070	60 kDa neurofilament protein-like		NA		-1.73749	33.2746	9.177	29.2381	21.7425	104.125	71.1897	58.0832	81.7574	NA	mRNA
BGLB024614	Bg24614	A disintegrin and metalloproteinase with thrombospondin motifs 12-like, partial		NA		-4.59408	1.70639	0	0	0	1.40709	4.34084	0	71.177	Metallopeptidase, catalytic domain superfamily__IPR024079	mRNA
BGLB024051	Bg24051	agrin-like, partial		Cellular defense		-1.18501	12.7979	6.67418	9.45938	20.1895	29.5489	24.3087	22.2785	37.5122	NtA (N-terminal agrin) domain|Tissue inhibitor of metalloproteinases-like, OB-fold__IPR004850|IPR008993	mRNA
BGLB019296	Bg19296	amiloride-sensitive sodium channel subunit alpha-like, partial		NA		-1.3059	56.3109	40.8794	48.1568	57.4624	135.08	118.071	154.358	96.1851	Epithelial sodium channel__IPR001873	mRNA
BGLB016694	Bg16694	antistasin-like		NA		-1.03038	52.0449	78.4216	71.3753	55.9094	73.1686	152.797	160.723	141.392	Antistasin-like domain|Hirudin/antistatin__IPR004094|IPR011061	mRNA
BGLB023802	Bg23802	arachidonate 12-lipoxygenase, 12R-type-like		NA		-1.68411	331.893	187.711	184.888	152.198	858.324	540.868	548.21	808.917	Lipoxygenase|Lipoxygenase, C-terminal|Lipoxygenase, conserved site|Lipoxigenase, C-terminal domain superfamily__IPR000907|IPR013819|IPR020834|IPR036226	mRNA
BGLB020867	Bg20867	aspartate, glycine, lysine and serine-rich protein-like		NA		-2.38694	34.981	65.0733	24.0784	96.2883	341.922	172.765	284.051	360.694	Epithelial sodium channel__IPR001873	mRNA
BGLB007663	Bg7663	ATP-binding cassette sub-family E member 1-like, partial		NA		-1.16989	19.6235	28.3653	31.8179	15.5304	66.1331	45.1447	44.557	60.5966	ABC transporter-like|AAA+ ATPase domain|RLI1|P-loop containing nucleoside triphosphate hydrolase__IPR003439|IPR003593|IPR013283|IPR027417	mRNA
BGLB035788	Bg35788	atrial natriuretic peptide receptor 1-like		NA		-2.09042	0	6.67418	2.57983	3.10608	12.6638	19.9679	18.3002	6.73296	Receptor, ligand binding region|Periplasmic binding protein-like I__IPR001828|IPR028082	mRNA
BGLB033204	Bg33204	atrial natriuretic peptide-converting enzyme-like		NA		-2.23982	7.67876	1.66855	15.479	1.55304	36.5843	35.5949	25.4611	32.7029	Low-density lipoprotein (LDL) receptor class A repeat|Low-density lipoprotein (LDL) receptor class A, conserved site|LDL receptor-like superfamily__IPR002172|IPR023415|IPR036055	mRNA
BGLB013807	Bg13807	beta-1,3-galactosyltransferase 1-like		NA		-1.44503	72.5216	85.9301	173.709	133.561	385.542	349.003	362.026	174.095	Glycosyl transferase, family 31__IPR002659	mRNA
BGLB029778	Bg29778	cell wall protein DAN4-like (LOC106070964), partial mRNA		NA		-1.84602	1.70639	5.83991	9.45938	13.9773	36.5843	40.8039	20.6872	17.3133	NA	mRNA
BGLB033384	Bg33384	chitin biosynthesis protein CHS5-like		NA		-1.3233	6.82556	75.0845	72.2353	71.4397	94.2749	188.392	140.832	143.316	NA	mRNA
BGLB032478	Bg32478	chloride channel protein D-like, partial		NA		-2.31658	5.97237	1.66855	0	3.10608	1.40709	15.627	21.4828	21.1607	Chloride channel, voltage gated|Chloride channel, core__IPR001807|IPR014743	mRNA
BGLB020916	Bg20916	contactin-like		NA		-1.1097	1390.71	1631	1811.9	1744.06	3614.81	4048.26	3686.3	2847.08	Immunoglobulin subtype 2|Immunoglobulin subtype|Fibronectin type III|Immunoglobulin-like domain|Immunoglobulin|Immunoglobulin-like fold|Fibronectin type III superfamily|Immunoglobulin-like domain superfamily__IPR003598|IPR003599|IPR003961|IPR007110|IPR013151|IPR013783|IPR036116|IPR036179	mRNA
BGLB031451	Bg31451	DBH-like monooxygenase protein 1 homolog		NA		-1.34321	53.7513	48.3878	51.5966	41.932	157.594	141.511	135.262	64.444	Copper type II, ascorbate-dependent monooxygenase, N-terminal|PHM/PNGase F domain superfamily|Copper type II, ascorbate-dependent monooxygenase, histidine-cluster-1 conserved site|Copper type II, ascorbate-dependent monooxygenase, N-terminal domain superfamily__IPR000323|IPR008977|IPR020611|IPR036939	mRNA
BGLB029360	Bg29360	deleted in malignant brain tumors 1 protein-like, partial		NA		-1.36154	17.9171	15.8512	13.7591	12.4243	54.8764	42.5402	35.0091	24.0463	CUB domain|Spermadhesin, CUB domain superfamily__IPR000859|IPR035914	mRNA
BGLB038780	Bg38780	dynein heavy chain 12, axonemal-like		NA		-1.05594	11.9447	26.6967	23.2185	32.6138	47.841	61.6399	50.1266	38.474	Dynein heavy chain|P-loop containing nucleoside triphosphate hydrolase__IPR026983|IPR027417	mRNA
BGLB033189	Bg33189	endoplasmic reticulum metallopeptidase 1-like		NA		-1.18839	32.4214	27.531	30.098	23.2956	56.2835	80.7396	45.3527	77.9099	Peptidase M28__IPR007484	mRNA
BGLB035017	Bg35017	excitatory amino acid transporter 3-like		NA		-1.16835	24.7427	20.0225	36.1176	41.932	99.9033	70.3216	64.4485	43.2833	Sodium:dicarboxylate symporter|Sodium:dicarboxylate symporter superfamily__IPR001991|IPR036458	mRNA
BGLB006247	Bg6247	F-box/LRR-repeat protein 2-like		Protein modification/Biosynthesis		-1.12916	336.159	257.79	309.58	326.138	626.154	763.119	709.729	592.5	Leucine-rich repeat|F-box domain|Leucine-rich repeat, cysteine-containing subtype|Leucine-rich repeat domain superfamily|F-box-like domain superfamily__IPR001611|IPR001810|IPR006553|IPR032675|IPR036047	mRNA
BGLB002476	Bg2476	filamentous growth regulator 23-like isoform X1		NA		-1.09663	66.5492	66.7418	76.535	60.5685	151.966	147.588	98.6619	181.79	NIDO domain__IPR003886	mRNA
BGLB020461	Bg20461	G-protein coupled receptor GRL101-like		NA		-1.77894	5.11917	3.33709	6.01961	4.65911	22.5134	21.7042	17.5045	7.69481	G protein-coupled receptor, rhodopsin-like|C-type lectin-like|Glycoprotein hormone receptor family|C-type lectin-like/link domain superfamily|C-type lectin fold|GPCR, rhodopsin-like, 7TM__IPR000276|IPR001304|IPR002131|IPR016186|IPR016187|IPR017452	mRNA
BGLB011601	Bg11601	glutaminase kidney isoform, mitochondrial-like, partial		NA		-1.64785	97.2642	45.885	110.933	35.7199	216.692	257.846	187.776	249.119	Beta-lactamase/transpeptidase-like|Glutaminase__IPR012338|IPR015868	mRNA
BGLB000818	Bg818	glycerate kinase-like		NA		-1.11457	359.195	342.052	523.706	397.578	886.466	902.894	1150.53	575.187	MOFRL domain|MOFRL-associated domain|Glycerate kinase, N-terminal domain superfamily|MOFRL domain-containing protein__IPR007835|IPR025286|IPR038614|IPR039760	mRNA
BGLB020662	Bg20662	glycine N-acyltransferase-like protein Keg1		NA		-1.11952	91.2919	130.147	184.888	229.85	409.463	315.145	245.859	413.596	GNAT domain|Glycine N-acyltransferase|Glycine N-acyltransferase, N-terminal|Acyl-CoA N-acyltransferase__IPR000182|IPR010313|IPR015938|IPR016181	mRNA
BGLB030074	Bg30074	histidine-rich glycoprotein-like (LOC106060138), mRNA		NA		-5.94397	0	0	6.87955	1.55304	2.81418	61.6399	0.795661	547.293	NA	mRNA
BGLB009575	Bg9575	histone-lysine N-methyltransferase SETD2-like		NA		-1.10274	52.8981	85.0958	85.9944	51.2502	157.594	152.797	148.789	133.697	NA	mRNA
BGLB016736	Bg16736	homeobox protein goosecoid-like		NA		-1.36791	39.247	47.5535	44.7171	35.7199	112.567	109.389	126.51	85.6048	Homeobox domain|Homeobox-like domain superfamily|Homeobox, conserved site__IPR001356|IPR009057|IPR017970	mRNA
BGLB021451	Bg21451	kinesin-like protein KIF28P, partial		NA		-1.31809	0	14.1826	14.619	12.4243	29.5489	29.5177	19.0959	26.9318	Kinesin-like KIF1-type|Kinesin-like protein__IPR022140|IPR027640	mRNA
BGLB008958	Bg8958	laccase-2-like		NA		-1.86135	19.6235	0.834273	8.59944	6.21215	36.5843	46.881	19.8915	28.8555	Multicopper oxidase, type 1|Cupredoxin|Multicopper oxidase, type 3__IPR001117|IPR008972|IPR011707	mRNA
BGLB023727	Bg23727	LWamide neuropeptides-like (LOC106052052), mRNA		NA		-1.43974	3120.99	535.603	3451.81	3559.56	8040.1	7033.02	8709.3	5159.37	NA	mRNA
BGLB025320	Bg25320	lysoplasmalogenase-like protein TMEM86A		NA		-1.18712	80.2003	85.0958	11.1793	83.864	128.045	141.511	160.723	164.477	YhhN-like__IPR012506	mRNA
BGLB017608	Bg17608	major facilitator superfamily domain-containing protein 8-like		NA		-1.02092	69.1088	46.7193	54.1764	69.8867	104.125	112.862	109.801	161.591	Major facilitator superfamily|Major facilitator superfamily domain|MFS transporter superfamily__IPR011701|IPR020846|IPR036259	mRNA
BGLB030502	Bg30502	melanotransferrin-like		NA		-1.4154	11.9447	32.5366	7.73949	26.4016	56.2835	46.0129	62.8572	47.1307	Transferrin-like domain__IPR001156	mRNA
BGLB030453	Bg30453	membrane metallo-endopeptidase-like 1		NA		-2.28032	15.3575	13.3484	2.57983	12.4243	61.9119	59.9036	26.2568	70.2151	Peptidase M13|Peptidase M13, N-terminal domain|Peptidase M13, C-terminal domain|Metallopeptidase, catalytic domain superfamily|Peptidase M13, domain 2__IPR000718|IPR008753|IPR018497|IPR024079|IPR042089	mRNA
BGLB027942	Bg27942	monocarboxylate transporter 5-like		NA		-1.16122	65.696	60.9019	38.6975	55.9094	104.125	105.048	171.067	116.384	NA	mRNA
BGLB021699	Bg21699	myosin light chain kinase, smooth muscle-like		NA		-1.03837	98.1174	77.5873	68.7955	65.2276	144.93	172.765	180.615	139.468	Immunoglobulin subtype 2|Immunoglobulin subtype|Immunoglobulin-like domain|Immunoglobulin I-set|Immunoglobulin-like fold|Immunoglobulin-like domain superfamily__IPR003598|IPR003599|IPR007110|IPR013098|IPR013783|IPR036179	mRNA
BGLB033650	Bg33650	neprilysin-11-like		NA		-1.19594	58.0173	61.7362	42.9972	94.7353	171.665	141.511	162.315	116.384	Peptidase M13|Peptidase M13, N-terminal domain|Metallopeptidase, catalytic domain superfamily|Peptidase M13, domain 2__IPR000718|IPR008753|IPR024079|IPR042089	mRNA
BGLB021644	Bg21644	NXPE family member 3-like		NA		-1.8023	5.97237	0.834273	3.43977	4.65911	19.6992	16.4952	11.9349	7.69481	Immunoglobulin-like fold|Immunoglobulin E-set|Neurexophilin/NXPE__IPR013783|IPR014756|IPR026845	mRNA
BGLB033346	Bg33346	otopetrin-1-like, partial		NA		-1.90524	55.4577	35.8737	94.5938	68.3337	271.568	248.296	294.394	142.354	Otopetrin__IPR004878	mRNA
BGLB010267	Bg10267	phospholipase D1-like		Protein modification/Biosynthesis		-1.19511	52.8981	75.9188	42.9972	132.008	182.921	177.974	183.798	152.934	Phox homologous domain|Phospholipase D/Transphosphatidylase|Pleckstrin homology domain|PH-like domain superfamily|Phospholipase D family|Phospholipase D, eukaryotic type|Phospholipase D-like domain|PX domain superfamily__IPR001683|IPR001736|IPR001849|IPR011993|IPR015679|IPR016555|IPR025202|IPR036871	mRNA
BGLB039967	Bg39967	potassium channel subfamily T member 2 [Aplysia californica]		NA		-1.2235	10.2383	11.6798	12.0392	10.8713	30.9559	21.7042	35.8047	18.2752	NA	mRNA
BGLB018294	Bg18294	probable glycosyltransferase STELLO1 [Nematostella vectensis]		NA		-2.04998	17.9171	29.1995	16.3389	9.31823	81.6111	92.0257	88.3183	44.2452	NA	mRNA
BGLB022291	Bg22291	probable UDP-sugar transporter protein SLC35A4 (LOC106080146), transcript variant X5, misc_RNA		NA		-2.07345	1.70639	0.834273	5.15966	3.10608	19.6992	8.68167	9.54793	12.5041	NA	mRNA
BGLB027885	Bg27885	protein mab-21-like		NA		-1.11974	29.0086	20.0225	28.3781	27.9547	56.2835	46.881	42.9657	84.6429	Mab-21 domain__IPR024810	mRNA
BGLB022064	Bg22064	protein unc-79 homolog		NA		-1.56119	53.7513	44.2164	35.2577	31.0608	159.001	98.1029	83.5444	147.163	UNC79__IPR024855	mRNA
BGLB031527	Bg31527	putative protein TPRXL		NA		-2.03591	30.715	33.3709	35.2577	31.0608	154.78	151.929	142.423	90.414	NA	mRNA
BGLB030095	Bg30095	renin receptor [Aplysia californica]		NA		-1.10803	297.765	241.105	282.921	316.82	461.525	722.315	733.599	538.637	NA	mRNA
BGLB029225	Bg29225	RNA polymerase II-associated protein 3-like, partial		NA		-1.13312	5.97237	15.8512	8.59944	17.0834	18.2921	24.3087	27.8481	35.5885	Tetratricopeptide-like helical domain superfamily|Tetratricopeptide repeat-containing domain|Tetratricopeptide repeat__IPR011990|IPR013026|IPR019734	mRNA
BGLB037136	Bg37136	sodium-independent sulfate anion transporter-like		NA		-1.0719	116.888	161.849	140.171	161.516	302.524	329.904	327.812	261.624	SLC26A/SulP transporter|STAS domain|SLC26A/SulP transporter domain|STAS domain superfamily__IPR001902|IPR002645|IPR011547|IPR036513	mRNA
BGLB031580	Bg31580	stimulated by retinoic acid gene 6 protein homolog isoform X2		NA		-4.45477	1.70639	0.834273	1.71989	0	49.2481	0	43.7613	32.7029	NA	mRNA
BGLB029498	Bg29498	succinate dehydrogenase cytochrome b560 subunit, mitochondrial-like, partial		ATP biosynthesis		-6.69221	1.70639	0	0	0	104.125	224.855	1.59132	3.8474	Succinate dehydrogenase/fumarate reductase type B, transmembrane subunit|Succinate dehydrogenase, cytochrome b556 subunit|Succinate dehydrogenase, cytochrome b subunit, conserved site|Fumarate reductase/succinate dehydrogenase, transmembrane subunit__IPR000701|IPR014314|IPR018495|IPR034804	mRNA
BGLB039460	Bg39460	tankyrase-like		NA		-1.19373	56.3109	23.3596	49.8767	45.0381	116.788	125.884	92.2967	66.3677	Poly(ADP-ribose) polymerase, catalytic domain__IPR012317	mRNA
BGLB016514	Bg16514	tetratricopeptide repeat protein 28-like		NA		-1.02085	119.447	80.0902	110.933	116.478	274.382	242.219	206.076	145.24	Tetratricopeptide TPR-4|Tetratricopeptide-like helical domain superfamily|Tetratricopeptide repeat-containing domain|Tetratricopeptide repeat|CHAT domain__IPR011717|IPR011990|IPR013026|IPR019734|IPR024983	mRNA
BGLB020910	Bg20910	topoisomerase I damage affected protein 7-like		NA		-2.35946	10.2383	28.3653	0.859944	3.10608	77.3899	48.6174	33.4178	65.4059	NA	mRNA
BGLB021196	Bg21196	transmembrane and coiled-coil domain-containing protein 5B-like		NA		-1.27169	30.715	28.3653	8.59944	38.8259	71.7615	59.9036	56.4919	71.177	NA	mRNA
BGLB024935	Bg24935	tumor necrosis factor receptor superfamily member 1A-like		Cellular defense		-1.48929	16.2107	13.3484	6.87955	13.9773	26.7347	39.0675	24.6655	53.8637	TNFR/NGFR cysteine-rich region__IPR001368	mRNA
BGLB036964	Bg36964	V-type proton ATPase subunit d 1 (LOC101852493), mRNA		NA		-1.00395	196.235	179.369	227.885	231.403	399.613	440.161	482.17	353.961	NA	ncRNA
BGLB028542	Bg28542	Williams-Beuren syndrome chromosomal region 27 protein-like		NA		-4.18997	42.6598	12.5141	12.0392	20.1895	8.44253	5.209	0	1608.22	Methyltransferase type 11|S-adenosyl-L-methionine-dependent methyltransferase__IPR013216|IPR029063	mRNA
BGLB034072	Bg34072	zinc carboxypeptidase A 1-like		Cellular defense/Protease		-4.31599	0	0	1.71989	0	18.2921	45.1447	0	0	Peptidase M14, carboxypeptidase A__IPR000834	mRNA
BGLB020879	Bg20879	zinc metalloproteinase/disintegrin-like, partial		NA		-3.32189	0	0	1.71989	3.10608	0	7.81351	2.38698	51.94	Peptidase M12B, ADAM/reprolysin|Metallopeptidase, catalytic domain superfamily__IPR001590|IPR024079	mRNA
BGLB004899	Bg4899	uncharacterized protein LOC106060228		NA	GIMAP	-1.85349	152.722	51.7249	24.9384	77.6519	242.019	341.19	380.326	150.049	AIG1-type guanine nucleotide-binding (G) domain|P-loop containing nucleoside triphosphate hydrolase__IPR006703|IPR027417	mRNA
BGLB020008	Bg20008	NA	ncRNA	NA	ncRNA	-2.86787	4.26598	0	0	1.55304	0	19.0997	11.9349	21.1607	NA	ncRNA
BGLB020207	Bg20207	NA		NA	ncRNA	-1.46947	31.5682	54.2277	25.7983	37.2729	95.682	162.347	86.727	70.2151	NA	ncRNA
BGLB022734	Bg22734	NA		NA	ncRNA	-2.94983	9.38515	13.3484	3.43977	13.9773	91.4607	57.299	66.0398	105.804	NA	ncRNA
BGLB022847	Bg22847	NA		NA	ncRNA	-4.51088	0	14.1826	0	0	4.22126	46.881	0	305.869	NA	ncRNA
BGLB022850	Bg22850	NA		NA	ncRNA	-3.21306	8.53195	5.00564	0	1.55304	50.6552	25.1769	32.6221	44.2452	NA	ncRNA
BGLB023848	Bg23848	NA		NA	ncRNA	-7.60282	0	0	0	0	298.303	0	0	0	NA	ncRNA
BGLB024376	Bg24376	NA		NA	ncRNA	-1.87895	0	25.0282	1.71989	7.76519	45.0268	23.4405	31.8264	30.7792	NA	ncRNA
BGLB024980	Bg24980	NA		NA	ncRNA	-1.44364	4.26598	13.3484	6.01961	7.76519	26.7347	26.045	19.8915	15.3896	NA	ncRNA
BGLB025704	Bg25704	NA		NA	ncRNA	-1.06928	24.7427	33.3709	28.3781	31.0608	60.5048	59.9036	82.7487	45.207	NA	ncRNA
BGLB027022	Bg27022	NA		NA	ncRNA	-1.59298	212.446	144.329	249.384	220.531	633.19	684.116	739.169	440.528	NA	ncRNA
BGLB027030	Bg27030	NA		NA	ncRNA	-1.00457	81.9067	155.175	77.3949	183.258	237.798	257.846	232.333	272.204	NA	ncRNA
BGLB027989	Bg27989	NA		NA	ncRNA	-2.68383	5.97237	1.66855	1.71989	1.55304	28.1418	26.9132	16.7089	6.73296	NA	ncRNA
BGLB028627	Bg28627	NA		NA	ncRNA	-2.76304	20.4767	26.6967	3.43977	29.5077	177.293	114.598	95.4793	165.438	NA	ncRNA
BGLB029320	Bg29320	NA		NA	ncRNA	-1.41073	13.6511	69.2446	60.1961	99.3944	180.107	136.302	133.671	197.18	NA	ncRNA
BGLB030065	Bg30065	NA		NA	ncRNA	-3.40892	4.26598	0	0	0	26.7347	0	33.4178	0	NA	ncRNA
BGLB031571	Bg31571	NA		NA	ncRNA	-2.87917	9.38515	10.0113	9.45938	7.76519	60.5048	67.7171	64.4485	86.5666	NA	ncRNA
BGLB032530	Bg32530	NA		NA	ncRNA	-1.13627	1004.21	236.099	1271.86	1082.47	2124.7	2022.83	2009.04	1746.72	NA	ncRNA
BGLB034053	Bg34053	NA		NA	ncRNA	-2.70723	0	0.834273	0	3.10608	2.81418	11.2862	4.77396	15.3896	NA	ncRNA
BGLB036584	Bg36584	NA		NA	ncRNA	-1.15913	36.6874	86.7643	61.056	86.9701	206.842	153.666	131.284	116.384	NA	ncRNA
BGLB038528	Bg38528	NA		NA	ncRNA	-2.20177	11.9447	0	3.43977	0	18.2921	10.418	20.6872	26.9318	NA	ncRNA
BGLB039435	Bg39435	NA		NA	ncRNA	-1.83974	6.82556	5.83991	3.43977	15.5304	33.7701	16.4952	29.4394	37.5122	NA	ncRNA
BGLB039489	Bg39489	NA		NA	ncRNA	-1.4313	29.0086	10.8455	33.5378	15.5304	67.5402	52.9582	51.718	70.2151	NA	ncRNA
BGLB039794	Bg39794	NA		NA	ncRNA	-1.77277	46.0725	8.34273	36.1176	15.5304	92.8678	62.5081	68.4268	142.354	NA	ncRNA
BGLB030050	Bg30050	NA	uncharacterized protein	NA	mRNA	-5.44929	0	0	0	0	1.40709	0	0	64.444	Metallopeptidase, catalytic domain superfamily__IPR024079	mRNA
BGLB030050	Bg30050	NA		NA	mRNA	-5.44929	0	0	0	0	1.40709	0	0	64.444	Metallopeptidase, catalytic domain superfamily__IPR024079	mRNA
BGLB032012	Bg32012	uncharacterized protein LOC106079435		NA	Domain of unknown function DUF4781	-2.12703	128.045	90.2894	106.619	161.591	33.2746	24.1939	23.2185	29.5077	Domain of unknown function DUF4781__IPR031962	mRNA
BGLB027250	Bg27250	uncharacterized protein LOC106066309		NA	EGF-like domain|Fucolectin tachylectin-4 pentraxin-1|Galactose-binding-like domain superfamily	-1.74324	431.976	417.589	710.525	380.893	96.411	150.169	229.605	102.5	EGF-like domain|Fucolectin tachylectin-4 pentraxin-1|Galactose-binding-like domain superfamily__IPR000742|IPR006585|IPR008979	mRNA
BGLB028457	Bg28457	uncharacterized protein LOC106055040		NA	EGF-type aspartate/asparagine hydroxylation site|EGF-like domain|EGF-like calcium-binding domain|EGF-like calcium-binding, conserved site	-2.16501	174.479	212.701	126.51	46.1689	17.9171	38.3765	37.8375	29.5077	EGF-type aspartate/asparagine hydroxylation site|EGF-like domain|EGF-like calcium-binding domain|EGF-like calcium-binding, conserved site__IPR000152|IPR000742|IPR001881|IPR018097	mRNA
BGLB039908	Bg39908	uncharacterized protein LOC106069173		NA	FAM124	-1.13037	140.709	133.698	136.854	126.964	61.43	53.3934	77.3949	52.8033	FAM124__IPR029380	mRNA
BGLB016701	Bg16701	uncharacterized protein LOC106065854 isoform X2		NA	Glutaminase|Glutaminase, EF-hand domain	-2.01803	91.4607	131.093	110.597	124.079	23.0363	27.531	30.098	31.0608	Glutaminase|Glutaminase, EF-hand domain__IPR015868|IPR041541	mRNA
BGLB027566	Bg27566	uncharacterized protein LOC106050393		NA	H-type lectin domain|H-type lectin domain superfamily	-1.02574	181.514	151.929	145.606	140.43	81.9067	90.9357	49.8767	80.758	H-type lectin domain|H-type lectin domain superfamily__IPR019019|IPR037221	mRNA
BGLB030185	Bg30185	uncharacterized protein LOC106078778, partial		NA	Immunoglobulin-like fold|Immunoglobulin-like domain superfamily	-1.41766	216.692	350.74	292.803	165.438	63.9896	85.9301	128.992	104.054	Immunoglobulin-like fold|Immunoglobulin-like domain superfamily__IPR013783|IPR036179	mRNA
BGLB000890	Bg890	uncharacterized protein LOC106054092, partial		NA	Periplasmic binding protein-like	-1.04577	251.869	192.733	237.903	190.447	104.09	80.9244	122.112	114.925	Periplasmic binding protein-like I__IPR028082	mRNA
BGLB035708	Bg35708	uncharacterized protein LOC106073014 isoform X1		NA	PMP-22/EMP/MP20/Claudin superfamily	-1.42833	189.957	190.129	225.968	153.896	74.228	56.7305	61.9159	88.5231	PMP-22/EMP/MP20/Claudin superfamily__IPR004031	mRNA
BGLB024367	Bg24367	uncharacterized protein LOC106052196		NA	Protein of unknown function DUF1647	-1.8082	25.3276	33.8585	55.6963	32.7029	15.3575	0	8.59944	17.0834	Protein of unknown function DUF1647__IPR012444	mRNA
BGLB028661	Bg28661	uncharacterized protein LOC106065937		NA	Protein of unknown function DUF229	-2.27233	98.4962	114.598	152.767	93.2996	24.7427	16.6855	19.7787	32.6138	Protein of unknown function DUF229__IPR004245	mRNA
BGLB034504	Bg34504	uncharacterized protein LOC106076458		NA	Protein of unknown function DUF229	-1.70825	177.293	141.511	214.828	123.117	39.247	39.2108	59.3361	62.1215	Protein of unknown function DUF229__IPR004245	mRNA
BGLB028634	Bg28634	uncharacterized protein LOC106078822		NA	STELLO-like	-1.22503	52.0623	66.8489	47.7396	34.6266	23.0363	11.6798	16.3389	34.1668	STELLO-like__IPR005049	mRNA
BGLB033738	Bg33738	uncharacterized protein LOC106069263, partial		NA	Synaptotagmin-like mitochondrial-lipid-binding domain	-1.07507	30.9559	27.7814	20.6872	26.9318	16.2107	4.17136	13.7591	15.5304	Synaptotagmin-like mitochondrial-lipid-binding domain__IPR031468	mRNA
BGLB022453	Bg22453	uncharacterized protein LOC106074596		NA	Toll/interleukin-1 receptor homology (TIR) domain superfamily	-1.35963	33.7701	39.9357	34.2134	16.3515	11.9447	14.1826	12.0392	9.31823	Toll/interleukin-1 receptor homology (TIR) domain superfamily__IPR035897	mRNA
BGLB036919	Bg36919	uncharacterized protein LOC106055328		NA	Tyrosine-protein kinase ephrin type A/B receptor-like	-1.13242	81.6111	54.6945	81.9531	62.5203	36.6874	28.3653	32.6779	29.5077	Tyrosine-protein kinase ephrin type A/B receptor-like__IPR011641	mRNA
BGLB034704	Bg34704	uncharacterized protein LOC106051024		NA		-1.82217	348.958	186.656	161.519	375.122	68.2556	95.1071	45.577	93.1823	NA	mRNA
BGLB029219	Bg29219	uncharacterized protein LOC106054674		NA		-1.16838	151.966	125.884	102.64	123.117	62.2832	64.239	36.1176	60.5685	NA	mRNA
BGLB019677	Bg19677	uncharacterized protein LOC106054883		NA		-1.14962	136.488	114.598	185.389	139.468	41.8066	83.4273	63.6358	69.8867	NA	mRNA
BGLB024375	Bg24375	uncharacterized protein LOC106056624		NA		-1.44128	26.7347	17.3633	14.3219	11.5422	5.97237	4.17136	6.87955	7.76519	NA	mRNA
BGLB038258	Bg38258	uncharacterized protein LOC106057871		NA		-1.07753	50.6552	43.4084	61.2659	34.6266	15.3575	12.5141	31.8179	29.5077	NA	mRNA
BGLB033290	Bg33290	uncharacterized protein LOC106059063		NA		-1.85471	97.0891	158.006	90.7053	172.171	12.7979	71.7474	24.9384	32.6138	NA	mRNA
BGLB028340	Bg28340	uncharacterized protein LOC106061378		NA		-2.54044	1013.1	1276.21	1234.07	1040.72	249.133	73.416	322.479	138.22	NA	mRNA
BGLB036998	Bg36998	uncharacterized protein LOC106062235		NA		-1.00501	116.788	99.8393	120.145	105.804	35.8342	60.0676	67.9355	55.9094	NA	mRNA
BGLB021569	Bg21569	uncharacterized protein LOC106062328		NA		-1.78177	130.859	105.048	141.628	106.765	49.4853	27.531	22.3585	40.379	NA	mRNA
BGLB031830	Bg31830	uncharacterized protein LOC106063928		NA		-1.02233	81.6111	79.8714	85.1357	112.537	22.1831	41.7136	59.3361	52.8033	NA	mRNA
BGLB026584	Bg26584	uncharacterized protein LOC106066741		NA		-1.00521	188.55	137.17	139.241	166.4	70.8152	65.0733	112.653	65.2276	NA	mRNA
BGLB027002	Bg27002	uncharacterized protein LOC106069184		NA		-1.40577	18.2921	22.5724	22.2785	14.4278	11.0915	10.8455	1.71989	4.65911	NA	mRNA
BGLB035585	Bg35585	uncharacterized protein LOC106073535		NA		-1.23322	164.629	177.106	105.823	106.765	53.7513	55.062	67.0756	59.0154	NA	mRNA
BGLB010785	Bg10785	uncharacterized protein LOC106074590		NA		-1.73486	115.381	72.9261	94.6836	148.125	20.4767	50.0564	20.6386	37.2729	NA	mRNA
BGLB035018	Bg35018	uncharacterized protein LOC106075683, partial		NA		-1.38469	163.222	190.129	167.089	104.842	48.6321	70.9132	81.6946	37.2729	NA	mRNA
BGLB036755	Bg36755	uncharacterized protein LOC106075860, partial		NA		-1.13542	52.0623	51.2219	33.4178	41.3596	13.6511	20.0225	15.479	31.0608	NA	mRNA
BGLB016422	Bg16422	uncharacterized protein LOC106078767		NA		-1.38017	265.94	330.772	366.8	225.073	117.741	99.2784	154.79	83.864	NA	mRNA
BGLB037327	Bg37327	uncharacterized protein LOC106079579		NA		-1.01317	254.683	235.273	242.677	158.705	105.796	80.0902	130.711	124.243	NA	mRNA
Note:
Annotated features highlighted in red are putative immune-associated genes previously recognized in the literature.

## Sheet: SUS_down0.5+2_shared
Table S7. Expression summary of category 5 (resistance factors inhibited by parasites) with log2FC values and snail replicates for DE comparison.
VB ID	ID in text	Annotation updated	Gene family groups	Function Category	Note (any update from FReDs, AIG gene family, biomphalysin, domain prediction, or Transcript Type)	log2FC (SUS vs. S.mansoni_@0.5dpe)_down	(SUS vs. Sm) _R1	(SUS vs. Sm) _R2	(SUS vs. Sm) _R3	(SUS vs. Sm) _R4	SUS_R1	SUS_R2	SUS_R3	SUS_R4	log2FC (SUS vs. S.mansoni_@2dpe)_down	(SUS vs. Sm) _R1	(SUS vs. Sm) _R2	(SUS vs. Sm) _R3	(SUS vs. Sm) _R4	SUS_R1	SUS_R2	SUS_R3	SUS_R4	Domain prediction	Transcript Type
BGLB028311	Bg28311	metabotropic glutamate receptor 2-like	metabotropic glutamate receptor	Apoptosis/Autophagy		-1.18773	23.5423	20.3088	6.95015	12.4221	42.7487	37.3348	27.4515	35.822	-1.41622	2.57199	11.8783	14.105	17.5226	47.9418	23.8655	25.5711	27.0932	Receptor, ligand binding region|Periplasmic binding protein-like I__IPR001828|IPR028082	mRNA
BGLB020517	Bg20517	metabotropic glutamate receptor-like		Apoptosis/Autophagy		-1.2825	84.2568	44.4254	44.7898	76.7912	170.001	168.54	136.686	127.23	-1.3276	46.9388	51.8893	78.2184	67.7541	219.907	148.998	136.776	107.641	GPCR, family 3|Receptor, ligand binding region|Periplasmic binding protein-like I__IPR000337|IPR001828|IPR028082	mRNA
BGLB004332	Bg4332	multiple epidermal growth factor-like domains protein 10	multiple epidermal growth factor-like domains protein (10/11)	Biomineralization/Cytoskeleton/Tissue growth/Cellular defense		-1.58536	24.1619	22.8473	16.217	58.7227	92.4565	116.271	73.7759	82.1436	-1.66935	54.6548	10.6279	42.956	28.0362	117.77	112.232	132.018	71.7604	EGF-type aspartate/asparagine hydroxylation site|EGF-like domain|CUB domain|EGF-like calcium-binding domain|EGF-like, conserved site|EGF-like calcium-binding, conserved site|Spermadhesin, CUB domain superfamily__IPR000152|IPR000742|IPR000859|IPR001881|IPR013032|IPR018097|IPR035914	mRNA
BGLB039533	Bg39533	multiple epidermal growth factor-like domains protein 10 (LOC106078743), partial mRNA		Biomineralization/Cytoskeleton/Tissue growth/Cellular defense		-2.35923	8.05396	5.07719	13.1281	18.0685	75.5559	64.0024	64.0535	25.3225	-1.43315	9.00196	18.13	12.1816	12.8499	46.8996	21.9305	32.7073	41.006	Galactose-binding-like domain superfamily__IPR008979	mRNA
BGLB026231	Bg26231	multiple epidermal growth factor-like domains protein 11, partial		Biomineralization/Cytoskeleton/Tissue growth/Cellular defense		-1.72484	37.1721	11.4237	1.54448	35.0078	61.6377	77.8696	93.2207	50.0273	0.322445	22.5049	12.5035	20.5163	0	37.5197	43.2159	44.6008	49.0607	Fucolectin tachylectin-4 pentraxin-1|Galactose-binding-like domain superfamily__IPR006585|IPR008979	mRNA
BGLB026070	Bg26070	60 kDa neurofilament protein-like		NA		-1.14392	10.5321	12.693	38.6119	55.3349	59.6494	56.5355	80.0668	60.5268	-1.73749	25.0769	6.8769	21.7986	16.3544	77.1238	52.8911	43.4115	62.2412	NA	mRNA
BGLB017308	Bg17308	bestrophin-2-like		NA		-1.02493	21.0642	11.4237	8.49462	21.4564	35.7896	30.9345	28.0234	32.1163	-1.60217	4.50098	11.2531	5.77021	5.84087	30.2242	19.3504	20.8137	14.645	Bestrophin|Bestrophin/UPF0187__IPR000615|IPR021134	mRNA
BGLB013807	Bg13807	beta-1,3-galactosyltransferase 1-like		NA		-1.34232	65.6707	50.7719	89.5797	117.445	226.668	179.207	145.264	258.783	-1.44503	54.6548	64.3928	129.509	100.463	285.566	259.296	270.578	132.537	Glycosyl transferase, family 31__IPR002659	mRNA
BGLB037070	Bg37070	carbonic anhydrase 2-like, partial		NA		-1.21857	250.912	194.202	189.198	452.842	833.103	515.22	518.147	631.826	0.26698	329.858	182.55	375.064	308.398	979.68	1191.99	1459.34	834.764	Alpha carbonic anhydrase domain|Carbonic anhydrase, alpha-class, conserved site|Carbonic anhydrase, alpha-class|Alpha carbonic anhydrase domain superfamily__IPR001148|IPR018338|IPR023561|IPR036398	mRNA
BGLB031451	Bg31451	DBH-like monooxygenase protein 1 homolog		NA		-1.11049	39.6502	35.5403	40.9286	64.3691	96.4332	88.5367	101.227	99.4369	-1.34321	40.5088	36.26	38.4681	31.5407	116.728	105.137	101.095	49.0607	Copper type II, ascorbate-dependent monooxygenase, N-terminal|PHM/PNGase F domain superfamily|Copper type II, ascorbate-dependent monooxygenase, histidine-cluster-1 conserved site|Copper type II, ascorbate-dependent monooxygenase, N-terminal domain superfamily__IPR000323|IPR008977|IPR020611|IPR036939	mRNA
BGLB038780	Bg38780	dynein heavy chain 12, axonemal-like		NA		-1.07225	14.2493	33.0017	6.17791	22.5857	47.7195	29.8678	46.8963	33.9691	-1.05594	9.00196	20.0055	17.3106	24.5317	35.4352	45.796	37.4647	29.29	Dynein heavy chain|P-loop containing nucleoside triphosphate hydrolase__IPR026983|IPR027417	mRNA
BGLB006247	Bg6247	F-box/LRR-repeat protein 2-like		Protein modification/Biosynthesis		-1.01811	196.393	286.861	191.515	243.925	510.002	462.951	435.792	419.982	-1.12916	253.341	193.178	230.808	245.317	463.785	566.967	530.452	451.066	Leucine-rich repeat|F-box domain|Leucine-rich repeat, cysteine-containing subtype|Leucine-rich repeat domain superfamily|F-box-like domain superfamily__IPR001611|IPR001810|IPR006553|IPR032675|IPR036047	mRNA
BGLB011601	Bg11601	glutaminase kidney isoform, mitochondrial-like, partial		NA		-1.42584	70.0075	20.3088	36.2952	147.936	213.744	226.142	146.408	147.611	-1.64785	73.3017	34.3845	82.7064	26.868	160.501	191.569	140.344	189.653	Beta-lactamase/transpeptidase-like|Glutaminase__IPR012338|IPR015868	mRNA
BGLB000818	Bg818	glycerate kinase-like		NA		-1.00687	323.397	147.238	218.543	359.112	587.546	529.087	473.538	490.391	-1.11457	270.702	256.321	390.451	299.053	656.594	670.814	859.904	437.885	MOFRL domain|MOFRL-associated domain|Glycerate kinase, N-terminal domain superfamily|MOFRL domain-containing protein__IPR007835|IPR025286|IPR038614|IPR039760	mRNA
BGLB020662	Bg20662	glycine N-acyltransferase-like protein Keg1		NA		-1.12429	174.709	119.314	53.2845	143.419	271.405	328.546	194.448	263.724	-1.11952	68.8007	97.5269	137.844	172.89	303.284	234.14	183.755	314.867	GNAT domain|Glycine N-acyltransferase|Glycine N-acyltransferase, N-terminal|Acyl-CoA N-acyltransferase__IPR000182|IPR010313|IPR015938|IPR016181	mRNA
BGLB014057	Bg14057	guanylate cyclase 32E-like		NA		-1.06555	158.601	77.4271	74.9071	130.997	234.621	263.477	187.013	229.755	-1.01252	106.738	105.029	120.533	135.508	284.524	210.919	233.708	212.352	Protein kinase domain|Adenylyl cyclase class-3/4/guanylyl cyclase|Serine-threonine/tyrosine-protein kinase, catalytic domain|Protein kinase-like domain superfamily|Adenylyl cyclase class-4/guanylyl cyclase, conserved site|Nucleotide cyclase__IPR000719|IPR001054|IPR001245|IPR011009|IPR018297|IPR029787	mRNA
BGLB016736	Bg16736	homeobox protein goosecoid-like		NA		-1.11389	40.8893	19.0395	10.8113	41.7835	68.5968	64.0024	62.3378	47.5568	-1.36791	29.5779	35.6348	33.339	26.868	83.377	81.2717	94.5537	65.1702	Homeobox domain|Homeobox-like domain superfamily|Homeobox, conserved site__IPR001356|IPR009057|IPR017970	mRNA
BGLB033346	Bg33346	otopetrin-1-like, partial		NA		-1.30768	52.0409	29.1938	26.2561	90.3426	113.334	117.338	104.087	152.552	0.266973	41.7948	26.8824	70.5248	51.3997	201.147	184.474	220.031	108.373	Otopetrin__IPR004878	mRNA
BGLB031527	Bg31527	putative protein TPRXL		NA		-1.11865	35.3135	22.8473	14.6725	70.0155	64.6202	70.4027	83.4983	90.7902	0.243854	23.1479	25.0069	26.2865	23.3635	114.643	112.877	106.447	68.8315	NA	mRNA
BGLB029225	Bg29225	RNA polymerase II-associated protein 3-like, partial		NA		-1.61214	30.9768	12.693	7.72238	6.7757	53.6844	37.3348	50.3277	36.4396	-1.13312	4.50098	11.8783	6.41135	12.8499	13.5488	18.0604	20.8137	27.0932	Tetratricopeptide-like helical domain superfamily|Tetratricopeptide repeat-containing domain|Tetratricopeptide repeat__IPR011990|IPR013026|IPR019734	mRNA
BGLB028671	Bg28671	sushi, von Willebrand factor type A, EGF and pentraxin domain-containing protein 1-like, partial		NA		-1.68482	32.8354	8.88508	21.6227	11.2928	88.4799	45.8684	58.3344	45.7039	-1.68796	11.574	10.6279	21.7986	14.0181	50.0262	27.0906	55.8997	56.3832	Growth factor receptor cysteine-rich domain superfamily|Tyrosine-protein kinase ephrin type A/B receptor-like__IPR009030|IPR011641	mRNA
BGLB004899	Bg4899	uncharacterized protein LOC106060228	GIMAP	NA	AIG1-type guanine nucleotide-binding (G) domain|P-loop containing nucleoside triphosphate hydrolase	-2.01187	51.4214	25.3859	24.7116	126.48	320.118	210.141	201.883	182.816	-1.85349	115.097	38.7607	18.5929	58.4087	179.261	253.49	284.256	114.231	AIG1-type guanine nucleotide-binding (G) domain|P-loop containing nucleoside triphosphate hydrolase__IPR006703|IPR027417	mRNA
BGLB022847	Bg22847	NA	ncRNA	NA	ncRNA	-8.10555	0	0	0	0	0.994156	1.06671	340.284	1.85286	0.043862	0	10.6279	0	0	3.12664	34.8307	0	232.855	NA	ncRNA
BGLB036584	Bg36584	NA		NA	ncRNA	-1.30091	90.4521	63.4649	54.0567	40.6542	168.012	157.873	130.966	146.994	-1.15913	27.6489	65.018	45.5206	65.4178	153.205	114.167	98.1218	88.6022	NA	ncRNA
BGLB029320	Bg29320	NA		NA	ncRNA	-2.38688	35.3135	17.7702	20.0782	83.5669	146.141	221.875	178.435	273.606	-1.41073	10.288	51.8893	44.8794	74.7632	133.403	101.267	99.9058	150.111	NA	ncRNA
BGLB027250	Bg27250	uncharacterized protein LOC106066309	uncharacterized protein	NA	EGF-like domain|Fucolectin tachylectin-4 pentraxin-1|Galactose-binding-like domain superfamily	-1.4946	123.287	53.3105	43.2454	229.244	324.095	290.144	322.555	321.78	0.298698	72.6587	112.531	171.183	77.0995	319.959	310.252	531.047	289.971	EGF-like domain|Fucolectin tachylectin-4 pentraxin-1|Galactose-binding-like domain superfamily__IPR000742|IPR006585|IPR008979	mRNA
BGLB028457	Bg28457	uncharacterized protein LOC106055040		NA	EGF-type aspartate/asparagine hydroxylation site|EGF-like domain|EGF-like calcium-binding domain|EGF-like calcium-binding, conserved site	-1.8664	24.1619	6.34649	9.26686	24.8442	50.702	55.4688	79.4949	51.2625	-2.16501	13.5029	28.7579	28.2099	22.1953	129.234	158.028	94.5537	35.148	EGF-type aspartate/asparagine hydroxylation site|EGF-like domain|EGF-like calcium-binding domain|EGF-like calcium-binding, conserved site__IPR000152|IPR000742|IPR001881|IPR018097	mRNA
BGLB016701	Bg16701	uncharacterized protein LOC106065854 isoform X2		NA	Glutaminase|Glutaminase, EF-hand domain	-1.63831	48.3237	5.07719	13.9003	37.2663	74.5617	104.537	73.204	73.4969	-2.01803	17.3609	20.6307	22.4397	23.3635	67.7438	97.3971	82.6602	94.4602	Glutaminase|Glutaminase, EF-hand domain__IPR015868|IPR041541	mRNA
BGLB022453	Bg22453	uncharacterized protein LOC106074596		NA	Toll/interleukin-1 receptor homology (TIR) domain superfamily	-1.27837	11.7712	12.693	6.17791	9.03426	32.8072	12.8005	30.311	20.3815	-1.35963	9.00196	10.6279	8.97589	7.00905	25.0131	29.6706	25.5711	12.4482	Toll/interleukin-1 receptor homology (TIR) domain superfamily__IPR035897	mRNA
BGLB028340	Bg28340	uncharacterized protein LOC106061378		NA		-1.85462	136.298	130.738	95.7576	475.428	632.283	949.37	714.883	715.205	-2.54044	187.755	55.0152	240.426	103.968	750.393	948.17	922.345	792.294	NA	mRNA
BGLB026584	Bg26584	uncharacterized protein LOC106066741		NA		-1.16386	51.4214	33.0017	35.523	60.9813	96.4332	98.1371	96.6521	110.554	-1.00521	53.3688	48.7635	83.9886	49.0633	139.657	101.912	104.069	126.679	NA	mRNA
BGLB035585	Bg35585	uncharacterized protein LOC106073535		NA		-1.40647	58.2363	24.1166	25.4839	45.1713	122.281	92.8035	72.6321	114.877	-1.23322	40.5088	41.2614	50.0085	44.3906	121.939	131.583	79.0921	81.2797	NA	mRNA
BGLB037327	Bg37327	uncharacterized protein LOC106079579		NA		-1.11149	75.5833	78.6964	60.2346	74.5327	149.123	184.54	114.381	167.993	-1.01317	79.7317	60.0166	97.4525	93.454	188.641	174.799	181.377	120.821	NA	mRNA
Note:
Annotated features highlighted in red are putative immune-associated genes previously recognized in the literature.
