# Supplementary material for: An Overview of Transcriptional Responses of Schistosome-Susceptible (M line) or -Resistant (BS-90) Biomphalaria glabrata Exposed or Not to Schistosoma mansoni Infection
Source: Front Immunol. 2022 Jan 12;12:805882. doi: 10.3389/fimmu.2021.805882 (PMC8791074; doi:10.3389/fimmu.2021.805882)
Supplement: Supplementary file 11 [file Table_8.xlsx]

## Sheet: SUS_8dpe_down
Table S8. Expression summary of category 6 (parasite manipulated host targets) with log2FC values and snail replicates for each DE comparison.
VB ID	ID in text	Annotation updated	Gene family groups	Function Category	Note (any update from FReDs, AIG gene family, biomphalysin, domain prediction, or Transcript Type)	log2FC (SUS vs. S. mansoni @8dpe)_down	(SUS vs. Sm) _R1	(SUS vs. Sm) _R2	(SUS vs. Sm) _R3	(SUS vs. Sm) _R4	SUS _R1	SUS _R2	SUS _R3	SUS _R4	Domain prediction	Transcript Type
BGLB005195	Bg5195	adenosine deaminase AGSA-like	adenosine deaminase AGSA	NA		-3.93836	0	12.9666	4.9274	7.63892	5.74931	99.9805	44.3162	264.137	Adenosine/AMP deaminase domain|Adenosine deaminase-related growth factor|Adenosine/AMP deaminase N-terminal|Metal-dependent hydrolase__IPR001365|IPR006331|IPR013659|IPR032466	mRNA
BGLB034383	Bg34383	adenosine deaminase AGSA-like, partial		NA		-3.95969	1.81863	2.28822	0	6.36576	4.59945	50.7044	25.4166	105.331	Adenosine/AMP deaminase N-terminal|Metal-dependent hydrolase__IPR013659|IPR032466	mRNA
BGLB022137	Bg22137	carbonic anhydrase 1-like	carbonic anhydrase	NA		-2.30522	145.49	1822.95	1213.37	249.538	4520.11	4212.75	5237.13	2995.44	Alpha carbonic anhydrase domain|Carbonic anhydrase 9|Carbonic anhydrase, alpha-class|Alpha carbonic anhydrase domain superfamily__IPR001148|IPR018429|IPR023561|IPR036398	mRNA
BGLB035942	Bg35942	carbonic anhydrase 14-like		NA		-2.01933	9.09315	33.5605	19.7096	12.7315	85.0898	72.1288	101.015	51.0449	Alpha carbonic anhydrase domain|Carbonic anhydrase, CA-VI|Carbonic anhydrase, alpha-class|Alpha carbonic anhydrase domain superfamily__IPR001148|IPR018428|IPR023561|IPR036398	mRNA
BGLB037070	Bg37070	carbonic anhydrase 2-like, partial		NA		-2.21164	12.7304	343.995	352.309	352.663	1080.87	1319.74	1599.29	923.67	Alpha carbonic anhydrase domain|Carbonic anhydrase, alpha-class, conserved site|Carbonic anhydrase, alpha-class|Alpha carbonic anhydrase domain superfamily__IPR001148|IPR018338|IPR023561|IPR036398	mRNA
BGLB003843	Bg3843	carbonyl reductase [NADPH] 1-like	carbonyl reductase [NADPH] 1	Cell adhesion		-1.95843	40.0099	52.629	86.2296	104.399	193.177	252.808	319.989	339.489	Short-chain dehydrogenase/reductase SDR|NAD(P)-binding domain superfamily__IPR002347|IPR036291	mRNA
BGLB037169	Bg37169	carbonyl reductase [NADPH] 1-like		Cell adhesion		-2.06479	16.3677	19.8312	34.4918	50.9261	72.4413	139.259	170.096	132.069	NAD(P)-binding domain superfamily__IPR036291	mRNA
BGLB032733	Bg32733	carboxypeptidase A4 [Aplysia californica]	carboxypeptidase	NA		-8.09179	0	1.52548	0	3.81946	0	625.592	156.41	1107.59	Carboxypeptidase, activation peptide|Metallocarboxypeptidase-like, propeptide__IPR003146|IPR036990	mRNA
BGLB037596	Bg37596	carboxypeptidase B-like		Protease		-6.59699	1.81863	3.05096	0	3.81946	0	160.683	101.666	730.833	Peptidase M14, carboxypeptidase A__IPR000834	mRNA
BGLB038196	Bg38196	carboxypeptidase B-like		Protease		-4.88474	1.81863	1.52548	0	3.81946	0	64.2732	27.3717	165.288	Peptidase M14, carboxypeptidase A__IPR000834	mRNA
BGLB023719	Bg23719	cation-dependent mannose-6-phosphate receptor-like	cation-dependent mannose-6-phosphate receptor	NA		-1.34445	21.8236	12.9666	19.7096	26.7362	33.346	57.8459	69.7328	47.804	Mannose-6-phosphate receptor binding domain superfamily|Mannose-6-phosphate receptor__IPR009011|IPR028927	mRNA
BGLB003581	Bg3581	cation-dependent mannose-6-phosphate receptor-like		NA		-3.2706	0	0.762739	1.23185	82.7549	16.0981	263.52	188.995	362.986	Mannose-6-phosphate receptor binding domain superfamily|Mannose-6-phosphate receptor__IPR009011|IPR028927	mRNA
BGLB029603	Bg29603	chlorophyllase-1-like	chlorophyllase-1	NA		-3.26368	0	0	0	25.4631	6.89917	45.7054	24.1132	181.493	Alpha/Beta hydrolase fold|Chlorophyllase enzyme__IPR029058|IPR041127	mRNA
BGLB033045	Bg33045	chlorophyllase-1-like		NA		-3.85303	0	0	0	7.63892	3.44959	24.9951	11.7307	91.5567	Chlorophyllase enzyme__IPR041127	mRNA
BGLB029516	Bg29516	collagen alpha-1(XII) chain-like	collagen alpha chain	Biomineralization/Cytoskeleton/Tissue growth		-3.23251	0	0	0	84.0281	2.29972	230.669	71.0362	499.106	von Willebrand factor, type A|von Willebrand factor A-like domain superfamily__IPR002035|IPR036465	mRNA
BGLB033801	Bg33801	collagen alpha-3(VI) chain-like		Biomineralization/Cytoskeleton/Tissue growth		-2.64103	10.9118	0	2.4637	1.27315	2.29972	32.8507	7.8205	56.7166	von Willebrand factor, type A|von Willebrand factor A-like domain superfamily__IPR002035|IPR036465	mRNA
BGLB022008	Bg22008	contactin-like	contactin	NA		-3.12116	0	1.52548	1.23185	35.6483	5.74931	89.2683	65.8225	185.544	Immunoglobulin subtype 2|Immunoglobulin subtype|Fibronectin type III|Immunoglobulin-like domain|Immunoglobulin|Immunoglobulin-like fold|Fibronectin type III superfamily|Immunoglobulin-like domain superfamily__IPR003598|IPR003599|IPR003961|IPR007110|IPR013151|IPR013783|IPR036116|IPR036179	mRNA
BGLB024157	Bg24157	contactin-like		NA		-3.14709	1.81863	0.762739	1.23185	56.0187	4.59945	141.401	85.3738	311.131	Fibronectin type III|Immunoglobulin-like fold|Fibronectin type III superfamily__IPR003961|IPR013783|IPR036116	mRNA
BGLB030656	Bg30656	endoplasmic reticulum metallopeptidase 1-like	endoplasmic reticulum metallopeptidase 1	NA		-1.23301	85.4756	84.664	51.7377	53.4724	155.231	179.965	114.049	200.128	NA	mRNA
BGLB033189	Bg33189	endoplasmic reticulum metallopeptidase 1-like		NA		-1.45436	12.7304	22.1194	18.4778	24.1899	45.9945	66.4156	37.1474	65.6292	Peptidase M28__IPR007484	mRNA
BGLB002547	Bg2547	fibrinolytic enzyme, isozyme C-like	fibrinolytic enzyme, isozyme C	NA		-5.26828	3.63726	4.57643	0	77.6623	6.89917	856.262	359.743	2146.32	Serine proteases, trypsin domain|Peptidase S1A, chymotrypsin family|Peptidase S1, PA clan|Serine proteases, trypsin family, histidine active site|Serine proteases, trypsin family, serine active site__IPR001254|IPR001314|IPR009003|IPR018114|IPR033116	mRNA
BGLB002548	Bg2548	fibrinolytic enzyme, isozyme C-like		NA		-5.80642	3.63726	13.7293	0	29.2825	3.44959	594.884	282.19	1817.36	Serine proteases, trypsin domain|Peptidase S1, PA clan|Serine proteases, trypsin family, histidine active site__IPR001254|IPR009003|IPR018114	mRNA
BGLB019732	Bg19732	fibrinolytic enzyme, isozyme C-like		NA		-4.27021	1.81863	27.4586	0	155.325	22.9972	718.431	426.217	2423.42	Serine proteases, trypsin domain|Peptidase S1, PA clan|Serine proteases, trypsin family, serine active site__IPR001254|IPR009003|IPR033116	mRNA
BGLB038162	Bg38162	fibrinolytic enzyme, isozyme C-like		NA		-4.58423	1.81863	0	0	3.81946	0	19.282	22.8098	129.638	Serine proteases, trypsin domain|Peptidase S1, PA clan|Serine proteases, trypsin family, serine active site__IPR001254|IPR009003|IPR033116	mRNA
BGLB013546	Bg13546	glutathione S-transferase omega-1-like	glutathione S-transferase omega-1	Chaperones/Detoxification/Stress response		-1.69458	780.192	2754.25	2580.73	2170.73	6284	8043.43	6805.79	5690.29	Glutathione S-transferase, N-terminal|Glutathione S-transferase, omega-class|Glutathione S-transferase, C-terminal-like|Thioredoxin-like superfamily|Glutathione S-transferase, C-terminal domain superfamily|Glutathione Transferase family__IPR004045|IPR005442|IPR010987|IPR036249|IPR036282|IPR040079	mRNA
BGLB013547	Bg13547	glutathione S-transferase omega-1-like		Chaperones/Detoxification/Stress response		-1.95654	478.3	599.513	656.577	555.095	2362.97	2451.67	2542.31	1533.78	Glutathione S-transferase, N-terminal|Glutathione S-transferase, C-terminal|Glutathione S-transferase, omega-class|Glutathione S-transferase, C-terminal-like|Thioredoxin-like superfamily|Glutathione S-transferase, C-terminal domain superfamily|Glutathione Transferase family__IPR004045|IPR004046|IPR005442|IPR010987|IPR036249|IPR036282|IPR040079	mRNA
BGLB026742	Bg26742	glutathione S-transferase omega-1-like, partial		Chaperones/Detoxification/Stress response		-2.02575	30.9167	60.2564	48.0422	68.7502	236.872	194.248	286.1	134.499	Glutathione S-transferase, N-terminal|Glutathione S-transferase, omega-class|Thioredoxin-like superfamily|Glutathione Transferase family__IPR004045|IPR005442|IPR036249|IPR040079	mRNA
BGLB039204	Bg39204	macrophage-expressed gene 1 protein-like	macrophage-expressed gene 1 protein	Cellular defense		-8.59553	0	2.28822	1.23185	0	0	564.176	0	1409.81	Membrane attack complex component/perforin (MACPF) domain|Macrophage-expressed gene 1 protein__IPR020864|IPR039707	mRNA
BGLB021029	Bg21029	macrophage-expressed gene 1 protein-like isoform X1		Cellular defense		-5.8044	0	0	1.23185	0	0	39.2781	0	116.674	Membrane attack complex component/perforin (MACPF) domain|Macrophage-expressed gene 1 protein__IPR020864|IPR039707	mRNA
BGLB030502	Bg30502	melanotransferrin-like	melanotransferrin	NA		-3.08346	1.81863	9.91561	3.69555	3.81946	45.9945	37.8498	51.485	39.7016	Transferrin-like domain__IPR001156	mRNA
BGLB006749	Bg6749	melanotransferrin-like		NA		-1.90457	50.9217	81.6131	39.4192	21.6436	166.73	178.537	243.739	140.171	Transferrin-like domain|Transferrin__IPR001156|IPR016357	mRNA
BGLB020191	Bg20191	melanotransferrin-like		NA		-2.10003	10.9118	22.1194	16.0141	2.54631	67.8419	47.1337	78.205	33.2197	Transferrin-like domain__IPR001156	mRNA
BGLB005074	Bg5074	mitochondrial sodium/hydrogen exchanger 9B2-like, partial	mitochondrial sodium/hydrogen exchanger 9B2	NA		-2.55522	14.549	24.4077	29.5644	15.2778	131.084	132.831	167.489	68.8701	Cation/H+ exchanger|Sodium/solute symporter superfamily__IPR006153|IPR038770	mRNA
BGLB011315	Bg11315	mitochondrial sodium/hydrogen exchanger 9B2-like, partial		NA		-2.51126	18.1863	10.6783	16.0141	17.8241	108.087	82.1269	127.735	46.9937	Cation/H+ exchanger|Sodium/solute symporter superfamily__IPR006153|IPR038770	mRNA
BGLB021899	Bg21899	monocarboxylate transporter 2-like	monocarboxylate transporter	NA		-3.64063	1.81863	0	0	14.0047	3.44959	34.279	41.7093	136.12	Major facilitator superfamily|Major facilitator superfamily domain|MFS transporter superfamily__IPR011701|IPR020846|IPR036259	mRNA
BGLB032187	Bg32187	monocarboxylate transporter 5-like		NA		-2.72025	0	0	0	30.5557	5.74931	73.5571	58.002	72.9213	Major facilitator superfamily|Major facilitator superfamily domain|MFS transporter superfamily__IPR011701|IPR020846|IPR036259	mRNA
BGLB033732	Bg33732	multiple epidermal growth factor-like domains protein 10, partial	multiple epidermal growth factor-like domains protein	Biomineralization/Cytoskeleton/Tissue growth/Cellular defense		-5.84863	0	0	0	0	1.14986	23.5668	1.95512	63.1984	EGF-type aspartate/asparagine hydroxylation site|EGF-like domain|EGF-like calcium-binding domain|EGF-like, conserved site|EGF-like calcium-binding, conserved site__IPR000152|IPR000742|IPR001881|IPR013032|IPR018097	mRNA
BGLB026231	Bg26231	multiple epidermal growth factor-like domains protein 11, partial		NA		-1.3518	41.8285	0.762739	0	31.8288	41.395	47.8478	48.8781	54.2858	Fucolectin tachylectin-4 pentraxin-1|Galactose-binding-like domain superfamily__IPR006585|IPR008979	mRNA
BGLB032108	Bg32108	prostaglandin reductase 1-like	prostaglandin reductase	NA		-1.43409	40.0099	61.0191	44.3466	50.9261	79.3405	165.682	147.938	140.171	GroES-like superfamily|Alcohol dehydrogenase, C-terminal|Polyketide synthase, enoylreductase domain|NAD(P)-binding domain superfamily|Oxidoreductase, N-terminal domain__IPR011032|IPR013149|IPR020843|IPR036291|IPR041694	mRNA
BGLB036378	Bg36378	prostaglandin reductase 1-like isoform X1		NA		-1.34579	5.45589	28.2213	34.4918	12.7315	45.9945	50.7044	68.4294	42.9425	GroES-like superfamily|Alcohol dehydrogenase, C-terminal|NAD(P)-binding domain superfamily|Oxidoreductase, N-terminal domain__IPR011032|IPR013149|IPR036291|IPR041694	mRNA
BGLB003531	Bg3531	putative protein TPRXL	putative protein TPRXL	NA		-1.01832	10.9118	31.2723	30.7963	31.8288	52.8937	44.9912	62.564	53.4756	Zinc finger protein 608/609__IPR040010	mRNA
BGLB031527	Bg31527	putative protein TPRXL		NA		-1.80524	7.27452	25.1704	57.897	35.6483	126.485	124.976	116.656	76.1622	NA	mRNA
BGLB030537	Bg30537	sialate O-acetylesterase-like	sialate O-acetylesterase	NA		-3.14527	9.09315	4.57643	0	408.682	80.4904	1273.32	424.914	1970.5	Sialate O-acetylesterase domain|SGNH hydrolase superfamily|Sialate O-acetylesterase__IPR005181|IPR036514|IPR039329	mRNA
BGLB034423	Bg34423	sialate O-acetylesterase-like		NA		-4.38578	0	0	0	6.36576	2.29972	51.4186	20.203	90.7465	Sialate O-acetylesterase domain|SGNH hydrolase superfamily|Sialate O-acetylesterase__IPR005181|IPR036514|IPR039329	mRNA
BGLB038226	Bg38226	sialate O-acetylesterase-like		NA		-2.97341	0	0	0	26.7362	4.59945	62.8449	22.1581	131.258	Sialate O-acetylesterase__IPR039329	mRNA
BGLB023115	Bg23115	sialate O-acetylesterase-like (LOC106074134), mRNA		NA		-3.06342	1.81863	3.05096	0	26.7362	6.89917	96.4098	29.9786	142.602	NA	ncRNA
BGLB027943	Bg27943	sialate O-acetylesterase-like, partial		NA		-3.20258	1.81863	0	0	64.9308	13.7983	179.965	82.1152	351.643	Sialate O-acetylesterase__IPR039329	mRNA
BGLB033471	Bg33471	sphingomyelin phosphodiesterase-like	sphingomyelin phosphodiesterase	Apoptosis/Autophagy		-3.17563	9.09315	13.7293	9.85481	122.223	42.5449	409.206	211.153	749.469	Calcineurin-like phosphoesterase domain, ApaH type|Saposin-like type B, region 1|Saposin B type domain|Saposin-like|Sphingomyelin phosphodiesterase|Metallo-dependent phosphatase-like|Acid sphingomyelinase/endopolyphosphatase, metallophosphatase domain__IPR004843|IPR007856|IPR008139|IPR011001|IPR011160|IPR029052|IPR041805	mRNA
BGLB037039	Bg37039	sphingomyelin phosphodiesterase-like, partial		Apoptosis/Autophagy		-3.10322	0	0	0	6.36576	1.14986	17.8537	20.203	27.548	Saposin-like type B, region 1|Saposin B type domain|Saposin-like__IPR007856|IPR008139|IPR011001	mRNA
BGLB002302	Bg2302	uncharacterized oxidoreductase YajO-like	uncharacterized oxidoreductase YajO	Antioxidative/Oxidative		-1.17561	1047.53	1064.02	841.354	1075.81	2721.72	1745.37	2748.25	1887.04	Aldo/keto reductase|NADP-dependent oxidoreductase domain|NADP-dependent oxidoreductase domain superfamily__IPR020471|IPR023210|IPR036812	mRNA
BGLB013772	Bg13772	uncharacterized oxidoreductase YajO-like		Antioxidative/Oxidative		-1.25388	258.246	683.414	368.323	704.053	941.737	1473.28	1308.63	1081.67	Aldo/keto reductase, conserved site|Aldo/keto reductase|NADP-dependent oxidoreductase domain|NADP-dependent oxidoreductase domain superfamily__IPR018170|IPR020471|IPR023210|IPR036812	mRNA
BGLB003477	Bg3477	V-type proton ATPase subunit B	V-type proton ATPase subunit	NA		-1.31328	3908.24	4758.73	5091.24	4281.61	8707.91	11905.5	15028.4	9190.51	ATPase, F1/V1/A1 complex, alpha/beta subunit, nucleotide-binding domain|ATPase, F1/V1/A1 complex, alpha/beta subunit, N-terminal domain|ATPase, V1 complex, subunit B|ATPase, alpha/beta subunit, nucleotide-binding domain, active site|V-type ATP synthase regulatory subunit B/beta|P-loop containing nucleoside triphosphate hydrolase__IPR000194|IPR004100|IPR005723|IPR020003|IPR022879|IPR027417	mRNA
BGLB032244	Bg32244	V-type proton ATPase subunit C 1-A-like		NA		-1.22402	1113	1576.58	1664.23	1347	2862.01	3632.15	3916.12	2908.75	ATPase, V1 complex, subunit C|Vacuolar ATP synthase subunit C superfamily__IPR004907|IPR036132	mRNA
BGLB036964	Bg36964	V-type proton ATPase subunit d 1 (LOC101852493), mRNA		NA		-1.43875	65.4707	157.124	124.417	161.69	326.561	362.072	394.935	298.167	NA	ncRNA
BGLB012354	Bg12354	V-type proton ATPase subunit d 1-like		NA		-1.16492	2240.55	2875.53	2325.73	2091.79	4398.22	5824.58	6094.78	5060.74	ATPase, V0 complex, c/d subunit|ATPase, V0 complex, subunit d|V-type ATP synthase subunit C-like__IPR002843|IPR016727|IPR036079	mRNA
BGLB027439	Bg27439	V-type proton ATPase subunit H-like		NA		-1.29322	1120.28	1325.64	1561.99	1100	2182.44	3936.38	3151.01	3250.67	ATPase, V1 complex, subunit H|ATPase, V1 complex, subunit H, C-terminal|Armadillo-like helical|Armadillo-type fold|ATPase, V1 complex, subunit H, C-terminal domain superfamily__IPR004908|IPR011987|IPR011989|IPR016024|IPR038497	mRNA
BGLB011643	Bg11643	V-type proton ATPase subunit S1-like		NA		-1.08442	1191.2	1394.29	1410.47	1173.85	2394.01	2975.85	3018.06	2576.55	ATPase, V1 complex, subunit S1__IPR008388	mRNA
BGLB004666	Bg4666	xanthine dehydrogenase-like	xanthine dehydrogenase	NA		-1.0073	556.501	1295.89	1272.5	1434.84	2525.1	2484.52	2386.56	1771.18	Aldehyde oxidase/xanthine dehydrogenase, a/b hammerhead|2Fe-2S ferredoxin-type iron-sulfur binding domain|Molybdopterin dehydrogenase, FAD-binding|[2Fe-2S]-binding|CO dehydrogenase flavoprotein, C-terminal|Aldehyde oxidase/xanthine dehydrogenase, molybdopterin binding|FAD-binding domain, PCMH-type|Aldehyde oxidase/xanthine dehydrogenase|2Fe-2S ferredoxin-like superfamily|FAD-binding, type PCMH-li…	mRNA
BGLB027852	Bg27852	xanthine dehydrogenase-like		NA		-1.00975	85.4756	138.056	118.258	117.13	267.918	207.103	239.177	211.472	Aldehyde oxidase/xanthine dehydrogenase, molybdopterin binding|Aldehyde oxidase/xanthine dehydrogenase, molybdopterin binding domain superfamily__IPR008274|IPR037165	mRNA
BGLB016294	Bg16294	xylan 1,4-beta-xylosidase-like	xylan 1,4-beta-xylosidase	NA		-3.05118	1.81863	0.762739	0	48.3798	10.3488	97.1239	56.6986	269.809	Glycoside hydrolase, family 3, N-terminal|Glycoside hydrolase family 3 C-terminal domain|Immunoglobulin-like fold|Glycoside hydrolase superfamily|Fibronectin type III-like domain|Glycoside hydrolase family 3 C-terminal domain superfamily|Glycoside hydrolase, family 3, N-terminal domain superfamily__IPR001764|IPR002772|IPR013783|IPR017853|IPR026891|IPR036881|IPR036962	mRNA
BGLB038697	Bg38697	xylan 1,4-beta-xylosidase-like (LOC106070258), mRNA		NA		-3.56207	0	2.28822	0	63.6576	21.8474	167.11	132.297	474.799	NA	ncRNA
BGLB027390	Bg27390	zinc carboxypeptidase A 1-like	zinc carboxypeptidase A 1	Cellular defense/Protease		-4.19227	23.6422	52.629	20.9415	224.075	14.9482	1439.72	591.099	3855.11	Peptidase M14, carboxypeptidase A|Insect gut carboxypeptidase-like, carboxypeptidase domain__IPR000834|IPR034223	mRNA
BGLB032378	Bg32378	zinc carboxypeptidase A 1-like		Cellular defense/Protease		-4.66881	0	3.05096	0	10.1852	1.14986	95.6956	40.4059	238.21	Peptidase M14, carboxypeptidase A__IPR000834	mRNA
BGLB037122	Bg37122	5-hydroxytryptamine receptor 2-like		NA		-3.94895	0	0	1.23185	0	2.29972	7.85561	5.86537	25.9276	GPCR, rhodopsin-like, 7TM|7TM GPCR, serpentine receptor class x (Srx)__IPR017452|IPR019430	mRNA
BGLB028945	Bg28945	alpha-amylase-like, partial		NA		-4.87583	0	0	0	2.54631	0	0	3.91025	115.864	Glycoside hydrolase superfamily__IPR017853	mRNA
BGLB018197	Bg18197	ankyrin repeat domain-containing protein 50-like (LOC106076763), mRNA		NA		-1.60486	10.9118	0	0	31.8288	21.8474	37.1356	37.7991	36.4606	Ankyrin repeat|Ankyrin repeat-containing domain|Ankyrin repeat-containing domain superfamily__IPR002110|IPR020683|IPR036770	mRNA
BGLB026731	Bg26731	aquaporin-4-like		NA		-3.71525	0	1.52548	2.4637	2.54631	42.5449	12.1405	2.60683	47.804	Major intrinsic protein|Major intrinsic protein, conserved site|Aquaporin-like|Aquaporin transporter__IPR000425|IPR022357|IPR023271|IPR034294	mRNA
BGLB029140	Bg29140	ATP-binding cassette sub-family G member 8-like		NA		-3.0659	0	0	0	6.36576	2.29972	19.9961	17.5961	25.1173	NA	mRNA
BGLB033204	Bg33204	atrial natriuretic peptide-converting enzyme-like		NA		-1.95978	3.63726	1.52548	9.85481	11.4584	29.8964	29.28	20.8547	27.548	Low-density lipoprotein (LDL) receptor class A repeat|Low-density lipoprotein (LDL) receptor class A, conserved site|LDL receptor-like superfamily__IPR002172|IPR023415|IPR036055	mRNA
BGLB023785	Bg23785	autocrine proliferation repressor protein A-like isoform X1		NA		-3.23468	3.63726	1.52548	1.23185	22.9167	3.44959	75.6995	48.8781	161.237	PhoPQ-activated pathogenicity-related protein, PqaA type|Alpha/Beta hydrolase fold__IPR009199|IPR029058	mRNA
BGLB022835	Bg22835	battenin-like isoform X1		NA		-3.07267	1.81863	3.05096	2.4637	76.3892	12.6485	202.103	123.825	377.57	Battens disease protein Cln3|MFS transporter superfamily__IPR003492|IPR036259	mRNA
BGLB025268	Bg25268	beta-1,3-galactosyltransferase 5-like isoform X1		NA		-2.08173	0	1.52548	3.69555	12.7315	20.6975	12.8546	17.5961	29.9788	Glycosyl transferase, family 31__IPR002659	mRNA
BGLB026384	Bg26384	beta-hexosaminidase subunit beta-like, partial		NA		-2.98233	0	0	0	20.3704	2.29972	36.4215	31.9337	101.28	Beta-hexosaminidase|Beta-hexosaminidase-like, domain 2|Beta-hexosaminidase, eukaryotic type, N-terminal__IPR025705|IPR029018|IPR029019	mRNA
BGLB026793	Bg26793	Bg selectin 1, partial		NA		-3.79005	5.45589	6.10191	1.23185	39.4677	33.346	232.812	123.825	353.263	C-type lectin-like|C-type lectin-like/link domain superfamily|C-type lectin fold__IPR001304|IPR016186|IPR016187	mRNA
BGLB028734	Bg28734	bone morphogenetic protein 1-like, partial		NA		-3.95197	1.81863	0	0	5.09261	14.9482	26.4234	15.641	72.9213	CUB domain|EGF-like calcium-binding domain|Growth factor receptor cysteine-rich domain superfamily|EGF-like calcium-binding, conserved site|Spermadhesin, CUB domain superfamily__IPR000859|IPR001881|IPR009030|IPR018097|IPR035914	mRNA
BGLB023841	Bg23841	cAMP-regulated D2 protein-like		NA		-4.8584	0	0	0	15.2778	3.44959	139.259	77.5533	267.378	Carboxylesterase, type B|Alpha/Beta hydrolase fold__IPR002018|IPR029058	mRNA
BGLB013458	Bg13458	canalicular multispecific organic anion transporter 2-like		NA		-1.55613	65.4707	115.936	114.562	137.5	328.861	416.347	342.147	190.406	ABC transporter-like|AAA+ ATPase domain|ABC transporter, conserved site|P-loop containing nucleoside triphosphate hydrolase|Canalicular multispecific organic anion transporter 1|ABC transporter type 1, transmembrane domain superfamily__IPR003439|IPR003593|IPR017871|IPR027417|IPR030247|IPR036640	mRNA
BGLB022575	Bg22575	cathepsin L1-like (LOC106075026), mRNA		NA		-3.71793	3.63726	0	1.23185	21.6436	19.5477	149.971	86.0255	112.623	NA	ncRNA
BGLB019740	Bg19740	cell wall protein DAN4-like		NA		-3.68315	0	0	0	16.551	28.7466	60.7025	29.3269	112.623	NA	mRNA
BGLB016133	Bg16133	chitin synthase chs-2 [Aplysia californica]		NA		-2.89662	3.63726	1.52548	1.23185	49.6529	10.3488	98.5522	82.1152	236.589	Chitin synthase|Nucleotide-diphospho-sugar transferases__IPR004835|IPR029044	mRNA
BGLB032478	Bg32478	chloride channel protein D-like, partial		NA		-2.71475	3.63726	0	0	2.54631	1.14986	12.8546	17.5961	17.8252	Chloride channel, voltage gated|Chloride channel, core__IPR001807|IPR014743	mRNA
BGLB002549	Bg2549	chymotrypsin-like elastase family member 1		Protease		-5.89762	0	9.15287	0	58.565	1.14986	964.098	396.239	2768.58	Serine proteases, trypsin domain|Peptidase S1, PA clan|Serine proteases, trypsin family, histidine active site__IPR001254|IPR009003|IPR018114	mRNA
BGLB024798	Bg24798	crystallin J1A-like		NA		-1.00506	141.853	163.989	168.764	179.515	351.858	357.787	394.935	209.851	ADP-ribosylation/Crystallin J1|ADP-ribosylation/Crystallin J1 superfamily__IPR005502|IPR036705	mRNA
BGLB010499	Bg10499	cytochrome P450 1A1-like		Metal binding and transport		-1.93656	29.0981	64.8328	103.475	56.0187	236.872	346.361	269.807	121.535	Cytochrome P450|Cytochrome P450, E-class, group I|Cytochrome P450, conserved site|Cytochrome P450 superfamily__IPR001128|IPR002401|IPR017972|IPR036396	mRNA
BGLB013957	Bg13957	dentin sialophosphoprotein-like		Biomineralization/Cytoskeleton/Tissue growth		-4.58116	5.45589	0	2.4637	3.81946	11.4986	2.85659	303.044	0	Chitin binding domain|Chitin binding domain superfamily__IPR002557|IPR036508	mRNA
BGLB035582	Bg35582	DEP domain-containing mTOR-interacting protein-like isoform X1		NA		-1.74481	14.549	23.6449	80.0703	77.6623	103.488	237.097	134.252	185.544	DEP domain|PDZ domain|PDZ superfamily|Winged helix-like DNA-binding domain superfamily|Winged helix DNA-binding domain superfamily|PDZ domain 6__IPR000591|IPR001478|IPR036034|IPR036388|IPR036390|IPR041489	mRNA
BGLB026664	Bg26664	disrupted in renal carcinoma protein 2 homolog isoform X1		NA		-3.18048	0	0	0	6.36576	1.14986	17.1395	8.47221	43.7528	MFS transporter superfamily__IPR036259	mRNA
BGLB029552	Bg29552	DSC-2 [Lymnaea stagnalis]		NA		-3.08909	9.09315	0	3.69555	220.255	54.0435	663.442	233.963	1043.58	H-type lectin domain|H-type lectin domain superfamily__IPR019019|IPR037221	mRNA
BGLB008583	Bg8583	ETS-related transcription factor Elf-3-like, partial		NA		-1.03808	16.3677	26.6959	49.274	67.4771	77.0408	102.123	86.6772	64.0087	Ets domain|Pointed domain|Sterile alpha motif/pointed domain superfamily|Winged helix-like DNA-binding domain superfamily|Winged helix DNA-binding domain superfamily__IPR000418|IPR003118|IPR013761|IPR036388|IPR036390	mRNA
BGLB017227	Bg17227	fibulin-1-like		Cellular defense		-1.82518	38.1912	139.581	168.764	290.279	579.531	833.409	449.027	398.636	EGF-type aspartate/asparagine hydroxylation site|EGF-like domain|EGF-like calcium-binding domain|Growth factor receptor cysteine-rich domain superfamily|EGF-like, conserved site|EGF-like calcium-binding, conserved site__IPR000152|IPR000742|IPR001881|IPR009030|IPR013032|IPR018097	mRNA
BGLB006512	Bg6512	FMN-dependent NADPH-azoreductase-like		NA		-1.49362	1434.9	1431.66	1231.85	1261.69	4582.2	4339.87	4251.09	1923.5	NADPH-dependent FMN reductase-like|Flavoprotein-like superfamily__IPR005025|IPR029039	mRNA
BGLB023559	Bg23559	ganglioside GM2 activator-like		NA		-3.08889	1.81863	2.28822	2.4637	53.4724	21.8474	82.841	93.1943	324.905	MD-2-related lipid-recognition domain|Ganglioside GM2 activator|GM2-AP, lipid-recognition domain superfamily__IPR003172|IPR028996|IPR036846	mRNA
BGLB037141	Bg37141	GTPase IMAP family member 7-like		Cellular defense	GIMAP	-3.11488	0	0	0	28.0094	9.1989	59.2742	26.72	159.617	AIG1-type guanine nucleotide-binding (G) domain|P-loop containing nucleoside triphosphate hydrolase__IPR006703|IPR027417	mRNA
BGLB037515	Bg37515	guanylate cyclase 32E [Aplysia californica]		NA		-1.38111	3.63726	13.7293	24.637	16.551	52.8937	32.1366	35.1922	34.8402	Periplasmic binding protein-like I__IPR028082	mRNA
BGLB020186	Bg20186	hemocytin-like		Adhesion/Carbohydrate binding/Pattern recognition		-2.36784	20.0049	567.478	634.403	1512.51	2745.87	3915.67	2361.14	5098.01	Coagulation factor 5/8 C-terminal domain|Low-density lipoprotein (LDL) receptor class A repeat|Galactose-binding-like domain superfamily|WxxW domain|LDL receptor-like superfamily__IPR000421|IPR002172|IPR008979|IPR025155|IPR036055	mRNA
BGLB010847	Bg10847	hepatitis A virus cellular receptor 1-like (LOC106061908), partial mRNA		NA		-6.01517	0	0	0	3.81946	13.7983	64.2732	99.0597	170.96	NA	ncRNA
BGLB019898	Bg19898	inactive polypeptide N-acetylgalactosaminyltransferase-like protein 5		NA		-1.05915	7.27452	14.492	22.1733	21.6436	31.0463	32.1366	30.6303	44.563	Glycosyltransferase 2-like|Nucleotide-diphospho-sugar transferases|Ricin B-like lectins__IPR001173|IPR029044|IPR035992	mRNA
BGLB024662	Bg24662	indole-3-acetaldehyde oxidase-like, partial		NA		-2.8096	0	3.05096	3.69555	16.551	2.29972	35.7073	38.4508	96.4181	Aldehyde oxidase/xanthine dehydrogenase, a/b hammerhead|Molybdopterin dehydrogenase, FAD-binding|CO dehydrogenase flavoprotein, C-terminal|Aldehyde oxidase/xanthine dehydrogenase, molybdopterin binding|FAD-binding, type PCMH-like superfamily|CO dehydrogenase flavoprotein, C-terminal domain superfamily|Aldehyde oxidase/xanthine dehydrogenase, a/b hammerhead superfamily|Aldehyde oxidase/xanthine de…	mRNA
BGLB024137	Bg24137	lactadherin-like		NA		-2.66961	0	13.7293	7.39111	58.565	134.534	105.694	114.049	161.237	Coagulation factor 5/8 C-terminal domain|Galactose-binding-like domain superfamily__IPR000421|IPR008979	mRNA
BGLB025034	Bg25034	macrophage mannose receptor 1-like (LOC106071169), partial mRNA		NA		-3.37736	0	0	0	16.551	4.59945	44.2771	22.1581	115.864	NA	ncRNA
BGLB020463	Bg20463	mannose-binding protein C-like		NA		-2.36291	70.9266	17.543	12.3185	16.551	43.6948	252.094	153.151	161.237	C-type lectin-like|C-type lectin-like/link domain superfamily|C-type lectin fold__IPR001304|IPR016186|IPR016187	mRNA
BGLB019399	Bg19399	mast cell protease 8-like, partial		NA		-5.64852	0	0	0	3.81946	0	26.4234	22.8098	220.384	Serine proteases, trypsin domain|Peptidase S1, PA clan__IPR001254|IPR009003	mRNA
BGLB010078	Bg10078	mitochondrial carnitine/acylcarnitine carrier protein-like (LOC106054135), transcript variant X1, mRNA		NA		-1.47908	7.27452	1.52548	3.69555	5.09261	4.59945	17.8537	15.641	13.774	NA	pseudogene
BGLB008228	Bg8228	multidrug resistance-associated protein 1-like, partial		Cellular defense		-2.89403	0	1.52548	0	12.7315	0	39.9922	36.4957	39.7016	ABC transporter-like|AAA+ ATPase domain|ABC transporter type 1, transmembrane domain|ABC transporter, conserved site|P-loop containing nucleoside triphosphate hydrolase|ABC transporter type 1, transmembrane domain superfamily__IPR003439|IPR003593|IPR011527|IPR017871|IPR027417|IPR036640	mRNA
BGLB012620	Bg12620	N-acylglucosamine 2-epimerase-like, partial		NA		-2.17715	276.432	1006.05	641.794	308.103	1977.76	2743.75	3203.15	2177.11	Six-hairpin glycosidase superfamily|Six-hairpin glycosidase-like superfamily__IPR008928|IPR012341	mRNA
BGLB039618	Bg39618	N-sulphoglucosamine sulphohydrolase-like		NA		-3.54955	3.63726	0.762739	2.4637	40.7409	39.0953	170.681	183.13	181.493	Sulfatase, N-terminal|Alkaline-phosphatase-like, core domain superfamily__IPR000917|IPR017850	mRNA
BGLB026605	Bg26605	neuroglian-like		NA		-3.53753	0	0	0	3.81946	1.14986	14.2829	11.7307	34.0299	Immunoglobulin I-set|Immunoglobulin-like fold|Immunoglobulin-like domain superfamily__IPR013098|IPR013783|IPR036179	mRNA
BGLB006288	Bg6288	neuroligin-4, Y-linked-like		NA		-3.47924	0	0	1.23185	5.09261	1.14986	28.5659	9.12392	47.804	Carboxylesterase, type B|Alpha/Beta hydrolase fold__IPR002018|IPR029058	mRNA
BGLB008537	Bg8537	nitrilase homolog 1-like		NA		-1.20675	67.2893	148.734	176.155	134.954	295.515	306.369	358.44	258.465	Uncharacterised protein family UPF0012, conserved site|Histidine triad (HIT) protein|Carbon-nitrogen hydrolase|HIT-like domain|Histidine triad, conserved site|HIT-like superfamily|Carbon-nitrogen hydrolase superfamily|FHIT family__IPR001110|IPR001310|IPR003010|IPR011146|IPR019808|IPR036265|IPR036526|IPR039383	mRNA
BGLB007927	Bg7927	organic cation transporter protein-like		NA		-1.32352	7.27452	6.86465	14.7822	14.0047	14.9482	34.279	27.3717	33.2197	Major facilitator, sugar transporter-like|Sugar transporter, conserved site|Major facilitator superfamily domain|MFS transporter superfamily__IPR005828|IPR005829|IPR020846|IPR036259	mRNA
BGLB033346	Bg33346	otopetrin-1-like, partial		NA		-1.85833	20.0049	71.6975	91.157	33.102	221.923	204.246	241.132	119.915	Otopetrin__IPR004878	mRNA
BGLB031481	Bg31481	perlucin-like protein		NA		-2.97194	52.7403	28.9841	3.69555	19.0973	126.485	224.242	334.326	145.843	C-type lectin-like|C-type lectin-like/link domain superfamily|C-type lectin fold__IPR001304|IPR016186|IPR016187	mRNA
BGLB021792	Bg21792	POU domain, class 6, transcription factor 2 [Aplysia californica]		NA		-4.02705	0	0	0	14.0047	4.59945	56.4176	38.4508	153.135	NA	mRNA
BGLB023393	Bg23393	prion-like-(Q/N-rich) domain-bearing protein 25		NA		-4.14137	0	5.33917	0	0	1.14986	40.7064	5.86537	72.9213	NA	mRNA
BGLB026088	Bg26088	proactivator polypeptide-like 1 isoform X1		NA		-2.61243	3.63726	17.543	20.9415	91.667	57.4931	243.524	192.254	333.007	Saposin B type domain|Saposin|Saposin-like__IPR008139|IPR008373|IPR011001	mRNA
BGLB031508	Bg31508	probable beta-D-xylosidase 2, partial		NA		-3.56682	0	0	0	2.54631	1.14986	7.14147	9.12392	29.9788	Glycoside hydrolase, family 3, N-terminal|Glycoside hydrolase superfamily|Glycoside hydrolase, family 3, N-terminal domain superfamily__IPR001764|IPR017853|IPR036962	mRNA
BGLB036340	Bg36340	probable glutathione S-transferase 6, partial		Chaperones/Detoxification/Stress response		-1.71787	65.4707	111.36	57.897	122.223	228.823	333.506	307.606	307.89	Glutathione S-transferase, N-terminal|Glutathione S-transferase, C-terminal|Glutathione S-transferase, C-terminal-like|Thioredoxin-like superfamily|Glutathione S-transferase, C-terminal domain superfamily|Glutathione Transferase family__IPR004045|IPR004046|IPR010987|IPR036249|IPR036282|IPR040079	mRNA
BGLB005095	Bg5095	probable proline iminopeptidase		NA		-1.21258	183.682	226.534	202.024	286.459	359.907	510.615	497.253	717.059	Alpha/beta hydrolase fold-1|Peptidase S33|Proline iminopeptidase|Alpha/Beta hydrolase fold__IPR000073|IPR002410|IPR005944|IPR029058	mRNA
BGLB003876	Bg3876	probable serine carboxypeptidase CPVL		Protease		-3.40649	1.81863	0	0	19.0973	4.59945	84.9834	56.6986	90.7465	Peptidase S10, serine carboxypeptidase|Alpha/Beta hydrolase fold__IPR001563|IPR029058	mRNA
BGLB034253	Bg34253	probable V-type proton ATPase subunit G		NA		-1.02614	2937.09	3110.45	2897.31	2566.68	4689.14	6530.16	6749.09	5477.2	Vacuolar (H+)-ATPase G subunit__IPR005124	mRNA
BGLB024473	Bg24473	protein amalgam-like (LOC106055271), mRNA		NA		-3.21296	1.81863	1.52548	2.4637	5.09261	0	44.2771	15.641	54.2858	Immunoglobulin-like domain superfamily__IPR036179	mRNA
BGLB010691	Bg10691	protein phosphatase 1 regulatory subunit 3B-like isoform X1		NA		-1.13313	183.682	680.363	713.242	455.789	1194.71	1212.62	1113.12	940.685	CBM21 (carbohydrate binding type-21) domain|Protein phosphatase 1 regulatory subunit 3B|CBM21 domain superfamily__IPR005036|IPR030682|IPR038175	mRNA
BGLB028210	Bg28210	protein unc-93 homolog A-like, partial		NA		-2.8283	3.63726	0	0	3.81946	3.44959	36.4215	16.2927	6.48189	Major facilitator superfamily domain|MFS transporter superfamily__IPR020846|IPR036259	mRNA
BGLB011030	Bg11030	proton-coupled folate transporter-like		NA		-2.02479	7.27452	11.4411	1.23185	17.8241	34.4959	39.9922	27.3717	56.7166	Major facilitator superfamily domain|MFS transporter superfamily__IPR020846|IPR036259	mRNA
BGLB030095	Bg30095	renin receptor [Aplysia californica]		NA		-1.3316	98.206	228.822	241.443	235.533	377.155	594.17	600.875	453.732	NA	mRNA
BGLB002085	Bg2085	retinol dehydrogenase 7-like		NA		-1.02007	20.0049	51.8663	91.157	52.1993	94.2887	109.264	104.925	129.638	Short-chain dehydrogenase/reductase SDR|Short-chain dehydrogenase/reductase, conserved site|NAD(P)-binding domain superfamily__IPR002347|IPR020904|IPR036291	mRNA
BGLB033336	Bg33336	salivary glue protein Sgs-3-like (LOC106074876), partial mRNA		NA		-4.08082	1.81863	0	0	3.81946	0	12.1405	23.4615	85.0748	NA	mRNA
BGLB034969	Bg34969	solute carrier family 26 member 6-like		NA		-2.10287	1.81863	1.52548	11.0867	5.09261	28.7466	19.9961	30.6303	9.72284	SLC26A/SulP transporter|STAS domain|SLC26A/SulP transporter domain|STAS domain superfamily__IPR001902|IPR002645|IPR011547|IPR036513	mRNA
BGLB022916	Bg22916	stimulated by retinoic acid gene 6 protein homolog isoform X1		NA		-2.78252	1.81863	2.28822	1.23185	17.8241	11.4986	43.5629	39.1025	74.5418	NA	mRNA
BGLB029498	Bg29498	succinate dehydrogenase cytochrome b560 subunit, mitochondrial-like, partial		ATP biosynthesis		-5.55627	1.81863	0	2.4637	0	85.0898	184.964	1.30342	3.24095	Succinate dehydrogenase/fumarate reductase type B, transmembrane subunit|Succinate dehydrogenase, cytochrome b556 subunit|Succinate dehydrogenase, cytochrome b subunit, conserved site|Fumarate reductase/succinate dehydrogenase, transmembrane subunit__IPR000701|IPR014314|IPR018495|IPR034804	mRNA
BGLB028572	Bg28572	sulfotransferase family cytosolic 1B member 1-like		NA		-4.25352	0	0	1.23185	5.09261	0	19.9961	1.30342	128.017	Sulfotransferase domain|P-loop containing nucleoside triphosphate hydrolase__IPR000863|IPR027417	mRNA
BGLB039460	Bg39460	tankyrase-like		NA		-1.39839	36.3726	38.8997	16.0141	33.102	95.4386	103.551	75.5982	55.9063	Poly(ADP-ribose) polymerase, catalytic domain__IPR012317	mRNA
BGLB008408	Bg8408	toll-like receptor 3		Adhesion/Carbohydrate binding/Pattern recognition/Signal transduction		-3.66086	0	0	0	1.27315	0	12.8546	3.91025	17.8252	Toll/interleukin-1 receptor homology (TIR) domain|Leucine-rich repeat|Leucine-rich repeat, typical subtype|Toll-like receptor 3|Leucine-rich repeat domain superfamily|Toll/interleukin-1 receptor homology (TIR) domain superfamily__IPR000157|IPR001611|IPR003591|IPR027173|IPR032675|IPR035897	mRNA
BGLB019967	Bg19967	transmembrane and coiled-coil domain-containing protein 5B-like		NA		-3.83984	0	0	0	2.54631	0	9.28391	4.56196	43.7528	NA	mRNA
BGLB019398	Bg19398	transmembrane protease serine 3-like		NA		-4.2562	0	3.05096	2.4637	17.8241	3.44959	68.5581	96.4528	306.269	Serine proteases, trypsin domain|Peptidase S1A, chymotrypsin family|Peptidase S1, PA clan|Serine proteases, trypsin family, serine active site__IPR001254|IPR001314|IPR009003|IPR033116	mRNA
BGLB029244	Bg29244	trypsin alpha-3-like (LOC106079970), mRNA		NA		-3.80258	1.81863	0	0	1.27315	0	8.56976	6.51708	48.6142	NA	ncRNA
BGLB030844	Bg30844	trypsin-like		NA		-3.78691	0	1.52548	0	3.81946	0	10.7122	16.9444	66.4394	Serine proteases, trypsin domain|Peptidase S1, PA clan|Serine proteases, trypsin family, histidine active site__IPR001254|IPR009003|IPR018114	mRNA
BGLB000581	Bg581	tubulin alpha-1A chain-like		Biomineralization/Cytoskeleton/Tissue growth		-1.39582	238.241	660.532	592.52	975.235	1455.73	1535.42	1285.82	2216	Tubulin|Alpha tubulin|Tubulin/FtsZ, GTPase domain|Tubulin/FtsZ, C-terminal|Tubulin, conserved site|Tubulin/FtsZ, 2-layer sandwich domain|Tubulin, C-terminal|Tubulin/FtsZ, GTPase domain superfamily|Tubulin/FtsZ, C-terminal domain superfamily__IPR000217|IPR002452|IPR003008|IPR008280|IPR017975|IPR018316|IPR023123|IPR036525|IPR037103	mRNA
BGLB017817	Bg17817	tyrosinase [Cepaea nemoralis]		NA		-1.30526	700.173	343.995	395.424	398.497	1025.68	895.54	992.552	1631.01	Tyrosinase copper-binding domain|Uncharacterised domain, di-copper centre__IPR002227|IPR008922	mRNA
BGLB039574	Bg39574	tyrosine-protein kinase FRK-like		NA		-1.3952	10.9118	19.8312	14.7822	14.0047	43.6948	27.1376	33.2371	55.0961	Protein kinase domain|Serine-threonine/tyrosine-protein kinase, catalytic domain|Tyrosine-protein kinase, active site|Protein kinase-like domain superfamily|Tyrosine-protein kinase, catalytic domain__IPR000719|IPR001245|IPR008266|IPR011009|IPR020635	mRNA
BGLB001769	Bg1769	V-type proton ATPase 116 kDa subunit a isoform 1-like isoform X1		NA		-1.27281	2691.57	4013.53	3966.56	3275.82	6999.21	8833.28	9149.98	8721.39	V-type ATPase, V0 complex, 116kDa subunit family|ATPase, V0 complex, subunit 116kDa, eukaryotic__IPR002490|IPR026028	mRNA
BGLB006610	Bg6610	V-type proton ATPase 16 kDa proteolipid subunit-like		NA		-1.05296	5781.43	4433.8	4345.97	3763.44	8881.54	9934.49	10111.3	9094.09	V-ATPase proteolipid subunit|V-ATPase proteolipid subunit C-like domain|V-ATPase proteolipid subunit C, eukaryotic|F/V-ATP synthase subunit C superfamily__IPR000245|IPR002379|IPR011555|IPR035921	mRNA
BGLB009092	Bg9092	V-type proton ATPase catalytic subunit A-like		NA		-1.55285	3340.82	4257.61	2405.8	2918.07	6797.99	11043.6	11571.7	8503.43	ATPase, F1/V1/A1 complex, alpha/beta subunit, nucleotide-binding domain|ATPase, F1/V1/A1 complex, alpha/beta subunit, N-terminal domain|ATPase, alpha/beta subunit, nucleotide-binding domain, active site|V-type ATP synthase catalytic alpha chain|ATP synthase subunit alpha, N-terminal domain-like superfamily|ATPase, F1/V1 complex, beta/alpha subunit, C-terminal|P-loop containing nucleoside triphosp…	mRNA
BGLB012086	Bg12086	zeta-crystallin-like		NA		-2.50135	118.211	373.742	174.923	266.089	1151.01	1756.8	1691.83	690.321	GroES-like superfamily|Alcohol dehydrogenase, C-terminal|Alcohol dehydrogenase, N-terminal|Polyketide synthase, enoylreductase domain|NAD(P)-binding domain superfamily__IPR011032|IPR013149|IPR013154|IPR020843|IPR036291	mRNA
BGLB031378	Bg31378	NA	ncRNA	NA	ncRNA	-4.17424	0	0.762739	0	2.54631	4.59945	27.8517	13.0342	41.3221	NA	ncRNA
BGLB038533	Bg38533	NA		NA	ncRNA	-1.17923	5.45589	16.7803	27.1007	26.7362	40.2452	57.1317	46.923	29.9788	NA	ncRNA
BGLB036746	Bg36746	NA		NA	ncRNA	-2.64538	1.81863	0.762739	1.23185	19.0973	10.3488	42.1346	35.1922	64.0087	NA	ncRNA
BGLB027295	Bg27295	NA		NA	ncRNA	-1.2385	3493.59	4515.42	3059.92	2104.52	8000.74	7555.67	8994.23	6534.56	NA	ncRNA
BGLB029426	Bg29426	NA		NA	ncRNA	-3.00742	0	1.52548	2.4637	2.54631	5.74931	27.1376	9.77562	21.0661	NA	ncRNA
BGLB026722	Bg26722	NA		NA	ncRNA	-1.27174	183.682	273.061	172.459	113.311	509.389	391.352	507.029	387.293	NA	ncRNA
BGLB004399	Bg4399	NA		NA	ncRNA	-3.2674	21.8236	11.4411	7.39111	221.529	86.2397	846.978	329.764	1275.31	NA	ncRNA
BGLB006975	Bg6975	NA		NA	ncRNA	-7.01819	0	0	0	0	0	52.1327	1.30342	150.704	NA	ncRNA
BGLB020178	Bg20178	NA		NA	ncRNA	-2.52589	0	0	0	10.1852	9.1989	14.2829	20.8547	21.8764	NA	ncRNA
BGLB034150	Bg34150	NA		NA	ncRNA	-1.1322	189.138	246.365	156.445	170.602	308.163	442.771	488.13	434.287	NA	ncRNA
BGLB020731	Bg20731	NA		NA	ncRNA	-1.1742	123.667	126.615	91.157	86.5744	165.58	282.802	265.897	253.604	NA	ncRNA
BGLB017818	Bg17818	NA		NA	ncRNA	-1.9964	21.8236	19.8312	14.7822	16.551	72.4413	55.7034	79.5084	88.3158	NA	ncRNA
BGLB034534	Bg34534	NA		NA	ncRNA	-4.31295	5.45589	0	0	1.27315	3.44959	27.8517	1.95512	130.448	NA	ncRNA
BGLB031966	Bg31966	NA		NA	ncRNA	-2.56676	18.1863	6.10191	8.62296	14.0047	18.3978	101.409	67.126	98.8489	NA	ncRNA
BGLB020998	Bg20998	NA		NA	ncRNA	-3.22841	12.7304	8.39013	3.69555	16.551	111.537	88.5542	83.4187	117.484	NA	ncRNA
BGLB035486	Bg35486	NA		NA	ncRNA	-2.96029	0	0	0	12.7315	0	42.8488	14.3376	52.6654	NA	ncRNA
BGLB022847	Bg22847	NA		NA	ncRNA	-7.56844	0	0	0	0	3.44959	38.5639	0	257.655	NA	ncRNA
BGLB020539	Bg20539	NA		NA	ncRNA	-4.02026	0	0	1.23185	2.54631	0	24.281	18.2478	42.9425	NA	ncRNA
BGLB030361	Bg30361	NA		NA	ncRNA	-2.27017	54.5589	27.4586	12.3185	28.0094	143.733	109.264	154.455	188.785	NA	ncRNA
BGLB031258	Bg31258	NA		NA	ncRNA	-3.4963	1.81863	3.05096	0	12.7315	3.44959	63.559	28.0235	119.915	NA	ncRNA
BGLB033311	Bg33311	NA		NA	ncRNA	-6.10527	0	0	2.4637	0	133.384	0	121.218	22.6866	NA	ncRNA
BGLB025825	Bg25825	NA		NA	ncRNA	-2.50351	5.45589	1.52548	2.4637	10.1852	11.4986	37.8498	34.5405	34.8402	NA	ncRNA
BGLB035066	Bg35066	NA		NA	ncRNA	-5.70116	1.81863	3.8137	0	5.09261	0	23.5668	78.205	537.187	NA	ncRNA
BGLB031571	Bg31571	NA		NA	ncRNA	-1.70622	7.27452	25.1704	29.5644	7.63892	49.4441	55.7034	52.7884	72.9213	NA	ncRNA
BGLB027022	Bg27022	NA		NA	ncRNA	-1.73604	20.0049	186.871	205.719	203.704	517.438	562.748	605.437	371.088	NA	ncRNA
BGLB031316	Bg31316	uncharacterized protein LOC106059220	uncharacterized protein	NA	3-beta hydroxysteroid dehydrogenase/isomerase|NAD(P)-binding domain superfamily	-2.52079	0	0	3.69555	3.81946	4.59945	14.9971	18.8995	12.1535	3-beta hydroxysteroid dehydrogenase/isomerase|NAD(P)-binding domain superfamily__IPR002225|IPR036291	mRNA
BGLB036391	Bg36391	uncharacterized protein LOC106054024		NA	C1q domain|Tumour necrosis factor-like domain superfamily	-3.49273	3.63726	0	0	1.27315	18.3978	6.42732	41.0576	5.67166	C1q domain|Tumour necrosis factor-like domain superfamily__IPR001073|IPR008983	mRNA
BGLB032815	Bg32815	uncharacterized protein LOC106065186		NA	Chromophore lyase CpcT/CpeT	-1.6605	34.554	2.28822	3.69555	2.54631	20.6975	35.7073	47.5747	35.6504	Chromophore lyase CpcT/CpeT__IPR010404	mRNA
BGLB016656	Bg16656	uncharacterized protein LOC106058942 isoform X1		NA	Coagulation factor 5/8 C-terminal domain|Galactose-binding-like domain superfamily|WxxW domain	-2.9297	14.549	298.994	104.707	1164.93	3039.09	2560.22	2133.04	4341.25	Coagulation factor 5/8 C-terminal domain|Galactose-binding-like domain superfamily|WxxW domain__IPR000421|IPR008979|IPR025155	mRNA
BGLB027250	Bg27250	uncharacterized protein LOC106066309		NA	EGF-like domain|Fucolectin tachylectin-4 pentraxin-1|Galactose-binding-like domain superfamily	-1.93083	98.206	79.3249	109.635	131.135	353.008	343.505	581.976	320.854	EGF-like domain|Fucolectin tachylectin-4 pentraxin-1|Galactose-binding-like domain superfamily__IPR000742|IPR006585|IPR008979	mRNA
BGLB022052	Bg22052	uncharacterized protein LOC106054126		NA	Ependymin	-2.8271	0	0	0	11.4584	3.44959	31.4224	9.12392	46.9937	Ependymin__IPR001299	mRNA
BGLB030185	Bg30185	uncharacterized protein LOC106078778, partial		NA	Immunoglobulin-like fold|Immunoglobulin-like domain superfamily	-1.71084	21.8236	77.0366	68.9836	89.1207	177.079	288.515	239.829	139.361	Immunoglobulin-like fold|Immunoglobulin-like domain superfamily__IPR013783|IPR036179	mRNA
BGLB039455	Bg39455	uncharacterized protein DDB_G0271670-like		NA	PAN/Apple domain	-2.82311	5.45589	10.6783	0	58.565	22.9972	154.256	147.938	213.092	PAN/Apple domain__IPR003609	mRNA
BGLB035708	Bg35708	uncharacterized protein LOC106073014 isoform X1		NA	PMP-22/EMP/MP20/Claudin superfamily	-1.34393	18.1863	61.7819	104.707	61.1113	155.231	156.398	185.085	129.638	PMP-22/EMP/MP20/Claudin superfamily__IPR004031	mRNA
BGLB024367	Bg24367	uncharacterized protein LOC106052196		NA	Protein of unknown function DUF1647	-2.20689	1.81863	4.57643	11.0867	7.63892	20.6975	27.8517	45.6196	27.548	Protein of unknown function DUF1647__IPR012444	mRNA
BGLB028661	Bg28661	uncharacterized protein LOC106065937		NA	Protein of unknown function DUF229	-2.3439	3.63726	39.6624	17.2459	12.7315	80.4904	94.2673	125.128	78.5929	Protein of unknown function DUF229__IPR004245	mRNA
BGLB034504	Bg34504	uncharacterized protein LOC106076458		NA	Protein of unknown function DUF229	-1.87861	16.3677	84.664	27.1007	17.8241	144.883	116.406	175.961	103.71	Protein of unknown function DUF229__IPR004245	mRNA
BGLB029698	Bg29698	uncharacterized protein LOC106059770		NA	Protein of unknown function DUF5054	-3.31967	5.45589	4.57643	2.4637	100.579	22.9972	252.094	191.602	676.547	Protein of unknown function DUF5054__IPR032482	mRNA
BGLB021982	Bg21982	uncharacterized protein LOC106071940		NA	Ribonuclease kappa	-3.18179	0	0	0	38.1946	5.74931	92.1249	57.3503	204.18	Ribonuclease kappa__IPR026770	mRNA
BGLB030972	Bg30972	uncharacterized protein LOC106071942		NA	Ribonuclease kappa	-2.99865	3.63726	0	0	78.9355	17.2479	167.11	104.273	382.432	Ribonuclease kappa__IPR026770	mRNA
BGLB021995	Bg21995	uncharacterized protein ZK643.6-like		NA	ShKT domain|Thrombospondin type-1 (TSP1) repeat superfamily	-4.95209	1.81863	0	2.4637	0	5.74931	8.56976	1.30342	164.478	ShKT domain|Thrombospondin type-1 (TSP1) repeat superfamily__IPR003582|IPR036383	mRNA
BGLB034034	Bg34034	uncharacterized protein LOC106050802		NA		-5.67008	0	9.15287	3.69555	0	27.5967	49.2761	108.835	547.72	NA	mRNA
BGLB038565	Bg38565	uncharacterized protein LOC106053018		NA		-3.24141	0	1.52548	0	19.0973	4.59945	50.7044	33.2371	119.915	NA	mRNA
BGLB033270	Bg33270	uncharacterized protein LOC106053793		NA		-1.84027	485.574	67.121	112.098	364.122	1132.61	937.674	1092.26	525.843	NA	mRNA
BGLB035011	Bg35011	uncharacterized protein LOC106053970		NA		-1.99819	9.09315	6.10191	19.7096	35.6483	27.5967	82.841	65.1708	111.002	NA	mRNA
BGLB038685	Bg38685	uncharacterized protein LOC106055324		NA		-3.70053	9.09315	14.492	6.15925	34.3751	204.675	142.829	218.322	286.824	NA	mRNA
BGLB016524	Bg16524	uncharacterized protein LOC106056010		NA		-1.21612	21.8236	29.7468	50.5059	38.1946	95.4386	82.841	84.0704	65.6292	NA	mRNA
BGLB018621	Bg18621	uncharacterized protein LOC106056011		NA		-1.17092	41.8285	32.7978	40.6511	24.1899	93.1388	86.4117	61.9123	74.5418	NA	mRNA
BGLB017341	Bg17341	uncharacterized protein LOC106057167		NA		-2.9918	1.81863	0	1.23185	5.09261	4.59945	24.9951	6.51708	39.7016	NA	mRNA
BGLB021569	Bg21569	uncharacterized protein LOC106062328		NA		-1.56066	7.27452	31.2723	67.7518	28.0094	106.937	86.4117	116.004	89.9363	NA	mRNA
BGLB005906	Bg5906	uncharacterized protein LOC106062624		NA		-3.46352	0	0.762739	0	6.36576	1.14986	24.9951	35.1922	33.2197	NA	mRNA
BGLB028056	Bg28056	uncharacterized protein LOC106065654		NA		-3.76353	0	0	0	15.2778	1.14986	21.4244	10.4273	194.457	NA	mRNA
BGLB031608	Bg31608	uncharacterized protein LOC106072429		NA		-5.46511	5.45589	12.2038	2.4637	15.2778	2.29972	242.81	46.2713	1340.94	NA	mRNA
BGLB033555	Bg33555	uncharacterized protein LOC106074963		NA		-3.59355	0	0.762739	0	6.36576	0	26.4234	12.3825	64.8189	NA	mRNA
BGLB035018	Bg35018	uncharacterized protein LOC106075683, partial		NA		-1.68809	14.549	15.2548	28.3326	100.579	133.384	156.398	136.859	88.3158	NA	mRNA
BGLB020508	Bg20508	uncharacterized protein LOC106075994		NA		-1.14103	7.27452	20.594	29.5644	26.7362	55.1934	42.8488	38.4508	51.0449	NA	mRNA
BGLB034176	Bg34176	uncharacterized protein LOC106077705		NA		-3.16073	76.3825	46.5271	93.6207	89.1207	289.765	850.549	470.533	1135.14	NA	mRNA
BGLB023385	Bg23385	uncharacterized protein LOC106077978		NA		-3.03827	0	0.762739	0	87.8475	10.3488	186.392	110.79	431.856	NA	mRNA
BGLB028961	Bg28961	uncharacterized protein LOC106078029		NA		-1.13963	25.4608	30.5096	51.7377	52.1993	66.692	109.264	93.1943	85.0748	NA	mRNA
BGLB016422	Bg16422	uncharacterized protein LOC106078767		NA		-1.97505	25.4608	38.137	45.5785	138.774	217.324	272.09	300.438	189.595	NA	mRNA
BGLB035114	Bg35114	uncharacterized protein LOC106080329		NA		-3.5136	0	0	0	24.1899	5.74931	93.5532	63.8674	129.638	NA	mRNA
Note:
Annotated features highlighted in red are putative immune-associated genes previously recognized in the literature.

## Sheet: SUS_40dpe_down
Table S8. Expression summary of category 6 (parasite manipulated host targets) with log2FC values and snail replicates for each DE comparison.
VB ID	ID in text	Annotation updated	Gene family groups	Function Category	Note (any update from FReDs, AIG gene family, biomphalysin, domain prediction, or Transcript Type)	log2FC (SUS vs. S. mansoni @40dpe)	(SUS vs. Sm) _R1	(SUS vs. Sm) _R2	(SUS vs. Sm) _R3	(SUS vs. Sm) _R4	SUS _R1	SUS _R2	SUS _R3	SUS _R4	Domain prediction	Transcript Type
BGLB030288	Bg30288	acid-sensing ion channel 1-like	acid-sensing ion channel 1	NA		-4.05461	4.88913	0	0	0	20.2088	36.6243	21.8568	28.4987	Epithelial sodium channel__IPR001873	mRNA
BGLB033171	Bg33171	acid-sensing ion channel 1-like (LOC106079697), mRNA		NA		-3.49781	0	0	1.29036	0	2.12724	10.2805	10.408	8.86626	Epithelial sodium channel__IPR001873	mRNA
BGLB012357	Bg12357	adipocyte plasma membrane-associated protein-like	adipocyte plasma membrane-associated protein	NA		-2.09042	39.113	41.7474	9.03253	60.2174	132.953	209.465	150.916	151.36	Six-bladed beta-propeller, TolB-like|Strictosidine synthase, conserved region__IPR011042|IPR018119	mRNA
BGLB002559	Bg2559	adipocyte plasma membrane-associated protein-like (LOC106062267), mRNA		NA		-1.39257	569.583	350.939	263.234	397.435	1052.98	1297.91	1035.6	767.565	NA	nontranslating CDS
BGLB000202	Bg202	aerolysin-like	Biomphalysin	NA	Biomphalysin 20	-9.05624	2.44456	0	0	0	523.301	1166.19	478.768	15.8326	Aerolysin__IPR005830	mRNA
BGLB000108	Bg108	aerolysin-like		NA	Biomphalysin 11	-5.65918	0	1.30461	0	1.50543	121.253	0	103.039	0	Aerolysin__IPR005830	mRNA
BGLB000125	Bg125	aerolysin-like (LOC106067697), transcript variant X2, mRNA		NA	Biomphalysin 16	-4.83327	0	3.91382	0	3.01087	55.3083	58.4703	110.325	18.9991	Aerolysin__IPR005830	mRNA
BGLB000109	Bg109	physalysin [Physella acuta]		NA	Biomphalysin 21	-9.77389	3.25942	0	0	1.50543	1355.05	2717.26	1449.83	101.962	Aerolysin__IPR005830	mRNA
BGLB035090	Bg35090	alkylglycerol monooxygenase-like	alkylglycerol monooxygenase	NA		-2.73312	70.0775	24.7875	34.8398	21.0761	302.068	269.863	310.158	129.827	NA	mRNA
BGLB027251	Bg27251	alkylglycerol monooxygenase-like, partial		NA		-2.65881	58.6695	18.2645	42.5819	15.0543	256.333	213.963	288.301	100.062	Fatty acid hydroxylase__IPR006694	mRNA
BGLB019177	Bg19177	alpha-(1,3)-fucosyltransferase C-like	alpha-(1,3)-fucosyltransferase C	NA		-5.87351	0	0	0	0	11.6998	45.6197	30.1832	8.23296	Glycosyl transferase family 10|Fucosyltransferase, N-terminal|GT10-like superfamily__IPR001503|IPR031481|IPR038577	mRNA
BGLB023287	Bg23287	alpha-(1,3)-fucosyltransferase C-like, partial		NA		-3.92881	2.44456	0	0	0	20.2088	30.8415	7.2856	2.53322	Glycosyl transferase family 10|GT10-like superfamily__IPR001503|IPR038577	mRNA
BGLB008797	Bg8797	alpha-amylase-like	alpha-amylase	NA		-1.79097	0	9.13225	11.6133	3.01087	26.5905	8.35291	26.02	25.3322	Alpha amylase|Glycosyl hydrolase, family 13, catalytic domain|Alpha-amylase/branching enzyme, C-terminal all beta|Glycosyl hydrolase, all-beta|Glycoside hydrolase superfamily|Alpha-amylase, C-terminal domain__IPR006046|IPR006047|IPR006048|IPR013780|IPR017853|IPR031319	mRNA
BGLB008798	Bg8798	alpha-amylase-like		NA		-3.91316	0	39.1382	2.58072	0	313.768	89.3119	125.937	122.861	Alpha amylase|Glycosyl hydrolase, family 13, catalytic domain|Alpha-amylase/branching enzyme, C-terminal all beta|Glycosyl hydrolase, all-beta|Glycoside hydrolase superfamily|Alpha-amylase, C-terminal domain__IPR006046|IPR006047|IPR006048|IPR013780|IPR017853|IPR031319	mRNA
BGLB013250	Bg13250	alpha-amylase-like		NA		-3.3495	4.88913	6.52304	5.16145	4.5163	31.9086	45.6197	113.447	39.2649	NA	mRNA
BGLB028291	Bg28291	alpha-amylase-like, partial		NA		-3.47368	0	3.91382	0	0	21.2724	9.63797	13.5304	15.8326	Glycoside hydrolase superfamily__IPR017853	mRNA
BGLB022270	Bg22270	aminopeptidase N-like	aminopeptidase N	NA		-6.51772	0	0	0	0	53.181	57.8278	39.5504	0	Aminopeptidase N2|Aminopeptidase N-like , N-terminal__IPR033581|IPR042097	mRNA
BGLB024366	Bg24366	aminopeptidase N-like		NA		-5.51881	0	0	0	1.50543	34.0359	70.0359	31.224	8.23296	ERAP1-like C-terminal domain|Endoplasmic reticulum aninopeptidase 1__IPR024571|IPR033520	mRNA
BGLB027031	Bg27031	aminopeptidase N-like		NA		-9.04421	0	0	0	0	306.323	359.818	206.078	3.16652	Aminopeptidase N2|Aminopeptidase N-like , N-terminal__IPR033581|IPR042097	mRNA
BGLB013377	Bg13377	aminopeptidase N-like, partial		NA		-8.64422	0	0	0	0	219.106	260.868	177.977	5.06644	Peptidase M1, membrane alanine aminopeptidase|Aminopeptidase N2__IPR014782|IPR033581	mRNA
BGLB039297	Bg39297	ATP-binding cassette sub-family A member 12-like, partial	ATP-binding cassette sub-family A member	NA		-1.32095	16.2971	10.4369	28.388	15.0543	37.2267	54.6152	56.2032	29.7653	ABC transporter A|P-loop containing nucleoside triphosphate hydrolase__IPR026082|IPR027417	mRNA
BGLB012056	Bg12056	ATP-binding cassette sub-family A member 3-like		NA		-3.67941	22.8159	0	0	0	154.225	0	58.2848	99.4288	ABC transporter-like|AAA+ ATPase domain|ABC transporter A|P-loop containing nucleoside triphosphate hydrolase__IPR003439|IPR003593|IPR026082|IPR027417	mRNA
BGLB026263	Bg26263	atrial natriuretic peptide receptor 1-like	atrial natriuretic peptide receptor 1	NA		-2.72051	4.88913	1.30461	1.29036	0	21.2724	17.3483	4.1632	15.8326	Receptor, ligand binding region|Periplasmic binding protein-like I__IPR001828|IPR028082	mRNA
BGLB006008	Bg6008	atrial natriuretic peptide receptor 1-like		NA		-2.45626	0	1.30461	1.29036	4.5163	14.8907	16.7058	7.2856	7.59965	Adenylyl cyclase class-4/guanylyl cyclase|Receptor, ligand binding region|Periplasmic binding protein-like I__IPR001170|IPR001828|IPR028082	mRNA
BGLB002725	Bg2725	atrial natriuretic peptide receptor 1-like isoform X1		NA		-2.13371	20.3714	16.9599	12.9036	13.5489	67.0081	97.0222	20.816	100.695	Protein kinase domain|Adenylyl cyclase class-3/4/guanylyl cyclase|Serine-threonine/tyrosine-protein kinase, catalytic domain|Protein kinase-like domain superfamily|Haem NO binding associated|Adenylyl cyclase class-4/guanylyl cyclase, conserved site|Nucleotide cyclase__IPR000719|IPR001054|IPR001245|IPR011009|IPR011645|IPR018297|IPR029787	mRNA
BGLB029400	Bg29400	beta-1,3-galactosyltransferase 5-like	beta-1,3-galactosyltransferase	NA		-3.40326	22.0011	0	0	1.50543	132.953	0	64.5296	67.1303	Glycosyl transferase, family 31__IPR002659	mRNA
BGLB002819	Bg2819	beta-1,4-galactosyltransferase 2-like isoform X1		NA		-2.6546	0	0	2.58072	4.5163	17.0179	28.9139	3.1224	4.43313	Beta-1,4-galactosyltransferase|Galactosyltransferase, C-terminal|Galactosyltransferase, N-terminal|Nucleotide-diphospho-sugar transferases__IPR003859|IPR027791|IPR027995|IPR029044	mRNA
BGLB024989	Bg24989	C-type lectin domain family 3 member A-like isoform X2	C-type lectin domain family	Adhesion/Carbohydrate binding/Pattern recognition		-1.06864	21.1862	33.9198	21.9362	18.0652	38.2903	57.8278	40.5912	64.5971	C-type lectin-like|C-type lectin-like/link domain superfamily|C-type lectin fold__IPR001304|IPR016186|IPR016187	mRNA
BGLB023874	Bg23874	C-type lectin domain family 6 member A-like		Adhesion/Carbohydrate binding/Pattern recognition		-4.94716	8.14854	0	0	0	53.181	36.6243	115.529	95.629	C-type lectin-like|C-type lectin-like/link domain superfamily|C-type lectin fold__IPR001304|IPR016186|IPR016187	mRNA
BGLB033827	Bg33827	cadherin-23-like	cadherin-23	Cell adhesion		-2.01148	8.9634	10.4369	25.8072	49.6793	142.525	79.6739	95.7536	69.6635	Cadherin-like|Cadherin-like superfamily__IPR002126|IPR015919	mRNA
BGLB040016	Bg40016	cadherin-23-like		Cell adhesion		-2.08994	21.1862	10.4369	11.6133	79.788	173.37	91.2394	161.324	103.229	Cadherin-like|Cadherin-like superfamily|Cadherin__IPR002126|IPR015919|IPR039808	mRNA
BGLB037267	Bg37267	cadherin-23-like (LOC106074824), transcript variant X3, mRNA		NA		-1.60062	8.14854	6.52304	27.0976	34.625	71.2626	45.6197	62.448	55.7308	NA	ncRNA
BGLB016501	Bg16501	carbohydrate sulfotransferase 11-like isoform X1	carbohydrate sulfotransferase	NA		-2.69688	0	0	0	3.01087	4.25448	12.2081	5.204	6.96635	Sulfotransferase|Carbohydrate sulfotransferase 8-10__IPR005331|IPR018011	mRNA
BGLB030418	Bg30418	carbohydrate sulfotransferase 11-like isoform X1		NA		-1.54622	1.62971	3.91382	9.03253	12.0435	24.4633	19.2759	27.0608	10.1329	Sulfotransferase|Carbohydrate sulfotransferase 8-10__IPR005331|IPR018011	mRNA
BGLB012792	Bg12792	carbohydrate sulfotransferase 15-like		NA		-2.92227	0	2.60921	0	1.50543	5.3181	17.3483	12.4896	6.96635	P-loop containing nucleoside triphosphate hydrolase__IPR027417	mRNA
BGLB004701	Bg4701	carbohydrate sulfotransferase 8 [Aplysia californica]		NA		-6.41048	0	0	0	0	26.5905	89.3119	7.2856	16.4659	Sulfotransferase|Carbohydrate sulfotransferase 8-10__IPR005331|IPR018011	mRNA
BGLB017724	Bg17724	cartilage matrix protein-like	cartilage matrix protein	NA		-1.48917	52.1507	108.282	135.488	540.451	569.037	584.703	430.891	766.299	von Willebrand factor, type A|von Willebrand factor A-like domain superfamily__IPR002035|IPR036465	mRNA
BGLB028025	Bg28025	cartilage matrix protein-like, partial		NA		-3.24846	0	0	2.58072	0	8.50897	26.3438	0	3.79983	von Willebrand factor, type A|von Willebrand factor A-like domain superfamily__IPR002035|IPR036465	mRNA
BGLB035738	Bg35738	CD109 antigen-like	CD109/CD166/CD209 antigen	NA		-1.9391	150.748	254.398	69.6795	130.973	340.359	614.902	545.379	827.096	Alpha-2-macroglobulin, bait region domain__IPR011625	mRNA
BGLB021162	Bg21162	CD109 antigen-like isoform X1		NA		-1.94961	250.16	306.583	86.4542	179.147	435.021	843.001	708.784	1194.41	Macroglobulin domain__IPR002890	mRNA
BGLB039358	Bg39358	CD109 antigen-like, partial		NA		-1.85106	126.302	180.036	60.647	100.864	258.46	447.844	356.994	628.871	Macroglobulin domain MG3__IPR041555	mRNA
BGLB029833	Bg29833	CD166 antigen homolog A-like isoform X1		NA		-6.16875	4.88913	0	0	0	2.12724	110.515	77.0192	279.921	Immunoglobulin-like domain|Immunoglobulin-like fold|Immunoglobulin-like domain superfamily__IPR007110|IPR013783|IPR036179	mRNA
BGLB020548	Bg20548	CD209 antigen-like		NA		-4.92644	0	0	2.58072	0	19.1452	93.167	12.4896	2.53322	C-type lectin-like|C-type lectin-like/link domain superfamily|C-type lectin fold__IPR001304|IPR016186|IPR016187	mRNA
BGLB027110	Bg27110	CD209 antigen-like protein D		NA		-3.53253	0	0	0	1.50543	3.19086	27.6288	4.1632	0	C-type lectin-like|C-type lectin-like/link domain superfamily|C-type lectin fold__IPR001304|IPR016186|IPR016187	mRNA
BGLB025042	Bg25042	cell wall protein DAN4-like	cell wall protein DAN4	NA		-2.32284	33.409	1.30461	14.194	21.0761	40.4176	101.52	78.06	136.794	C-type lectin-like|C-type lectin-like/link domain superfamily|C-type lectin fold__IPR001304|IPR016186|IPR016187	mRNA
BGLB022058	Bg22058	cell wall protein DAN4-like		NA		-2.34336	4.07427	3.91382	0	3.01087	10.6362	26.3438	10.408	15.1993	C-type lectin-like|C-type lectin-like/link domain superfamily|C-type lectin fold__IPR001304|IPR016186|IPR016187	mRNA
BGLB028560	Bg28560	cell wall protein DAN4-like (LOC106058924), partial mRNA		NA		-1.47475	4.88913	7.82764	7.74217	15.0543	40.4176	17.9909	16.6528	26.5988	NA	mRNA
BGLB033799	Bg33799	cell wall protein DAN4-like (LOC106060306), partial mRNA		NA		-3.28773	0	1.30461	0	0	8.50897	4.49772	4.1632	10.1329	NA	mRNA
BGLB029778	Bg29778	cell wall protein DAN4-like (LOC106070964), partial mRNA		NA		-2.00085	4.88913	7.82764	6.45181	18.0652	58.4991	16.0633	39.5504	39.8982	NA	mRNA
BGLB028647	Bg28647	cell wall integrity and stress response component 4-like	cell wall integrity and stress response component 4	NA		-7.33974	20.3714	0	0	0	742.407	1142.42	908.618	773.898	NA	mRNA
BGLB037791	Bg37791	cell wall integrity and stress response component 4-like (LOC106052704), partial mRNA		NA		-1.89956	6.51883	15.6553	10.3229	27.0978	69.1353	30.8415	57.244	69.6635	NA	mRNA
BGLB032758	Bg32758	chitin deacetylase 8 [Aplysia californica]	chitin deacetylase 8	NA		-3.50913	4.07427	3.91382	2.58072	1.50543	21.2724	56.5428	24.9792	51.931	Glycoside hydrolase/deacetylase, beta/alpha-barrel__IPR011330	mRNA
BGLB033639	Bg33639	chitin deacetylase 8 [Aplysia californica]		NA		-5.36397	18.7417	13.0461	18.0651	3.01087	449.912	748.549	403.83	641.538	NodB homology domain|Glycoside hydrolase/deacetylase, beta/alpha-barrel__IPR002509|IPR011330	mRNA
BGLB039162	Bg39162	chitin deacetylase 8 [Aplysia californica]		NA		-8.14791	0	0	0	0	78.7079	101.52	82.2232	207.091	Glycoside hydrolase/deacetylase, beta/alpha-barrel__IPR011330	mRNA
BGLB019949	Bg19949	chitin deacetylase 8 [Aplysia californica]		NA		-7.01101	0	0	0	0	18.0816	110.515	30.1832	53.8309	NA	mRNA
BGLB017991	Bg17991	collagen alpha-1(XII) chain-like	collagen alpha chain	Biomineralization/Cytoskeleton/Tissue growth		-2.86012	1.62971	0	0	0	2.12724	7.71038	4.1632	8.23296	von Willebrand factor, type A|von Willebrand factor A-like domain superfamily__IPR002035|IPR036465	mRNA
BGLB013882	Bg13882	collagen alpha-1(XXI) chain-like		Biomineralization/Cytoskeleton/Tissue growth		-1.12311	87.1894	76.9718	36.1301	76.7771	109.553	136.217	166.528	193.158	von Willebrand factor, type A|von Willebrand factor A-like domain superfamily__IPR002035|IPR036465	mRNA
BGLB017992	Bg17992	collagen alpha-5(VI) chain-like		Biomineralization/Cytoskeleton/Tissue growth		-6.10094	0	0	0	0	11.6998	48.1898	6.2448	46.2312	von Willebrand factor, type A|von Willebrand factor A-like domain superfamily__IPR002035|IPR036465	mRNA
BGLB030507	Bg30507	collagen alpha-5(VI) chain-like isoform X1		Biomineralization/Cytoskeleton/Tissue growth		-1.08613	90.4488	79.581	45.1627	60.2174	107.426	147.14	183.181	148.827	von Willebrand factor, type A|von Willebrand factor A-like domain superfamily__IPR002035|IPR036465	mRNA
BGLB030798	Bg30798	collagen alpha-6(VI) chain-like		Biomineralization/Cytoskeleton/Tissue growth		-3.74146	55.4101	24.7875	2.58072	3.01087	76.5807	238.379	151.957	701.068	von Willebrand factor, type A|von Willebrand factor A-like domain superfamily__IPR002035|IPR036465	mRNA
BGLB038844	Bg38844	collagen alpha-6(VI) chain-like		Biomineralization/Cytoskeleton/Tissue growth		-3.98618	4.88913	2.60921	1.29036	3.01087	18.0816	41.122	27.0608	125.394	von Willebrand factor, type A|von Willebrand factor A-like domain superfamily__IPR002035|IPR036465	mRNA
BGLB024451	Bg24451	collectin-10-like	collectin-10	NA		-7.77321	0	0	0	0	48.9265	57.1853	59.3256	196.324	C-type lectin-like|C-type lectin-like/link domain superfamily|C-type lectin fold__IPR001304|IPR016186|IPR016187	mRNA
BGLB023549	Bg23549	collectin-10-like, partial		NA		-5.55783	0	0	1.29036	0	80.8352	56.5428	0	0	C-type lectin-like|C-type lectin-like/link domain superfamily|C-type lectin fold__IPR001304|IPR016186|IPR016187	mRNA
BGLB033955	Bg33955	contactin [Aplysia californica]	contactin	NA		-1.22851	6.51883	9.13225	3.87109	10.538	14.8907	25.7013	15.612	16.4659	Immunoglobulin-like domain|Immunoglobulin-like fold|Immunoglobulin-like domain superfamily__IPR007110|IPR013783|IPR036179	mRNA
BGLB035193	Bg35193	contactin-1-like, partial		NA		-1.17288	38.2982	13.0461	42.5819	31.6141	62.7536	73.8911	54.1216	94.3624	Immunoglobulin subtype 2|Immunoglobulin subtype|Immunoglobulin-like domain|Immunoglobulin-like fold|Immunoglobulin-like domain superfamily__IPR003598|IPR003599|IPR007110|IPR013783|IPR036179	mRNA
BGLB026186	Bg26186	contactin-like		NA		-1.16588	31.7793	27.3968	27.0976	30.1087	74.4534	75.1762	60.3664	53.1976	Immunoglobulin subtype 2|Immunoglobulin subtype|Fibronectin type III|Immunoglobulin-like domain|Immunoglobulin|Immunoglobulin-like fold|Fibronectin type III superfamily|Immunoglobulin-like domain superfamily__IPR003598|IPR003599|IPR003961|IPR007110|IPR013151|IPR013783|IPR036116|IPR036179	mRNA
BGLB011982	Bg11982	cytochrome P450 26A1-like	cytochrome P450	Metal binding and transport		-3.71949	6.51883	0	1.29036	0	42.5448	1.28506	22.8976	56.3641	Cytochrome P450|Cytochrome P450, E-class, group IV|Cytochrome P450, conserved site|Cytochrome P450 superfamily__IPR001128|IPR002403|IPR017972|IPR036396	mRNA
BGLB033889	Bg33889	probable cytochrome P450 12a5, mitochondrial		Metal binding and transport		-1.09306	18.7417	91.3225	92.9061	117.424	144.652	210.108	192.548	138.06	Cytochrome P450|Cytochrome P450 superfamily__IPR001128|IPR036396	mRNA
BGLB018791	Bg18791	cytoplasmic dynein 2 heavy chain 1-like	cytoplasmic dynein 2 heavy chain 1	NA		-1.35934	8.14854	5.21843	15.4843	19.5706	34.0359	38.5519	30.1832	24.0656	Dynein heavy chain, domain-1__IPR013594	mRNA
BGLB018595	Bg18595	cytoplasmic dynein 2 heavy chain 1-like		NA		-1.23048	20.3714	9.13225	12.9036	10.538	41.4812	23.7737	30.1832	31.0319	NA	mRNA
BGLB017789	Bg17789	cytoplasmic dynein 2 heavy chain 1-like		NA		-1.19698	31.7793	30.006	27.0976	61.7228	102.108	89.3119	89.5088	66.497	P-loop containing nucleoside triphosphate hydrolase__IPR027417	mRNA
BGLB017788	Bg17788	cytoplasmic dynein 2 heavy chain 1-like		NA		-1.00141	42.3724	48.2705	45.1627	67.7445	124.444	101.52	107.202	75.9965	ATPase, dynein-related, AAA domain|Dynein heavy chain, domain-2|Cytoplasmic dynein 2 heavy chain 1|Dynein heavy chain|P-loop containing nucleoside triphosphate hydrolase|Dynein heavy chain, hydrolytic ATP-binding dynein motor region__IPR011704|IPR013602|IPR026815|IPR026983|IPR027417|IPR035699	mRNA
BGLB017790	Bg17790	cytoplasmic dynein 2 heavy chain 1-like		NA		-1.27848	21.1862	15.6553	23.2265	36.1304	65.9445	68.7508	65.5704	35.4651	Dynein heavy chain, domain-2__IPR013602	mRNA
BGLB039086	Bg39086	cytoplasmic dynein 2 heavy chain 1-like, partial		NA		-1.01661	30.1496	37.8336	23.2265	31.6141	76.5807	57.8278	67.652	48.1311	Dynein heavy chain, ATP-binding dynein motor region__IPR035706	mRNA
BGLB027860	Bg27860	deleted in malignant brain tumors 1 protein-like	deleted in malignant brain tumors 1 protein	NA		-4.50234	0.814854	28.7014	0	6.02174	92.535	546.152	113.447	89.2959	CUB domain|Spermadhesin, CUB domain superfamily__IPR000859|IPR035914	mRNA
BGLB040254	Bg40254	deleted in malignant brain tumors 1 protein-like, partial		NA		-1.70444	40.7427	11.7415	63.2277	48.1739	143.589	156.135	163.406	74.7299	SRCR domain|SRCR-like domain superfamily__IPR001190|IPR036772	mRNA
BGLB031204	Bg31204	dynein beta chain, ciliary-like (LOC106057769), partial mRNA	dynein beta/heavy chain	NA		-3.84704	3.25942	1.30461	0	0	44.6721	0	16.6528	26.5988	NA	mRNA
BGLB016315	Bg16315	dynein heavy chain 1, axonemal-like, partial		NA		-1.96779	25.2605	0	0	57.2065	91.4714	121.438	53.0808	61.4305	Dynein heavy chain, domain-2|P-loop containing nucleoside triphosphate hydrolase|Dynein heavy chain, hydrolytic ATP-binding dynein motor region__IPR013602|IPR027417|IPR035699	mRNA
BGLB035982	Bg35982	dynein heavy chain 10, axonemal-like		NA		-3.62002	2.44456	0	2.58072	1.50543	31.9086	3.85519	32.2648	31.0319	Dynein heavy chain, coiled coil stalk__IPR024743	mRNA
BGLB000829	Bg829	dynein heavy chain 12, axonemal-like		NA		-3.61906	69.2626	0	0	3.01087	413.748	1.28506	202.956	288.787	AAA+ ATPase domain|Dynein heavy chain region D6 P-loop domain|Dynein heavy chain, domain-2|Dynein heavy chain, AAA module D4|Dynein heavy chain, coiled coil stalk|P-loop containing nucleoside triphosphate hydrolase|Dynein heavy chain, hydrolytic ATP-binding dynein motor region|Dynein heavy chain, ATP-binding dynein motor region|Dynein heavy chain, C-terminal domain|Dynein heavy chain, AAA 5 exten…	mRNA
BGLB039674	Bg39674	ELKS/Rab6-interacting/CAST family member 1 isoform X2 [Aplysia californica]	ELKS/Rab6-interacting/CAST family member 1	NA		-4.35264	2.44456	0	0	0	42.5448	0	15.612	24.0656	NA	mRNA
BGLB031001	Bg31001	ELKS/Rab6-interacting/CAST family member 1-like		NA		-1.72004	18.7417	20.8737	20.6458	19.5706	89.3441	36.6243	71.8152	69.0302	Golgin subfamily A member 3__IPR033288	mRNA
BGLB035135	Bg35135	endothelin-converting enzyme 1-like	endothelin-converting enzyme	NA		-7.77525	0.814854	0	0	0	135.08	292.352	105.121	8.23296	Peptidase M13|Peptidase M13, N-terminal domain|Peptidase M13, C-terminal domain|Metallopeptidase, catalytic domain superfamily|Peptidase M13, domain 2__IPR000718|IPR008753|IPR018497|IPR024079|IPR042089	mRNA
BGLB029484	Bg29484	endothelin-converting enzyme 2-like		NA		-7.84515	4.07427	0	0	0	339.295	686.223	258.118	33.5651	Peptidase M13|Peptidase M13, N-terminal domain|Peptidase M13, C-terminal domain|Metallopeptidase, catalytic domain superfamily|Peptidase M13, domain 2__IPR000718|IPR008753|IPR018497|IPR024079|IPR042089	mRNA
BGLB039132	Bg39132	endothelin-converting enzyme 2-like		NA		-7.56664	0	0	0	0	92.535	149.067	66.6112	5.06644	Peptidase M13, N-terminal domain|Peptidase M13, domain 2__IPR008753|IPR042089	mRNA
BGLB019184	Bg19184	endothelin-converting enzyme 2-like		NA		-6.61516	0	0	0	0	43.6084	72.606	43.7136	1.26661	Peptidase M13|Peptidase M13, N-terminal domain|Metallopeptidase, catalytic domain superfamily|Peptidase M13, domain 2__IPR000718|IPR008753|IPR024079|IPR042089	mRNA
BGLB019185	Bg19185	endothelin-converting enzyme 2-like (LOC106056680), mRNA		NA		-9.0386	0	0	0	0	290.368	388.089	138.426	55.0975	NA	ncRNA
BGLB035896	Bg35896	endothelin-converting enzyme 2-like (LOC106056680), mRNA		NA		-6.82532	0	0	0	0	46.7993	82.244	40.5912	17.0992	NA	ncRNA
BGLB038391	Bg38391	endothelin-converting enzyme-like 1		NA		-9.03974	0	0	0	0	287.178	424.713	155.079	5.69974	Peptidase M13|Peptidase M13, N-terminal domain|Metallopeptidase, catalytic domain superfamily|Peptidase M13, domain 2__IPR000718|IPR008753|IPR024079|IPR042089	mRNA
BGLB021697	Bg21697	fibrillin-1-like	fibrillin	Adhesion/Carbohydrate binding/Pattern recognition		-3.21236	1.62971	0	2.58072	6.02174	12.7634	62.9681	6.2448	26.5988	EGF-type aspartate/asparagine hydroxylation site|EGF-like domain|EGF-like calcium-binding domain|Growth factor receptor cysteine-rich domain superfamily|EGF-like, conserved site|EGF-like calcium-binding, conserved site__IPR000152|IPR000742|IPR001881|IPR009030|IPR013032|IPR018097	mRNA
BGLB031642	Bg31642	fibrillin-2-like		Adhesion/Carbohydrate binding/Pattern recognition		-1.32452	35.8536	18.2645	24.5169	34.625	82.9624	83.5291	46.836	72.83	EGF-type aspartate/asparagine hydroxylation site|EGF-like domain|EGF-like calcium-binding domain|EGF-like calcium-binding, conserved site__IPR000152|IPR000742|IPR001881|IPR018097	mRNA
BGLB029488	Bg29488	fibrillin-2-like		Adhesion/Carbohydrate binding/Pattern recognition		-2.60645	6.51883	11.7415	24.5169	19.5706	104.235	91.2394	63.4888	129.194	EGF-type aspartate/asparagine hydroxylation site|EGF-like domain|EGF-like calcium-binding domain|EGF-like calcium-binding, conserved site__IPR000152|IPR000742|IPR001881|IPR018097	mRNA
BGLB040208	Bg40208	fibrocystin-L-like	fibrocystin-L	NA		-1.31377	1937.72	906.702	952.287	1052.3	3418.48	3413.77	3075.56	2148.8	IPT domain|Parallel beta-helix repeat|Cupredoxin|Pectin lyase fold/virulence factor|Immunoglobulin-like fold|Immunoglobulin E-set|G8 domain|Fibrocystin-L|PA14/GLEYA domain__IPR002909|IPR006626|IPR008972|IPR011050|IPR013783|IPR014756|IPR019316|IPR029927|IPR037524	mRNA
BGLB020597	Bg20597	fibrocystin-L-like		NA		-1.72877	1.62971	2.60921	7.74217	0	10.6362	8.35291	9.3672	15.1993	IPT domain|Immunoglobulin-like fold|Immunoglobulin E-set|Plexin family|PA14/GLEYA domain__IPR002909|IPR013783|IPR014756|IPR031148|IPR037524	mRNA
BGLB025028	Bg25028	ficolin-1-like (LOC106060076), mRNA	ficolin	Cell adhesion		-7.61822	0	0	0	0	67.0081	224.886	20.816	12.0328	NA	pseudogenic_transcript
BGLB004689	Bg4689	ficolin-1-like (LOC106064102), mRNA		Cell adhesion		-7.05424	0	0	0	0	34.0359	168.986	10.408	5.69974	NA	pseudogenic_transcript
BGLB027181	Bg27181	ficolin-2-like (LOC106062107), transcript variant X2, mRNA		Cell adhesion		-5.88331	0	0	0	0	6.38172	84.8141	5.204	0	NA	ncRNA
BGLB038723	Bg38723	ficolin-1-like	FREP/FReD	Cell adhesion	sFReD	-5.60768	0	0	0	0	9.57259	67.4658	1.0408	1.26661	Fibrinogen, alpha/beta/gamma chain, C-terminal globular domain|Fibrinogen-like, C-terminal__IPR002181|IPR036056	mRNA
BGLB016307	Bg16307	ficolin-2-like		Cell adhesion	sFReD	-7.23028	0.814854	0	2.58072	0	25.5269	460.695	123.855	147.56	Fibrinogen, alpha/beta/gamma chain, C-terminal globular domain|Fibrinogen-like, C-terminal__IPR002181|IPR036056	mRNA
BGLB002494	Bg2494	ficolin-2-like isoform X2		Cell adhesion	sFReD	-5.68616	0	0	1.29036	0	3.19086	145.855	0	1.26661	Fibrinogen, alpha/beta/gamma chain, C-terminal globular domain|Fibrinogen-like, C-terminal__IPR002181|IPR036056	mRNA
BGLB016934	Bg16934	fibrinogen beta chain-like		Cell adhesion	2-IgSF FREP	-6.41917	0	0	0	0	0	0	140.508	0	Fibrinogen, alpha/beta/gamma chain, C-terminal globular domain|Fibrinogen, conserved site|Fibrinogen-like, C-terminal__IPR002181|IPR020837|IPR036056	mRNA
BGLB040437	Bg40437	uncharacterized protein LOC106061221		Cell adhesion	FReM	-5.15587	3.25942	0	2.58072	0	38.2903	210.108	10.408	6.96635	Fibrinogen, alpha/beta/gamma chain, C-terminal globular domain|Fibrinogen, alpha/beta/gamma chain, C-terminal globular, subdomain 1|Fibrinogen-like, C-terminal__IPR002181|IPR014716|IPR036056	mRNA
BGLB014050	Bg14050	G-protein coupled receptor GRL101-like	G-protein coupled receptor	NA		-7.9953	1.62971	0	0	1.50543	7.44534	12.2081	1200.04	2.53322	G protein-coupled receptor, rhodopsin-like|Leucine-rich repeat|GPCR, rhodopsin-like, 7TM|Leucine-rich repeat domain superfamily__IPR000276|IPR001611|IPR017452|IPR032675	mRNA
BGLB021182	Bg21182	G-protein coupled receptor GRL101-like		NA		-2.98392	1.62971	6.52304	0	3.01087	24.4633	23.1311	10.408	41.7981	G protein-coupled receptor, rhodopsin-like|Low-density lipoprotein (LDL) receptor class A repeat|GPCR, rhodopsin-like, 7TM|Leucine-rich repeat domain superfamily|LDL receptor-like superfamily__IPR000276|IPR002172|IPR017452|IPR032675|IPR036055	mRNA
BGLB037439	Bg37439	G-protein coupled receptor GRL101-like, partial		NA		-1.92099	2.44456	1.30461	3.87109	3.01087	10.6362	6.42531	17.6936	10.1329	G protein-coupled receptor, rhodopsin-like|Glycoprotein hormone receptor family|GPCR, rhodopsin-like, 7TM__IPR000276|IPR002131|IPR017452	mRNA
BGLB028297	Bg28297	probable G-protein coupled receptor B0563.6		NA		-1.97701	14.6674	3.91382	5.16145	15.0543	52.1174	43.6921	33.3056	28.4987	G protein-coupled receptor, rhodopsin-like|GPCR, rhodopsin-like, 7TM__IPR000276|IPR017452	mRNA
BGLB009338	Bg9338	galectin-6-like	galectin protein	Cell adhesion		-1.12915	76.5963	200.91	122.584	120.435	223.36	336.686	258.118	322.352	Galectin, carbohydrate recognition domain|Concanavalin A-like lectin/glucanase domain superfamily__IPR001079|IPR013320	mRNA
BGLB029899	Bg29899	galectin-related protein 1.2 mRNA, partial cds		Cell adhesion		-8.43632	0	0	0	0	0	4.49772	569.317	0	NA	mRNA
BGLB025725	Bg25725	galectin-related protein precursor (GREP) mRNA, complete cds		Cell adhesion		-8.05983	0	0	0	0	0	4.49772	437.136	0	Galectin, carbohydrate recognition domain|Concanavalin A-like lectin/glucanase domain superfamily__IPR001079|IPR013320	mRNA
BGLB039999	Bg39999	glycoprotein 3-alpha-L-fucosyltransferase A-like	glycoprotein 3-alpha-L-fucosyltransferase A	NA		-2.18502	8.14854	3.91382	9.03253	6.02174	28.7178	22.4886	22.8976	55.0975	Glycosyl transferase family 10|GT10-like superfamily__IPR001503|IPR038577	mRNA
BGLB025681	Bg25681	glycoprotein 3-alpha-L-fucosyltransferase A-like isoform X1		NA		-6.46624	0	0	0	0	27.6541	75.1762	17.6936	24.6989	Glycosyl transferase family 10|Fucosyltransferase, N-terminal|GT10-like superfamily__IPR001503|IPR031481|IPR038577	mRNA
BGLB026940	Bg26940	putative GPI-anchored protein PB15E9.01c, partial	putative GPI-anchored protein PB15E9.01c	NA		-3.13287	37.4833	0	11.6133	6.02174	109.553	159.348	139.467	88.0293	EB domain|Immunoglobulin-like domain|Immunoglobulin-like fold|Immunoglobulin-like domain superfamily__IPR006149|IPR007110|IPR013783|IPR036179	mRNA
BGLB032621	Bg32621	putative GPI-anchored protein PB15E9.01c, partial		NA		-2.99551	159.711	1.30461	59.3566	24.0869	492.456	591.771	564.113	312.852	Immunoglobulin subtype 2|Immunoglobulin subtype|Immunoglobulin-like domain|Immunoglobulin-like fold|Immunoglobulin-like domain superfamily__IPR003598|IPR003599|IPR007110|IPR013783|IPR036179	mRNA
BGLB025549	Bg25549	GTPase IMAP family member 7-like	AIG/GIMAP	Cellular defense	AIG	-1.2372	120.598	152.639	136.778	143.016	465.866	301.347	251.873	286.887	AIG1-type guanine nucleotide-binding (G) domain|P-loop containing nucleoside triphosphate hydrolase__IPR006703|IPR027417	mRNA
BGLB008947	Bg8947	protein AIG1-like		Adhesion/Carbohydrate binding/Pattern recognition	AIG	-1.72461	141.785	40.4428	38.7109	19.5706	152.098	220.388	224.813	201.391	AIG1-type guanine nucleotide-binding (G) domain|P-loop containing nucleoside triphosphate hydrolase__IPR006703|IPR027417	mRNA
BGLB002625	Bg2625	heparan sulfate glucosamine 3-O-sulfotransferase 1-like	heparan sulfate glucosamine 3-O-sulfotransferase 1	NA		-5.66279	0	0	0	0	19.1452	32.7691	16.6528	13.9327	Sulfotransferase domain|P-loop containing nucleoside triphosphate hydrolase|Heparan sulfate sulfotransferase__IPR000863|IPR027417|IPR037359	mRNA
BGLB033986	Bg33986	heparan sulfate glucosamine 3-O-sulfotransferase 1-like		NA		-5.50269	0	0	0	0	9.57259	36.6243	13.5304	13.9327	Sulfotransferase domain|P-loop containing nucleoside triphosphate hydrolase|Heparan sulfate sulfotransferase__IPR000863|IPR027417|IPR037359	mRNA
BGLB019893	Bg19893	kelch-like protein 15	kelch-like protein	NA		-1.22813	35.8536	36.529	40.0012	43.6576	110.617	82.244	95.7536	79.1631	BTB/POZ domain|Kelch repeat type 1|SKP1/BTB/POZ domain superfamily|BTB/Kelch-associated|Kelch-type beta propeller|BTB-kelch protein__IPR000210|IPR006652|IPR011333|IPR011705|IPR015915|IPR017096	mRNA
BGLB023984	Bg23984	kelch-like protein 8		NA		-3.35552	5.70398	1.30461	1.29036	0	15.9543	0	37.4688	46.8645	BTB/POZ domain|SKP1/BTB/POZ domain superfamily|BTB/Kelch-associated__IPR000210|IPR011333|IPR011705	mRNA
BGLB008958	Bg8958	laccase-2-like	laccase	NA		-3.30765	0.814854	2.60921	6.45181	12.0435	39.354	61.0405	50.9992	80.4297	Multicopper oxidase, type 1|Cupredoxin|Multicopper oxidase, type 3__IPR001117|IPR008972|IPR011707	mRNA
BGLB016719	Bg16719	laccase-4-like		NA		-1.9049	52.1507	9.13225	11.6133	19.5706	82.9624	94.4521	82.2232	91.1959	Multicopper oxidase, type 1|Multicopper oxidase, copper-binding site|Cupredoxin|Multicopper oxidase, type 2|Multicopper oxidase, type 3|Multicopper oxidases, conserved site__IPR001117|IPR002355|IPR008972|IPR011706|IPR011707|IPR033138	mRNA
BGLB037796	Bg37796	laccase-6-like		NA		-2.643	2.44456	6.52304	12.9036	16.5598	51.0538	61.0405	38.5096	98.1622	Multicopper oxidase, copper-binding site|Cupredoxin|Multicopper oxidase, type 2__IPR002355|IPR008972|IPR011706	mRNA
BGLB033898	Bg33898	Metabotropic glutamate receptor 3 [Mizuhopecten yessoensis]	metabotropic glutamate receptor	NA		-1.36191	26.8902	24.7875	45.1627	129.467	165.925	145.212	136.345	136.794	NA	mRNA
BGLB021852	Bg21852	Metabotropic glutamate receptor 3 [Mizuhopecten yessoensis]		NA		-1.26102	185.787	169.599	272.266	787.342	903.014	803.807	862.823	823.929	GPCR, family 3|Receptor, ligand binding region|Periplasmic binding protein-like I__IPR000337|IPR001828|IPR028082	mRNA
BGLB020616	Bg20616	metabotropic glutamate receptor 6-like		Apoptosis/Autophagy		-1.00673	226.53	161.771	209.039	417.005	546.701	495.392	471.482	526.276	Receptor, ligand binding region|Periplasmic binding protein-like I__IPR001828|IPR028082	mRNA
BGLB004658	Bg4658	metabotropic glutamate receptor-like, partial		Apoptosis/Autophagy		-1.24655	4.07427	11.7415	7.74217	4.5163	12.7634	14.7782	16.6528	24.6989	GPCR, family 3, metabotropic glutamate receptor|GPCR, family 3|GPCR, family 3, nine cysteines domain|GPCR family 3, C-terminal|GPCR, family 3, conserved site|GPCR, family 3, nine cysteines domain superfamily__IPR000162|IPR000337|IPR011500|IPR017978|IPR017979|IPR038550	mRNA
BGLB035541	Bg35541	integumentary mucin C.1-like (LOC106059476), partial mRNA	mucin	Adhesion/Carbohydrate binding/Pattern recognition/Apoptosis/Autophagy		-1.46119	7.33369	11.7415	6.45181	30.1087	45.7357	32.7691	36.428	41.1648	NA	mRNA
BGLB004560	Bg4560	mucin-2-like (LOC106059462), partial mRNA		Adhesion/Carbohydrate binding/Pattern recognition/Apoptosis/Autophagy		-1.27074	17.9268	16.9599	7.74217	24.0869	54.2447	25.0587	44.7544	39.2649	NA	mRNA
BGLB039601	Bg39601	mucin-2-like (LOC106075950), mRNA		Adhesion/Carbohydrate binding/Pattern recognition/Apoptosis/Autophagy		-7.17144	1.62971	0	1.29036	1.50543	40.4176	343.112	422.565	69.6635	NA	mRNA
BGLB016612	Bg16612	mucin-5AC-like (LOC106065351), mRNA		Adhesion/Carbohydrate binding/Pattern recognition/Apoptosis/Autophagy		-1.25253	53.7804	36.529	45.1627	39.1413	128.698	103.448	105.121	81.063	Cysteine-rich secretory protein-related|CAP domain|CAP superfamily__IPR001283|IPR014044|IPR035940	mRNA
BGLB034202	Bg34202	mucin-5AC-like (LOC106068432), partial mRNA		Adhesion/Carbohydrate binding/Pattern recognition/Apoptosis/Autophagy		-1.48666	13.0377	9.13225	3.87109	19.5706	49.9902	23.7737	26.02	31.0319	Uncharacterized protein KIAA0754__IPR037727	mRNA
BGLB040277	Bg40277	mucin-like protein		Adhesion/Carbohydrate binding/Pattern recognition/Apoptosis/Autophagy		-3.53767	0	1.30461	0	0	7.44534	6.42531	6.2448	12.6661	NIDO domain__IPR003886	mRNA
BGLB018868	Bg18868	multidrug resistance-associated protein 1-like	multidrug resistance-associated protein	Cellular defense		-1.35604	3.25942	33.9198	21.9362	18.0652	45.7357	64.2531	42.6728	47.4978	ABC transporter-like|AAA+ ATPase domain|ABC transporter type 1, transmembrane domain|P-loop containing nucleoside triphosphate hydrolase|ABC transporter type 1, transmembrane domain superfamily__IPR003439|IPR003593|IPR011527|IPR027417|IPR036640	mRNA
BGLB001739	Bg1739	multidrug resistance-associated protein 5-like		Cellular defense		-1.16468	66.0032	57.4027	63.2277	94.8423	169.116	193.402	154.038	116.528	ABC transporter-like|AAA+ ATPase domain|ABC transporter type 1, transmembrane domain|ABC transporter, conserved site|P-loop containing nucleoside triphosphate hydrolase|Multidrug resistance-associated protein 9|ABC transporter type 1, transmembrane domain superfamily__IPR003439|IPR003593|IPR011527|IPR017871|IPR027417|IPR030250|IPR036640	mRNA
BGLB034360	Bg34360	pathogenesis-related protein 1A1-like	pathogenesis-related protein 1A1	NA		-2.54518	32.5942	44.3566	54.1952	52.6902	268.032	353.392	219.609	240.022	Cysteine-rich secretory protein-related|CAP domain|CAP superfamily__IPR001283|IPR014044|IPR035940	mRNA
BGLB027162	Bg27162	pathogenesis-related protein 1A1-like (LOC106070168), mRNA		NA		-2.6276	8.9634	5.21843	5.16145	3.01087	32.9722	41.122	27.0608	45.5979	NA	ncRNA
BGLB040171	Bg40171	potassium voltage-gated channel protein Shaw-like	potassium voltage-gated channel protein Shaw	NA		-1.69625	3.25942	5.21843	5.16145	1.50543	11.6998	17.3483	7.2856	16.4659	BTB/POZ domain|Potassium channel tetramerisation-type BTB domain|Potassium channel, voltage dependent, Kv|Potassium channel, voltage dependent, Kv3|Ion transport domain|SKP1/BTB/POZ domain superfamily|Voltage-dependent channel domain superfamily|Voltage-gated potassium channel__IPR000210|IPR003131|IPR003968|IPR003974|IPR005821|IPR011333|IPR027359|IPR028325	mRNA
BGLB008324	Bg8324	potassium voltage-gated channel protein Shaw-like isoform X1		NA		-1.0538	82.3003	84.7995	46.453	58.7119	127.634	115.013	171.732	152.626	BTB/POZ domain|Potassium channel tetramerisation-type BTB domain|Potassium channel, voltage dependent, Kv|Potassium channel, voltage dependent, Kv3|Ion transport domain|SKP1/BTB/POZ domain superfamily|Voltage-dependent channel domain superfamily|Voltage-gated potassium channel__IPR000210|IPR003131|IPR003968|IPR003974|IPR005821|IPR011333|IPR027359|IPR028325	mRNA
BGLB024970	Bg24970	prolyl 4-hydroxylase subunit alpha-1 [Aplysia californica]	prolyl 4-hydroxylase subunit alpha-1	NA		-1.11164	101.857	37.8336	100.648	140.005	223.36	230.669	213.364	156.426	Tetratricopeptide-like helical domain superfamily|Tetratricopeptide repeat-containing domain|Tetratricopeptide repeat__IPR011990|IPR013026|IPR019734	mRNA
BGLB028795	Bg28795	prolyl 4-hydroxylase subunit alpha-1-like		NA		-4.55304	1.62971	0	0	1.50543	30.845	61.0405	11.4488	7.59965	Oxoglutarate/iron-dependent dioxygenase__IPR005123	mRNA
BGLB039249	Bg39249	protocadherin alpha-2-like	protocadherin	NA		-1.82698	3.25942	10.4369	23.2265	58.7119	118.062	79.0314	48.9176	97.5289	Cadherin-like|Cadherin-like superfamily|Cadherin conserved site__IPR002126|IPR015919|IPR020894	mRNA
BGLB029222	Bg29222	protocadherin Fat 3-like		NA		-1.5538	130.377	74.3626	129.036	189.685	489.265	310.343	411.116	329.318	Cadherin-like|Cadherin-like superfamily__IPR002126|IPR015919	mRNA
BGLB030751	Bg30751	protocadherin Fat 4-like		NA		-1.75353	122.228	116.11	201.296	805.407	1311.44	912.394	856.578	1121.58	Cadherin-like|Cadherin-like superfamily|Cadherin conserved site__IPR002126|IPR015919|IPR020894	mRNA
BGLB033741	Bg33741	protocadherin Fat 4-like		NA		-1.25527	9.77825	5.21843	15.4843	19.5706	27.6541	39.8369	27.0608	27.2321	Cadherin-like|Cadherin-like superfamily|Cadherin conserved site__IPR002126|IPR015919|IPR020894	mRNA
BGLB032433	Bg32433	protocadherin Fat 4-like		NA		-1.80063	3.25942	2.60921	6.45181	16.5598	34.0359	30.8415	17.6936	22.1657	Cadherin-like superfamily__IPR015919	mRNA
BGLB035828	Bg35828	protocadherin-23-like isoform X1		NA		-2.24605	2.44456	2.60921	7.74217	24.0869	61.69	25.7013	55.1624	38.6316	Cadherin-like|Cadherin-like superfamily__IPR002126|IPR015919	mRNA
BGLB010727	Bg10727	ras-related protein Rab-3-like	ras-related protein	Signal transduction		-1.16116	132.006	166.99	140.649	195.706	386.094	337.329	348.668	350.851	Small GTPase|P-loop containing nucleoside triphosphate hydrolase__IPR001806|IPR027417	mRNA
BGLB008875	Bg8875	ras-related protein RABD2c-like		Signal transduction		-1.67079	27.705	30.006	24.5169	30.1087	94.6622	48.8324	93.672	124.128	Small GTPase|P-loop containing nucleoside triphosphate hydrolase__IPR001806|IPR027417	mRNA
BGLB001150	Bg1150	receptor-type tyrosine-protein phosphatase S-like	receptor-type tyrosine-protein phosphatase	NA		-1.10305	304.756	215.26	361.301	395.929	851.96	703.572	729.6	460.412	PTP type protein phosphatase|Tyrosine specific protein phosphatases domain|Protein-tyrosine phosphatase, catalytic|Fibronectin type III|Furin-like repeat|Immunoglobulin-like fold|Protein-tyrosine phosphatase, active site|Protein-tyrosine phosphatase-like|Fibronectin type III superfamily__IPR000242|IPR000387|IPR003595|IPR003961|IPR006212|IPR013783|IPR016130|IPR029021|IPR036116	mRNA
BGLB034949	Bg34949	receptor-type tyrosine-protein phosphatase T-like isoform X2		NA		-6.35958	0	0	1.29036	0	2.12724	115.656	69.7336	53.1976	NA	mRNA
BGLB004050	Bg4050	probable serine carboxypeptidase CPVL	probable serine carboxypeptidase CPVL	Protease		-8.86666	0	2.60921	1.29036	0	98.9167	1198.96	963.78	332.485	Peptidase S10, serine carboxypeptidase|Alpha/Beta hydrolase fold__IPR001563|IPR029058	mRNA
BGLB004435	Bg4435	probable serine carboxypeptidase CPVL		Protease		-1.90258	1.62971	6.52304	2.58072	1.50543	17.0179	15.4208	5.204	12.6661	Peptidase S10, serine carboxypeptidase|Alpha/Beta hydrolase fold|Serine carboxypeptidases, histidine active site__IPR001563|IPR029058|IPR033124	mRNA
BGLB030391	Bg30391	probable serine carboxypeptidase CPVL		Protease		-8.19515	0	0	1.29036	0	90.4078	643.174	119.692	10.1329	Peptidase S10, serine carboxypeptidase|Alpha/Beta hydrolase fold__IPR001563|IPR029058	mRNA
BGLB035168	Bg35168	sodium-independent sulfate anion transporter-like	sodium-independent sulfate anion transporter	NA		-2.78851	9.77825	5.21843	15.4843	6.02174	40.4176	70.0359	74.9376	76.6299	SLC26A/SulP transporter|SLC26A/SulP transporter domain__IPR001902|IPR011547	mRNA
BGLB026233	Bg26233	sodium-independent sulfate anion transporter-like		NA		-2.36129	35.0387	22.1783	25.8072	15.0543	102.108	139.429	139.467	129.827	SLC26A/SulP transporter|SLC26A/SulP transporter domain__IPR001902|IPR011547	mRNA
BGLB029415	Bg29415	solute carrier family 23 member 1-like	solute carrier family 23 member	NA		-2.27859	7.33369	2.60921	11.6133	12.0435	48.9265	39.1944	42.6728	38.6316	NA	mRNA
BGLB029061	Bg29061	solute carrier family 23 member 2-like		NA		-1.41985	1.62971	1.30461	15.4843	12.0435	22.336	26.3438	19.7752	15.8326	Xanthine/uracil/vitamin C permease__IPR006043	mRNA
BGLB030081	Bg30081	solute carrier family 28 member 3-like		NA		-3.40285	0.814854	1.30461	1.29036	3.01087	14.8907	17.9909	10.408	40.5315	Concentrative nucleoside transporter N-terminal domain|Concentrative nucleoside transporter|Concentrative nucleoside transporter C-terminal domain__IPR002668|IPR008276|IPR011657	mRNA
BGLB007979	Bg7979	synaptotagmin-1-like	synaptotagmin	NA		-1.1744	83.1151	86.1041	58.0663	79.788	165.925	210.108	184.222	134.894	C2 domain|C2 domain superfamily__IPR000008|IPR035892	mRNA
BGLB021357	Bg21357	synaptotagmin-15-like		NA		-2.09643	38.2982	129.156	125.165	28.6032	365.885	481.256	341.382	190.625	C2 domain|Synaptotagmin-15|C2 domain superfamily__IPR000008|IPR030539|IPR035892	mRNA
BGLB031062	Bg31062	synaptotagmin-like protein 4 (LOC106078637), transcript variant X1, mRNA		NA		-1.02605	12.2228	23.4829	19.3554	25.5924	36.1631	35.3392	37.4688	56.9974	Rab-binding domain|Zinc finger, FYVE/PHD-type|Zinc finger, RING/FYVE/PHD-type|Synaptotagmin-like protein 4|FYVE-type zinc finger__IPR010911|IPR011011|IPR013083|IPR028694|IPR041282	mRNA
BGLB029612	Bg29612	toll-like receptor 5 isoform X1	toll-like receptor	Adhesion/Carbohydrate binding/Pattern recognition/Signal transduction		-2.16659	8.14854	7.82764	5.16145	4.5163	31.9086	27.6288	14.5712	46.8645	Toll/interleukin-1 receptor homology (TIR) domain|Leucine-rich repeat|Leucine-rich repeat, typical subtype|BspA type Leucine rich repeat region|Leucine-rich repeat domain superfamily|Toll/interleukin-1 receptor homology (TIR) domain superfamily__IPR000157|IPR001611|IPR003591|IPR026906|IPR032675|IPR035897	mRNA
BGLB021504	Bg21504	toll-like receptor 7		Adhesion/Carbohydrate binding/Pattern recognition/Signal transduction		-1.07496	47.2616	19.5691	29.6783	54.1956	76.5807	93.167	66.6112	82.9629	Toll/interleukin-1 receptor homology (TIR) domain|Leucine-rich repeat|Leucine-rich repeat, typical subtype|BspA type Leucine rich repeat region|Leucine-rich repeat domain superfamily|Toll/interleukin-1 receptor homology (TIR) domain superfamily__IPR000157|IPR001611|IPR003591|IPR026906|IPR032675|IPR035897	mRNA
BGLB017373	Bg17373	tolloid-like protein 1	tolloid-like protein 1	NA		-2.00373	4.07427	7.82764	1.29036	6.02174	17.0179	33.4116	17.6936	13.9327	EGF-type aspartate/asparagine hydroxylation site|EGF-like domain|CUB domain|Peptidase M12A|EGF-like calcium-binding domain|Peptidase, metallopeptidase|EGF-like, conserved site|Bone morphogenetic protein 1/tolloid-like protein|EGF-like calcium-binding, conserved site|Metallopeptidase, catalytic domain superfamily|Bone morphogenetic protein 1|Spermadhesin, CUB domain superfamily__IPR000152|IPR00074…	mRNA
BGLB022168	Bg22168	tolloid-like protein 1		NA		-6.7731	0	0	0	0	65.9445	81.6015	31.224	1.26661	EGF-type aspartate/asparagine hydroxylation site|EGF-like domain|CUB domain|EGF-like calcium-binding domain|EGF-like, conserved site|EGF-like calcium-binding, conserved site|Spermadhesin, CUB domain superfamily__IPR000152|IPR000742|IPR000859|IPR001881|IPR013032|IPR018097|IPR035914	mRNA
BGLB002713	Bg2713	transcription factor AP-2-beta-like isoform X1	transcription factor	NA		-1.4	30.9645	9.13225	15.4843	36.1304	78.7079	50.76	58.2848	56.9974	Transcription factor AP-2|Transcription factor AP-2, C-terminal__IPR004979|IPR013854	mRNA
BGLB009291	Bg9291	transcription factor COE1-like isoform X1		NA		-1.53121	8.14854	5.21843	5.16145	7.52717	12.7634	18.6334	16.6528	30.3986	IPT domain|Transcription factor COE|Immunoglobulin-like fold|Immunoglobulin E-set|Transcription factor COE, conserved site|Transcription factor COE, DNA-binding domain|Transcription factor COE, helix-loop-helix domain|Helix-loop-helix DNA-binding domain superfamily|Transcription factor COE, IPT domain|Transcription factor COE, DNA-binding domain superfamily__IPR002909|IPR003523|IPR013783|IPR01475…	mRNA
BGLB025755	Bg25755	transient receptor potential cation channel subfamily V member 5-like	transient receptor potential cation channel	NA		-1.23875	64.3735	18.2645	37.4205	30.1087	113.807	80.3164	91.5904	70.9301	Ankyrin repeat|Ankyrin repeat-containing domain|Transient receptor potential cation channel subfamily V|Ankyrin repeat-containing domain superfamily__IPR002110|IPR020683|IPR024862|IPR036770	mRNA
BGLB026000	Bg26000	transient receptor potential cation channel subfamily V member 6-like		NA		-1.67798	101.042	48.2705	72.2603	60.2174	248.887	186.334	285.179	184.925	Ankyrin repeat|Ankyrin repeat-containing domain|Transient receptor potential cation channel subfamily V|Ankyrin repeat-containing domain superfamily__IPR002110|IPR020683|IPR024862|IPR036770	mRNA
BGLB023783	Bg23783	transient receptor potential cation channel trpm-like		NA		-3.83965	4.07427	0	0	0	34.0359	0	16.6528	29.7653	TRPM, SLOG domain__IPR041491	mRNA
BGLB021750	Bg21750	transmembrane protein 256 homolog	transmembrane protein	NA		-3.89942	6.51883	0	0	0	39.354	1.28506	46.836	32.9318	Protein of unknown function DUF423__IPR006696	mRNA
BGLB034701	Bg34701	transmembrane protein 45B-like		NA		-5.19198	0	2.60921	0	0	44.6721	80.3164	21.8568	7.59965	Protein of unknown function DUF716|Transmembrane protein 45__IPR006904|IPR042127	mRNA
BGLB021713	Bg21713	transmembrane protein 72-like [Stylophora pistillata]		NA		-1.04695	27.705	32.6152	38.7109	46.6684	73.3898	100.877	75.9784	52.5643	Transmembrane protein 72__IPR032055	mRNA
BGLB016806	Bg16806	tyrosinase [Cepaea nemoralis]	tyrosinase	Protease		-5.66302	2.44456	0	0	0	92.535	86.7417	9.3672	17.7325	NA	mRNA
BGLB016807	Bg16807	tyrosinase-like protein 2		Protease		-4.32202	0	1.30461	0	0	19.1452	35.9818	0	2.53322	Tyrosinase copper-binding domain|Uncharacterised domain, di-copper centre|Putative tyrosinase-like, Tyr-3__IPR002227|IPR008922|IPR015559	mRNA
BGLB034299	Bg34299	UPF0764 protein C16orf89 homolog [Pomacea canaliculata]	UPF0764 protein C16orf89	NA		-1.35979	12.2228	27.3968	6.45181	30.1087	53.181	52.045	59.3256	33.5651	NA	mRNA
BGLB036637	Bg36637	UPF0764 protein C16orf89-like		NA		-1.43238	25.2605	28.7014	6.45181	27.0978	78.7079	70.0359	50.9992	39.2649	Protein of unknown function DUF4735__IPR031751	mRNA
BGLB035965	Bg35965	von Willebrand factor D and EGF domain-containing protein [Mizuhopecten yessoensis]	von Willebrand factor D and EGF domain-containing protein	NA		-1.72319	22.8159	30.006	40.0012	144.522	225.488	184.406	186.303	191.258	EGF-like domain|von Willebrand factor, type D domain|PAN/Apple domain|EGF-like, conserved site__IPR000742|IPR001846|IPR003609|IPR013032	mRNA
BGLB027700	Bg27700	von Willebrand factor D and EGF domain-containing protein [Mizuhopecten yessoensis]		NA		-1.12657	328.386	353.549	485.176	1083.91	1327.4	1142.42	1214.61	1232.41	EGF-like domain|von Willebrand factor, type D domain|Galactose-binding-like domain superfamily|EGF-like, conserved site|Concanavalin A-like lectin/glucanase domain superfamily|Tenascin, EGF-like domain__IPR000742|IPR001846|IPR008979|IPR013032|IPR013320|IPR041161	mRNA
BGLB023728	Bg23728	zinc finger protein 85-like (LOC106075834), partial mRNA	zinc finger protein	NA		-2.72221	0	2.60921	1.29036	1.50543	14.8907	2.57013	10.408	17.0992	Zinc finger C2H2-type|Zinc finger C2H2 superfamily__IPR013087|IPR036236	mRNA
BGLB017280	Bg17280	zinc finger protein 99-like (LOC106073414), partial mRNA		NA		-1.2632	6.51883	18.2645	18.0651	27.0978	49.9902	35.9818	43.7136	40.5315	Zinc finger C2H2-type|Zinc finger C2H2 superfamily__IPR013087|IPR036236	mRNA
BGLB014068	Bg14068	zinc finger protein OZF-like (LOC106053209), transcript variant X2, mRNA		NA		-1.01533	63.5586	88.7133	68.3892	99.3586	185.07	132.361	169.65	161.493	Zinc finger C2H2-type|Zinc finger C2H2 superfamily__IPR013087|IPR036236	mRNA
BGLB008369	Bg8369	17-beta-hydroxysteroid dehydrogenase type 6-like		Protein modification/Biosynthesis		-1.16752	73.3369	60.0119	78.7121	102.37	154.225	203.04	176.936	174.159	Short-chain dehydrogenase/reductase SDR|NAD(P)-binding domain superfamily__IPR002347|IPR036291	mRNA
BGLB023036	Bg23036	3-[(3aS,4S,7aS)-7a-methyl-1,5-dioxo-octahydro-1H-inden-4-yl]propanoyl:CoA ligase-like		NA		-2.85443	0	26.0921	7.74217	9.0326	22.336	221.031	47.8768	29.132	AMP-dependent synthetase/ligase|AMP-binding, conserved site|AMP-dependent synthetase-like superfamily__IPR000873|IPR020845|IPR042099	mRNA
BGLB000897	Bg897	7-dehydrocholesterol reductase-like		NA		-3.0968	1.62971	1.30461	0	0	11.6998	11.5656	12.4896	1.89991	Ergosterol biosynthesis ERG4/ERG24|Sterol reductase, conserved site__IPR001171|IPR018083	mRNA
BGLB024744	Bg24744	A disintegrin and metalloproteinase with thrombospondin motifs 7-like, partial		NA		-3.46034	2.44456	0	0	0	21.2724	0	8.3264	13.9327	Peptidase M12B, ADAM/reprolysin|Metallopeptidase, catalytic domain superfamily|ADAM cysteine-rich domain 2__IPR001590|IPR024079|IPR041645	mRNA
BGLB022645	Bg22645	A-agglutinin anchorage subunit-like		NA		-4.4765	0.814854	0	0	0	13.8271	19.2759	8.3264	12.0328	NA	mRNA
BGLB030420	Bg30420	AB hydrolase superfamily protein C1039.03-like		NA		-1.04375	109.19	65.2304	100.648	93.3369	204.215	127.864	208.16	221.023	Alpha/beta hydrolase fold-3|Alpha/Beta hydrolase fold__IPR013094|IPR029058	mRNA
BGLB013887	Bg13887	ABC transporter G family member 20-like		NA		-2.25339	0	0	2.58072	4.5163	6.38172	16.7058	6.2448	10.7662	NA	mRNA
BGLB023726	Bg23726	acetylcholine-binding protein-like isoform X1		NA		-1.18864	216.751	547.935	451.627	227.321	646.681	1030.62	818.068	797.33	Neurotransmitter-gated ion-channel|Neurotransmitter-gated ion-channel ligand-binding domain|Neurotransmitter-gated ion-channel ligand-binding domain superfamily__IPR006201|IPR006202|IPR036734	mRNA
BGLB020357	Bg20357	acidic phospholipase A2 E-like		Protein modification/Biosynthesis		-4.68713	0	0	0	1.50543	13.8271	21.2035	35.3872	9.49957	Phospholipase A2|Phospholipase A2 domain|Phospholipase A2, histidine active site|Phospholipase A2 domain superfamily__IPR001211|IPR016090|IPR033113|IPR036444	mRNA
BGLB025216	Bg25216	acyl-coenzyme A thioesterase 9, mitochondrial-like, partial		NA		-1.78439	0	6.52304	11.6133	0	14.8907	17.3483	22.8976	11.3995	HotDog domain superfamily|Hotdog acyl-CoA thioesterase (ACOT)-type domain__IPR029069|IPR033120	mRNA
BGLB036705	Bg36705	ADAM family mig-17-like, partial		NA		-3.77944	4.88913	0	0	0	44.6721	0	20.816	22.799	NA	mRNA
BGLB036409	Bg36409	ADAMTS-like protein 4		NA		-1.18448	28.5199	58.7073	55.4856	69.25	101.044	125.936	106.162	150.726	ADAM-TS Spacer 1__IPR010294	mRNA
BGLB039781	Bg39781	adenosine deaminase AGSA-like		NA		-1.02989	48.8913	90.0179	65.8085	84.3043	155.289	193.402	119.692	123.494	Adenosine/AMP deaminase N-terminal|Metal-dependent hydrolase__IPR013659|IPR032466	mRNA
BGLB017562	Bg17562	adhesive plaque matrix protein-like (LOC106057594), mRNA		NA		-6.3321	0	0	0	0	34.0359	29.5564	31.224	37.365	NA	mRNA
BGLB017144	Bg17144	ADP-ribosylation factor-like protein 2-binding protein		NA		-1.10259	56.225	41.7474	52.9048	37.6358	136.143	68.1083	103.039	99.4288	BART domain|ADP-ribosylation factor-like protein 2-binding protein__IPR023379|IPR038849	mRNA
BGLB011579	Bg11579	advillin-like (LOC106077602), partial mRNA		NA		-1.21342	37.4833	101.759	95.4868	79.788	192.515	192.117	161.324	185.558	Villin headpiece|Villin/Gelsolin|Villin-like protein|ADF-H/Gelsolin-like domain superfamily|Villin headpiece domain superfamily__IPR003128|IPR007122|IPR015626|IPR029006|IPR036886	mRNA
BGLB035249	Bg35249	alkaline phosphatase-like		Cellular defense		-1.4223	51.3358	61.3165	33.5494	55.7011	134.016	130.434	121.774	157.693	Alkaline phosphatase|Alkaline-phosphatase-like, core domain superfamily__IPR001952|IPR017850	mRNA
BGLB028355	Bg28355	alpha-2-macroglobulin-like		Cellular defense		-1.59598	287.644	416.17	112.261	207.75	421.194	837.218	746.253	1093.72	Alpha-2-macroglobulin|Alpha-2-macroglobulin, bait region domain|Immunoglobulin-like fold|Immunoglobulin E-set__IPR001599|IPR011625|IPR013783|IPR014756	mRNA
BGLB019201	Bg19201	alpha-protein kinase 1-like		NA		-1.13352	319.423	456.613	265.815	319.152	647.745	999.136	736.886	604.173	WAP-type four-disulfide core domain__IPR008197	mRNA
BGLB030998	Bg30998	putative amine oxidase [copper-containing]		Chaperones/Detoxification/Stress response		-4.06339	1.62971	0	0	1.50543	15.9543	32.1266	11.4488	18.9991	Copper amine oxidase|Copper amine oxidase, catalytic domain|Copper amine oxidase, catalytic domain superfamily__IPR000269|IPR015798|IPR036460	mRNA
BGLB025871	Bg25871	putative ammonium transporter 1		NA		-3.66809	13.0377	2.60921	12.9036	16.5598	102.108	204.325	180.058	106.395	Ammonium transporter|Ammonium transporter, conserved site|Ammonium transporter AmtB-like domain|Ammonium/urea transporter__IPR001905|IPR018047|IPR024041|IPR029020	mRNA
BGLB018566	Bg18566	angiotensin-converting enzyme-like		NA		-5.76174	0	0	0	0	0	65.5382	5.204	17.7325	Peptidase M2, peptidyl-dipeptidase A__IPR001548	mRNA
BGLB037262	Bg37262	ankyrin repeat domain-containing protein 7-like		NA		-1.40338	0	5.21843	7.74217	6.02174	15.9543	11.5656	8.3264	17.0992	SOCS box domain|Ankyrin repeat|Ankyrin repeat-containing domain|SOCS box-like domain superfamily|Ankyrin repeat-containing domain superfamily__IPR001496|IPR002110|IPR020683|IPR036036|IPR036770	mRNA
BGLB012704	Bg12704	ankyrin-3-like		Signal transduction		-1.03672	29.3348	24.7875	21.9362	33.1195	71.2626	57.8278	47.8768	48.7645	Ankyrin repeat|Ankyrin repeat-containing domain|Ankyrin repeat-containing domain superfamily__IPR002110|IPR020683|IPR036770	mRNA
BGLB003696	Bg3696	anoctamin-4-like isoform X1		NA		-1.16542	294.977	247.875	238.717	362.81	564.783	730.558	703.58	569.974	Anoctamin|Anoctamin, dimerisation domain__IPR007632|IPR032394	mRNA
BGLB012742	Bg12742	aspartic proteinase-like		NA		-1.9212	80.6706	16.9599	385.818	793.364	609.455	1216.95	1397.79	1616.19	Aspartic peptidase A1 family|Aspartic peptidase, active site|Aspartic peptidase domain superfamily|Peptidase family A1 domain__IPR001461|IPR001969|IPR021109|IPR033121	mRNA
BGLB030015	Bg30015	probable ATP-dependent RNA helicase ddx42 (LOC106070580), partial mRNA		NA		-3.82672	249.345	3.91382	0	0	1741.15	13.4932	974.188	886.626	NA	mRNA
BGLB014359	Bg14359	ATP-sensitive inward rectifier potassium channel 1-like		NA		-1.31869	11.408	6.52304	12.9036	10.538	26.5905	35.3392	26.02	17.7325	Potassium channel, inwardly rectifying, Kir, cytoplasmic|Immunoglobulin E-set|Potassium channel, inwardly rectifying, Kir|Potassium channel, inwardly rectifying, transmembrane domain|Inward rectifier potassium channel, C-terminal__IPR013518|IPR014756|IPR016449|IPR040445|IPR041647	mRNA
BGLB016060	Bg16060	bactericidal permeability-increasing protein-like		NA		-5.648	0	1.30461	1.29036	0	44.6721	52.045	30.1832	84.8628	Lipid-binding serum glycoprotein, C-terminal|Lipid-binding serum glycoprotein, N-terminal|Bactericidal permeability-increasing protein, alpha/beta domain superfamily|BPI/LBP/Plunc family__IPR001124|IPR017942|IPR017943|IPR032942	mRNA
BGLB032234	Bg32234	basic phospholipase A2 caudoxin-like		NA		-2.38225	4.88913	13.0461	5.16145	9.0326	37.2267	61.0405	42.6728	33.5651	Phospholipase A2|Phospholipase A2 domain|Phospholipase A2, histidine active site|Phospholipase A2 domain superfamily__IPR001211|IPR016090|IPR033113|IPR036444	mRNA
BGLB000929	Bg929	beta-1,3-galactosyl-O-glycosyl-glycoprotein beta-1,6-N-acetylglucosaminyltransferase-like		NA		-1.53494	2.44456	7.82764	6.45181	1.50543	11.6998	21.2035	10.408	12.6661	Glycosyl transferase, family 14__IPR003406	mRNA
BGLB017827	Bg17827	beta-1,4-N-acetylgalactosaminyltransferase bre-4-like isoform X1		NA		-4.90428	0	1.30461	0	0	0	64.8957	8.3264	13.9327	Beta-1,4-galactosyltransferase|Galactosyltransferase, C-terminal|Galactosyltransferase, N-terminal|Nucleotide-diphospho-sugar transferases__IPR003859|IPR027791|IPR027995|IPR029044	mRNA
BGLB001762	Bg1762	beta-hexosaminidase-like		NA		-1.26981	321.867	204.823	260.653	189.685	626.473	611.69	643.214	476.878	Chitobiase/beta-hexosaminidases, N-terminal domain|Chitobiase C-terminal domain|CBM2/CBM3, carbohydrate-binding domain superfamily|CBM2, carbohydrate-binding domain superfamily|Immunoglobulin-like fold|Immunoglobulin E-set|Beta-hexosaminidase, bacterial type, N-terminal|Glycoside hydrolase family 20, catalytic domain|Glycoside hydrolase superfamily|Beta-hexosaminidase|Beta-hexosaminidase-like, do…	mRNA
BGLB016669	Bg16669	beta-N-acetyl-D-glucosaminide beta-1,4-N-acetylglucosaminyl-transferase-like		NA		-1.80538	3.25942	2.60921	11.6133	7.52717	18.0816	19.2759	18.7344	35.4651	Beta-1,4-galactosyltransferase|Galactosyltransferase, N-terminal|Nucleotide-diphospho-sugar transferases__IPR003859|IPR027995|IPR029044	mRNA
BGLB009175	Bg9175	bifunctional heparan sulfate N-deacetylase/N-sulfotransferase 2-like		NA		-2.26724	5.70398	20.8737	7.74217	10.538	37.2267	93.167	40.5912	51.2977	Sulfotransferase domain|Heparan sulphate-N-deacetylase|P-loop containing nucleoside triphosphate hydrolase|Heparan sulfate sulfotransferase__IPR000863|IPR021930|IPR027417|IPR037359	mRNA
BGLB024422	Bg24422	bromodomain-containing protein DDB_G0280777-like		NA		-1.4521	66.0032	49.5751	30.9687	28.6032	93.5986	121.438	117.61	149.46	NA	mRNA
BGLB030647	Bg30647	BTB/POZ domain-containing protein KCTD6-like		NA		-1.26046	22.0011	32.6152	47.7434	48.1739	104.235	106.018	84.3048	68.3969	BTB/POZ domain|Potassium channel tetramerisation-type BTB domain|SKP1/BTB/POZ domain superfamily__IPR000210|IPR003131|IPR011333	mRNA
BGLB027102	Bg27102	bypass of stop codon protein 1-like (LOC106055046), mRNA		NA		-1.22026	46.4467	46.9659	73.5506	87.3152	172.307	91.882	158.202	172.259	NA	mRNA
BGLB028668	Bg28668	C-type lectin-related protein 3 precursor (CREP3) mRNA, partial cds		NA		-1.83059	31.7793	27.3968	15.4843	12.0435	74.4534	100.235	67.652	70.2968	NA	ncRNA
BGLB020170	Bg20170	C3 and PZP-like alpha-2-macroglobulin domain-containing protein 8, partial		NA		-1.46523	315.349	392.687	110.971	183.663	478.629	745.979	655.704	891.06	Terpenoid cyclases/protein prenyltransferase alpha-alpha toroid|Alpha-macroglobulin-like, TED domain|Alpha-2-macroglobulin, conserved site__IPR008930|IPR011626|IPR019742	mRNA
BGLB021363	Bg21363	cadherin-related family member 2-like, partial		NA		-3.02038	0	1.30461	0	0	3.19086	8.35291	8.3264	2.53322	Cadherin-like|Cadherin-like superfamily|Cadherin__IPR002126|IPR015919|IPR039808	mRNA
BGLB035580	Bg35580	calcium-activated chloride channel regulator 2-like		NA		-1.03464	60.2992	78.2764	61.9374	67.7445	147.843	166.416	121.774	115.261	NA	mRNA
BGLB005733	Bg5733	calcium/calmodulin-dependent 3,5-cyclic nucleotide phosphodiesterase 1A-like, partial		NA		-1.81062	4.88913	1.30461	7.74217	7.52717	25.5269	9.63797	17.6936	26.5988	35-cyclic nucleotide phosphodiesterase, catalytic domain|HD/PDEase domain|35-cyclic nucleotide phosphodiesterase N-terminal|35-cyclic nucleotide phosphodiesterase|35-cyclic nucleotide phosphodiesterase, conserved site|35-cyclic nucleotide phosphodiesterase, catalytic domain superfamily__IPR002073|IPR003607|IPR013706|IPR023088|IPR023174|IPR036971	mRNA
BGLB022137	Bg22137	carbonic anhydrase 1-like		NA		-4.69835	23.6308	52.1843	10.3229	12.0435	452.039	1110.29	874.272	153.893	Alpha carbonic anhydrase domain|Carbonic anhydrase 9|Carbonic anhydrase, alpha-class|Alpha carbonic anhydrase domain superfamily__IPR001148|IPR018429|IPR023561|IPR036398	mRNA
BGLB007439	Bg7439	carboxypeptidase Q-like		Protease		-1.49745	20.3714	11.7415	15.4843	49.6793	75.5171	103.448	35.3872	63.3305	Peptidase M28|Carboxypeptidase Q__IPR007484|IPR039866	mRNA
BGLB002259	Bg2259	cationic amino acid transporter 4-like		NA		-1.12557	10.5931	20.8737	16.7747	22.5815	27.6541	37.2668	33.3056	58.264	Amino acid/polyamine transporter I|Amino acid permease/ SLC12A domain|Cationic amino acid transporter, C-terminal__IPR002293|IPR004841|IPR029485	mRNA
BGLB029214	Bg29214	cell death abnormality protein 1-like, partial		NA		-1.91371	13.8525	14.3507	11.6133	15.0543	42.5448	69.3934	46.836	52.5643	Galactose-binding-like domain superfamily__IPR008979	mRNA
BGLB033384	Bg33384	chitin biosynthesis protein CHS5-like		NA		-4.0084	22.0011	7.82764	10.3229	0	73.3898	212.035	154.038	231.789	NA	mRNA
BGLB032194	Bg32194	chorion peroxidase-like		Antioxidative/Oxidative		-5.80311	0	0	0	0	28.7178	46.9048	10.408	5.06644	Haem peroxidase superfamily|Haem peroxidase, animal-type|Chorion peroxidase|Haem peroxidase domain superfamily, animal type__IPR010255|IPR019791|IPR029590|IPR037120	mRNA
BGLB037368	Bg37368	chymotrypsinogen A-like		NA		-2.9399	33.409	19.5691	20.6458	36.1304	161.67	238.379	73.8968	379.349	Serine proteases, trypsin domain|Peptidase S1A, chymotrypsin family|Peptidase S1, PA clan|Serine proteases, trypsin family, histidine active site|Serine proteases, trypsin family, serine active site__IPR001254|IPR001314|IPR009003|IPR018114|IPR033116	mRNA
BGLB032701	Bg32701	circularly permutated Ras protein 1-like		NA		-4.09458	87.1894	24.7875	14.194	7.52717	279.732	684.296	614.072	732.733	von Willebrand factor, type A|von Willebrand factor A-like domain superfamily__IPR002035|IPR036465	mRNA
BGLB026502	Bg26502	corticotropin-releasing factor receptor 2-like		NA		-1.97311	8.9634	9.13225	12.9036	9.0326	52.1174	55.2577	31.224	23.4323	GPCR, family 2, secretin-like|GPCR, family 2, extracellular hormone receptor domain|GPCR, family 2, corticotropin releasing factor receptor|GPCR, family 2-like|GPCR, family 2, secretin-like, conserved site|GPCR family 2, extracellular hormone receptor domain superfamily__IPR000832|IPR001879|IPR003051|IPR017981|IPR017983|IPR036445	mRNA
BGLB003758	Bg3758	crustapain-like, partial		NA		-7.14902	32.5942	3.91382	3.87109	1.50543	625.409	1814.51	1597.63	2141.2	Cysteine peptidase, cysteine active site|Peptidase C1A, papain C-terminal|Cathepsin propeptide inhibitor domain (I29)|Papain-like cysteine peptidase superfamily__IPR000169|IPR000668|IPR013201|IPR038765	mRNA
BGLB039812	Bg39812	CUB and sushi domain-containing protein 3-like isoform X1		NA		-1.23659	103.487	75.6672	132.907	150.543	357.377	215.248	254.996	264.721	EGF-type aspartate/asparagine hydroxylation site|Sushi/SCR/CCP domain|EGF-like domain|CUB domain|C-type lectin-like|EGF-like calcium-binding domain|Low-density lipoprotein (LDL) receptor class A repeat|HYR domain|Tyrosine-protein kinase ephrin type A/B receptor-like|EGF-like, conserved site|C-type lectin-like/link domain superfamily|C-type lectin fold|EGF-like calcium-binding, conserved site|Low-…	mRNA
BGLB016836	Bg16836	cyclic nucleotide-gated cation channel beta-1-like		NA		-2.05614	3.25942	2.60921	2.58072	7.52717	26.5905	8.99544	14.5712	21.5324	Cyclic nucleotide-binding domain|Ion transport domain|RmlC-like jelly roll fold|Cyclic nucleotide-binding, conserved site|Cyclic nucleotide-binding-like__IPR000595|IPR005821|IPR014710|IPR018488|IPR018490	mRNA
BGLB024163	Bg24163	cysteine dioxygenase-like		NA		-3.67553	0.814854	3.91382	5.16145	1.50543	1.06362	97.0222	3.1224	63.9638	Cysteine dioxygenase type I|RmlC-like cupin domain superfamily|RmlC-like jelly roll fold__IPR010300|IPR011051|IPR014710	mRNA
BGLB003926	Bg3926	cysteine proteinase 15A-like		NA		-5.54128	0	0	0	0	14.8907	38.5519	8.3264	13.9327	Peptidase C1A, papain C-terminal|Cysteine peptidase, asparagine active site|Papain-like cysteine peptidase superfamily__IPR000668|IPR025661|IPR038765	mRNA
BGLB023071	Bg23071	cysteine-rich hydrophobic domain-containing protein 2-like, partial		NA		-2.22968	0	2.60921	1.29036	0	5.3181	10.2805	3.1224	5.69974	Golgin subfamily A member 7/ERF4|Cysteine-rich hydrophobic domain-containing protein 1/2__IPR019383|IPR039735	mRNA
BGLB031937	Bg31937	cysteine-rich venom protein VAR4-like, partial		NA		-3.68324	24.4456	2.60921	2.58072	1.50543	73.3898	109.873	133.222	103.229	Cysteine-rich secretory protein-related|CAP domain|CAP superfamily__IPR001283|IPR014044|IPR035940	mRNA
BGLB005288	Bg5288	cystinosin-like isoform X1		NA		-1.90505	13.0377	6.52304	32.259	10.538	91.4714	53.9726	45.7952	46.8645	Lysosomal cystine transporter|PQ-loop repeat__IPR005282|IPR006603	mRNA
BGLB012691	Bg12691	cytosolic beta-glucosidase-like		NA		-6.51211	1.62971	0	0	1.50543	42.5448	226.171	89.5088	77.8965	Glycoside hydrolase family 1|Glycoside hydrolase superfamily__IPR001360|IPR017853	mRNA
BGLB000165	Bg165	death-associated inhibitor of apoptosis 1-like		NA		-5.9928	0	0	1.29036	0	0	0	186.303	0	BIR repeat|Zinc finger, RING-type|Zinc finger, RING/FYVE/PHD-type__IPR001370|IPR001841|IPR013083	mRNA
BGLB018124	Bg18124	delta-like protein C isoform X1		NA		-1.08416	342.239	303.973	270.976	522.386	705.18	1019.05	643.214	686.502	EGF-like domain|Delta/Serrate/lag-2 (DSL) protein|EGF-like calcium-binding domain|EGF-like, conserved site__IPR000742|IPR001774|IPR001881|IPR013032	mRNA
BGLB025971	Bg25971	dentin sialophosphoprotein-like		Biomineralization/Cytoskeleton/Tissue growth		-2.13142	3.25942	6.52304	6.45181	3.01087	29.7814	11.5656	27.0608	21.5324	NA	mRNA
BGLB040188	Bg40188	developmentally regulated albumen gland mRNA, partial cds		NA		-8.75689	0	0	5.16145	0	818.988	398.369	479.809	1252.68	Lipid-binding serum glycoprotein, C-terminal|Lipid-binding serum glycoprotein, N-terminal|Bactericidal permeability-increasing protein, alpha/beta domain superfamily|BPI/LBP/Plunc family__IPR001124|IPR017942|IPR017943|IPR032942	mRNA
BGLB023250	Bg23250	digestive cysteine proteinase 1-like, partial		NA		-6.355	52.9655	2.60921	3.87109	3.01087	808.352	1376.3	1146.96	1915.11	Peptidase C1A, papain C-terminal|Cysteine peptidase, histidine active site|Papain-like cysteine peptidase superfamily|Papain-like cysteine endopeptidase__IPR000668|IPR025660|IPR038765|IPR039417	mRNA
BGLB021230	Bg21230	protein disulfide-isomerase TMX3-like		NA		-1.44937	1.62971	7.82764	12.9036	7.52717	28.7178	12.2081	23.9384	19.6324	Thioredoxin domain|Thioredoxin, conserved site|Thioredoxin-like superfamily__IPR013766|IPR017937|IPR036249	mRNA
BGLB023369	Bg23369	ectonucleotide pyrophosphatase/phosphodiesterase family member 6-like		Biomineralization/Cytoskeleton/Tissue growth		-5.22071	1.62971	1.30461	0	0	54.2447	32.1266	33.3056	50.0311	Type I phosphodiesterase/nucleotide pyrophosphatase/phosphate transferase|Alkaline-phosphatase-like, core domain superfamily__IPR002591|IPR017850	mRNA
BGLB030602	Bg30602	elastase-1-like, partial		NA		-7.1455	0	0	0	0	15.9543	102.162	92.6312	22.799	Serine proteases, trypsin domain|Peptidase S1, PA clan|Serine proteases, trypsin family, histidine active site__IPR001254|IPR009003|IPR018114	mRNA
BGLB026095	Bg26095	endogenous retrovirus group K member 113 Pol protein-like (LOC106057795), mRNA		NA		-2.61613	0	1.30461	1.29036	0	4.25448	3.21266	9.3672	7.59965	Integrase, catalytic core|Ribonuclease H-like superfamily|Ribonuclease H superfamily__IPR001584|IPR012337|IPR036397	mRNA
BGLB008748	Bg8748	endoplasmic reticulum resident protein 29-like (LOC106054200), mRNA		NA		-1.20048	52.9655	44.3566	50.3241	30.1087	136.143	90.5969	115.529	68.3969	NA	pseudogenic_transcript
BGLB025828	Bg25828	extensin-like		Transport		-4.08494	0	0	1.29036	0	23.3997	3.85519	10.408	10.7662	NA	mRNA
BGLB026751	Bg26751	extracellular calcium-sensing receptor-like, partial		NA		-1.38115	16.2971	10.4369	11.6133	31.6141	68.0717	44.9772	39.5504	32.2985	GPCR, family 3|Receptor, ligand binding region|Periplasmic binding protein-like I__IPR000337|IPR001828|IPR028082	mRNA
BGLB033175	Bg33175	extracellular serine/threonine protein kinase FAM20C-like		NA		-1.78122	8.9634	0	3.87109	9.0326	17.0179	21.2035	12.4896	28.4987	FAM20, C-terminal|FAM20__IPR009581|IPR024869	mRNA
BGLB032347	Bg32347	F-box only protein 39-like isoform X3		NA		-3.53833	16.2971	0	0	0	93.5986	0.642531	43.7136	69.0302	F-box domain|Leucine-rich repeat domain superfamily|F-box-like domain superfamily__IPR001810|IPR032675|IPR036047	mRNA
BGLB028300	Bg28300	fat-like cadherin-related tumor suppressor homolog		Cell adhesion		-1.46546	10.5931	3.91382	12.9036	19.5706	42.5448	21.8461	38.5096	29.7653	Cadherin-like|Cadherin-like superfamily__IPR002126|IPR015919	mRNA
BGLB026224	Bg26224	fibrinolytic enzyme, isozyme C-like isoform X1		NA		-6.08448	0	0	0	0	36.1631	18.6334	6.2448	50.0311	Serine proteases, trypsin domain|Peptidase S1A, chymotrypsin family|Peptidase S1, PA clan|Serine proteases, trypsin family, histidine active site|Serine proteases, trypsin family, serine active site__IPR001254|IPR001314|IPR009003|IPR018114|IPR033116	mRNA
BGLB017227	Bg17227	fibulin-1-like		Cellular defense		-1.98052	82.3003	49.5751	73.5506	63.2282	288.241	264.08	193.589	319.186	EGF-type aspartate/asparagine hydroxylation site|EGF-like domain|EGF-like calcium-binding domain|Growth factor receptor cysteine-rich domain superfamily|EGF-like, conserved site|EGF-like calcium-binding, conserved site__IPR000152|IPR000742|IPR001881|IPR009030|IPR013032|IPR018097	mRNA
BGLB027712	Bg27712	filaggrin-2-like (LOC106076298), partial mRNA		NA		-6.10933	0	0	0	0	30.845	49.4749	15.612	17.0992	ShKT domain__IPR003582	mRNA
BGLB023279	Bg23279	filamin-A-like, partial		Cell-to-cell signaling		-1.02603	164.601	191.777	232.265	292.054	433.957	519.808	465.237	376.183	Filamin/ABP280 repeat|Immunoglobulin-like fold|Immunoglobulin E-set|Filamin/ABP280 repeat-like__IPR001298|IPR013783|IPR014756|IPR017868	mRNA
BGLB031211	Bg31211	galactoside 2-alpha-L-fucosyltransferase 1-like		NA		-2.29196	4.07427	1.30461	5.16145	0	14.8907	21.8461	12.4896	8.86626	Glycosyl transferase, family 11__IPR002516	mRNA
BGLB028969	Bg28969	galanin receptor type 2-like		NA		-4.04147	1.62971	1.30461	0	0	3.19086	48.8324	12.4896	9.49957	G protein-coupled receptor, rhodopsin-like|GPCR, rhodopsin-like, 7TM__IPR000276|IPR017452	mRNA
BGLB031696	Bg31696	gastric intrinsic factor-like, partial		NA		-8.1897	0	0	0	0	154.225	266.008	27.0608	36.0984	Domain of unknown function DUF4430__IPR027954	mRNA
BGLB006055	Bg6055	GATA zinc finger domain-containing protein 14-like isoform X1		NA		-2.05092	2408.71	2978.42	590.986	963.478	6297.7	6562.17	6743.34	9165.82	Superoxide dismutase, copper/zinc binding domain|Superoxide dismutase, copper/zinc, binding site|Superoxide dismutase (Cu/Zn) / superoxide dismutase copper chaperone|Superoxide dismutase-like, copper/zinc binding domain superfamily__IPR001424|IPR018152|IPR024134|IPR036423	mRNA
BGLB002960	Bg2960	gelsolin-like protein 1		NA		-1.08934	642.92	714.925	517.435	721.103	1258.26	1745.12	1471.69	1051.29	Villin/Gelsolin|Gelsolin-like domain|ADF-H/Gelsolin-like domain superfamily|Gelsolin-like domain superfamily__IPR007122|IPR007123|IPR029006|IPR036180	mRNA
BGLB012348	Bg12348	glutamyl aminopeptidase-like, partial		NA		-5.4981	0	0	0	0	22.336	28.9139	14.5712	7.59965	Peptidase M1, alanine aminopeptidase/leukotriene A4 hydrolase|Peptidase M1, membrane alanine aminopeptidase|Aminopeptidase N-type|Aminopeptidase N-like , N-terminal__IPR001930|IPR014782|IPR034016|IPR042097	mRNA
BGLB010428	Bg10428	glycine receptor subunit alpha-2-like, partial		NA		-1.42785	8.9634	14.3507	19.3554	12.0435	38.2903	23.1311	49.9584	38.6316	Gamma-aminobutyric acid A receptor/Glycine receptor alpha|Neurotransmitter-gated ion-channel transmembrane domain|Neurotransmitter-gated ion-channel|Neurotransmitter-gated ion-channel ligand-binding domain|Neurotransmitter-gated ion-channel, conserved site|Neurotransmitter-gated ion-channel transmembrane domain superfamily|Neurotransmitter-gated ion-channel ligand-binding domain superfamily__IPR0…	mRNA
BGLB011902	Bg11902	glycine-rich cell wall structural protein-like (LOC106078470), mRNA		NA		-4.39394	138.525	39.1382	10.3229	4.5163	920.032	1862.06	1001.25	297.02	NA	mRNA
BGLB011901	Bg11901	glycine-rich protein DOT1-like (LOC106078469), mRNA		NA		-4.6184	159.711	14.3507	2.58072	6.02174	956.195	2020.12	1083.47	466.112	NA	mRNA
BGLB018294	Bg18294	probable glycosyltransferase STELLO1 [Nematostella vectensis]		NA		-2.6245	1.62971	9.13225	7.74217	15.0543	26.5905	89.3119	45.7952	53.8309	NA	mRNA
BGLB028785	Bg28785	gonadotropin-releasing hormone/corazonin protein [Lymnaea stagnalis]		NA		-1.40505	36.6684	31.3106	38.7109	21.0761	47.8629	67.4658	112.406	113.362	NA	mRNA
BGLB033095	Bg33095	guanine nucleotide-binding protein-like 3 homolog (LOC106065120), mRNA		NA		-7.95364	3.25942	0	10.3229	1.50543	511.602	2547.64	323.689	767.565	NA	mRNA
BGLB030069	Bg30069	hemocyanin G-type, units Oda to Odg-like, partial		NA		-2.38016	0	0	2.58072	3.01087	7.44534	10.2805	14.5712	3.79983	Tyrosinase copper-binding domain|Uncharacterised domain, di-copper centre|Haemocyanin beta-sandwich domain|Haemocyanin C-terminal domain superfamily__IPR002227|IPR008922|IPR028999|IPR036848	mRNA
BGLB012280	Bg12280	hemolymph trypsin inhibitor B-like		NA		-6.87376	0	0	1.29036	0	106.362	43.6921	43.7136	150.726	Pancreatic trypsin inhibitor Kunitz domain|Proteinase inhibitor I2, Kunitz, conserved site|Pancreatic trypsin inhibitor Kunitz domain superfamily__IPR002223|IPR020901|IPR036880	mRNA
BGLB038125	Bg38125	homoserine O-acetyltransferase-like		NA		-1.55793	16.2971	20.8737	64.5181	39.1413	110.617	134.289	98.876	74.0966	Alpha/beta hydrolase fold-1|Alpha/Beta hydrolase fold__IPR000073|IPR029058	mRNA
BGLB029584	Bg29584	IFT140 [Mytilus coruscus]		NA		-1.08187	66.0032	52.1843	65.8085	46.6684	145.716	99.5924	109.284	135.527	Major facilitator superfamily|Major facilitator superfamily domain|MFS transporter superfamily__IPR011701|IPR020846|IPR036259	mRNA
BGLB008810	Bg8810	inhibin beta chain-like		NA		-4.84141	21.1862	0	3.87109	6.02174	212.724	515.953	184.222	24.0656	TGF-beta, propeptide|Transforming growth factor-beta, C-terminal|Transforming growth factor-beta-related|Cystine-knot cytokine__IPR001111|IPR001839|IPR015615|IPR029034	mRNA
BGLB020579	Bg20579	protein jagged-1-like isoform X1		NA		-7.64124	0	1.30461	0	0	147.843	319.338	106.162	17.0992	Cysteine-rich secretory protein-related|ShKT domain|CAP domain|CAP superfamily__IPR001283|IPR003582|IPR014044|IPR035940	mRNA
BGLB027294	Bg27294	kremen protein 2-like		NA		-2.50463	25.2605	3.91382	3.87109	1.50543	40.4176	54.6152	53.0808	55.7308	Kringle|Sushi/SCR/CCP domain|Kringle-like fold|C-type lectin-like/link domain superfamily|C-type lectin fold|Sushi/SCR/CCP superfamily|Kringle superfamily__IPR000001|IPR000436|IPR013806|IPR016186|IPR016187|IPR035976|IPR038178	mRNA
BGLB009441	Bg9441	kynurenine formamidase-like isoform X1		NA		-5.49703	4.07427	1.30461	3.87109	4.5163	120.189	312.27	59.3256	203.291	Kynurenine formamidase/cyclase-like|Kynurenine formamidase superfamily__IPR007325|IPR037175	mRNA
BGLB017005	Bg17005	lactase-like protein, partial		NA		-8.11151	1.62971	0	0	1.50543	63.8172	971.507	154.038	135.527	Glycoside hydrolase family 1|Glycoside hydrolase superfamily|Glycosyl hydrolases family 1, N-terminal conserved site__IPR001360|IPR017853|IPR033132	mRNA
BGLB006855	Bg6855	lactase-phlorizin hydrolase-like		NA		-7.7179	13.8525	0	1.29036	3.01087	1027.46	967.01	927.352	1248.24	Glycoside hydrolase family 1|Glycoside hydrolase superfamily|Glycoside hydrolase family 1, active site__IPR001360|IPR017853|IPR018120	mRNA
BGLB019686	Bg19686	lactosylceramide 1,3-N-acetyl-beta-D-glucosaminyltransferase-like		NA		-3.94424	0	0	0	1.50543	15.9543	25.7013	4.1632	1.26661	Glycosyl transferase, family 31__IPR002659	mRNA
BGLB031370	Bg31370	ladderlectin-like		NA		-6.22837	0	0	0	0	51.0538	44.3347	10.408	17.0992	C-type lectin-like|C-type lectin-like/link domain superfamily|C-type lectin fold__IPR001304|IPR016186|IPR016187	mRNA
BGLB034388	Bg34388	leucine-rich repeat extensin-like protein 2		Transport		-1.84051	2.44456	3.91382	2.58072	0	9.57259	12.2081	3.1224	11.3995	NA	mRNA
BGLB027281	Bg27281	low-density lipoprotein receptor-like		Cholesterol homeostasis/Lipid metabolism		-6.7163	0	0	0	0	74.4534	65.5382	22.8976	10.1329	Low-density lipoprotein (LDL) receptor class A repeat|LDL receptor-like superfamily__IPR002172|IPR036055	mRNA
BGLB036140	Bg36140	mast/stem cell growth factor receptor Kit-like, partial		NA		-1.56883	10.5931	27.3968	23.2265	18.0652	58.4991	53.3301	61.4072	65.2304	Protein kinase domain|Serine-threonine/tyrosine-protein kinase, catalytic domain|Immunoglobulin subtype 2|Immunoglobulin subtype|Immunoglobulin-like domain|Protein kinase-like domain superfamily|Immunoglobulin-like fold|Immunoglobulin-like domain superfamily__IPR000719|IPR001245|IPR003598|IPR003599|IPR007110|IPR011009|IPR013783|IPR036179	mRNA
BGLB003661	Bg3661	putative mediator of RNA polymerase II transcription subunit 26 [Octopus sinensis]		NA		-1.14987	57.8547	99.1502	92.9061	135.489	214.851	223.601	259.159	159.593	Zinc finger, RING-type|Zinc finger, RING/FYVE/PHD-type|Zinc finger, RING-type, conserved site|Zinc finger, C3HC4 RING-type__IPR001841|IPR013083|IPR017907|IPR018957	mRNA
BGLB034604	Bg34604	membrane metallo-endopeptidase-like 1		NA		-7.42073	0	0	0	0	89.3441	142.642	50.9992	0	Peptidase M13|Peptidase M13, N-terminal domain|Metallopeptidase, catalytic domain superfamily|Endothelin-converting enzyme 1|Peptidase M13, domain 2__IPR000718|IPR008753|IPR024079|IPR029734|IPR042089	mRNA
BGLB027169	Bg27169	methyltransferase-like protein 24 isoform X1 [Aplysia californica]		NA		-4.14412	0	3.91382	3.87109	3.01087	36.1631	121.438	31.224	29.7653	Methyltransferase domain|Methyltransferase-like protein 24|S-adenosyl-L-methionine-dependent methyltransferase__IPR025714|IPR026913|IPR029063	mRNA
BGLB021481	Bg21481	mitochondrial ribonuclease P protein 1-like (LOC106061571), transcript variant X2, mRNA		NA		-3.03991	1.62971	1.30461	2.58072	4.5163	39.354	18.6334	30.1832	6.33305	NA	ncRNA
BGLB031805	Bg31805	mitotic checkpoint serine/threonine-protein kinase BUB1 beta-like		Signal transduction		-1.07526	9.77825	11.7415	15.4843	28.6032	31.9086	28.2714	37.4688	42.4314	Mitotic spindle checkpoint protein Bub1/Mad3__IPR015661	mRNA
BGLB004413	Bg4413	MOXD1 homolog 1-like		NA		-1.01941	39.113	19.5691	24.5169	55.7011	63.8172	65.5382	58.2848	95.629	Copper type II, ascorbate-dependent monooxygenase, N-terminal|PHM/PNGase F domain superfamily|Copper type II, ascorbate-dependent monooxygenase, N-terminal domain superfamily__IPR000323|IPR008977|IPR036939	mRNA
BGLB031389	Bg31389	multiple epidermal growth factor-like domains protein 6, partial		Biomineralization/Cytoskeleton/Tissue growth/Cellular defense		-3.31947	0.814854	1.30461	0	0	12.7634	1.28506	9.3672	12.6661	NA	mRNA
BGLB029559	Bg29559	myb-like protein X (LOC106065123), mRNA		NA		-8.55153	8.14854	3.91382	3.87109	0	1079.57	3508.22	661.948	1350.21	NA	mRNA
BGLB027794	Bg27794	myosin-7-like		NA		-2.10617	32.5942	32.6152	23.2265	31.6141	77.6443	178.624	171.732	94.3624	NA	mRNA
BGLB020729	Bg20729	myotubularin-related protein 4-like		NA		-1.06893	64.3735	90.0179	183.231	158.071	343.549	240.307	239.384	218.49	Tyrosine specific protein phosphatases domain|Myotubularin-like phosphatase domain|Protein-tyrosine phosphatase, active site|Protein-tyrosine phosphatase-like|Myotubularin family__IPR000387|IPR010569|IPR016130|IPR029021|IPR030564	mRNA
BGLB032002	Bg32002	neprilysin-like		NA		-6.04393	0	0	0	0	22.336	61.0405	23.9384	0.633305	Peptidase M13|Peptidase M13, N-terminal domain|Peptidase M13, C-terminal domain|Metallopeptidase, catalytic domain superfamily|Peptidase M13, domain 2__IPR000718|IPR008753|IPR018497|IPR024079|IPR042089	mRNA
BGLB017453	Bg17453	nesprin-1-like		NA		-1.11187	262.383	330.066	534.21	681.962	1116.8	1148.2	981.474	664.336	Actinin-type actin-binding domain, conserved site|Calponin homology domain|Spectrin repeat|Spectrin/alpha-actinin|CH domain superfamily__IPR001589|IPR001715|IPR002017|IPR018159|IPR036872	mRNA
BGLB007513	Bg7513	neurogenic locus notch homolog protein 1-like		Apoptosis/Autophagy		-4.19431	0	1.30461	0	0	5.3181	31.484	0	15.8326	EGF-type aspartate/asparagine hydroxylation site|EGF-like domain|EGF-like calcium-binding domain|Growth factor receptor cysteine-rich domain superfamily|EGF-like calcium-binding, conserved site__IPR000152|IPR000742|IPR001881|IPR009030|IPR018097	mRNA
BGLB007799	Bg7799	neuropeptide FF receptor 2-like		NA		-1.86468	0	2.60921	6.45181	3.01087	6.38172	14.7782	17.6936	9.49957	G protein-coupled receptor, rhodopsin-like|Neuropeptide Y receptor family|GPCR, rhodopsin-like, 7TM__IPR000276|IPR000611|IPR017452	mRNA
BGLB032749	Bg32749	neurotrophin-3-like isoform X1		NA		-1.93049	5.70398	6.52304	5.16145	10.538	28.7178	14.1357	23.9384	44.3313	Nerve growth factor-related|Cystine-knot cytokine__IPR002072|IPR029034	mRNA
BGLB034313	Bg34313	neurotrypsin-like		NA		-6.78125	0	0	1.29036	0	32.9722	120.796	124.896	44.3313	Serine proteases, trypsin domain|Peptidase S1, PA clan__IPR001254|IPR009003	mRNA
BGLB024884	Bg24884	nose resistant to fluoxetine protein 6-like		NA		-4.57975	4.88913	1.30461	3.87109	3.01087	76.5807	206.253	48.9176	18.9991	Acyltransferase 3__IPR002656	mRNA
BGLB005220	Bg5220	nuclear distribution protein nudF-like isoform X1		NA		-1.05292	103.487	74.3626	129.036	96.3478	274.414	152.922	221.69	189.358	WD40 repeat|WD40/YVTN repeat-like-containing domain superfamily|WD40-repeat-containing domain|WD40-repeat-containing domain superfamily__IPR001680|IPR015943|IPR017986|IPR036322	mRNA
BGLB027312	Bg27312	ovulation prohormone-like		NA		-2.3636	6.51883	31.3106	19.3554	7.52717	46.7993	102.162	80.1416	110.828	Egg-laying hormone/atrial gland peptide__IPR003424	mRNA
BGLB039824	Bg39824	pancreatic triacylglycerol lipase-like		Cellular defense		-2.53559	3.25942	2.60921	0	0	13.8271	14.7782	8.3264	5.06644	Triacylglycerol lipase family|Lipase/vitellogenin|Alpha/Beta hydrolase fold__IPR000734|IPR013818|IPR029058	mRNA
BGLB023414	Bg23414	patched domain-containing protein 1-like		NA		-3.12206	13.8525	14.3507	0	12.0435	112.744	88.0268	97.8352	64.5971	NA	mRNA
BGLB035800	Bg35800	peripherin-2-like, partial		NA		-3.8783	2.44456	0	0	0	41.4812	0	5.204	12.0328	Tetraspanin, EC2 domain superfamily|Tetraspanin/Peripherin__IPR008952|IPR018499	mRNA
BGLB028042	Bg28042	perlucin-like protein		NA		-9.04624	0	0	0	0	314.832	374.596	138.426	48.7645	C-type lectin-like|C-type lectin-like/link domain superfamily|C-type lectin fold__IPR001304|IPR016186|IPR016187	mRNA
BGLB029028	Bg29028	peroxidase-like protein 3		Antioxidative/Oxidative		-3.69428	0.814854	0	0	0	4.25448	11.5656	14.5712	0	Haem peroxidase superfamily|Haem peroxidase, animal-type|Haem peroxidase domain superfamily, animal type__IPR010255|IPR019791|IPR037120	mRNA
BGLB040282	Bg40282	phthiocerol synthesis polyketide synthase type I PpsC-like		NA		-3.29434	691.811	560.981	145.811	192.696	4776.72	5847.68	2793.51	2208.33	Acyl transferase domain superfamily|Condensation domain|Phosphopantetheine binding ACP domain|Polyketide synthase, ketoreductase domain|Beta-ketoacyl synthase, N-terminal|Beta-ketoacyl synthase, C-terminal|Acyl transferase|Acyl transferase/acyl hydrolase/lysophospholipase|Thiolase-like|Beta-ketoacyl synthase, active site|Polyketide synthase, acyl transferase domain|Polyketide synthase, phosphopan…	mRNA
BGLB025793	Bg25793	PiggyBac transposable element-derived protein 1 [Nymphon striatum]		NA		-3.48963	0	1.30461	0	0	11.6998	3.21266	10.408	6.33305	NA	mRNA
BGLB030564	Bg30564	platelet endothelial aggregation receptor 1-like (LOC106052211), partial mRNA		NA		-4.41855	1.62971	2.60921	0	0	23.3997	22.4886	22.8976	55.7308	NA	mRNA
BGLB026457	Bg26457	pollen-specific leucine-rich repeat extensin-like protein 3		Transport		-2.50175	70.0775	36.529	21.9362	42.1521	123.38	399.012	227.935	224.19	NA	mRNA
BGLB037788	Bg37788	polycystic kidney disease protein 1-like 2 [Aplysia californica]		NA		-3.98954	2.44456	0	0	0	32.9722	0	16.6528	13.9327	NA	mRNA
BGLB000798	Bg798	prestin-like		NA		-1.45088	22.0011	10.4369	14.194	19.5706	68.0717	29.5564	37.4688	48.7645	SLC26A/SulP transporter|STAS domain|SLC26A/SulP transporter domain|Sulphate anion transporter, conserved site|STAS domain superfamily__IPR001902|IPR002645|IPR011547|IPR018045|IPR036513	mRNA
BGLB018967	Bg18967	prion-like-(Q/N-rich) domain-bearing protein 25		NA		-4.07963	0	0	18.0651	0	0	224.243	32.2648	75.3632	CUB domain|EB domain|Spermadhesin, CUB domain superfamily__IPR000859|IPR006149|IPR035914	mRNA
BGLB024510	Bg24510	prostatic spermine-binding protein-like (LOC106052924), transcript variant X2, mRNA		NA		-6.62419	1.62971	9.13225	1.29036	4.5163	563.719	872.558	297.669	62.6972	NA	mRNA
BGLB021579	Bg21579	protocadherin-like wing polarity protein stan isoform X1		NA		-1.9924	4.07427	16.9599	25.8072	78.2826	130.825	99.5924	84.3048	188.091	Cadherin-like|Cadherin-like superfamily|Cadherin conserved site__IPR002126|IPR015919|IPR020894	mRNA
BGLB026913	Bg26913	pyruvyl transferase 1-like		NA		-2.84797	43.1873	1.30461	12.9036	4.5163	166.988	61.0405	101.998	126.028	Polysaccharide pyruvyl transferase__IPR007345	mRNA
BGLB014019	Bg14019	ring canal kelch homolog		NA		-3.50343	0	0	0	1.50543	15.9543	10.923	1.0408	6.33305	BTB/POZ domain|SKP1/BTB/POZ domain superfamily|BTB/Kelch-associated|Kelch-type beta propeller__IPR000210|IPR011333|IPR011705|IPR015915	mRNA
BGLB037180	Bg37180	RNA-binding protein 25-like		NA		-1.94075	4.07427	2.60921	1.29036	1.50543	11.6998	9.63797	5.204	14.566	NA	mRNA
BGLB014003	Bg14003	protein rolling stone-like		NA		-2.38101	11.408	13.0461	2.58072	6.02174	64.8809	17.3483	40.5912	56.3641	Protein rolling stone__IPR039860	mRNA
BGLB016138	Bg16138	SCO-spondin-like		NA		-1.57029	22.0011	5.21843	11.6133	1.50543	29.7814	34.0542	36.428	22.799	Thrombospondin type-1 (TSP1) repeat|Cystine knot, C-terminal|Serine protease inhibitor-like superfamily|Thrombospondin type-1 (TSP1) repeat superfamily__IPR000884|IPR006207|IPR036084|IPR036383	mRNA
BGLB033111	Bg33111	SEC14-like protein 2, partial		NA		-3.46145	6.51883	0	0	0	43.6084	0	23.9384	20.8991	CRAL-TRIO lipid binding domain|Protein of unknown function DUF3616|CRAL-TRIO lipid binding domain superfamily__IPR001251|IPR022060|IPR036865	mRNA
BGLB032889	Bg32889	secretin receptor-like		NA		-1.74674	16.2971	15.6553	7.74217	6.02174	29.7814	52.045	34.3464	41.1648	GPCR, family 2, secretin-like|GPCR, family 2-like|GPCR, family 2, secretin-like, conserved site__IPR000832|IPR017981|IPR017983	mRNA
BGLB007038	Bg7038	serine protease inhibitor dipetalogastin-like		NA		-2.75173	1.62971	1.30461	1.29036	0	14.8907	7.71038	2.0816	13.2994	Kazal domain|Kazal domain superfamily__IPR002350|IPR036058	mRNA
BGLB034449	Bg34449	serine-aspartate repeat-containing protein C-like (LOC106054928), mRNA		NA		-4.96565	3.25942	2.60921	3.87109	4.5163	105.298	167.058	59.3256	164.026	CUB domain|Spermadhesin, CUB domain superfamily__IPR000859|IPR035914	mRNA
BGLB032931	Bg32931	serine-rich adhesin for platelets-like, partial		NA		-1.24963	19.5565	44.3566	49.0338	112.908	159.543	137.502	123.855	118.428	SEA domain|SEA domain superfamily__IPR000082|IPR036364	mRNA
BGLB035440	Bg35440	serine/threonine-protein kinase Nek2-like		Signal transduction		-2.85128	324.312	125.242	87.7446	58.7119	876.423	1598.62	1002.29	834.062	Protein kinase domain|Serine/threonine-protein kinase, active site|Protein kinase-like domain superfamily__IPR000719|IPR008271|IPR011009	mRNA
BGLB016883	Bg16883	serine/threonine-protein phosphatase 6 regulatory ankyrin repeat subunit B-like		NA		-1.85033	39.9279	20.8737	37.4205	30.1087	120.189	132.361	146.753	67.7636	Ankyrin repeat|Ankyrin repeat-containing domain|Ankyrin repeat-containing domain superfamily__IPR002110|IPR020683|IPR036770	mRNA
BGLB033580	Bg33580	serpin B3-like		Protease inhibitor		-3.33614	3.25942	0	3.87109	1.50543	35.0995	19.2759	12.4896	35.4651	Serpin family|Serpin domain|Serpin superfamily__IPR000215|IPR023796|IPR036186	mRNA
BGLB014035	Bg14035	sodium- and chloride-dependent glycine transporter 2-like, partial		NA		-1.18288	13.0377	11.7415	15.4843	24.0869	36.1631	32.7691	52.04	27.2321	Sodium:neurotransmitter symporter|Sodium:neurotransmitter symporter superfamily__IPR000175|IPR037272	mRNA
BGLB013832	Bg13832	sodium-coupled monocarboxylate transporter 1-like		NA		-1.73394	2.44456	10.4369	3.87109	6.02174	23.3997	17.9909	13.5304	24.6989	Sodium/solute symporter|Sodium/glucose symporter superfamily__IPR001734|IPR038377	mRNA
BGLB005125	Bg5125	putative sodium-coupled neutral amino acid transporter 11		NA		-1.33306	41.5576	40.4428	25.8072	34.625	72.3262	75.1762	88.468	125.394	Amino acid transporter, transmembrane domain__IPR013057	mRNA
BGLB004032	Bg4032	sodium/potassium-transporting ATPase subunit alpha-like		NA		-2.40065	1.62971	1.30461	1.29036	3.01087	18.0816	6.42531	6.2448	14.566	P-type ATPase|Cation-transporting P-type ATPase, N-terminal|P-type ATPase subfamily IIC, subunit alpha|Cation-transporting P-type ATPase, C-terminal|P-type ATPase, A domain superfamily|P-type ATPase, phosphorylation site|HAD superfamily|P-type ATPase, transmembrane domain superfamily|P-type ATPase, cytoplasmic domain N|HAD-like superfamily__IPR001757|IPR004014|IPR005775|IPR006068|IPR008250|IPR018…	mRNA
BGLB025531	Bg25531	spermine oxidase-like		Antioxidative/Oxidative		-1.13851	211.862	105.673	116.133	79.788	304.195	332.189	230.017	265.988	Amine oxidase|FAD/NAD(P)-binding domain superfamily__IPR002937|IPR036188	mRNA
BGLB028442	Bg28442	protein spire homolog 1-like		NA		-1.16217	31.7793	23.4829	30.9687	34.625	89.3441	40.4795	74.9376	67.7636	KIND domain|Protein Spire__IPR011019|IPR029901	mRNA
BGLB032088	Bg32088	spore wall protein 2-like (LOC106074146), mRNA		NA		-6.80435	0.814854	0	0	0	56.3719	159.348	56.2032	3.16652	NA	mRNA
BGLB013269	Bg13269	sulfhydryl oxidase 1-like		NA		-1.43009	7.33369	11.7415	6.45181	9.0326	34.0359	13.4932	24.9792	23.4323	ERV/ALR sulfhydryl oxidase domain|ERV/ALR sulfhydryl oxidase domain superfamily|Sulfhydryl oxidase|Sulfhydryl oxidase, flavin adenine dinucleotide (FAD) binding domain|Sulfhydryl oxidase, Trx-like domain__IPR017905|IPR036774|IPR039798|IPR040986|IPR041269	mRNA
BGLB023740	Bg23740	superoxide dismutase [Cu-Zn]-like		Antioxidative/Oxidative		-3.37814	10.5931	3.91382	2.58072	3.01087	70.199	80.9589	17.6936	55.7308	Superoxide dismutase, copper/zinc binding domain|Superoxide dismutase (Cu/Zn) / superoxide dismutase copper chaperone|Superoxide dismutase-like, copper/zinc binding domain superfamily__IPR001424|IPR024134|IPR036423	mRNA
BGLB018637	Bg18637	targeting protein for Xklp2 homolog, partial		NA		-1.49562	10.5931	7.82764	12.9036	9.0326	37.2267	19.9185	34.3464	25.3322	NA	mRNA
BGLB009208	Bg9208	TBC1 domain family member 24-like		NA		-1.17256	3.25942	14.3507	7.74217	10.538	12.7634	19.2759	24.9792	25.9655	Rab-GTPase-TBC domain|TLDc domain__IPR000195|IPR006571	mRNA
BGLB033848	Bg33848	tctex1 domain-containing protein 1-like		NA		-2.29	18.7417	15.6553	9.03253	12.0435	71.2626	105.375	44.7544	56.3641	Dynein light chain Tctex-1 like|Tctex-1-like superfamily__IPR005334|IPR038586	mRNA
BGLB037526	Bg37526	tektin-3-like (LOC106071165), mRNA		NA		-4.18658	3.25942	1.30461	1.29036	1.50543	62.7536	2.57013	62.448	34.8318	NA	ncRNA
BGLB039942	Bg39942	temptin-like		Neuro-related/Reproduction		-6.67425	0	0	0	0	40.4176	61.0405	11.4488	55.0975	NA	mRNA
BGLB002245	Bg2245	tensin-4-like isoform X2 [Pecten maximus]		NA		-1.15059	41.5576	37.8336	25.8072	40.6467	99.9803	80.9589	70.7744	74.0966	PTB/PI domain|PH-like domain superfamily__IPR006020|IPR011993	mRNA
BGLB036809	Bg36809	terminal uridylyltransferase 7-like, partial		NA		-1.01039	47.2616	31.3106	70.9699	55.7011	125.507	77.7463	123.855	88.0293	Zinc finger, CCHC-type|PAP/25A-associated|Zinc finger, CCHC-type superfamily__IPR001878|IPR002058|IPR036875	mRNA
BGLB028884	Bg28884	threonine-rich protein-like (LOC106050855), partial mRNA		NA		-3.45832	3.25942	0	0	1.50543	9.57259	15.4208	24.9792	18.9991	C-type lectin-like|C-type lectin-like/link domain superfamily|C-type lectin fold__IPR001304|IPR016186|IPR016187	mRNA
BGLB024146	Bg24146	thyrotropin-releasing hormone-degrading ectoenzyme-like		NA		-8.21051	0	0	0	0	134.016	221.031	129.059	6.33305	Peptidase M1, membrane alanine aminopeptidase|ERAP1-like C-terminal domain|Aminopeptidase N2__IPR014782|IPR024571|IPR033581	mRNA
BGLB021495	Bg21495	transmembrane protease serine 3-like		NA		-7.04303	3.25942	0	0	0	19.1452	265.365	248.751	113.995	Serine proteases, trypsin domain|Peptidase S1, PA clan__IPR001254|IPR009003	mRNA
BGLB028721	Bg28721	trichohyalin-like		NA		-1.89142	6.51883	6.52304	0	0	17.0179	8.99544	10.408	16.4659	NA	mRNA
BGLB039649	Bg39649	tubulin-specific chaperone cofactor E-like protein		NA		-1.3044	33.409	28.7014	16.7747	24.0869	86.1533	37.9093	65.5704	67.1303	Ubiquitin domain|Ubiquitin-like domain superfamily|Leucine-rich repeat domain superfamily__IPR000626|IPR029071|IPR032675	mRNA
BGLB029186	Bg29186	putative tyrosinase-like protein tyr-3, partial		NA		-5.64334	0	0	0	0	3.19086	47.5473	28.1016	2.53322	NA	mRNA
BGLB020328	Bg20328	UDP-glucuronosyltransferase 3A1-like		NA		-1.23107	1.62971	14.3507	15.4843	10.538	29.7814	30.199	21.8568	18.9991	Toll/interleukin-1 receptor homology (TIR) domain|UDP-glucuronosyl/UDP-glucosyltransferase|UDP-glycosyltransferase family, conserved site|Toll/interleukin-1 receptor homology (TIR) domain superfamily__IPR000157|IPR002213|IPR035595|IPR035897	mRNA
BGLB016127	Bg16127	uromodulin-like, partial		NA		-1.70616	96.1528	57.4027	131.617	90.326	315.895	336.686	367.402	208.991	Zona pellucida domain__IPR001507	mRNA
BGLB003290	Bg3290	usherin-like		NA		-1.6641	61.1141	16.9599	10.3229	46.6684	146.78	64.2531	118.651	101.962	Laminin G domain|Laminin EGF domain|Fibronectin type III|Laminin, N-terminal|Galactose-binding-like domain superfamily|Concanavalin A-like lectin/glucanase domain superfamily|Immunoglobulin-like fold|Usherin|Fibronectin type III superfamily|Laminin, N-terminal domain superfamily__IPR001791|IPR002049|IPR003961|IPR008211|IPR008979|IPR013320|IPR013783|IPR026915|IPR036116|IPR038684	mRNA
BGLB017451	Bg17451	vacuolar protein sorting-associated protein 13C-like		Cellular defense		-1.01751	104.301	123.938	105.81	118.929	274.414	161.918	222.731	259.655	Vacuolar protein sorting-associated protein 13, SHR-binding domain|Vacuolar protein sorting-associated protein 13__IPR009543|IPR026847	mRNA
BGLB019723	Bg19723	variant surface antigen E-like (LOC106055035), partial mRNA		NA		-6.43427	0	0	0	0	32.9722	85.4567	19.7752	3.79983	Cysteine-rich secretory protein-related|CAP domain|CAP superfamily__IPR001283|IPR014044|IPR035940	mRNA
BGLB025432	Bg25432	vitellogenin-4-like		Neuro-related/Reproduction		-4.6441	118.154	2.60921	0	4.5163	1352.93	4.49772	557.869	1257.11	von Willebrand factor, type D domain__IPR001846	mRNA
BGLB040371	Bg40371	voltage-dependent calcium channel type A subunit alpha-1-like		NA		-1.06689	30.1496	27.3968	14.194	18.0652	44.6721	54.6152	37.4688	53.1976	EF-hand domain|Voltage-dependent calcium channel, alpha-1 subunit|Ion transport domain|Voltage-dependent calcium channel, alpha-1 subunit, IQ domain|Voltage-dependent channel domain superfamily|Voltage-dependent L-type calcium channel, IQ-associated domain__IPR002048|IPR002077|IPR005821|IPR014873|IPR027359|IPR031649	mRNA
BGLB025119	Bg25119	von Willebrand factor-like, partial		NA		-4.09612	13.0377	6.52304	2.58072	0	28.7178	82.244	46.836	247.622	von Willebrand factor, type A|von Willebrand factor A-like domain superfamily__IPR002035|IPR036465	mRNA
BGLB032494	Bg32494	WD repeat-containing protein on Y chromosome [Aplysia californica]		NA		-4.3617	1.62971	0	0	0	26.5905	0	19.7752	19.6324	NA	mRNA
BGLB021747	Bg21747	WSCD family member CG9164-like (LOC106070178), mRNA		NA		-4.40844	1.62971	2.60921	2.58072	1.50543	65.9445	73.2486	39.5504	31.6652	P-loop containing nucleoside triphosphate hydrolase__IPR027417	mRNA
BGLB024582	Bg24582	zinc metalloproteinase nas-1-like, partial		Protease		-2.37862	5.70398	11.7415	1.29036	6.02174	30.845	28.9139	46.836	29.132	Peptidase M12A|Metallopeptidase, catalytic domain superfamily__IPR001506|IPR024079	mRNA
BGLB040146	Bg40146	NA	ncRNA	NA	ncRNA	-6.80083	0	0	0	0	29.7814	143.284	4.1632	6.33305	NA	ncRNA
BGLB040147	Bg40147	NA		NA	ncRNA	-6.33475	0	0	0	0	28.7178	96.3797	4.1632	3.16652	NA	ncRNA
BGLB035190	Bg35190	NA		NA	ncRNA	-5.76578	3.25942	13.0461	2.58072	0	364.822	258.94	190.466	302.086	NA	ncRNA
BGLB018172	Bg18172	NA		NA	ncRNA	-8.77993	0	0	0	0	423.321	242.234	21.8568	41.1648	NA	ncRNA
BGLB018171	Bg18171	NA		NA	ncRNA	-9.36515	0.814854	0	0	0	0	685.581	676.52	269.154	NA	ncRNA
BGLB019246	Bg19246	NA		NA	ncRNA	-2.32682	3.25942	2.60921	0	0	6.38172	7.06784	9.3672	13.2994	NA	ncRNA
BGLB023144	Bg23144	NA		NA	ncRNA	-9.15363	0	0	0	0	375.458	386.804	175.895	6.33305	NA	ncRNA
BGLB032039	Bg32039	NA		NA	ncRNA	-1.38275	125.488	86.1041	90.3253	54.1956	204.215	265.365	207.119	254.588	NA	ncRNA
BGLB038703	Bg38703	NA		NA	ncRNA	-8.95019	4.88913	11.7415	1.29036	1.50543	3174.91	4890.95	1800.58	562.374	NA	ncRNA
BGLB031018	Bg31018	NA		NA	ncRNA	-7.43982	2.44456	5.21843	5.16145	0	684.972	1322.97	381.973	123.494	NA	ncRNA
BGLB020820	Bg20820	NA		NA	ncRNA	-6.85827	0	2.60921	0	3.01087	186.134	488.324	133.222	35.4651	NA	ncRNA
BGLB022472	Bg22472	NA		NA	ncRNA	-1.23912	8.14854	15.6553	9.03253	6.02174	18.0816	30.8415	22.8976	22.1657	NA	ncRNA
BGLB035868	Bg35868	NA		NA	ncRNA	-5.40824	0	0	1.29036	0	77.6443	1.28506	44.7544	0	NA	ncRNA
BGLB021054	Bg21054	NA		NA	ncRNA	-4.35087	0.814854	1.30461	0	0	22.336	46.9048	6.2448	0	NA	ncRNA
BGLB039940	Bg39940	NA		NA	ncRNA	-1.62314	127.117	91.3225	34.8398	48.1739	249.951	300.062	226.894	155.16	NA	ncRNA
BGLB037186	Bg37186	NA		NA	ncRNA	-5.39781	0	1.30461	0	0	4.25448	41.7645	22.8976	54.4642	NA	ncRNA
BGLB020348	Bg20348	NA		NA	ncRNA	-4.74269	1.62971	2.60921	1.29036	1.50543	15.9543	71.9635	52.04	91.1959	NA	ncRNA
BGLB028499	Bg28499	NA		NA	ncRNA	-3.28648	0.814854	0	0	1.50543	11.6998	1.28506	5.204	18.9991	NA	ncRNA
BGLB036150	Bg36150	NA		NA	ncRNA	-3.75667	0	2.60921	0	1.50543	5.3181	32.7691	21.8568	16.4659	NA	ncRNA
BGLB017156	Bg17156	NA		NA	ncRNA	-6.56045	0	0	0	0	7.44534	141.357	0	6.33305	NA	ncRNA
BGLB031319	Bg31319	NA		NA	ncRNA	-2.70956	0.814854	0	1.29036	4.5163	11.6998	13.4932	8.3264	18.9991	NA	ncRNA
BGLB034201	Bg34201	NA		NA	ncRNA	-2.99483	0	1.30461	2.58072	3.01087	23.3997	15.4208	9.3672	18.3658	NA	ncRNA
BGLB017225	Bg17225	NA		NA	ncRNA	-2.2477	22.0011	10.4369	18.0651	9.0326	78.7079	71.9635	57.244	81.063	NA	ncRNA
BGLB039069	Bg39069	NA		NA	ncRNA	-7.93145	0	0	0	0	142.525	158.063	84.3048	18.9991	NA	ncRNA
BGLB036292	Bg36292	NA		NA	ncRNA	-3.31124	11.408	13.0461	7.74217	3.01087	71.2626	64.2531	78.06	150.726	NA	ncRNA
BGLB016801	Bg16801	NA		NA	ncRNA	-1.11409	52.9655	28.7014	30.9687	60.2174	123.38	65.5382	80.1416	107.028	NA	ncRNA
BGLB017586	Bg17586	NA		NA	ncRNA	-8.8565	0	0	0	0	197.833	356.605	187.344	26.5988	NA	ncRNA
BGLB029583	Bg29583	NA		NA	ncRNA	-9.07715	1.62971	0	0	0	481.82	363.03	352.831	578.207	NA	ncRNA
BGLB022284	Bg22284	NA		NA	ncRNA	-1.31599	8.9634	13.0461	19.3554	34.625	43.6084	49.4749	44.7544	53.8309	NA	ncRNA
BGLB020267	Bg20267	NA		NA	ncRNA	-3.79492	1.62971	2.60921	1.29036	1.50543	13.8271	71.321	21.8568	12.0328	NA	ncRNA
BGLB011400	Bg11400	NA		NA	ncRNA	-4.3374	10.5931	2.60921	1.29036	1.50543	68.0717	153.565	69.7336	63.9638	NA	ncRNA
BGLB035732	Bg35732	NA		NA	ncRNA	-5.87341	3.25942	0	0	0	25.5269	239.022	8.3264	13.9327	NA	ncRNA
BGLB032808	Bg32808	NA		NA	ncRNA	-7.40701	1.62971	0	0	0	115.935	311.628	110.325	18.9991	NA	ncRNA
BGLB018524	Bg18524	NA		NA	ncRNA	-3.54671	0	0	0	1.50543	5.3181	14.7782	11.4488	3.79983	NA	ncRNA
BGLB028559	Bg28559	NA		NA	ncRNA	-3.10415	4.88913	6.52304	1.29036	0	7.44534	81.6015	23.9384	8.86626	NA	ncRNA
BGLB031932	Bg31932	NA		NA	ncRNA	-5.31641	0	0	0	1.50543	19.1452	44.3347	57.244	3.79983	NA	ncRNA
BGLB019543	Bg19543	NA		NA	ncRNA	-7.33296	0	0	0	0	1.06362	254.442	6.2448	4.43313	NA	ncRNA
BGLB019853	Bg19853	NA		NA	ncRNA	-3.86606	107.561	1.30461	0	1.50543	789.207	0.642531	418.401	423.681	NA	ncRNA
BGLB016358	Bg16358	NA		NA	ncRNA	-1.46858	5.70398	9.13225	10.3229	6.02174	32.9722	20.561	13.5304	22.1657	NA	ncRNA
BGLB025787	Bg25787	NA		NA	ncRNA	-1.81459	55.4101	44.3566	33.5494	84.3043	170.179	226.171	246.669	126.661	NA	ncRNA
BGLB031826	Bg31826	NA		NA	ncRNA	-1.73748	29.3348	22.1783	28.388	37.6358	101.044	117.583	99.9168	77.2632	NA	ncRNA
BGLB025225	Bg25225	NA		NA	ncRNA	-2.79336	0	1.30461	2.58072	0	9.57259	5.14025	6.2448	15.8326	NA	ncRNA
BGLB038819	Bg38819	NA		NA	ncRNA	-4.40823	8.9634	0	0	0	68.0717	82.244	48.9176	24.6989	NA	ncRNA
BGLB027177	Bg27177	NA		NA	ncRNA	-7.43299	5.70398	0	0	0	394.603	578.921	231.057	66.497	NA	ncRNA
BGLB019315	Bg19315	NA		NA	ncRNA	-4.42355	6.51883	0	1.29036	0	84.026	0	62.448	55.0975	NA	ncRNA
BGLB035255	Bg35255	NA		NA	ncRNA	-6.35175	0	0	0	0	63.8172	36.6243	29.1424	4.43313	NA	ncRNA
BGLB025922	Bg25922	NA		NA	ncRNA	-3.97006	0	0	1.29036	0	22.336	0	8.3264	13.9327	NA	ncRNA
BGLB018965	Bg18965	NA		NA	ncRNA	-1.93275	288.458	268.749	192.264	782.826	1493.32	1747.04	936.72	1677.62	NA	ncRNA
BGLB026528	Bg26528	NA		NA	ncRNA	-5.04528	84.7449	39.1382	32.259	48.1739	2094.27	2835.49	1054.33	815.696	NA	ncRNA
BGLB030850	Bg30850	NA		NA	ncRNA	-1.02601	65.1883	172.208	134.198	173.125	268.032	325.121	284.138	233.689	NA	ncRNA
BGLB030326	Bg30326	NA		NA	ncRNA	-4.51487	3.25942	0	0	0	49.9902	2.57013	29.1424	29.132	NA	ncRNA
BGLB034186	Bg34186	NA		NA	ncRNA	-5.22083	0	0	0	0	0	30.8415	7.2856	22.1657	NA	ncRNA
BGLB035822	Bg35822	NA		NA	ncRNA	-5.52971	11.408	0	0	0	184.006	53.9726	17.6936	346.418	NA	ncRNA
BGLB024678	Bg24678	NA		NA	ncRNA	-4.86445	16.2971	0	0	0	7.44534	66.1807	22.8976	424.947	NA	ncRNA
BGLB025220	Bg25220	NA		NA	ncRNA	-1.86547	4.88913	10.4369	16.7747	4.5163	23.3997	25.0587	55.1624	34.1984	NA	ncRNA
BGLB024404	Bg24404	NA		NA	ncRNA	-1.17487	37.4833	24.7875	21.9362	27.0978	76.5807	60.3979	38.5096	77.8965	NA	ncRNA
BGLB037689	Bg37689	NA		NA	ncRNA	-3.19476	1.62971	0	0	0	8.50897	3.85519	10.408	5.69974	NA	ncRNA
BGLB028203	Bg28203	NA		NA	ncRNA	-7.40995	0	0	0	1.50543	127.634	293.637	109.284	6.33305	NA	ncRNA
BGLB034593	Bg34593	NA		NA	ncRNA	-8.78706	0	0	0	0	182.943	364.315	163.406	21.5324	NA	ncRNA
BGLB030025	Bg30025	NA		NA	ncRNA	-2.05727	8.9634	10.4369	1.29036	10.538	41.4812	47.5473	32.2648	13.9327	NA	ncRNA
BGLB032364	Bg32364	NA		NA	ncRNA	-1.62629	83.93	48.2705	41.2916	60.2174	204.215	245.447	132.182	143.127	NA	ncRNA
BGLB022009	Bg22009	NA		NA	ncRNA	-1.42148	3.25942	10.4369	14.194	21.0761	28.7178	47.5473	26.02	31.6652	NA	ncRNA
BGLB032185	Bg32185	NA		NA	ncRNA	-2.50707	72.522	13.0461	3.87109	0	73.3898	135.574	142.59	164.659	NA	ncRNA
BGLB026490	Bg26490	NA		NA	ncRNA	-3.19377	14.6674	15.6553	1.29036	7.52717	161.67	50.76	159.242	0	NA	ncRNA
BGLB029466	Bg29466	NA		NA	ncRNA	-2.90373	22.8159	11.7415	25.8072	15.0543	129.762	177.981	121.774	145.66	NA	ncRNA
BGLB033105	Bg33105	NA		NA	ncRNA	-6.64507	0	0	0	1.50543	69.1353	133.647	106.162	6.33305	NA	ncRNA
BGLB019234	Bg19234	NA		NA	ncRNA	-1.00852	14.6674	33.9198	41.2916	43.6576	74.4534	49.4749	66.6112	79.7964	NA	ncRNA
BGLB009259	Bg9259	NA		NA	ncRNA	-2.90027	0	0	1.29036	0	5.3181	5.78278	1.0408	8.23296	NA	ncRNA
BGLB009375	Bg9375	NA		NA	ncRNA	-6.43062	6.51883	7.82764	2.58072	7.52717	818.988	1047.33	348.668	36.0984	NA	ncRNA
BGLB025535	Bg25535	NA		NA	ncRNA	-4.21517	3.25942	0	0	0	34.0359	0	32.2648	23.4323	NA	ncRNA
BGLB029320	Bg29320	NA		NA	ncRNA	-2.69223	30.9645	23.4829	19.3554	12.0435	148.907	158.705	103.039	153.26	NA	ncRNA
BGLB033743	Bg33743	NA		NA	ncRNA	-2.36358	7.33369	2.60921	3.87109	1.50543	15.9543	23.1311	15.612	31.0319	NA	ncRNA
BGLB027194	Bg27194	NA		NA	ncRNA	-6.10949	0	0	0	0	32.9722	53.3301	19.7752	6.96635	NA	ncRNA
BGLB025087	Bg25087	NA		NA	ncRNA	-6.07903	0	0	0	4.5163	3.19086	402.867	1.0408	8.86626	NA	ncRNA
BGLB028187	Bg28187	NA		NA	ncRNA	-7.27347	13.0377	19.5691	1.29036	3.01087	925.35	3240.93	1608.04	191.258	NA	ncRNA
BGLB024765	Bg24765	NA		NA	ncRNA	-8.78089	0	0	2.58072	0	476.502	900.829	383.014	103.862	NA	ncRNA
BGLB038322	Bg38322	NA		NA	ncRNA	-6.56109	0	0	0	0	38.2903	66.8233	40.5912	9.49957	NA	ncRNA
BGLB036981	Bg36981	NA		NA	ncRNA	-2.88807	0	0	1.29036	3.01087	15.9543	7.06784	12.4896	6.96635	NA	ncRNA
BGLB038566	Bg38566	NA		NA	ncRNA	-5.49409	3.25942	1.30461	0	0	49.9902	109.873	90.5496	28.4987	NA	ncRNA
BGLB027682	Bg27682	NA		NA	ncRNA	-8.52588	0	0	0	0	143.589	339.257	96.7944	31.0319	NA	ncRNA
BGLB038155	Bg38155	NA		NA	ncRNA	-8.33846	1.62971	0	0	0	361.631	337.329	219.609	145.027	NA	ncRNA
BGLB023248	Bg23248	NA		NA	ncRNA	-6.99026	0	0	0	0	79.7715	68.1083	42.6728	18.9991	NA	ncRNA
BGLB011024	Bg11024	NA		NA	ncRNA	-9.29223	1.62971	0	0	0	627.536	821.798	543.297	69.0302	NA	ncRNA
BGLB032568	Bg32568	NA		NA	ncRNA	-8.08833	0	0	0	0	174.434	68.7508	194.63	12.6661	NA	ncRNA
BGLB029965	Bg29965	NA		NA	ncRNA	-3.86921	158.897	36.529	20.6458	12.0435	483.947	1868.48	738.968	264.721	NA	ncRNA
BGLB034569	Bg34569	NA		NA	ncRNA	-6.23362	0	0	0	0	40.4176	60.3979	18.7344	3.79983	NA	ncRNA
BGLB022220	Bg22220	NA		NA	ncRNA	-6.51334	154.822	5.21843	2.58072	0	1808.16	9825.59	2418.82	953.123	NA	ncRNA
BGLB035355	Bg35355	NA		NA	ncRNA	-1.81839	422.095	390.078	236.136	191.19	1125.31	1360.24	835.762	1054.45	NA	ncRNA
BGLB039983	Bg39983	NA		NA	ncRNA	-6.83139	0	0	0	0	43.6084	120.796	21.8568	1.26661	NA	ncRNA
BGLB021296	Bg21296	NA		NA	ncRNA	-4.1529	4.07427	0	0	0	29.7814	0.642531	24.9792	44.9646	NA	ncRNA
BGLB034182	Bg34182	NA		NA	ncRNA	-7.69437	3.25942	0	0	4.5163	584.991	469.048	815.987	82.9629	NA	ncRNA
BGLB021894	Bg21894	NA		NA	ncRNA	-3.65986	3.25942	0	0	0	8.50897	0	8.3264	43.698	NA	ncRNA
BGLB021240	Bg21240	NA		NA	ncRNA	-7.61546	2.44456	5.21843	0	0	614.773	799.951	310.158	101.962	NA	ncRNA
BGLB026959	Bg26959	NA		NA	ncRNA	-4.56494	1.62971	0	0	0	8.50897	31.484	19.7752	16.4659	NA	ncRNA
BGLB028133	Bg28133	NA		NA	ncRNA	-4.30595	0	0	0	4.5163	7.44534	93.8096	10.408	8.86626	NA	ncRNA
BGLB025622	Bg25622	NA		NA	ncRNA	-4.64626	0.814854	0	0	0	6.38172	53.3301	0	0.633305	NA	ncRNA
BGLB036724	Bg36724	NA		NA	ncRNA	-2.52032	14.6674	0	108.39	240.869	156.352	602.052	730.641	606.706	NA	ncRNA
BGLB036222	Bg36222	NA		NA	ncRNA	-5.70979	0	0	0	0	3.19086	71.9635	0	10.1329	NA	ncRNA
BGLB039915	Bg39915	NA		NA	ncRNA	-7.89443	0	3.91382	0	0	453.102	670.16	180.058	21.5324	NA	ncRNA
BGLB038418	Bg38418	NA		NA	ncRNA	-1.52529	10.5931	5.21843	11.6133	13.5489	24.4633	25.7013	32.2648	38.6316	NA	ncRNA
BGLB036737	Bg36737	NA		NA	ncRNA	-7.12473	4.88913	0	0	0	214.851	485.754	167.569	44.3313	NA	ncRNA
BGLB021595	Bg21595	NA		NA	ncRNA	-5.86816	0	0	0	0	27.6541	46.9048	20.816	0	NA	ncRNA
BGLB021641	Bg21641	NA		NA	ncRNA	-3.95777	1.62971	0	0	0	0	11.5656	6.2448	31.6652	NA	ncRNA
BGLB035560	Bg35560	NA		NA	ncRNA	-5.62629	2.44456	0	0	0	2.12724	187.619	0	11.3995	NA	ncRNA
BGLB032360	Bg32360	NA		NA	ncRNA	-8.85819	0	0	0	0	220.169	350.822	189.426	8.86626	NA	ncRNA
BGLB021973	Bg21973	NA		NA	ncRNA	-6.58734	0	2.60921	2.58072	0	293.559	206.895	100.958	55.7308	NA	ncRNA
BGLB032175	Bg32175	NA		NA	ncRNA	-4.30478	4.07427	0	0	0	38.2903	1.28506	35.3872	36.7317	NA	ncRNA
BGLB021327	Bg21327	NA		NA	ncRNA	-5.54227	0.814854	0	0	0	13.8271	95.7372	4.1632	0	NA	ncRNA
BGLB026535	Bg26535	NA		NA	ncRNA	-1.10427	88.0043	104.369	100.648	64.7337	139.334	221.031	202.956	207.724	NA	ncRNA
BGLB026978	Bg26978	NA		NA	ncRNA	-3.97518	22.0011	13.0461	15.4843	13.5489	315.895	436.279	212.323	67.7636	NA	ncRNA
BGLB039080	Bg39080	NA		NA	ncRNA	-2.42978	7.33369	5.21843	1.29036	3.01087	23.3997	19.2759	21.8568	33.5651	NA	ncRNA
BGLB033372	Bg33372	NA		NA	ncRNA	-4.8442	1.62971	0	0	0	0	0	1.0408	91.8292	NA	ncRNA
BGLB020207	Bg20207	NA		NA	ncRNA	-1.64405	17.9268	10.4369	7.74217	9.0326	38.2903	47.5473	23.9384	34.8318	NA	ncRNA
BGLB029856	Bg29856	NA		NA	ncRNA	-2.27234	6.51883	1.30461	1.29036	1.50543	10.6362	17.3483	20.816	8.86626	NA	ncRNA
BGLB037556	Bg37556	NA		NA	ncRNA	-10.3711	0.814854	0	0	0	1457.16	844.286	798.293	177.959	NA	ncRNA
BGLB025940	Bg25940	NA		NA	ncRNA	-1.75449	15.4822	32.6152	9.03253	21.0761	32.9722	85.4567	49.9584	99.4288	NA	ncRNA
BGLB030912	Bg30912	NA		NA	ncRNA	-11.3402	0.814854	1.30461	2.58072	0	5860.55	5555.33	3541.84	1533.86	NA	ncRNA
BGLB030734	Bg30734	NA		NA	ncRNA	-3.96346	4.07427	0	0	0	43.6084	0	23.9384	20.2657	NA	ncRNA
BGLB038582	Bg38582	NA		NA	ncRNA	-8.44829	59.4844	16.9599	0	30.1087	37635.2	1.28506	160.283	0	NA	ncRNA
BGLB032235	Bg32235	NA		NA	ncRNA	-1.82707	72.522	96.5409	77.4217	204.739	275.478	285.284	466.278	578.207	NA	ncRNA
BGLB037690	Bg37690	NA		NA	ncRNA	-10.3531	1.62971	0	1.29036	0	2171.91	895.046	1482.1	1441.4	NA	ncRNA
BGLB027989	Bg27989	NA		NA	ncRNA	-2.4974	0	0	5.16145	1.50543	6.38172	17.9909	8.3264	12.6661	NA	ncRNA
BGLB023190	Bg23190	NA		NA	ncRNA	-5.05376	0	0	0	1.50543	20.2088	5.14025	10.408	67.7636	NA	ncRNA
BGLB021956	Bg21956	NA		NA	ncRNA	-2.88861	0	0	3.87109	9.0326	26.5905	26.9863	40.5912	12.0328	NA	ncRNA
BGLB034090	Bg34090	NA		NA	ncRNA	-7.41966	1.62971	0	0	0	98.9167	237.094	185.262	40.5315	NA	ncRNA
BGLB036772	Bg36772	NA		NA	ncRNA	-8.42156	0	0	0	0	122.316	319.981	115.529	10.1329	NA	ncRNA
BGLB032715	Bg32715	NA		NA	ncRNA	-5.86096	0	0	0	0	18.0816	17.9909	35.3872	23.4323	NA	ncRNA
BGLB034956	Bg34956	NA		NA	ncRNA	-2.32447	0	2.60921	5.16145	4.5163	19.1452	23.1311	17.6936	8.23296	NA	ncRNA
BGLB020771	Bg20771	NA		NA	ncRNA	-3.09031	41.5576	0	18.0651	7.52717	151.034	161.918	182.14	89.2959	NA	ncRNA
BGLB026933	Bg26933	NA		NA	ncRNA	-1.30112	26.8902	18.2645	28.388	67.7445	95.7259	77.1038	88.468	89.2959	NA	ncRNA
BGLB032819	Bg32819	NA		NA	ncRNA	-3.34886	6.51883	0	0	1.50543	34.0359	3.85519	13.5304	45.5979	NA	ncRNA
BGLB028733	Bg28733	NA		NA	ncRNA	-8.56683	3.25942	0	0	0	927.477	174.769	226.894	535.142	NA	ncRNA
BGLB029211	Bg29211	NA		NA	ncRNA	-2.6526	4.07427	0	3.87109	1.50543	15.9543	19.2759	11.4488	21.5324	NA	ncRNA
BGLB025651	Bg25651	NA		NA	ncRNA	-1.1658	68.4478	67.8396	89.035	61.7228	175.497	212.678	154.038	103.862	NA	ncRNA
BGLB038788	Bg38788	NA		NA	ncRNA	-4.4961	0.814854	0	1.29036	0	14.8907	2.57013	29.1424	36.7317	NA	ncRNA
BGLB022704	Bg22704	NA		NA	ncRNA	-3.89194	3.25942	0	0	0	32.9722	0	30.1832	8.23296	NA	ncRNA
BGLB027088	Bg27088	NA		NA	ncRNA	-4.72433	5.70398	0	0	0	22.336	60.3979	37.4688	72.83	NA	ncRNA
BGLB021075	Bg21075	NA		NA	ncRNA	-6.81028	4.88913	0	0	0	398.858	41.7645	100.958	191.891	NA	ncRNA
BGLB020967	Bg20967	NA		NA	ncRNA	-3.41608	0	0	19.3554	0	70.199	64.2531	45.7952	42.4314	NA	ncRNA
BGLB036734	Bg36734	NA		NA	ncRNA	-2.07484	15.4822	5.21843	7.74217	16.5598	29.7814	42.4071	53.0808	69.6635	NA	ncRNA
BGLB030628	Bg30628	NA		NA	ncRNA	-3.27602	0	1.30461	0	0	4.25448	10.2805	9.3672	3.16652	NA	ncRNA
BGLB037000	Bg37000	NA		NA	ncRNA	-5.09701	0.814854	0	0	0	2.12724	80.9589	0	0	NA	ncRNA
BGLB031571	Bg31571	NA		NA	ncRNA	-2.77348	0	5.21843	5.16145	1.50543	12.7634	26.9863	20.816	30.3986	NA	ncRNA
BGLB026733	Bg26733	NA	pseudogene	NA	pseudogenic_transcript	-5.31006	0.814854	2.60921	1.29036	0	24.4633	210.75	13.5304	2.53322	NA	pseudogenic_transcript
BGLB011854	Bg11854	NA		NA	pseudogenic_transcript	-1.22036	16.2971	49.5751	29.6783	34.625	65.9445	102.805	75.9784	60.7972	NA	pseudogenic_transcript
BGLB036766	Bg36766	NA		NA	pseudogenic_transcript	-5.92505	0.814854	0	1.29036	0	89.3441	104.09	31.224	2.53322	NA	pseudogenic_transcript
BGLB003948	Bg3948	NA	uncharacterized protein	NA	mRNA	-3.56314	0	2.60921	2.58072	7.52717	14.8907	58.4703	64.5296	30.3986	NA	mRNA
BGLB021611	Bg21611	NA		NA	mRNA	-2.0908	189.861	1172.84	211.619	298.076	1149.77	2304.12	2171.11	2356.53	NA	mRNA
BGLB038557	Bg38557	NA		NA	mRNA	-8.16623	0	0	0	0	1.06362	249.945	138.426	86.1294	NA	mRNA
BGLB038502	Bg38502	NA		NA	mRNA	-4.53866	0.814854	0	0	0	15.9543	24.4162	7.2856	8.23296	NA	mRNA
BGLB020862	Bg20862	NA		NA	mRNA	-9.75921	0	0	0	0	356.313	710.64	303.913	67.1303	NA	mRNA
BGLB033603	Bg33603	uncharacterized protein LOC106071356		NA	Alpha/beta hydrolase fold-1|Homoserine/serine acetyltransferase MetX-like|Alpha/Beta hydrolase fold	-1.60899	58.6695	62.6211	127.746	75.2717	208.47	359.175	218.568	206.457	Alpha/beta hydrolase fold-1|Homoserine/serine acetyltransferase MetX-like|Alpha/Beta hydrolase fold__IPR000073|IPR008220|IPR029058	mRNA
BGLB040297	Bg40297	uncharacterized protein LOC106078412		NA	Ammonium transporter AmtB-like domain|Ammonium/urea transporter	-3.37774	7.33369	0	7.74217	3.01087	40.4176	66.1807	66.6112	30.3986	Ammonium transporter AmtB-like domain|Ammonium/urea transporter__IPR024041|IPR029020	mRNA
BGLB023108	Bg23108	uncharacterized protein LOC106056426		NA	C-type lectin fold	-5.28739	0	1.30461	0	0	17.0179	86.7417	10.408	0	C-type lectin fold__IPR016187	mRNA
BGLB026916	Bg26916	uncharacterized protein LOC106068512		NA	C-type lectin-like|C-type lectin-like/link domain superfamily|C-type lectin fold	-6.47416	0	0	0	0	32.9722	66.8233	14.5712	31.6652	C-type lectin-like|C-type lectin-like/link domain superfamily|C-type lectin fold__IPR001304|IPR016186|IPR016187	mRNA
BGLB037214	Bg37214	uncharacterized protein LOC106057071		NA	Carotenoid oxygenase	-1.90738	12.2228	6.52304	6.45181	3.01087	22.336	23.1311	21.8568	43.0647	Carotenoid oxygenase__IPR004294	mRNA
BGLB012559	Bg12559	uncharacterized protein LOC106079981, partial		NA	Cellulose/chitin-binding protein, N-terminal	-2.43458	31.7793	5.21843	6.45181	4.5163	86.1533	37.9093	69.7336	72.83	Cellulose/chitin-binding protein, N-terminal__IPR004302	mRNA
BGLB034826	Bg34826	uncharacterized protein LOC106068920		NA	Chitin binding domain superfamily	-6.27583	1.62971	0	0	0	2.12724	249.945	0	1.26661	Chitin binding domain superfamily__IPR036508	mRNA
BGLB017334	Bg17334	uncharacterized protein LOC106062685 isoform X1		NA	DEP domain|Mammalian uncoordinated homology 13, domain 2|Winged helix-like DNA-binding domain superfamily	-1.13989	22.8159	58.7073	69.6795	48.1739	143.589	129.149	63.4888	105.129	DEP domain|Mammalian uncoordinated homology 13, domain 2|Winged helix-like DNA-binding domain superfamily__IPR000591|IPR014772|IPR036388	mRNA
BGLB032012	Bg32012	uncharacterized protein LOC106079435		NA	Domain of unknown function DUF4781	-1.38415	22.8159	76.9718	40.0012	27.0978	82.9624	151.637	77.0192	126.661	Domain of unknown function DUF4781__IPR031962	mRNA
BGLB029578	Bg29578	uncharacterized protein LOC106069400, partial		NA	EF-hand domain pair	-5.58453	0	0	0	0	2.12724	41.7645	32.2648	1.89991	EF-hand domain pair__IPR011992	mRNA
BGLB034759	Bg34759	uncharacterized protein LOC106071432		NA	EF-hand domain pair	-9.39554	0	0	0	0	154.225	546.794	200.874	215.324	EF-hand domain pair__IPR011992	mRNA
BGLB032949	Bg32949	uncharacterized protein LOC106073547 isoform X2		NA	EF-hand domain pair|EF-Hand 1, calcium-binding site	-7.01348	0	0	0	0	6.38172	79.6739	100.958	25.9655	EF-hand domain pair|EF-Hand 1, calcium-binding site__IPR011992|IPR018247	mRNA
BGLB020918	Bg20918	uncharacterized protein LOC106076669		NA	EF-hand domain pair|EF-Hand 1, calcium-binding site	-6.50034	0	0	0	0	2.12724	80.3164	59.3256	6.96635	EF-hand domain pair|EF-Hand 1, calcium-binding site__IPR011992|IPR018247	mRNA
BGLB035500	Bg35500	uncharacterized protein LOC106073127		NA	EF-hand domain|EF-hand domain pair|EF-Hand 1, calcium-binding site	-1.98697	11.408	153.944	12.9036	1.50543	171.243	166.416	114.488	265.355	EF-hand domain|EF-hand domain pair|EF-Hand 1, calcium-binding site__IPR002048|IPR011992|IPR018247	mRNA
BGLB028457	Bg28457	uncharacterized protein LOC106055040		NA	EGF-type aspartate/asparagine hydroxylation site|EGF-like domain|EGF-like calcium-binding domain|EGF-like calcium-binding, conserved site	-2.68765	9.77825	6.52304	6.45181	22.5815	82.9624	66.8233	46.836	104.495	EGF-type aspartate/asparagine hydroxylation site|EGF-like domain|EGF-like calcium-binding domain|EGF-like calcium-binding, conserved site__IPR000152|IPR000742|IPR001881|IPR018097	mRNA
BGLB017228	Bg17228	uncharacterized protein LOC106055042		NA	EGF-type aspartate/asparagine hydroxylation site|EGF-like domain|von Willebrand factor, type D domain|EGF-like calcium-binding domain|NIDO domain|AMOP domain|Tyrosine-protein kinase ephrin type A/B receptor-like|EGF-like calcium-binding, conserved site|IPR001881|IPR003886|IPR005533|IPR011641|IPR018097	-2.39824	115.709	123.938	188.393	239.364	940.241	874.485	650.5	1060.15	EGF-type aspartate/asparagine hydroxylation site|EGF-like domain|von Willebrand factor, type D domain|EGF-like calcium-binding domain|NIDO domain|AMOP domain|Tyrosine-protein kinase ephrin type A/B receptor-like|EGF-like calcium-binding, conserved site__IPR000152|IPR000742|IPR001846|IPR001881|IPR003886|IPR005533|IPR011641|IPR018097	mRNA
BGLB037567	Bg37567	uncharacterized protein LOC106079931		NA	Fibronectin type III|Immunoglobulin-like fold|Fibronectin type III superfamily__IPR003961|IPR013783|IPR036116	-4.14648	4.88913	0	0	1.50543	76.5807	0	27.0608	37.365	Fibronectin type III|Immunoglobulin-like fold|Fibronectin type III superfamily__IPR003961|IPR013783|IPR036116	mRNA
BGLB027980	Bg27980	uncharacterized protein LOC106055991		NA	Galactose-binding-like domain superfamily	-3.10494	3.25942	0	0	0	9.57259	4.49772	14.5712	12.0328	Galactose-binding-like domain superfamily__IPR008979	mRNA
BGLB027370	Bg27370	uncharacterized protein LOC106054153 isoform X1		NA	Glycosyltransferase family 92	-1.03029	14.6674	14.3507	14.194	39.1413	39.354	48.1898	40.5912	41.7981	Glycosyltransferase family 92__IPR008166	mRNA
BGLB029585	Bg29585	uncharacterized protein LOC106079150, partial		NA	GPCR, family 2, secretin-like|GPCR, family 2-like	-2.68086	1.62971	1.30461	3.87109	4.5163	19.1452	7.06784	24.9792	30.3986	GPCR, family 2, secretin-like|GPCR, family 2-like__IPR000832|IPR017981	mRNA
BGLB006769	Bg6769	uncharacterized protein LOC106064666 isoform X1		NA	GPCR, family 3|Receptor, ligand binding region|Periplasmic binding protein-like I	-1.30252	232.233	190.473	255.492	623.25	946.622	726.06	798.293	741.6	GPCR, family 3|Receptor, ligand binding region|Periplasmic binding protein-like I__IPR000337|IPR001828|IPR028082	mRNA
BGLB031315	Bg31315	uncharacterized protein LOC106053953		NA	GPCR, rhodopsin-like, 7TM|Serpentine type 7TM GPCR chemoreceptor Srsx	-1.82033	8.14854	16.9599	5.16145	7.52717	18.0816	40.4795	32.2648	46.8645	GPCR, rhodopsin-like, 7TM|Serpentine type 7TM GPCR chemoreceptor Srsx__IPR017452|IPR019424	mRNA
BGLB029556	Bg29556	uncharacterized protein LOC106055038		NA	Growth factor receptor cysteine-rich domain superfamily	-2.62075	4.07427	3.91382	3.87109	21.0761	43.6084	62.9681	40.5912	63.9638	Growth factor receptor cysteine-rich domain superfamily__IPR009030	mRNA
BGLB020887	Bg20887	uncharacterized protein LOC106055041		NA	Growth factor receptor cysteine-rich domain superfamily	-2.33537	4.07427	5.21843	6.45181	13.5489	30.845	52.6876	22.8976	48.1311	Growth factor receptor cysteine-rich domain superfamily__IPR009030	mRNA
BGLB024013	Bg24013	uncharacterized protein LOC106053883		NA	IgGFc-binding protein, N-terminal	-3.42233	4.88913	2.60921	1.29036	1.50543	70.199	5.14025	23.9384	27.2321	IgGFc-binding protein, N-terminal__IPR035234	mRNA
BGLB020575	Bg20575	uncharacterized protein LOC106066623		NA	IgGFc-binding protein, N-terminal	-3.73221	8.9634	0	0	0	67.0081	0	36.428	36.0984	IgGFc-binding protein, N-terminal__IPR035234	mRNA
BGLB017375	Bg17375	uncharacterized protein LOC106059397		NA	IgGFc-binding protein, N-terminal|Thrombospondin type-1 (TSP1) repeat superfamily	-4.27981	2.44456	0	1.29036	0	31.9086	0	7.2856	63.9638	IgGFc-binding protein, N-terminal|Thrombospondin type-1 (TSP1) repeat superfamily__IPR035234|IPR036383	mRNA
BGLB028458	Bg28458	uncharacterized protein LOC106062630		NA	Immunoglobulin V-set domain|Immunoglobulin-like fold|Immunoglobulin-like domain superfamily	-4.32556	1.62971	0	0	0	11.6998	25.7013	21.8568	5.06644	Immunoglobulin V-set domain|Immunoglobulin-like fold|Immunoglobulin-like domain superfamily__IPR013106|IPR013783|IPR036179	mRNA
BGLB033879	Bg33879	uncharacterized protein LOC106078128		NA	Immunoglobulin-like domain superfamily	-4.05934	21.1862	0	0	1.50543	215.915	1.92759	112.406	74.0966	Immunoglobulin-like domain superfamily__IPR036179	mRNA
BGLB021955	Bg21955	uncharacterized protein LOC106066078		NA	Immunoglobulin-like domain|Immunoglobulin-like fold|Immunoglobulin-like domain superfamily	-2.78335	7.33369	0	0	0	19.1452	12.2081	15.612	13.2994	Immunoglobulin-like domain|Immunoglobulin-like fold|Immunoglobulin-like domain superfamily__IPR007110|IPR013783|IPR036179	mRNA
BGLB020117	Bg20117	uncharacterized protein LOC106076463		NA	Immunoglobulin-like domain|Immunoglobulin-like fold|Immunoglobulin-like domain superfamily	-1.51954	13.8525	7.82764	18.0651	21.0761	37.2267	44.3347	39.5504	56.3641	Immunoglobulin-like domain|Immunoglobulin-like fold|Immunoglobulin-like domain superfamily__IPR007110|IPR013783|IPR036179	mRNA
BGLB027554	Bg27554	uncharacterized protein LOC106078980		NA	Immunoglobulin-like domain|Immunoglobulin-like fold|Immunoglobulin-like domain superfamily	-1.71563	4.07427	3.91382	2.58072	10.538	22.336	10.923	17.6936	22.1657	Immunoglobulin-like domain|Immunoglobulin-like fold|Immunoglobulin-like domain superfamily__IPR007110|IPR013783|IPR036179	mRNA
BGLB036331	Bg36331	uncharacterized protein LOC106054760		NA	Leucine-rich repeat domain superfamily	-3.64221	11.408	2.60921	0	0	41.4812	23.7737	24.9792	103.862	Leucine-rich repeat domain superfamily__IPR032675	mRNA
BGLB034198	Bg34198	uncharacterized protein LOC106063555		NA	Lipid transport protein, N-terminal|Lipovitellin-phosvitin complex, superhelical domain|Vitellinogen, open beta-sheet|Vitellinogen, beta-sheet N-terminal|Lipid transport protein, beta-sheet shell	-3.88832	88.8191	0	0	3.01087	365.885	4.49772	152.998	859.394	Lipid transport protein, N-terminal|Lipovitellin-phosvitin complex, superhelical domain|Vitellinogen, open beta-sheet|Vitellinogen, beta-sheet N-terminal|Lipid transport protein, beta-sheet shell__IPR001747|IPR011030|IPR015255|IPR015816|IPR015819	mRNA
BGLB036958	Bg36958	uncharacterized protein LOC106050703		NA	Peptidase S1, PA clan	-1.75193	15.4822	63.9258	11.6133	19.5706	114.871	101.52	73.8968	86.1294	Peptidase S1, PA clan__IPR009003	mRNA
BGLB025244	Bg25244	uncharacterized protein LOC106050988		NA	Peptidase S1, PA clan	-1.74494	36.6684	31.3106	49.0338	19.5706	157.416	123.366	73.8968	107.028	Peptidase S1, PA clan__IPR009003	mRNA
BGLB016952	Bg16952	uncharacterized protein LOC106068391		NA	Peptidase S1, PA clan	-1.56023	14.6674	13.0461	19.3554	25.5924	61.69	61.0405	44.7544	50.0311	Peptidase S1, PA clan__IPR009003	mRNA
BGLB031526	Bg31526	uncharacterized protein LOC106052882, partial		NA	PKD/REJ-like domain	-2.77374	4.88913	1.30461	2.58072	1.50543	31.9086	9.63797	12.4896	25.9655	PKD/REJ-like domain__IPR002859	mRNA
BGLB039571	Bg39571	uncharacterized protein LOC106060576		NA	Protein of unknown function DUF1647	-5.50182	0	0	0	0	17.0179	41.122	10.408	5.06644	Protein of unknown function DUF1647__IPR012444	mRNA
BGLB004963	Bg4963	uncharacterized protein LOC106060356		NA	Protein of unknown function DUF229|Alkaline-phosphatase-like, core domain superfamily	-1.05052	104.301	168.294	176.78	126.456	295.687	332.189	342.423	224.19	Protein of unknown function DUF229|Alkaline-phosphatase-like, core domain superfamily__IPR004245|IPR017850	mRNA
BGLB010938	Bg10938	uncharacterized protein LOC106074925		NA	Protein of unknown function DUF229|Alkaline-phosphatase-like, core domain superfamily	-3.21285	0	0	18.0651	13.5489	40.4176	168.986	49.9584	47.4978	Protein of unknown function DUF229|Alkaline-phosphatase-like, core domain superfamily__IPR004245|IPR017850	mRNA
BGLB036536	Bg36536	uncharacterized protein LOC106078729		NA	Protein of unknown function DUF229|Alkaline-phosphatase-like, core domain superfamily	-2.53887	4.07427	6.52304	3.87109	1.50543	22.336	37.2668	26.02	15.1993	Protein of unknown function DUF229|Alkaline-phosphatase-like, core domain superfamily__IPR004245|IPR017850	mRNA
BGLB023840	Bg23840	uncharacterized protein LOC106064266		NA	Protein of unknown function DUF3011	-3.24164	0.814854	0	7.74217	0	3.19086	48.1898	6.2448	37.365	Protein of unknown function DUF3011__IPR021381	mRNA
BGLB021132	Bg21132	uncharacterized protein LOC106072719		NA	Ribonuclease H domain|Ribonuclease H-like superfamily|Ribonuclease H superfamily	-2.3965	2.44456	0	1.29036	0	6.38172	10.2805	3.1224	6.96635	Ribonuclease H domain|Ribonuclease H-like superfamily|Ribonuclease H superfamily__IPR002156|IPR012337|IPR036397	mRNA
BGLB012057	Bg12057	uncharacterized protein LOC106078817		NA	STELLO-like	-3.50457	13.8525	0	2.58072	0	65.9445	28.2714	49.9584	59.5306	STELLO-like__IPR005049	mRNA
BGLB028634	Bg28634	uncharacterized protein LOC106078822		NA	STELLO-like	-2.59881	0	6.52304	12.9036	15.0543	34.0359	83.5291	54.1216	45.5979	STELLO-like__IPR005049	mRNA
BGLB019815	Bg19815	uncharacterized protein LOC106053522, partial		NA	Sushi/SCR/CCP domain|C-type lectin-like/link domain superfamily|C-type lectin fold|Spermadhesin, CUB domain superfamily|Sushi/SCR/CCP superfamily	-2.34825	41.5576	28.7014	9.03253	6.02174	93.5986	121.438	128.018	98.1622	Sushi/SCR/CCP domain|C-type lectin-like/link domain superfamily|C-type lectin fold|Spermadhesin, CUB domain superfamily|Sushi/SCR/CCP superfamily__IPR000436|IPR016186|IPR016187|IPR035914|IPR035976	mRNA
BGLB022453	Bg22453	uncharacterized protein LOC106074596		NA	Toll/interleukin-1 receptor homology (TIR) domain superfamily	-1.54001	8.14854	5.21843	19.3554	13.5489	36.1631	40.4795	39.5504	21.5324	Toll/interleukin-1 receptor homology (TIR) domain superfamily__IPR035897	mRNA
BGLB036777	Bg36777	uncharacterized protein LOC106062301		NA	Toll/interleukin-1 receptor homology (TIR) domain|EGF-like domain|EGF-like, conserved site|Toll/interleukin-1 receptor homology (TIR) domain superfamily	-1.23735	22.8159	31.3106	25.8072	25.5924	74.4534	73.8911	52.04	50.6644	Toll/interleukin-1 receptor homology (TIR) domain|EGF-like domain|EGF-like, conserved site|Toll/interleukin-1 receptor homology (TIR) domain superfamily__IPR000157|IPR000742|IPR013032|IPR035897	mRNA
BGLB036919	Bg36919	uncharacterized protein LOC106055328		NA	Tyrosine-protein kinase ephrin type A/B receptor-like	-1.44779	28.5199	15.6553	18.0651	27.0978	60.6264	92.5245	36.428	56.9974	Tyrosine-protein kinase ephrin type A/B receptor-like__IPR011641	mRNA
BGLB024059	Bg24059	uncharacterized protein LOC106064797		NA	von Willebrand factor A-like domain superfamily	-1.33302	12.2228	14.3507	0	22.5815	29.7814	40.4795	18.7344	37.365	von Willebrand factor A-like domain superfamily__IPR036465	mRNA
BGLB037366	Bg37366	uncharacterized protein LOC106056024 isoform X1		NA	WD40 repeat|Quinoprotein amine dehydrogenase, beta chain-like|WD40/YVTN repeat-like-containing domain superfamily|WD40-repeat-containing domain|WD40-repeat-containing domain superfamily	-1.17254	39.113	24.7875	36.1301	36.1304	107.426	55.2577	72.856	73.4633	WD40 repeat|Quinoprotein amine dehydrogenase, beta chain-like|WD40/YVTN repeat-like-containing domain superfamily|WD40-repeat-containing domain|WD40-repeat-containing domain superfamily__IPR001680|IPR011044|IPR015943|IPR017986|IPR036322	mRNA
BGLB011056	Bg11056	uncharacterized protein LOC106075182		NA	Zinc finger, RING-type|Zinc finger, RING/FYVE/PHD-type	-3.9112	0.814854	0	0	0	15.9543	0	14.5712	5.06644	Zinc finger, RING-type__IPR001841	mRNA
BGLB022740	Bg22740	uncharacterized protein LOC106070068 isoform X1		NA	Zinc finger, RING-type|Zinc finger, RING/FYVE/PHD-type	-1.07082	13.8525	26.0921	21.9362	19.5706	36.1631	37.9093	40.5912	58.264	Zinc finger, RING-type|Zinc finger, RING/FYVE/PHD-type__IPR001841|IPR013083	mRNA
BGLB038276	Bg38276	putative uncharacterized protein DDB_G0282133 isoform X1		NA		-1.55691	266.457	195.691	132.907	447.114	1171.05	672.73	634.888	590.873	NA	mRNA
BGLB031712	Bg31712	uncharacterized protein LOC106050392		NA		-4.83363	0	0	1.29036	0	51.0538	0	30.1832	1.26661	NA	mRNA
BGLB023590	Bg23590	uncharacterized protein LOC106050462		NA		-3.27492	4.88913	0	1.29036	1.50543	12.7634	37.2668	19.7752	18.9991	NA	mRNA
BGLB032693	Bg32693	uncharacterized protein LOC106051409		NA		-8.44812	0	0	0	0	198.897	215.248	152.998	11.3995	NA	mRNA
BGLB036930	Bg36930	uncharacterized protein LOC106051410		NA		-1.95672	303.941	169.599	69.6795	39.1413	587.119	437.564	802.456	438.247	NA	mRNA
BGLB037685	Bg37685	uncharacterized protein LOC106051962		NA		-6.12453	0	0	0	0	73.3898	0	21.8568	18.9991	NA	mRNA
BGLB036770	Bg36770	uncharacterized protein LOC106052063		NA		-2.1851	2.44456	1.30461	1.29036	6.02174	18.0816	7.71038	14.5712	15.8326	NA	mRNA
BGLB036540	Bg36540	uncharacterized protein LOC106052599		NA		-1.07534	43.1873	35.2244	50.3241	49.6793	104.235	113.086	71.8152	88.6626	NA	mRNA
BGLB017339	Bg17339	uncharacterized protein LOC106052947		NA		-1.17314	63.5586	45.6613	33.5494	40.6467	114.871	85.4567	116.57	98.7955	NA	mRNA
BGLB024210	Bg24210	uncharacterized protein LOC106053061, partial		NA		-9.05521	0	0	0	0	190.388	497.319	151.957	42.4314	NA	mRNA
BGLB032404	Bg32404	uncharacterized protein LOC106053338		NA		-3.83508	14.6674	0	0	0	95.7259	1.28506	37.4688	96.8956	NA	mRNA
BGLB018505	Bg18505	uncharacterized protein LOC106053462		NA		-4.39173	1.62971	0	0	0	29.7814	0	10.408	27.2321	NA	mRNA
BGLB020131	Bg20131	uncharacterized protein LOC106054529		NA		-2.30695	8.14854	0	1.29036	4.5163	22.336	8.35291	17.6936	27.2321	NA	mRNA
BGLB017226	Bg17226	uncharacterized protein LOC106055057		NA		-1.99815	121.413	86.1041	108.39	96.3478	525.429	327.691	332.015	466.745	NA	mRNA
BGLB022565	Bg22565	uncharacterized protein LOC106055316		NA		-9.70841	0	0	0	0	436.084	847.499	37.4688	67.1303	NA	mRNA
BGLB018271	Bg18271	uncharacterized protein LOC106055737		NA		-5.82701	0	1.30461	0	1.50543	165.925	64.2531	12.4896	9.49957	NA	mRNA
BGLB029811	Bg29811	uncharacterized protein LOC106055785		NA		-6.54533	0	0	0	0	47.8629	34.6967	29.1424	41.7981	NA	mRNA
BGLB022637	Bg22637	uncharacterized protein LOC106055858		NA		-1.78324	8.9634	23.4829	52.9048	3.01087	85.0897	73.8911	77.0192	72.1967	NA	mRNA
BGLB002162	Bg2162	uncharacterized protein LOC106055984		NA		-1.50575	3633.44	2834.91	1579.4	3661.22	8261.14	10036.3	6230.23	8725.67	NA	mRNA
BGLB036862	Bg36862	uncharacterized protein LOC106056090		NA		-3.22397	12.2228	3.91382	5.16145	9.0326	45.7357	122.723	28.1016	100.695	NA	mRNA
BGLB026408	Bg26408	uncharacterized protein LOC106056205 isoform X1		NA		-1.31015	121.413	87.4087	89.035	150.543	297.814	302.632	293.505	220.39	NA	mRNA
BGLB002872	Bg2872	uncharacterized protein LOC106056463		NA		-1.50693	780.63	691.442	442.594	516.364	1657.12	1991.85	1778.73	1484.47	NA	mRNA
BGLB029840	Bg29840	uncharacterized protein LOC106056506		NA		-6.1633	0	2.60921	0	0	113.807	48.1898	140.508	1.89991	NA	mRNA
BGLB036907	Bg36907	uncharacterized protein LOC106056789		NA		-3.81131	1.62971	0	5.16145	0	23.3997	62.9681	13.5304	17.0992	NA	mRNA
BGLB036190	Bg36190	uncharacterized protein LOC106058179		NA		-1.56268	45.6318	15.6553	64.5181	143.016	214.851	237.094	206.078	139.327	NA	mRNA
BGLB027122	Bg27122	uncharacterized protein LOC106058631, partial		NA		-4.13824	1.62971	0	0	0	19.1452	0	15.612	21.5324	NA	mRNA
BGLB032271	Bg32271	uncharacterized protein LOC106058881		NA		-8.9705	5.70398	5.21843	5.16145	0	3377	3343.09	1730.85	449.013	NA	mRNA
BGLB037072	Bg37072	uncharacterized protein LOC106058897, partial		NA		-3.61908	0	0	0	3.01087	15.9543	30.199	8.3264	1.26661	NA	mRNA
BGLB004481	Bg4481	uncharacterized protein LOC106059267		NA		-8.91849	1.62971	2.60921	5.16145	1.50543	660.508	5050.94	310.158	57.6307	NA	mRNA
BGLB026247	Bg26247	uncharacterized protein LOC106059358		NA		-9.68213	0	2.60921	0	0	820.052	1746.4	845.129	94.9957	NA	mRNA
BGLB025641	Bg25641	uncharacterized protein LOC106059749		NA		-9.11455	4.88913	0	0	0	1244.44	2213.52	65.5704	105.762	NA	mRNA
BGLB020803	Bg20803	uncharacterized protein LOC106060184		NA		-2.93738	6.51883	2.60921	3.87109	16.5598	44.6721	139.429	31.224	22.1657	NA	mRNA
BGLB004896	Bg4896	uncharacterized protein LOC106060225		NA		-1.1557	8.9634	3.91382	16.7747	18.0652	25.5269	24.4162	19.7752	38.6316	NA	mRNA
BGLB028338	Bg28338	uncharacterized protein LOC106060698, partial		NA		-3.08887	2.44456	0	0	3.01087	20.2088	0	11.4488	27.2321	NA	mRNA
BGLB030321	Bg30321	uncharacterized protein LOC106061093		NA		-3.76514	2.44456	0	0	1.50543	26.5905	2.57013	23.9384	21.5324	NA	mRNA
BGLB040435	Bg40435	uncharacterized protein LOC106061219		NA		-5.45341	0	0	0	0	2.12724	61.0405	4.1632	3.79983	NA	mRNA
BGLB037399	Bg37399	uncharacterized protein LOC106061373		NA		-1.41102	5.70398	2.60921	7.74217	7.52717	9.57259	23.7737	12.4896	19.6324	NA	mRNA
BGLB036493	Bg36493	uncharacterized protein LOC106061939		NA		-4.79785	0	1.30461	0	0	25.5269	39.8369	10.408	5.06644	NA	mRNA
BGLB022814	Bg22814	uncharacterized protein LOC106062521		NA		-6.18468	13.8525	0	1.29036	0	247.824	671.445	137.386	164.026	NA	mRNA
BGLB034841	Bg34841	uncharacterized protein LOC106062791		NA		-1.38523	52.9655	46.9659	86.4542	91.8315	193.579	215.248	139.467	181.125	NA	mRNA
BGLB039120	Bg39120	uncharacterized protein LOC106063023		NA		-1.25401	32.5942	10.4369	30.9687	51.1848	89.3441	67.4658	83.264	60.7972	NA	mRNA
BGLB026513	Bg26513	uncharacterized protein LOC106063245 isoform X1		NA		-3.83147	906.933	5.21843	2.58072	4.5163	4907.55	3272.41	2521.86	2406.56	NA	mRNA
BGLB026812	Bg26812	uncharacterized protein LOC106063395		NA		-1.78733	61.1141	41.7474	64.5181	48.1739	161.67	202.397	220.649	163.393	NA	mRNA
BGLB038778	Bg38778	uncharacterized protein LOC106063891		NA		-4.39237	23.6308	6.52304	10.3229	18.0652	242.506	480.613	271.649	267.888	NA	mRNA
BGLB026043	Bg26043	uncharacterized protein LOC106064776, partial		NA		-4.49751	0.814854	0	0	0	19.1452	1.28506	10.408	23.4323	NA	mRNA
BGLB022730	Bg22730	uncharacterized protein LOC106065152, partial		NA		-4.14931	4.88913	0	0	0	46.7993	0	29.1424	38.6316	NA	mRNA
BGLB023477	Bg23477	uncharacterized protein LOC106065652		NA		-2.47721	9.77825	2.60921	3.87109	4.5163	22.336	47.5473	16.6528	36.7317	NA	mRNA
BGLB019852	Bg19852	uncharacterized protein LOC106065876		NA		-6.64649	11.408	0	0	0	184.006	488.966	291.424	343.251	NA	mRNA
BGLB007242	Bg7242	uncharacterized protein LOC106066034		NA		-7.10613	0	0	0	0	2.12724	197.9	3.1224	24.0656	NA	mRNA
BGLB028933	Bg28933	uncharacterized protein LOC106066340, partial		NA		-6.50145	0	1.30461	0	0	0	140.072	126.978	0	NA	mRNA
BGLB037481	Bg37481	uncharacterized protein LOC106067460		NA		-8.96598	4.07427	0	0	0	960.449	1479.75	142.59	283.72	NA	mRNA
BGLB025814	Bg25814	uncharacterized protein LOC106067902, partial		NA		-3.88361	2.44456	0	0	0	15.9543	32.1266	8.3264	2.53322	NA	mRNA
BGLB030693	Bg30693	uncharacterized protein LOC106068130		NA		-8.26623	0	0	0	0	218.042	239.022	16.6528	36.0984	NA	mRNA
BGLB020868	Bg20868	uncharacterized protein LOC106068213		NA		-6.50383	0	0	0	0	32.9722	88.0268	28.1016	0	NA	mRNA
BGLB038601	Bg38601	uncharacterized protein LOC106068305		NA		-3.50716	38.2982	0	0	0	218.042	3.85519	86.3864	144.393	NA	mRNA
BGLB031627	Bg31627	uncharacterized protein LOC106068412, partial		NA		-6.88416	0	0	0	0	0	109.23	85.3456	0	NA	mRNA
BGLB038614	Bg38614	uncharacterized protein LOC106068454		NA		-1.63152	245.271	181.34	99.3579	121.94	572.228	551.934	495.421	391.382	NA	mRNA
BGLB029410	Bg29410	uncharacterized protein LOC106068825		NA		-1.11858	132.821	125.242	123.875	130.973	328.659	312.27	272.689	202.024	NA	mRNA
BGLB028092	Bg28092	uncharacterized protein LOC106069028		NA		-3.95502	0	1.30461	2.58072	3.01087	11.6998	38.5519	33.3056	47.4978	NA	mRNA
BGLB029706	Bg29706	uncharacterized protein LOC106069789		NA		-5.16076	5.70398	1.30461	0	3.01087	94.6622	233.239	71.8152	16.4659	NA	mRNA
BGLB023182	Bg23182	uncharacterized protein LOC106069894		NA		-3.81837	62.7438	0	0	0	437.148	3.85519	208.16	257.755	NA	mRNA
BGLB023404	Bg23404	uncharacterized protein LOC106070429		NA		-7.11532	0	0	0	0	228.678	0	0	0	NA	mRNA
BGLB022431	Bg22431	uncharacterized protein LOC106071204		NA		-6.96928	28.5199	13.0461	7.74217	13.5489	2057.04	3875.11	1953.58	196.958	NA	mRNA
BGLB036731	Bg36731	uncharacterized protein LOC106071315		NA		-8.07638	1.62971	1.30461	0	0	69.1353	862.92	180.058	126.661	NA	mRNA
BGLB022532	Bg22532	uncharacterized protein LOC106071551, partial		NA		-3.06601	0	5.21843	1.29036	3.01087	4.25448	37.9093	15.612	34.1984	NA	mRNA
BGLB031286	Bg31286	uncharacterized protein LOC106071853 isoform X1		NA		-5.74482	1.62971	0	3.87109	0	90.4078	196.615	62.448	32.9318	NA	mRNA
BGLB035363	Bg35363	uncharacterized protein LOC106072081		NA		-6.01374	1.62971	0	1.29036	1.50543	98.9167	166.416	100.958	25.3322	NA	mRNA
BGLB020525	Bg20525	uncharacterized protein LOC106072082		NA		-4.12638	38.2982	152.639	54.1952	30.1087	1446.52	1100.66	798.293	1488.9	NA	mRNA
BGLB037683	Bg37683	uncharacterized protein LOC106072325		NA		-3.73486	13.0377	0	0	0	99.9803	0	36.428	57.6307	NA	mRNA
BGLB023497	Bg23497	uncharacterized protein LOC106073347		NA		-1.01849	233.863	187.863	167.747	84.3043	248.887	422.143	311.199	384.416	NA	mRNA
BGLB035585	Bg35585	uncharacterized protein LOC106073535		NA		-1.14184	98.5974	134.375	118.713	130.973	237.187	262.153	235.221	332.485	NA	mRNA
BGLB026006	Bg26006	uncharacterized protein LOC106073544		NA		-7.64908	3.25942	1.30461	0	0	276.541	678.513	264.363	28.4987	NA	mRNA
BGLB027815	Bg27815	uncharacterized protein LOC106074378		NA		-2.65011	0	14.3507	21.9362	21.0761	108.489	64.8957	106.162	89.2959	NA	mRNA
BGLB020764	Bg20764	uncharacterized protein LOC106074381		NA		-1.30457	0	43.052	58.0663	54.1956	97.8531	59.1129	114.488	114.628	NA	mRNA
BGLB010776	Bg10776	uncharacterized protein LOC106074578		NA		-10.0875	8.14854	0	1.29036	0	1914.52	5370.28	1925.48	2865.07	NA	mRNA
BGLB010785	Bg10785	uncharacterized protein LOC106074590		NA		-2.08632	8.9634	5.21843	9.03253	3.01087	17.0179	30.8415	23.9384	44.9646	NA	mRNA
BGLB034083	Bg34083	uncharacterized protein LOC106074658		NA		-1.0075	82.3003	61.3165	100.648	88.8206	148.907	203.04	150.916	168.459	NA	mRNA
BGLB026098	Bg26098	uncharacterized protein LOC106075097, partial		NA		-1.17628	4.88913	11.7415	21.9362	12.0435	32.9722	23.7737	31.224	28.4987	NA	mRNA
BGLB039703	Bg39703	uncharacterized protein LOC106075770		NA		-6.59472	0	0	1.29036	7.52717	166.988	512.097	285.179	46.8645	NA	mRNA
BGLB032229	Bg32229	uncharacterized protein LOC106075808		NA		-2.12044	0	13.0461	1.29036	15.0543	39.354	44.3347	10.408	39.2649	NA	mRNA
BGLB020366	Bg20366	uncharacterized protein LOC106076229		NA		-5.77297	0	0	0	0	0	0	53.0808	36.0984	NA	mRNA
BGLB030773	Bg30773	uncharacterized protein LOC106076273, partial		NA		-1.38636	115.709	113.501	91.6157	140.005	293.559	361.745	281.016	271.054	NA	mRNA
BGLB022411	Bg22411	uncharacterized protein LOC106077366		NA		-10.7478	4.88913	0	0	0	2254.88	3708.05	2455.25	2843.54	NA	mRNA
BGLB027098	Bg27098	uncharacterized protein LOC106078092		NA		-2.2006	141.785	133.07	64.5181	96.3478	430.766	646.386	425.687	506.01	NA	mRNA
BGLB018517	Bg18517	uncharacterized protein LOC106078992		NA		-9.18339	19.5565	0	0	1.50543	3387.63	6092.48	3050.58	678.902	NA	mRNA
BGLB034549	Bg34549	uncharacterized protein LOC106078995		NA		-7.01995	1.62971	0	3.87109	0	90.4078	377.808	219.609	240.022	NA	mRNA
BGLB037041	Bg37041	uncharacterized protein LOC106079103 isoform X1		NA		-7.38054	1.62971	0	0	0	169.116	254.442	112.406	10.7662	NA	mRNA
BGLB017637	Bg17637	uncharacterized protein LOC106079104		NA		-5.37194	0.814854	1.30461	0	0	93.5986	15.4208	39.5504	6.33305	NA	mRNA
BGLB038007	Bg38007	uncharacterized protein LOC106079530		NA		-1.76645	195.565	146.116	67.0988	156.565	433.957	643.174	497.502	352.751	NA	mRNA
BGLB028279	Bg28279	uncharacterized protein LOC106079685, partial		NA		-1.41186	40.7427	18.2645	70.9699	88.8206	189.324	187.619	115.529	92.4625	NA	mRNA
BGLB029527	Bg29527	uncharacterized protein LOC106079859 isoform X1		NA		-9.29816	0	0	0	0	253.142	497.319	263.322	30.3986	NA	mRNA
BGLB040414	Bg40414	uncharacterized protein LOC106079992		NA		-9.48063	4.88913	1.30461	0	0	1110.42	3026.96	620.316	852.428	NA	mRNA
Note:
Annotated features highlighted in red are putative immune-associated genes previously recognized in the literature.

## Sheet: SUS_8&40_downshared
Table S8. Expression summary of category 6 (parasite manipulated host targets) with log2FC values and snail replicates for each DE comparison.
VB ID	IDs in text	Annotation updated	Function Category	log2FC (SUS vs. S. mansoni @8dpe)	(SUS vs. Sm) _R1	(SUS vs. Sm) _R2	(SUS vs. Sm) _R3	(SUS vs. Sm) _R4	SUS_R1	SUS_R2	SUS_R3	SUS_R4	log2FC (SUS vs. S. mansoni @40dpe)	(SUS vs. Sm) _R1	(SUS vs. Sm) _R2	(SUS vs. Sm) _R3	(SUS vs. Sm) _R4	SUS_R1	SUS_R2	SUS_R3	SUS_R4	Domain	Transcript Type
BGLB017227	Bg17227	fibulin-1-like	Cellular defense	-1.82518	34.3844	126.053	153.664	265.353	525.275	752.731	409.733	360.267	-1.98052	80.0315	48.67	72.3267	62.0306	276.442	256.657	186.721	311.183	EGF-type aspartate/asparagine hydroxylation site|EGF-like domain|EGF-like calcium-binding domain|Growth factor receptor cysteine-rich domain superfamily|EGF-like, conserved site|EGF-like calcium-binding, conserved site__IPR000152|IPR000742|IPR001881|IPR009030|IPR013032|IPR018097	mRNA
BGLB022137	Bg22137	carbonic anhydrase 1-like	NA	-2.30522	130.988	1646.26	1104.81	228.11	4096.94	3804.94	4778.83	2707.13	-4.69835	22.9794	51.2316	10.1511	11.8154	433.534	1079.08	843.257	150.035	Alpha carbonic anhydrase domain|Carbonic anhydrase 9|Carbonic anhydrase, alpha-class|Alpha carbonic anhydrase domain superfamily__IPR001148|IPR018429|IPR023561|IPR036398	mRNA
BGLB031571	Bg31571	NA	NA	-1.70622	6.54942	22.7308	26.9192	6.98297	44.8152	50.3111	48.1689	65.9025	-2.77348	0	5.12316	5.07556	1.47692	12.241	26.2277	20.0775	29.6365	NA	ncRNA
Note:
Annotated features highlighted in red are putative immune-associated genes previously recognized in the literature.
