# Supplementary material for: An Overview of Transcriptional Responses of Schistosome-Susceptible (M line) or -Resistant (BS-90) Biomphalaria glabrata Exposed or Not to Schistosoma mansoni Infection
Source: Front Immunol. 2022 Jan 12;12:805882. doi: 10.3389/fimmu.2021.805882 (PMC8791074; doi:10.3389/fimmu.2021.805882)
Supplement: Supplementary file 12 [file Table_9.xlsx]

## Sheet: SUS_8dpe_up
Table S9. Expression summary of category 7 (host tolerance factors) with log2FC values and snail replicates for each DE comparison.
VB ID	ID in text	Annotation updated	Gene family group	Function Category	Note (any update from FReDs, AIG gene family, biomphalysin, domain prediction, or Transcript Type)	log2FC (SUS vs. S. mansoni @8dpe)_up	(SUS vs. Sm) _R1	(SUS vs. Sm) _R2	(SUS vs. Sm) _R3	(SUS vs. Sm) _R4	SUS _R1	SUS _R2	SUS _R3	SUS _R4	Domain prediction	Transcript Type
BGLB020536	Bg20536	adenosine receptor A1-like	adenosine receptor A	NA		3.53685	20.0049	6.10191	19.7096	1.27315	0	0	2.60683	0	G protein-coupled receptor, rhodopsin-like|GPCR, rhodopsin-like, 7TM__IPR000276|IPR017452	mRNA
BGLB025753	Bg25753	adenosine receptor A2b-like		NA		1.96143	14.549	13.7293	23.4052	7.63892	2.29972	4.28488	2.60683	4.86142	G protein-coupled receptor, rhodopsin-like|GPCR, rhodopsin-like, 7TM__IPR000276|IPR017452	mRNA
BGLB032413	Bg32413	adhesion G-protein coupled receptor D1-like	G-protein coupled receptor	NA		3.41987	149.128	18.3057	7.39111	6.36576	3.44959	2.14244	2.60683	7.29213	GPCR, family 2, secretin-like|GPCR, family 2-like__IPR000832|IPR017981	mRNA
BGLB030036	Bg30036	G-protein coupled receptor 54-like		NA		2.36271	14.549	12.9666	7.39111	5.09261	3.44959	1.42829	0	1.62047	G protein-coupled receptor, rhodopsin-like|GPCR, rhodopsin-like, 7TM__IPR000276|IPR017452	mRNA
BGLB033325	Bg33325	beta-1,3-galactosyltransferase 1-like	beta-1,3-galactosyltransferase 1	NA		1.75948	21.8236	13.7293	6.15925	19.0973	1.14986	6.42732	5.21367	4.05118	Glycosyl transferase, family 31__IPR002659	mRNA
BGLB037110	Bg37110	beta-1,3-galactosyltransferase 1-like		NA		3.7128	18.1863	4.57643	13.5504	0	0	0	1.30342	0	Glycosyl transferase, family 31__IPR002659	mRNA
BGLB009047	Bg9047	caveolin-1-like	caveolin-1	Cell adhesion		1.76614	598.329	929.779	1358.73	968.869	303.564	252.094	280.235	296.547	Caveolin__IPR001612	mRNA
BGLB011287	Bg11287	caveolin-1-like		Cell adhesion		1.02641	701.991	396.624	569.115	692.595	309.313	266.377	274.369	307.89	Caveolin__IPR001612	mRNA
BGLB028919	Bg28919	cell adhesion molecule 2-like	cell adhesion molecule 2	NA		8.09392	0	0	252.529	179.515	0	0	0	0	Immunoglobulin subtype 2|Immunoglobulin subtype|Immunoglobulin-like domain|Immunoglobulin-like fold|Immunoglobulin-like domain superfamily__IPR003598|IPR003599|IPR007110|IPR013783|IPR036179	mRNA
BGLB033915	Bg33915	cell adhesion molecule 2-like, partial		NA		4.20321	1.81863	1.52548	50.5059	12.7315	0	0	1.30342	0.810236	Immunoglobulin subtype 2|Immunoglobulin subtype|Immunoglobulin-like domain|Immunoglobulin-like fold|Immunoglobulin-like domain superfamily__IPR003598|IPR003599|IPR007110|IPR013783|IPR036179	mRNA
BGLB009845	Bg9845	collagen alpha-1(XII) chain-like	collagen alpha chain	Biomineralization/Cytoskeleton/Tissue growth		1.23607	300.074	367.64	477.958	399.77	203.526	127.832	97.7562	226.056	von Willebrand factor, type A|von Willebrand factor A-like domain superfamily__IPR002035|IPR036465	mRNA
BGLB022875	Bg22875	collagen alpha-4(VI) chain-like		NA		1.30819	65.4707	41.1879	33.26	44.5603	20.6975	19.282	5.21367	28.3583	von Willebrand factor, type A|von Willebrand factor A-like domain superfamily__IPR002035|IPR036465	mRNA
BGLB030798	Bg30798	collagen alpha-6(VI) chain-like		Biomineralization/Cytoskeleton/Tissue growth		3.87797	0	35.8487	19.7096	0	2.29972	0	0	0	von Willebrand factor, type A|von Willebrand factor A-like domain superfamily__IPR002035|IPR036465	mRNA
BGLB022728	Bg22728	collagen alpha-6(VI) chain-like (LOC106069147), mRNA		NA		3.77675	3.63726	32.035	16.0141	0	2.29972	0	0	0	NA	mRNA
BGLB018935	Bg18935	cytochrome P450 2B1-like (LOC106060000), mRNA	cytochrome P450	NA		3.27406	1429.44	2974.68	2464.93	626.391	223.073	162.111	142.724	245.502	NA	pseudogenic_transcript
BGLB018934	Bg18934	cytochrome P450 2G1-like		Metal binding and transport		3.14247	278.25	922.152	933.743	194.792	93.1388	53.561	47.5747	68.0599	Cytochrome P450|Cytochrome P450, E-class, group I|Cytochrome P450 superfamily__IPR001128|IPR002401|IPR036396	mRNA
BGLB004805	Bg4805	cytochrome P450 2J1-like (LOC106059997), mRNA		NA		4.89109	189.138	640.701	588.825	43.2872	10.3488	16.4254	10.4273	10.5331	NA	pseudogenic_transcript
BGLB006938	Bg6938	cytochrome P450 3A24-like		Metal binding and transport		1.03143	234.603	270.01	429.916	292.825	137.983	128.546	169.444	163.668	Cytochrome P450|Cytochrome P450, E-class, group I|Cytochrome P450, conserved site|Cytochrome P450 superfamily__IPR001128|IPR002401|IPR017972|IPR036396	mRNA
BGLB026130	Bg26130	cytochrome P450 3A29-like		Metal binding and transport		2.30421	7.27452	8.39013	16.0141	11.4584	0	0	2.60683	4.86142	Cytochrome P450|Cytochrome P450, E-class, group I|Cytochrome P450, conserved site|Cytochrome P450 superfamily__IPR001128|IPR002401|IPR017972|IPR036396	mRNA
BGLB000845	Bg845	F-box only protein 39-like	F-box only protein 39	NA		4.15301	40.0099	13.7293	28.3326	2.54631	0	0	3.25854	0	Leucine-rich repeat domain superfamily__IPR032675	mRNA
BGLB036114	Bg36114	F-box only protein 39-like isoform X1		NA		4.04338	50.9217	6.86465	30.7963	0	1.14986	1.42829	1.30342	0	F-box domain|Leucine-rich repeat domain superfamily|F-box-like domain superfamily__IPR001810|IPR032675|IPR036047	mRNA
BGLB016307	Bg16307	ficolin-2-like	FREP/FReD	Cell adhesion	sFReD	4.11824	0	0	66.5199	0	0	0.714147	0	1.62047	Fibrinogen, alpha/beta/gamma chain, C-terminal globular domain|Fibrinogen-like, C-terminal__IPR002181|IPR036056	mRNA
BGLB032905	Bg32905	ficolin-2-like		Cell adhesion	FREPJ1 (partial 2-IgSF FREP)	2.74846	14.549	11.4411	64.0562	3.81946	6.89917	2.14244	1.95512	1.62047	Fibrinogen, alpha/beta/gamma chain, C-terminal globular domain|Fibrinogen-like, C-terminal__IPR002181|IPR036056	mRNA
BGLB010214	Bg10214	guanine nucleotide-binding protein G(o) subunit alpha-like	guanine nucleotide-binding protein	Neuro-related/Reproduction/Signal transduction		1.02816	67.2893	79.3249	36.9555	86.5744	36.7956	29.28	20.203	45.3732	Guanine nucleotide binding protein (G-protein), alpha subunit|G protein alpha subunit, helical insertion|P-loop containing nucleoside triphosphate hydrolase__IPR001019|IPR011025|IPR027417	mRNA
BGLB033095	Bg33095	guanine nucleotide-binding protein-like 3 homolog (LOC106065120), mRNA		NA		6.21226	0	1.52548	114.562	0	0	0	0	0	NA	mRNA
BGLB039396	Bg39396	HRAS-like suppressor 2 (LOC106052945), mRNA	HRAS-like suppressor	NA		4.34744	0	0	1.23185	58.565	0	1.42829	0	0	NA	ncRNA
BGLB022108	Bg22108	HRAS-like suppressor 3		NA		6.71814	0	0	0	165.51	0	0	0	0	LRAT domain__IPR007053	mRNA
BGLB007565	Bg7565	kelch-like protein 28	kelch-like protein	NA		3.92211	25.4608	6.86465	35.7237	3.81946	0	0	3.25854	0	BTB/POZ domain|Galactose oxidase/kelch, beta-propeller|SKP1/BTB/POZ domain superfamily|BTB/Kelch-associated|Kelch-type beta propeller__IPR000210|IPR011043|IPR011333|IPR011705|IPR015915	mRNA
BGLB025002	Bg25002	kelch-like protein 8		NA		4.38985	85.4756	3.8137	40.6511	0	0	1.42829	3.25854	0	BTB/POZ domain|Galactose oxidase/kelch, beta-propeller|SKP1/BTB/POZ domain superfamily|BTB/Kelch-associated__IPR000210|IPR011043|IPR011333|IPR011705	mRNA
BGLB026775	Bg26775	kelch-like protein 8		NA		3.51933	80.0197	6.10191	65.2881	5.09261	2.29972	1.42829	8.47221	0	BTB/POZ domain|SKP1/BTB/POZ domain superfamily|BTB/Kelch-associated__IPR000210|IPR011333|IPR011705	mRNA
BGLB024913	Bg24913	kelch-like protein 8		NA		3.76424	80.0197	9.91561	60.3607	1.27315	1.14986	0.714147	7.8205	0	BTB/POZ domain|SKP1/BTB/POZ domain superfamily|BTB/Kelch-associated__IPR000210|IPR011333|IPR011705	mRNA
BGLB022196	Bg22196	kelch-like protein 8		NA		3.66229	45.4658	3.05096	29.5644	2.54631	2.29972	0	2.60683	0	BTB/POZ domain|Galactose oxidase/kelch, beta-propeller|SKP1/BTB/POZ domain superfamily|BTB/Kelch-associated__IPR000210|IPR011043|IPR011333|IPR011705	mRNA
BGLB035153	Bg35153	kelch-like protein 8		NA		3.59352	98.206	24.4077	81.3022	3.81946	1.14986	1.42829	9.12392	4.05118	BTB/POZ domain|Galactose oxidase/kelch, beta-propeller|SKP1/BTB/POZ domain superfamily|BTB/Kelch-associated__IPR000210|IPR011043|IPR011333|IPR011705	mRNA
BGLB019809	Bg19809	kelch-like protein 8		NA		3.99815	92.7502	5.33917	52.9696	7.63892	1.14986	1.42829	5.86537	0	BTB/POZ domain|SKP1/BTB/POZ domain superfamily|BTB/Kelch-associated__IPR000210|IPR011333|IPR011705	mRNA
BGLB038324	Bg38324	kelch-like protein 8		NA		4.25226	69.108	10.6783	49.274	5.09261	1.14986	0	1.95512	2.43071	BTB/POZ domain|Galactose oxidase/kelch, beta-propeller|SKP1/BTB/POZ domain superfamily|BTB/Kelch-associated__IPR000210|IPR011043|IPR011333|IPR011705	mRNA
BGLB026396	Bg26396	kinesin-like protein KIF28P, partial	kinesin-like protein KIF28P	NA		1.28847	232.785	234.924	227.892	327.2	81.6402	79.9844	142.724	113.433	C2 domain|Forkhead-associated (FHA) domain|Kinesin motor domain|SMAD/FHA domain superfamily|Kinesin-like KIF1-type|P-loop containing nucleoside triphosphate hydrolase|Kinesin-like protein|C2 domain superfamily|Kinesin motor domain superfamily__IPR000008|IPR000253|IPR001752|IPR008984|IPR022140|IPR027417|IPR027640|IPR035892|IPR036961	mRNA
BGLB001362	Bg1362	kinesin-like protein KIF28P, partial		NA		1.60056	27.2795	41.9506	49.274	64.9308	11.4986	14.2829	18.2478	15.3945	Kinesin motor domain|P-loop containing nucleoside triphosphate hydrolase|Kinesin-like protein|Kinesin motor domain superfamily__IPR001752|IPR027417|IPR027640|IPR036961	mRNA
BGLB029216	Bg29216	peptidase M20 domain-containing protein 2-like	peptidase M20 domain-containing protein 2	Protease		3.30456	43.6471	13.7293	32.0281	5.09261	1.14986	3.57073	2.60683	0.810236	Bacterial exopeptidase dimerisation domain__IPR036264	mRNA
BGLB031344	Bg31344	peptidase M20 domain-containing protein 2-like		Protease		3.60112	160.039	49.578	126.881	8.91207	4.59945	2.85659	19.5512	0	Peptidase M20A, amidohydrolase, predicted|Bacterial exopeptidase dimerisation domain__IPR017144|IPR036264	mRNA
BGLB020817	Bg20817	solute carrier family 22 member 21-like isoform X1	solute carrier family 22 member	NA		2.8075	16.3677	9.15287	4.9274	19.0973	2.29972	0	2.60683	0.810236	Major facilitator, sugar transporter-like|Major facilitator superfamily domain|MFS transporter superfamily__IPR005828|IPR020846|IPR036259	mRNA
BGLB031137	Bg31137	solute carrier family 22 member 8-like		NA		2.24439	10.9118	7.62739	9.85481	1.27315	1.14986	1.42829	0	2.43071	Major facilitator, sugar transporter-like|MFS transporter superfamily__IPR005828|IPR036259	mRNA
BGLB000664	Bg664	synaptotagmin-11-like	synaptotagmin	NA		1.09435	200.049	173.905	67.7518	178.241	89.6893	77.842	51.485	70.4906	C2 domain|Synaptotagmin-11|C2 domain superfamily__IPR000008|IPR028699|IPR035892	mRNA
BGLB038826	Bg38826	synaptotagmin-15-like		NA		1.63457	98.206	73.9857	30.7963	76.3892	17.2479	17.1395	12.3825	42.1323	C2 domain|Synaptotagmin-15|C2 domain superfamily__IPR000008|IPR030539|IPR035892	mRNA
BGLB001547	Bg1547	synaptotagmin-16-like		NA		1.09419	38.1912	70.9347	41.8829	58.565	24.1471	29.28	26.0683	17.8252	C2 domain|C2 domain superfamily__IPR000008|IPR035892	mRNA
BGLB010885	Bg10885	synaptotagmin-6-like isoform X1		NA		1.1103	21.8236	28.9841	34.4918	45.8335	12.6485	15.7112	16.9444	14.5843	C2 domain|Synaptotagmin|C2 domain superfamily__IPR000008|IPR001565|IPR035892	mRNA
BGLB039974	Bg39974	transient receptor potential cation channel subfamily M member 5-like	transient receptor potential cation channel subfamily M member	NA		1.28094	467.388	424.083	339.991	409.955	116.136	206.388	161.624	190.406	Ion transport domain__IPR005821	mRNA
BGLB026949	Bg26949	transient receptor potential cation channel subfamily M member 5-like, partial		NA		1.76151	65.4707	48.0526	44.3466	36.9214	16.0981	12.1405	11.079	17.015	NA	mRNA
BGLB026067	Bg26067	tripartite motif-containing protein 60-like isoform X1	putative tripartite motif-containing protein	NA		1.40422	180.044	226.534	137.967	290.279	88.5394	72.843	73.643	79.4032	B-box-type zinc finger|Zinc finger, RING-type|Zinc finger, RING/FYVE/PHD-type|Zinc finger, RING-type, conserved site|RING-type zinc-finger, LisH dimerisation motif__IPR000315|IPR001841|IPR013083|IPR017907|IPR027370	mRNA
BGLB026099	Bg26099	putative tripartite motif-containing protein 61		NA		3.1107	83.657	9.15287	114.562	5.09261	4.59945	2.14244	15.641	0.810236	Zinc finger, RING-type|Zinc finger, RING/FYVE/PHD-type|Zinc finger, RING-type, conserved site__IPR001841|IPR013083|IPR017907	mRNA
BGLB013752	Bg13752	tubulin alpha chain-like, partial	tubulin	Biomineralization/Cytoskeleton/Tissue growth		3.91103	10.9118	3.8137	18.4778	1.27315	0	0	0	0.810236	Tubulin|Alpha tubulin|Tubulin/FtsZ, GTPase domain|Beta tubulin, autoregulation binding site|Tubulin, conserved site|Tubulin/FtsZ, GTPase domain superfamily__IPR000217|IPR002452|IPR003008|IPR013838|IPR017975|IPR036525	mRNA
BGLB008437	Bg8437	tubulin alpha-8 chain-like isoform X1		Biomineralization/Cytoskeleton/Tissue growth		4.16522	238.241	42.7134	224.197	19.0973	4.59945	3.57073	19.5512	0	Tubulin|Alpha tubulin|Tubulin/FtsZ, GTPase domain|Tubulin/FtsZ, C-terminal|Tubulin/FtsZ, 2-layer sandwich domain|Tubulin, C-terminal|Tubulin/FtsZ, GTPase domain superfamily|Tubulin/FtsZ, C-terminal domain superfamily__IPR000217|IPR002452|IPR003008|IPR008280|IPR018316|IPR023123|IPR036525|IPR037103	mRNA
BGLB024836	Bg24836	tubulin beta chain-like, partial		Biomineralization/Cytoskeleton/Tissue growth		3.71822	20.0049	6.86465	22.1733	2.54631	1.14986	0	1.30342	0	Tubulin|Beta tubulin|Tubulin/FtsZ, C-terminal|Tubulin/FtsZ, 2-layer sandwich domain|Tubulin/FtsZ, GTPase domain superfamily|Tubulin/FtsZ, C-terminal domain superfamily__IPR000217|IPR002453|IPR008280|IPR018316|IPR036525|IPR037103	mRNA
BGLB016724	Bg16724	tubulin beta-4B chain-like		Biomineralization/Cytoskeleton/Tissue growth		4.31097	21.8236	3.8137	27.1007	0	1.14986	0	0	0	Tubulin|Beta tubulin|Tubulin/FtsZ, GTPase domain|Tubulin/FtsZ, C-terminal|Beta tubulin, autoregulation binding site|Tubulin, conserved site|Tubulin/FtsZ, 2-layer sandwich domain|Tubulin, C-terminal|Tubulin/FtsZ, GTPase domain superfamily|Tubulin/FtsZ, C-terminal domain superfamily__IPR000217|IPR002453|IPR003008|IPR008280|IPR013838|IPR017975|IPR018316|IPR023123|IPR036525|IPR037103	mRNA
BGLB005824	Bg5824	40S ribosomal protein S7-like		NA		7.06872	14.549	6.86465	3695.55	3568.65	13.7983	13.5688	9.12392	16.2047	Ribosomal protein S7e__IPR000554	mRNA
BGLB023726	Bg23726	acetylcholine-binding protein-like isoform X1		NA		1.40665	578.324	620.87	378.178	757.526	379.455	200.675	50.8332	248.743	Neurotransmitter-gated ion-channel|Neurotransmitter-gated ion-channel ligand-binding domain|Neurotransmitter-gated ion-channel ligand-binding domain superfamily__IPR006201|IPR006202|IPR036734	mRNA
BGLB018500	Bg18500	actin-85C-like isoform X1		Biomineralization/Cytoskeleton/Tissue growth		1.70521	72.7452	51.8663	23.4052	50.9261	11.4986	16.4254	11.7307	20.2559	Actin family|Actin, conserved site|Actin/actin-like conserved site__IPR004000|IPR004001|IPR020902	mRNA
BGLB026580	Bg26580	actin-related protein 2/3 complex subunit 5-like protein, partial		Biomineralization/Cytoskeleton/Tissue growth		3.25194	0	0	23.4052	24.1899	0	0	1.95512	1.62047	Actin-related protein 2/3 complex subunit 5|Actin-related protein 2/3 complex subunit 5-like protein|Actin-related protein 2/3 complex subunit 5 superfamily__IPR006789|IPR030075|IPR036743	mRNA
BGLB032203	Bg32203	adenosine deaminase CECR1-like		NA		1.28851	158.221	125.852	210.647	264.816	82.7901	60.7025	74.9465	91.5567	Adenosine/AMP deaminase domain|Metal-dependent hydrolase__IPR001365|IPR032466	mRNA
BGLB000125	Bg125	aerolysin-like (LOC106067697), transcript variant X2, mRNA		NA	Biomphalysin 16	4.1719	32.7353	33.5605	32.0281	7.63892	2.29972	1.42829	0.651708	0	Aerolysin__IPR005830	mRNA
BGLB036313	Bg36313	alpha-1,3-mannosyl-glycoprotein 4-beta-N-acetylglucosaminyltransferase A-like		NA		2.12824	10.9118	9.91561	19.7096	17.8241	4.59945	4.28488	0	3.24095	Glycosyl transferase family 54__IPR006759	mRNA
BGLB033617	Bg33617	alpha-tocopherol transfer protein-like, partial		NA		3.26958	70.9266	14.492	4.9274	2.54631	2.29972	0.714147	1.95512	3.24095	CRAL-TRIO lipid binding domain|CRAL/TRIO, N-terminal domain|CRAL/TRIO, N-terminal domain superfamily|CRAL-TRIO lipid binding domain superfamily__IPR001251|IPR011074|IPR036273|IPR036865	mRNA
BGLB020636	Bg20636	putative amine oxidase [copper-containing], partial		Chaperones/Detoxification/Stress response		3.47316	1.81863	16.7803	2.4637	39.4677	1.14986	2.85659	0	0	Copper amine oxidase|Copper amine oxidase, catalytic domain|Copper amine oxidase, catalytic domain superfamily__IPR000269|IPR015798|IPR036460	mRNA
BGLB029259	Bg29259	aminopeptidase N-like, partial		NA		1.77413	40.0099	22.1194	27.1007	30.5557	2.29972	7.85561	15.641	8.10236	ERAP1-like C-terminal domain|Aminopeptidase N2__IPR024571|IPR033581	mRNA
BGLB029597	Bg29597	protein amnionless-like, partial		NA		1.02613	116.392	144.158	171.227	179.515	109.237	55.7034	73.643	60.7677	Amnionless__IPR026112	mRNA
BGLB029039	Bg29039	ankyrin repeat and SAM domain-containing protein 3-like		NA		1.38813	50.9217	42.7134	27.1007	22.9167	13.7983	14.2829	10.4273	15.3945	Ankyrin repeat|Ankyrin repeat-containing domain|Ankyrin repeat-containing domain superfamily__IPR002110|IPR020683|IPR036770	mRNA
BGLB039589	Bg39589	antistasin-like		NA		1.21469	40.0099	67.8838	97.3162	80.2086	51.7438	37.8498	13.0342	19.4457	Antistasin-like domain|Hirudin/antistatin__IPR004094|IPR011061	mRNA
BGLB038203	Bg38203	protein APCDD1-like		NA		1.24203	32.7353	70.172	68.9836	101.852	49.4441	22.8527	11.7307	30.789	APCDD1 domain__IPR029405	mRNA
BGLB028271	Bg28271	aquaporin-12-like		NA		1.1715	394.643	364.589	176.155	327.2	157.531	104.98	110.79	186.354	Major intrinsic protein|Aquaporin-like|Invertebrate aquaporin-10__IPR000425|IPR023271|IPR031145	mRNA
BGLB021462	Bg21462	aromatic-L-amino-acid decarboxylase-like isoform X1		NA		3.84414	74.5639	16.0175	59.1288	0	0	0	6.51708	2.43071	Pyridoxal phosphate-dependent decarboxylase|Aromatic-L-amino-acid decarboxylase|Pyridoxal phosphate-dependent transferase, major domain|Pyridoxal phosphate-dependent transferase domain 1|Pyridoxal phosphate-dependent transferase|Pyridoxal-phosphate binding site__IPR002129|IPR010977|IPR015421|IPR015422|IPR015424|IPR021115	mRNA
BGLB011490	Bg11490	ATP-binding cassette sub-family A member 3-like		NA		3.60316	14.549	6.10191	3.69555	1.27315	0	0	0.651708	0	ABC transporter A__IPR026082	mRNA
BGLB030015	Bg30015	probable ATP-dependent RNA helicase ddx42 (LOC106070580), partial mRNA		NA		3.20227	225.51	28.2213	250.066	12.7315	10.3488	4.28488	38.4508	1.62047	NA	mRNA
BGLB032116	Bg32116	balbiani ring protein 3-like, partial		NA		1.05106	438.29	395.862	266.08	226.621	162.131	159.969	147.286	170.15	Peptidase M12A|ShKT domain|Metallopeptidase, catalytic domain superfamily__IPR001506|IPR003582|IPR024079	mRNA
BGLB034008	Bg34008	C-C chemokine receptor type 1-like		NA		3.40234	16.3677	3.05096	13.5504	1.27315	1.14986	0	0.651708	0	G protein-coupled receptor, rhodopsin-like|GPCR, rhodopsin-like, 7TM__IPR000276|IPR017452	mRNA
BGLB023550	Bg23550	caldesmon-like		NA		1.5619	330.991	251.704	142.895	204.978	73.5912	59.9883	67.126	113.433	Protein of unknown function DUF4619__IPR029235	mRNA
BGLB030258	Bg30258	calpain-A-like		NA		1.18677	72.7452	98.3933	82.534	103.125	36.7956	39.2781	38.4508	41.3221	Peptidase C2, calpain, catalytic domain|Peptidase C2, calpain, large subunit, domain III|Peptidase C2, calpain, domain III|Peptidase C2, calpain family|Calpain large subunit, domain III superfamily|Papain-like cysteine peptidase superfamily__IPR001300|IPR022682|IPR022683|IPR022684|IPR036213|IPR038765	mRNA
BGLB019348	Bg19348	carbohydrate sulfotransferase 1-like		NA		1.42664	29.0981	40.4252	27.1007	12.7315	8.04904	15.7112	7.8205	8.10236	Sulfotransferase domain|P-loop containing nucleoside triphosphate hydrolase__IPR000863|IPR027417	mRNA
BGLB028025	Bg28025	cartilage matrix protein-like, partial		NA		3.64199	27.2795	0	0	52.1993	2.29972	0	2.60683	0	von Willebrand factor, type A|von Willebrand factor A-like domain superfamily__IPR002035|IPR036465	mRNA
BGLB004098	Bg4098	cell death abnormality protein 1-like		NA		4.74083	43.6471	6.10191	23.4052	2.54631	0	0	1.30342	0	EGF-like domain|Growth factor receptor cysteine-rich domain superfamily__IPR000742|IPR009030	mRNA
BGLB021130	Bg21130	chitinase-3-like protein 1 (LOC106079450), transcript variant X2, mRNA		NA		1.00128	389.187	225.771	379.41	290.279	187.428	122.833	142.724	187.975	NA	ncRNA
BGLB026674	Bg26674	cholecystokinin receptor type A-like [Pecten maximus]		NA		1.82798	3.63726	13.7293	7.39111	16.551	2.29972	4.28488	3.91025	0	G protein-coupled receptor, rhodopsin-like|GPCR, rhodopsin-like, 7TM__IPR000276|IPR017452	mRNA
BGLB009164	Bg9164	choline transporter-like protein 1		NA		1.14269	81.8384	51.1035	36.9555	67.4771	17.2479	27.8517	23.4615	38.0811	Choline transporter-like__IPR007603	mRNA
BGLB003518	Bg3518	cilia- and flagella-associated protein 44-like		NA		3.83128	85.4756	9.15287	65.2881	2.54631	4.59945	1.42829	3.91025	0	WD40 repeat|WD40/YVTN repeat-like-containing domain superfamily|WD40-repeat-containing domain|WD40-repeat-containing domain superfamily__IPR001680|IPR015943|IPR017986|IPR036322	mRNA
BGLB019916	Bg19916	coiled-coil domain-containing protein 65-like (LOC106071139), mRNA		NA		4.7364	0	0	2.4637	57.2919	0	0.714147	0	0	NA	ncRNA
BGLB003758	Bg3758	crustapain-like, partial		NA		4.51644	0	0	50.5059	25.4631	1.14986	0	0.651708	0	Cysteine peptidase, cysteine active site|Peptidase C1A, papain C-terminal|Cathepsin propeptide inhibitor domain (I29)|Papain-like cysteine peptidase superfamily__IPR000169|IPR000668|IPR013201|IPR038765	mRNA
BGLB031075	Bg31075	cylicin-1-like		NA		3.78161	67.2893	11.4411	52.9696	2.54631	2.29972	1.42829	4.56196	0	NA	mRNA
BGLB021049	Bg21049	deoxynucleoside triphosphate triphosphohydrolase SAMHD1-like		NA		5.16722	0	0	0	96.7596	1.14986	0	0	0	NA	mRNA
BGLB008762	Bg8762	deoxyribonuclease-1 [Catharus ustulatus]		NA		1.18982	141.853	90.0032	68.9836	108.218	40.2452	53.561	35.1922	49.4244	Endonuclease/exonuclease/phosphatase|Deoxyribonuclease I|Endonuclease/exonuclease/phosphatase superfamily__IPR005135|IPR016202|IPR036691	mRNA
BGLB020393	Bg20393	diacylglycerol O-acyltransferase [Mizuhopecten yessoensis]		NA		1.11627	396.461	376.793	229.124	194.792	154.082	137.83	95.8011	163.668	O-acyltransferase WSD1, C-terminal__IPR009721	mRNA
BGLB023250	Bg23250	digestive cysteine proteinase 1-like, partial		NA		3.6141	1.81863	1.52548	25.8689	11.4584	1.14986	0.714147	0	0	Peptidase C1A, papain C-terminal|Cysteine peptidase, histidine active site|Papain-like cysteine peptidase superfamily|Papain-like cysteine endopeptidase__IPR000668|IPR025660|IPR038765|IPR039417	mRNA
BGLB036162	Bg36162	disulfide bond formation protein A [Ciona intestinalis]		NA		4.30856	81.8384	22.1194	88.6933	5.09261	0	0	8.47221	0	DSBA-like thioredoxin domain|Thioredoxin-like superfamily__IPR001853|IPR036249	mRNA
BGLB026105	Bg26105	protein disulfide-isomerase A5-like isoform X1		NA		3.97497	165.495	44.2389	155.213	15.2778	5.74931	0	16.9444	0	Thioredoxin domain|Thioredoxin-like superfamily__IPR013766|IPR036249	mRNA
BGLB024295	Bg24295	DSC-2 [Lymnaea stagnalis]		NA		1.01626	1520.38	1333.27	682.445	1013.43	587.58	562.748	618.471	479.66	NA	mRNA
BGLB039258	Bg39258	EF-hand calcium-binding domain-containing protein 2-like		Protease inhibitor		2.73574	23.6422	12.2038	28.3326	1.27315	2.29972	3.57073	2.60683	0	EF-hand domain|EF-hand domain pair__IPR002048|IPR011992	mRNA
BGLB001252	Bg1252	enterin neuropeptides-like		Neuro-related/Reproduction		1.25814	118.211	114.411	77.6066	155.325	75.8909	29.28	12.3825	76.1622	NA	mRNA
BGLB019950	Bg19950	feeding circuit activating peptides-like (LOC106050912), partial mRNA		NA		1.14878	181.863	177.718	125.649	175.695	98.8882	39.9922	31.9337	126.397	Feeding circuit activating peptide precursor__IPR040384	mRNA
BGLB018333	Bg18333	fibrillin-1-like isoform X3		NA		1.20036	207.324	244.077	240.211	443.057	183.978	114.263	92.5426	102.09	NA	mRNA
BGLB039944	Bg39944	FMRF-amide neuropeptides-like		Neuro-related/Reproduction		1.21267	507.398	373.742	206.951	299.191	172.479	112.121	88.6323	224.436	FMRFamide-related peptide-like__IPR002544	mRNA
BGLB016971	Bg16971	G protein-activated inward rectifier potassium channel 4-like isoform X1		NA		1.04783	163.677	124.326	89.9251	90.3938	49.4441	48.562	61.2606	66.4394	Potassium channel, inwardly rectifying, Kir, cytoplasmic|Immunoglobulin E-set|Potassium channel, inwardly rectifying, Kir|Potassium channel, inwardly rectifying, transmembrane domain|Inward rectifier potassium channel, C-terminal__IPR013518|IPR014756|IPR016449|IPR040445|IPR041647	mRNA
BGLB036001	Bg36001	GATA zinc finger domain-containing protein 15-like (LOC106053400), mRNA		NA		4.38003	89.1129	15.2548	49.274	2.54631	0	1.42829	4.56196	0	NA	mRNA
BGLB011995	Bg11995	glyceraldehyde-3-phosphate dehydrogenase-like		Apoptosis/Autophagy		3.61586	50.9217	10.6783	40.6511	1.27315	2.29972	1.42829	3.25854	0	Glyceraldehyde-3-phosphate dehydrogenase, type I|Glyceraldehyde 3-phosphate dehydrogenase, NAD(P) binding domain|Glyceraldehyde 3-phosphate dehydrogenase, catalytic domain|Glyceraldehyde 3-phosphate dehydrogenase, active site|Glyceraldehyde/Erythrose phosphate dehydrogenase family|NAD(P)-binding domain superfamily__IPR006424|IPR020828|IPR020829|IPR020830|IPR020831|IPR036291	mRNA
BGLB032824	Bg32824	golgin subfamily A member 4-like (LOC106077976), mRNA		NA		3.68602	21.8236	5.33917	12.3185	2.54631	1.14986	0	0.651708	0	NA	mRNA
BGLB031582	Bg31582	GTPase IMAP family member 7-like		Cellular defense	GIMAP	1.03309	160.039	96.8679	139.199	137.5	55.1934	69.9864	78.8567	55.9063	AIG1-type guanine nucleotide-binding (G) domain|P-loop containing nucleoside triphosphate hydrolase__IPR006703|IPR027417	mRNA
BGLB027759	Bg27759	hemicentin-1-like (LOC106076681), partial mRNA		NA		1.06128	90.9315	96.1051	84.9977	154.051	54.0435	32.8507	50.8332	65.6292	Immunoglobulin subtype 2|Immunoglobulin subtype|Immunoglobulin-like domain|Immunoglobulin-like fold|Immunoglobulin-like domain superfamily__IPR003598|IPR003599|IPR007110|IPR013783|IPR036179	mRNA
BGLB022843	Bg22843	heparanase-like, partial		Protease		3.41996	20.0049	3.05096	14.7822	3.81946	1.14986	0	1.30342	0	Glycoside hydrolase, family 79|Glycoside hydrolase superfamily__IPR005199|IPR017853	mRNA
BGLB020061	Bg20061	histamine H2 receptor-like		NA		3.19429	14.549	4.57643	12.3185	2.54631	2.29972	0	0	0	G protein-coupled receptor, rhodopsin-like|GPCR, rhodopsin-like, 7TM__IPR000276|IPR017452	mRNA
BGLB038089	Bg38089	homeotic protein female sterile-like		NA		4.16369	83.657	27.4586	88.6933	5.09261	0	0	9.12392	0.810236	Interferon alpha-inducible protein IFI6/IFI27-like|IFI6/IFI27-like domain superfamily__IPR009311|IPR038213	mRNA
BGLB011173	Bg11173	probable hydrolase PNKD		NA		3.84962	23.6422	9.15287	33.26	0	1.14986	0	1.95512	0	Hydroxyacylglutathione hydrolase, C-terminal domain|Ribonuclease Z/Hydroxyacylglutathione hydrolase-like__IPR032282|IPR036866	mRNA
BGLB038535	Bg38535	probable insulin-like peptide 7		Neuro-related/Reproduction		1.81606	58.1962	51.8663	65.2881	30.5557	17.2479	10.7122	9.12392	20.2559	Insulin-like superfamily__IPR036438	mRNA
BGLB013964	Bg13964	IQ and AAA domain-containing protein 1-like		NA		2.8551	69.108	28.2213	65.2881	5.09261	2.29972	3.57073	11.079	4.86142	ATPase, AAA-type, core|P-loop containing nucleoside triphosphate hydrolase__IPR003959|IPR027417	mRNA
BGLB009319	Bg9319	keratin-associated protein 9-2-like		NA		4.42252	358.27	69.4093	353.541	10.1852	9.1989	1.42829	24.7649	0	NA	mRNA
BGLB021593	Bg21593	laminin subunit alpha-like isoform X3		NA		2.64246	36.3726	16.0175	23.4052	2.54631	2.29972	1.42829	5.86537	1.62047	EGF-like, conserved site__IPR013032	mRNA
BGLB038997	Bg38997	lysosomal alpha-mannosidase-like		NA		3.42263	16.3677	7.62739	9.85481	2.54631	0	0	1.95512	0	Galactose mutarotase-like domain superfamily|Glycosyl hydrolase family 38, C-terminal|Glycosyl hydrolase, all-beta|Glycosyl hydrolases family 38, C-terminal beta sandwich domain__IPR011013|IPR011682|IPR013780|IPR041147	mRNA
BGLB021150	Bg21150	mesocentin-like		NA		4.70555	58.1962	9.91561	35.7237	0	1.14986	0	1.30342	0	NA	mRNA
BGLB032710	Bg32710	metalloreductase STEAP4-like		NA		1.8465	134.579	271.535	331.368	85.3012	66.692	52.1327	45.6196	63.1984	Pyrroline-5-carboxylate reductase, catalytic, N-terminal|NAD(P)-binding domain superfamily__IPR028939|IPR036291	mRNA
BGLB033332	Bg33332	putative methyltransferase DDB_G0268948		NA		1.10037	94.5688	50.3408	68.9836	57.2919	26.4468	26.4234	30.6303	42.1323	S-adenosyl-L-methionine-dependent methyltransferase|Methyltransferase domain 25__IPR029063|IPR041698	mRNA
BGLB028797	Bg28797	MIP-related peptides-like		NA		1.35181	307.349	312.723	184.778	429.052	162.131	99.9805	26.72	193.647	NA	mRNA
BGLB021935	Bg21935	mitogen-activated protein kinase-binding protein 1-like		NA		4.01766	236.422	42.7134	171.227	10.1852	4.59945	2.14244	20.203	0	WD40 repeat|WD40/YVTN repeat-like-containing domain superfamily|WD40-repeat-containing domain|WD40 repeat, conserved site|WD40-repeat-containing domain superfamily__IPR001680|IPR015943|IPR017986|IPR019775|IPR036322	mRNA
BGLB009293	Bg9293	mucin-5AC-like (LOC106071197), mRNA		NA		5.05238	194.593	39.6624	5402.9	59.8382	19.5477	22.1385	111.442	17.015	Protein quiver__IPR031424	mRNA
BGLB018640	Bg18640	multiple epidermal growth factor-like domains protein 10 (LOC106067081), mRNA		NA		1.59395	654.707	639.938	448.394	403.589	177.079	136.402	245.042	151.514	NA	mRNA
BGLB033119	Bg33119	muscarinic acetylcholine receptor M4-like		NA		1.54344	56.3775	35.8487	36.9555	39.4677	11.4986	12.8546	9.77562	22.6866	G protein-coupled receptor, rhodopsin-like|GPCR, rhodopsin-like, 7TM__IPR000276|IPR017452	mRNA
BGLB029559	Bg29559	myb-like protein X (LOC106065123), mRNA		NA		4.10053	3.63726	3.8137	97.3162	1.27315	0	1.42829	3.25854	0	NA	mRNA
BGLB005994	Bg5994	nedd8-conjugating enzyme Ubc12-like		NA		1.89461	290.981	183.82	169.995	224.075	71.2915	71.4147	37.1474	52.6654	Ubiquitin-conjugating enzyme E2|Ubiquitin-conjugating enzyme/RWD-like|Ubiquitin-conjugating enzyme, active site__IPR000608|IPR016135|IPR023313	mRNA
BGLB038407	Bg38407	neural/ectodermal development factor IMP-L2-like		NA		1.44121	2886.17	1465.98	1687.64	1788.78	792.255	420.632	563.076	1105.97	Immunoglobulin subtype 2|Immunoglobulin subtype|Immunoglobulin-like domain|Immunoglobulin I-set|Immunoglobulin-like fold|Immunoglobulin-like domain superfamily__IPR003598|IPR003599|IPR007110|IPR013098|IPR013783|IPR036179	mRNA
BGLB036284	Bg36284	neuronal acetylcholine receptor subunit alpha-7-like		NA		2.25161	3.63726	15.2548	7.39111	22.9167	1.14986	1.42829	3.25854	3.24095	Neurotransmitter-gated ion-channel transmembrane domain|Neurotransmitter-gated ion-channel|Neurotransmitter-gated ion-channel ligand-binding domain|Neurotransmitter-gated ion-channel, conserved site|Neurotransmitter-gated ion-channel transmembrane domain superfamily|Neurotransmitter-gated ion-channel ligand-binding domain superfamily__IPR006029|IPR006201|IPR006202|IPR018000|IPR036719|IPR036734	mRNA
BGLB020796	Bg20796	perlucin-like isoform X1		NA		1.77376	83.657	174.667	179.85	50.9261	45.9945	33.5649	23.4615	38.8914	C-type lectin-like|C-type lectin-like/link domain superfamily|C-type lectin fold__IPR001304|IPR016186|IPR016187	mRNA
BGLB033758	Bg33758	putative peroxisomal-coenzyme A synthetase [Aplysia californica]		NA		3.08125	12.7304	7.62739	13.5504	0	0	0	2.60683	0	AMP-dependent synthetase/ligase|AMP-dependent synthetase-like superfamily__IPR000873|IPR042099	mRNA
BGLB005256	Bg5256	phosphonoacetaldehyde hydrolase-like		NA		2.69044	5.45589	4.57643	12.3185	2.54631	1.14986	0.714147	0.651708	0	Phosphonoacetaldehyde hydrolase|Phosphoglycolate phosphatase-like, domain 2|HAD superfamily|HAD-like superfamily__IPR006323|IPR023198|IPR023214|IPR036412	mRNA
BGLB027503	Bg27503	platelet-activating factor acetylhydrolase-like		NA		1.00448	1453.09	877.913	1016.28	1168.75	436.948	580.601	505.074	727.592	Platelet-activating factor acetylhydrolase-like|Platelet-activating factor acetylhydrolase, eucaryote|Alpha/Beta hydrolase fold__IPR005065|IPR016715|IPR029058	mRNA
BGLB021228	Bg21228	polycystic kidney disease protein 1-like 2		NA		1.48057	54.5589	62.5446	35.7237	26.7362	10.3488	12.8546	18.2478	21.8764	PLAT/LH2 domain|PKD/REJ-like domain|Polycystic kidney disease type 2 protein|Polycystin cation channel, PKD1/PKD2|PLAT/LH2 domain superfamily|Catalase core domain superfamily__IPR001024|IPR002859|IPR003915|IPR013122|IPR036392|IPR037060	mRNA
BGLB003362	Bg3362	potassium channel subfamily T member 2-like		NA		1.01841	52.7403	96.1051	54.2014	62.3845	20.6975	39.9922	33.8888	35.6504	Calcium-activated potassium channel BK, alpha subunit|Potassium channel domain__IPR003929|IPR013099	mRNA
BGLB019752	Bg19752	prion-like-(Q/N-rich) domain-bearing protein 25		NA		3.15572	21.8236	0	80.0703	67.4771	0	0	17.5961	0	Growth factor receptor cysteine-rich domain superfamily__IPR009030	mRNA
BGLB024510	Bg24510	prostatic spermine-binding protein-like (LOC106052924), transcript variant X2, mRNA		NA		3.92989	3.63726	0	38.1874	2.54631	0	1.42829	0	0	NA	mRNA
BGLB034964	Bg34964	protocadherin beta-9-like isoform X1		NA		4.96794	45.4658	14.492	48.0422	1.27315	0	0	1.95512	0	Cadherin-like|Cadherin-like superfamily__IPR002126|IPR015919	mRNA
BGLB000787	Bg787	proton myo-inositol cotransporter-like		Transport		1.30338	132.76	75.5112	43.1148	80.2086	34.4959	27.1376	28.0235	43.7528	Sugar/inositol transporter|Major facilitator, sugar transporter-like|Sugar transporter, conserved site|Major facilitator superfamily domain|MFS transporter superfamily__IPR003663|IPR005828|IPR005829|IPR020846|IPR036259	mRNA
BGLB024182	Bg24182	puromycin-sensitive aminopeptidase-like protein, partial		NA		1.84156	5.45589	38.137	49.274	38.1946	11.4986	5.71317	11.7307	6.48189	Peptidase M1, membrane alanine aminopeptidase__IPR014782	mRNA
BGLB012541	Bg12541	receptor-type tyrosine-protein phosphatase N2-like		NA		1.36934	263.701	151.022	162.604	222.802	82.7901	64.9873	67.7777	93.1772	PTP type protein phosphatase|Tyrosine specific protein phosphatases domain|Protein-tyrosine phosphatase, catalytic|Protein-tyrosine phosphatase, active site|Protein-tyrosine phosphatase-like__IPR000242|IPR000387|IPR003595|IPR016130|IPR029021	mRNA
BGLB002336	Bg2336	retinal-binding protein-like isoform X1		NA		3.53783	181.863	31.2723	23.4052	14.0047	2.29972	4.99903	3.91025	8.9126	CRAL-TRIO lipid binding domain|GOLD domain|CRAL/TRIO, N-terminal domain|CRAL/TRIO, N-terminal domain superfamily|GOLD domain superfamily|CRAL-TRIO lipid binding domain superfamily__IPR001251|IPR009038|IPR011074|IPR036273|IPR036598|IPR036865	mRNA
BGLB032600	Bg32600	retinochrome-like		NA		2.42894	238.241	97.6306	50.5059	70.0234	21.8474	17.1395	13.6859	30.789	G protein-coupled receptor, rhodopsin-like|GPCR, rhodopsin-like, 7TM__IPR000276|IPR017452	mRNA
BGLB008381	Bg8381	rhodopsin-like		NA		4.45221	56.3775	18.3057	4.9274	2.54631	0	1.42829	0	0.810236	G protein-coupled receptor, rhodopsin-like|GPCR, rhodopsin-like, 7TM|Visual pigments (opsins) retinal binding site__IPR000276|IPR017452|IPR027430	mRNA
BGLB039105	Bg39105	RNA-binding protein 45-like		NA		9.71611	0	0	484.117	849.193	0	0	0	0	RNA recognition motif domain|Nucleotide-binding alpha-beta plait domain superfamily|RNA-binding domain superfamily__IPR000504|IPR012677|IPR035979	mRNA
BGLB038771	Bg38771	selenium-binding protein 1-like		NA		1.22428	25.4608	64.8328	51.7377	64.9308	41.395	22.8527	16.9444	6.48189	Selenium-binding protein|Cytochrome cd1-nitrite reductase-like, haem d1 domain superfamily__IPR008826|IPR011048	mRNA
BGLB036057	Bg36057	serine/threonine-protein phosphatase 6 regulatory ankyrin repeat subunit B-like		NA		1.19161	30.9167	34.3233	14.7822	29.2825	11.4986	14.9971	9.12392	11.3433	Ankyrin repeat|Ankyrin repeat-containing domain|Ankyrin repeat-containing domain superfamily__IPR002110|IPR020683|IPR036770	mRNA
BGLB016750	Bg16750	serum response factor-binding protein 1-like		NA		4.69449	45.4658	7.62739	27.1007	1.27315	0	0	0	1.62047	NA	mRNA
BGLB030857	Bg30857	sialin-like, partial		NA		1.31103	34.554	25.9331	12.3185	17.8241	9.1989	11.4263	8.47221	6.48189	Major facilitator superfamily|Major facilitator superfamily domain|MFS transporter superfamily__IPR011701|IPR020846|IPR036259	mRNA
BGLB019745	Bg19745	SLK [Mytilus coruscus]		NA		1.18629	414.648	414.93	299.34	229.167	136.834	137.116	112.094	209.851	Potassium channel tetramerisation-type BTB domain|Peptidase C19, ubiquitin-specific peptidase, DUSP domain|SKP1/BTB/POZ domain superfamily|DUSP-like superfamily__IPR003131|IPR006615|IPR011333|IPR035927	mRNA
BGLB006625	Bg6625	protein SPT10-like isoform X2 [Pomacea canaliculata]		NA		1.20806	207.324	160.938	158.909	103.125	54.0435	53.561	60.6089	103.71	GNAT domain|Acyl-CoA N-acyltransferase__IPR000182|IPR016181	mRNA
BGLB030363	Bg30363	stabilin-2-like isoform X2		NA		3.41217	41.8285	9.91561	32.0281	1.27315	1.14986	2.14244	3.25854	0	EGF-like domain|Galactose-binding-like domain superfamily__IPR000742|IPR008979	mRNA
BGLB019760	Bg19760	synaptic vesicular amine transporter-like		NA		1.09521	52.7403	81.6131	39.4192	73.8428	25.297	31.4224	29.9786	28.3583	Major facilitator superfamily|Major facilitator superfamily domain|MFS transporter superfamily__IPR011701|IPR020846|IPR036259	mRNA
BGLB009204	Bg9204	testis, prostate and placenta-expressed protein [Aplysia californica]		NA		4.12145	120.03	25.9331	71.4474	2.54631	0	0.714147	10.4273	0	NA	mRNA
BGLB039325	Bg39325	tetraspanin-18-like		NA		3.2302	14.549	4.57643	11.0867	0	1.14986	0	0.651708	0	Tetraspanin, EC2 domain superfamily|Tetraspanin/Peripherin__IPR008952|IPR018499	mRNA
BGLB021504	Bg21504	toll-like receptor 7		Adhesion/Carbohydrate binding/Pattern recognition/Signal transduction		1.34731	76.3825	63.3073	96.0844	72.5697	36.7956	24.281	29.9786	29.1685	Toll/interleukin-1 receptor homology (TIR) domain|Leucine-rich repeat|Leucine-rich repeat, typical subtype|BspA type Leucine rich repeat region|Leucine-rich repeat domain superfamily|Toll/interleukin-1 receptor homology (TIR) domain superfamily__IPR000157|IPR001611|IPR003591|IPR026906|IPR032675|IPR035897	mRNA
BGLB009291	Bg9291	transcription factor COE1-like isoform X1		NA		1.48782	14.549	21.3567	22.1733	40.7409	5.74931	7.85561	5.21367	15.3945	IPT domain|Transcription factor COE|Immunoglobulin-like fold|Immunoglobulin E-set|Transcription factor COE, conserved site|Transcription factor COE, DNA-binding domain|Transcription factor COE, helix-loop-helix domain|Helix-loop-helix DNA-binding domain superfamily|Transcription factor COE, IPT domain|Transcription factor COE, DNA-binding domain superfamily__IPR002909|IPR003523|IPR013783|IPR01475…	mRNA
BGLB035520	Bg35520	trichohyalin-like		NA		3.54773	60.0148	17.543	57.897	5.09261	3.44959	1.42829	3.25854	2.43071	NA	mRNA
BGLB009156	Bg9156	tryptophan 5-hydroxylase 1-like		NA		1.97679	230.966	146.446	153.981	160.417	60.9427	19.9961	24.7649	68.8701	Aromatic amino acid hydroxylase|ACT domain|Aromatic amino acid hydroxylase, iron/copper binding site|Tyrosine 3-monooxygenase-like|Aromatic amino acid hydroxylase, C-terminal|Aromatic amino acid monoxygenase, C-terminal domain superfamily|Aromatic amino acid hydroxylase superfamily|Tryptophan 5-hydroxylase, catalytic domain__IPR001273|IPR002912|IPR018301|IPR019773|IPR019774|IPR036329|IPR036951|IP…	mRNA
BGLB023862	Bg23862	UPF0764 protein C16orf89 homolog [Pomacea canaliculata]		NA		1.11658	49.103	41.9506	34.4918	36.9214	21.8474	15.7112	9.77562	26.7378	Protein of unknown function DUF4735__IPR031751	mRNA
BGLB001366	Bg1366	uridine phosphorylase 1-like		NA		1.24789	238.241	157.887	264.848	252.084	132.234	30.7083	99.0597	121.535	Nucleoside phosphorylase domain|Nucleoside phosphorylase superfamily__IPR000845|IPR035994	mRNA
BGLB012013	Bg12013	xanthine dehydrogenase-like		NA		1.18596	109.118	64.0701	51.7377	68.7502	29.8964	24.281	22.1581	51.8551	Aldehyde oxidase/xanthine dehydrogenase, molybdopterin binding|Aldehyde oxidase/xanthine dehydrogenase, molybdopterin binding domain superfamily__IPR008274|IPR037165	mRNA
BGLB021078	Bg21078	YdcF family protein [Vibrio neptunius]		NA		4.06336	23.6422	4.57643	17.2459	1.27315	0	0	1.30342	0	Domain of unknown function DUF218|Rossmann-like alpha/beta/alpha sandwich fold__IPR003848|IPR014729	mRNA
BGLB006863	Bg6863	NA	ncRNA	NA	ncRNA	3.66854	67.2893	3.8137	43.1148	3.81946	0	0	7.8205	0	NA	ncRNA
BGLB000979	Bg979	NA		NA	ncRNA	4.0231	20.0049	6.10191	25.8689	2.54631	1.14986	0.714147	0	0	NA	ncRNA
BGLB031215	Bg31215	NA		NA	ncRNA	1.34427	340.084	171.616	267.312	142.593	101.188	98.5522	72.3396	89.9363	NA	ncRNA
BGLB038703	Bg38703	NA		NA	ncRNA	4.50177	1.81863	0	135.504	0	0	0	1.30342	3.24095	NA	ncRNA
BGLB031018	Bg31018	NA		NA	ncRNA	4.55667	0	0	62.8244	0	1.14986	0	0	0	NA	ncRNA
BGLB017016	Bg17016	NA		NA	ncRNA	1.71725	120.03	57.2054	75.1429	86.5744	25.297	25.7093	16.9444	34.0299	NA	ncRNA
BGLB023835	Bg23835	NA		NA	ncRNA	2.08108	38.1912	11.4411	28.3326	16.551	2.29972	4.99903	9.77562	4.05118	NA	ncRNA
BGLB035817	Bg35817	NA		NA	ncRNA	1.22329	92.7502	71.6975	34.4918	75.116	25.297	37.1356	14.3376	39.7016	NA	ncRNA
BGLB030155	Bg30155	NA		NA	ncRNA	2.77999	1.81863	10.6783	12.3185	28.0094	2.29972	1.42829	2.60683	0	NA	ncRNA
BGLB018139	Bg18139	NA		NA	ncRNA	3.42117	58.1962	6.86465	29.5644	1.27315	2.29972	0	5.21367	0	NA	ncRNA
BGLB040309	Bg40309	NA		NA	ncRNA	3.77939	5.45589	1.52548	22.1733	0	0	0	0.651708	0	NA	ncRNA
BGLB019315	Bg19315	NA		NA	ncRNA	2.50148	16.3677	4.57643	9.85481	5.09261	2.29972	1.42829	1.30342	0	NA	ncRNA
BGLB024930	Bg24930	NA		NA	ncRNA	3.3714	18.1863	4.57643	11.0867	1.27315	1.14986	0	0	0.810236	NA	ncRNA
BGLB039552	Bg39552	NA		NA	ncRNA	4.30753	21.8236	6.10191	14.7822	1.27315	0	0.714147	0	0	NA	ncRNA
BGLB029129	Bg29129	NA		NA	ncRNA	1.16619	36.3726	19.0685	27.1007	34.3751	13.7983	14.9971	11.079	11.3433	NA	ncRNA
BGLB034458	Bg34458	NA		NA	ncRNA	1.78689	183.682	154.073	169.995	287.732	73.5912	45.7054	13.6859	96.4181	NA	ncRNA
BGLB033126	Bg33126	NA		NA	ncRNA	3.43298	29.0981	15.2548	35.7237	2.54631	2.29972	0	3.91025	0	NA	ncRNA
BGLB023960	Bg23960	NA		NA	ncRNA	1.43501	36.3726	29.7468	19.7096	11.4584	11.4986	2.85659	8.47221	12.1535	NA	ncRNA
BGLB037540	Bg37540	NA		NA	ncRNA	5.65529	45.4658	10.6783	19.7096	2.54631	0	0	0	0	NA	ncRNA
BGLB009015	Bg9015	NA		NA	ncRNA	3.2586	0	3.05096	27.1007	34.3751	0	1.42829	0.651708	3.24095	NA	ncRNA
BGLB034411	Bg34411	NA		NA	ncRNA	1.3537	41.8285	17.543	27.1007	30.5557	12.6485	12.8546	7.16879	12.1535	NA	ncRNA
BGLB025016	Bg25016	NA		NA	ncRNA	1.76981	232.785	101.444	169.995	199.885	60.9427	45.7054	33.8888	64.8189	NA	ncRNA
BGLB029965	Bg29965	NA		NA	ncRNA	2.37965	1789.53	2098.3	2467.4	1004.52	221.923	529.897	23.4615	637.656	NA	ncRNA
BGLB011213	Bg11213	NA		NA	ncRNA	1.99505	687.442	368.403	666.431	137.5	155.231	92.8391	116.004	101.28	NA	ncRNA
BGLB036588	Bg36588	NA		NA	ncRNA	1.35427	21.8236	28.2213	24.637	38.1946	16.0981	3.57073	3.25854	20.2559	NA	ncRNA
BGLB038925	Bg38925	NA		NA	ncRNA	5.10727	29.0981	12.2038	54.2014	2.54631	0	0	1.30342	0	NA	ncRNA
BGLB027979	Bg27979	NA		NA	ncRNA	1.65136	29094.5	14903.9	21036.3	19442.3	5187.03	7423.55	8382.27	5898.52	NA	ncRNA
BGLB039990	Bg39990	NA		NA	ncRNA	3.66838	18.1863	4.57643	9.85481	2.54631	0	0	1.30342	0	NA	ncRNA
BGLB034142	Bg34142	NA		NA	ncRNA	1.50249	9.09315	19.8312	16.0141	25.4631	4.59945	4.28488	5.21367	9.72284	NA	ncRNA
BGLB025162	Bg25162	NA		NA	ncRNA	2.06962	45.4658	53.3917	32.0281	114.584	24.1471	5.71317	3.91025	23.4969	NA	ncRNA
BGLB014398	Bg14398	NA		NA	ncRNA	1.73733	90.9315	45.0016	49.274	64.9308	28.7466	10.7122	18.2478	16.2047	NA	ncRNA
BGLB039780	Bg39780	NA		NA	ncRNA	5.83861	0	0	34.4918	54.7456	0	0	0	0	NA	ncRNA
BGLB039230	Bg39230	NA		NA	ncRNA	5.47136	0	0	35.7237	33.102	0	0	0	0	NA	ncRNA
BGLB023113	Bg23113	NA		NA	ncRNA	3.61152	20.0049	3.8137	16.0141	0	1.14986	0	0.651708	0	NA	ncRNA
BGLB020286	Bg20286	NA		NA	ncRNA	3.83566	12.7304	3.8137	13.5504	2.54631	0	0	0	0.810236	NA	ncRNA
BGLB028196	Bg28196	NA		NA	ncRNA	3.79624	20.0049	1.52548	11.0867	3.81946	1.14986	0	0	0	NA	ncRNA
BGLB030912	Bg30912	NA		NA	ncRNA	7.30859	0	2.28822	243.906	3.81946	0	0	0	0	NA	ncRNA
BGLB028922	Bg28922	NA		NA	ncRNA	1.52129	320.079	176.955	381.874	399.77	142.583	72.843	64.5191	164.478	NA	ncRNA
BGLB022354	Bg22354	NA		NA	ncRNA	1.25824	132.76	62.5446	83.7659	81.4818	54.0435	20.7103	34.5405	40.5118	NA	ncRNA
BGLB037842	Bg37842	NA		NA	ncRNA	4.02692	338.265	82.3758	365.86	19.0973	6.89917	7.14147	33.8888	0	NA	ncRNA
BGLB034037	Bg34037	NA		NA	ncRNA	6.88488	0	0	110.867	75.116	0	0	0	0	NA	ncRNA
BGLB034093	Bg34093	NA		NA	ncRNA	6.36174	5.45589	1.52548	121.953	0	0	0	0	0	NA	ncRNA
BGLB021346	Bg21346	NA		NA	pseudogenic_transcript	2.3153	23.6422	21.3567	16.0141	11.4584	5.74931	4.28488	3.25854	0	NA	pseudogenic_transcript
BGLB037127	Bg37127	NA	uncharacterized protein	NA	mRNA	1.04884	263.701	237.212	210.647	345.024	189.727	114.978	125.78	79.4032	NA	mRNA
BGLB002907	Bg2907	NA		NA	mRNA	3.07925	16.3677	2.28822	3.69555	8.91207	2.29972	0	0	0	NA	mRNA
BGLB038953	Bg38953	NA		NA	mRNA	1.27671	141.853	106.783	115.794	133.681	75.8909	47.8478	10.4273	70.4906	NA	mRNA
BGLB030410	Bg30410	NA		NA	mRNA	1.27858	109.118	118.225	88.6933	122.223	57.4931	49.9903	22.8098	49.4244	NA	mRNA
BGLB020816	Bg20816	uncharacterized protein LOC106070379		NA	Aminoglycoside phosphotransferase|Protein kinase-like domain superfamily__IPR002575|IPR011009	1.0256	83.657	64.0701	38.1874	73.8428	25.297	39.2781	27.3717	34.8402	Aminoglycoside phosphotransferase|Protein kinase-like domain superfamily__IPR002575|IPR011009	mRNA
BGLB034961	Bg34961	uncharacterized protein LOC106066453		NA	Aminotransferase class V domain|Pyridoxal phosphate-dependent transferase, major domain|Pyridoxal phosphate-dependent transferase__IPR000192|IPR015421|IPR015424	4.25191	34.554	5.33917	12.3185	1.27315	0	0	1.30342	0	Aminotransferase class V domain|Pyridoxal phosphate-dependent transferase, major domain|Pyridoxal phosphate-dependent transferase__IPR000192|IPR015421|IPR015424	mRNA
BGLB024275	Bg24275	uncharacterized protein LOC106072080		NA	Ankyrin repeat|Ankyrin repeat-containing domain|Ankyrin repeat-containing domain superfamily__IPR002110|IPR020683|IPR036770	1.07765	49.103	32.035	33.26	53.4724	27.5967	22.8527	10.4273	17.8252	Ankyrin repeat|Ankyrin repeat-containing domain|Ankyrin repeat-containing domain superfamily__IPR002110|IPR020683|IPR036770	mRNA
BGLB010200	Bg10200	uncharacterized protein LOC106073335		NA	Anti-proliferative protein|BTG-like domain superfamily__IPR002087|IPR036054	1.40138	30.9167	19.8312	22.1733	20.3704	11.4986	4.28488	13.6859	4.86142	Anti-proliferative protein|BTG-like domain superfamily__IPR002087|IPR036054	mRNA
BGLB026770	Bg26770	uncharacterized protein LOC106078242		NA	AP-1 transcription factor|Basic-leucine zipper domain__IPR000837|IPR004827	1.37292	432.834	249.416	285.789	353.936	121.885	122.833	110.79	153.945	AP-1 transcription factor|Basic-leucine zipper domain__IPR000837|IPR004827	mRNA
BGLB029359	Bg29359	uncharacterized protein LOC106073177		NA	B30.2/SPRY domain|Concanavalin A-like lectin/glucanase domain superfamily__IPR001870|IPR013320	1.14142	1436.72	911.473	799.471	1047.8	325.411	645.589	420.352	509.639	B30.2/SPRY domain|Concanavalin A-like lectin/glucanase domain superfamily__IPR001870|IPR013320	mRNA
BGLB037466	Bg37466	uncharacterized protein LOC106076964		NA	C-type lectin-like/link domain superfamily__IPR016186	1.27247	316.442	189.159	221.733	173.149	106.937	113.549	57.3503	93.9874	C-type lectin-like/link domain superfamily__IPR016186	mRNA
BGLB038752	Bg38752	uncharacterized protein LOC106080308		NA	C-type lectin-like/link domain superfamily|C-type lectin fold__IPR016186|IPR016187	1.00525	78.2011	53.3917	72.6792	77.6623	41.395	28.5659	33.2371	36.4606	C-type lectin-like/link domain superfamily|C-type lectin fold__IPR016186|IPR016187	mRNA
BGLB039813	Bg39813	uncharacterized protein LOC106054012		NA	C-type lectin-like|C-type lectin-like/link domain superfamily|C-type lectin fold__IPR001304|IPR016186|IPR016187	1.26483	18.1863	24.4077	33.26	14.0047	8.04904	7.14147	9.12392	12.1535	C-type lectin-like|C-type lectin-like/link domain superfamily|C-type lectin fold__IPR001304|IPR016186|IPR016187	mRNA
BGLB036821	Bg36821	uncharacterized protein LOC106073194 isoform X1		NA	C-type lectin-like|C-type lectin-like/link domain superfamily|C-type lectin fold__IPR001304|IPR016186|IPR016187	2.84441	0	118.225	152.75	273.728	55.1934	19.282	0	0	C-type lectin-like|C-type lectin-like/link domain superfamily|C-type lectin fold__IPR001304|IPR016186|IPR016187	mRNA
BGLB033514	Bg33514	uncharacterized protein LOC106071167		NA	CARD domain|Death-like domain superfamily__IPR001315|IPR011029	8.83771	0	0	375.715	348.844	0	0	0	0	CARD domain|Death-like domain superfamily__IPR001315|IPR011029	mRNA
BGLB030503	Bg30503	uncharacterized protein LOC106051592		NA	Caspase recruitment domain	3.67445	38.1912	10.6783	36.9555	3.81946	2.29972	0	3.25854	0	Caspase recruitment domain__IPR031964	mRNA
BGLB021934	Bg21934	uncharacterized protein LOC106069021		NA	Chromophore lyase CpcT/CpeT__IPR010404	1.89684	129.123	61.0191	119.49	82.7549	20.6975	34.279	24.1132	25.1173	Chromophore lyase CpcT/CpeT__IPR010404	mRNA
BGLB022303	Bg22303	uncharacterized protein LOC106067908		NA	Chromophore lyase CpcT/CpeT|Chromophore lyase CpcT/CpeT superfamily	3.27562	0	23.6449	0	1.27315	1.14986	0	0	0	Chromophore lyase CpcT/CpeT|Chromophore lyase CpcT/CpeT superfamily__IPR010404|IPR038672	mRNA
BGLB027057	Bg27057	uncharacterized protein LOC106051527		NA	Cyclic nucleotide-binding domain|RmlC-like jelly roll fold|Cyclic nucleotide-binding, conserved site|Cyclic nucleotide-binding-like	3.89353	30.9167	6.10191	34.4918	1.27315	0	0	2.60683	0.810236	Cyclic nucleotide-binding domain|RmlC-like jelly roll fold|Cyclic nucleotide-binding, conserved site|Cyclic nucleotide-binding-like__IPR000595|IPR014710|IPR018488|IPR018490	mRNA
BGLB018796	Bg18796	uncharacterized protein LOC106057579 isoform X1		NA	EF-hand domain|EF-hand domain pair|EF-Hand 1, calcium-binding site	4.13621	463.751	48.0526	19.7096	7.63892	5.74931	5.71317	7.16879	10.5331	EF-hand domain|EF-hand domain pair|EF-Hand 1, calcium-binding site__IPR002048|IPR011992|IPR018247	mRNA
BGLB035500	Bg35500	uncharacterized protein LOC106073127		NA	EF-hand domain|EF-hand domain pair|EF-Hand 1, calcium-binding site	5.81199	270.976	96.1051	9.85481	20.3704	0	0	0.651708	4.86142	EF-hand domain|EF-hand domain pair|EF-Hand 1, calcium-binding site__IPR002048|IPR011992|IPR018247	mRNA
BGLB029981	Bg29981	uncharacterized protein LOC106056733		NA	F-box domain|F-box-like domain superfamily	4.18842	34.554	5.33917	22.1733	3.81946	0	0	1.30342	0.810236	F-box domain|F-box-like domain superfamily__IPR001810|IPR036047	mRNA
BGLB020756	Bg20756	uncharacterized protein LOC106054763		NA	F-box domain|Leucine-rich repeat domain superfamily|F-box-like domain superfamily	3.72629	25.4608	0	16.0141	3.81946	0	0	1.95512	0	F-box domain|Leucine-rich repeat domain superfamily|F-box-like domain superfamily__IPR001810|IPR032675|IPR036047	mRNA
BGLB035570	Bg35570	uncharacterized protein LOC106054764		NA	F-box domain|Leucine-rich repeat domain superfamily|F-box-like domain superfamily	3.3662	43.6471	16.0175	25.8689	0	2.29972	0	4.56196	0	F-box domain|Leucine-rich repeat domain superfamily|F-box-like domain superfamily__IPR001810|IPR032675|IPR036047	mRNA
BGLB031118	Bg31118	uncharacterized protein LOC106061641		NA	F-box domain|Leucine-rich repeat domain superfamily|F-box-like domain superfamily	3.70467	21.8236	5.33917	27.1007	1.27315	0	2.14244	0.651708	0	F-box domain|Leucine-rich repeat domain superfamily|F-box-like domain superfamily__IPR001810|IPR032675|IPR036047	mRNA
BGLB029355	Bg29355	uncharacterized protein LOC106070628		NA	Fibronectin type III superfamily	3.55271	41.8285	4.57643	38.1874	1.27315	0	0	5.86537	0	Fibronectin type III superfamily__IPR036116	mRNA
BGLB016886	Bg16886	uncharacterized protein LOC106069286		NA	Galactose oxidase/kelch, beta-propeller	4.46304	41.8285	8.39013	39.4192	1.27315	0	0	2.60683	0	Galactose oxidase/kelch, beta-propeller__IPR011043	mRNA
BGLB037628	Bg37628	uncharacterized protein LOC106061530		NA	Galactose-binding-like domain superfamily	6.7871	0	0	173.691	0	0	0	0	0	Galactose-binding-like domain superfamily__IPR008979	mRNA
BGLB009585	Bg9585	uncharacterized protein LOC106071913		NA	Galactose-binding-like domain superfamily	4.19939	27.2795	6.86465	17.2459	1.27315	0	0.714147	0.651708	0	Galactose-binding-like domain superfamily__IPR008979	mRNA
BGLB034143	Bg34143	uncharacterized protein LOC106073907		NA	Globin|Globin-like superfamily|Globin/Protoglobin	3.703	21.8236	3.05096	35.7237	2.54631	0	1.42829	1.95512	0	Globin|Globin-like superfamily|Globin/Protoglobin__IPR000971|IPR009050|IPR012292	mRNA
BGLB031315	Bg31315	uncharacterized protein LOC106053953		NA	GPCR, rhodopsin-like, 7TM|Serpentine type 7TM GPCR chemoreceptor Srsx	1.33263	32.7353	42.7134	30.7963	48.3798	12.6485	17.1395	3.91025	26.7378	GPCR, rhodopsin-like, 7TM|Serpentine type 7TM GPCR chemoreceptor Srsx__IPR017452|IPR019424	mRNA
BGLB037581	Bg37581	uncharacterized protein LOC106075208		NA	IgGFc-binding protein, N-terminal	3.52731	160.039	16.7803	152.75	8.91207	5.74931	0	22.1581	0	IgGFc-binding protein, N-terminal__IPR035234	mRNA
BGLB028868	Bg28868	uncharacterized protein LOC106078090		NA	Immunoglobulin-like domain	1.70016	29.0981	14.492	20.9415	15.2778	9.1989	4.99903	5.21367	4.05118	Immunoglobulin-like domain__IPR007110	mRNA
BGLB021386	Bg21386	uncharacterized protein LOC106079809		NA	Interleukin-17 family|Cystine-knot cytokine	1.84649	16.3677	16.7803	11.0867	30.5557	3.44959	4.99903	3.91025	7.29213	Interleukin-17 family|Cystine-knot cytokine__IPR010345|IPR029034	mRNA
BGLB036331	Bg36331	uncharacterized protein LOC106054760		NA	Leucine-rich repeat domain superfamily	3.55734	43.6471	9.15287	19.7096	3.81946	2.29972	1.42829	1.30342	0	Leucine-rich repeat domain superfamily__IPR032675	mRNA
BGLB027758	Bg27758	uncharacterized protein LOC106052423		NA	Leucine-rich repeat|Leucine-rich repeat domain superfamily	4.38256	45.4658	0.762739	45.5785	1.27315	2.29972	0	0.651708	0	Leucine-rich repeat|Leucine-rich repeat domain superfamily__IPR001611|IPR032675	mRNA
BGLB037407	Bg37407	uncharacterized protein LOC106074790		NA	LRAT domain|Nucleotide-binding alpha-beta plait domain superfamily|RNA-binding domain superfamily	8.01128	0	0	213.11	194.792	0	0	0	0	LRAT domain|Nucleotide-binding alpha-beta plait domain superfamily|RNA-binding domain superfamily__IPR007053|IPR012677|IPR035979	mRNA
BGLB017247	Bg17247	uncharacterized protein LOC106064978 isoform X1		NA	Mpv17/PMP22	2.46783	21.8236	14.492	27.1007	2.54631	4.59945	0	5.21367	0.810236	Mpv17/PMP22__IPR007248	mRNA
BGLB005373	Bg5373	uncharacterized protein LOC106061434		NA	Noggin|Cystine-knot cytokine	1.38615	192.775	154.836	237.747	173.149	75.8909	65.7015	59.3055	88.3158	Noggin|Cystine-knot cytokine__IPR008717|IPR029034	mRNA
BGLB028274	Bg28274	uncharacterized protein LOC106074832		NA	Nucleotide-binding alpha-beta plait domain superfamily|Protein of unknown function DUF4523|RNA-binding domain superfamily	3.2692	20.0049	9.15287	19.7096	2.54631	0	0	3.91025	0	Nucleotide-binding alpha-beta plait domain superfamily|Protein of unknown function DUF4523|RNA-binding domain superfamily__IPR012677|IPR027827|IPR035979	mRNA
BGLB024951	Bg24951	uncharacterized protein LOC106060883		NA	OTU domain	3.25405	36.3726	3.05096	44.3466	0	3.44959	0	3.91025	0	OTU domain__IPR003323	mRNA
BGLB026015	Bg26015	uncharacterized protein LOC106065408		NA	Peptidase S1, PA clan	6.69477	0	0	80.0703	82.7549	0	0	0	0	Peptidase S1, PA clan__IPR009003	mRNA
BGLB038583	Bg38583	uncharacterized protein LOC106066616		NA	Peptidase S1, PA clan	1.37662	96.3874	52.629	108.403	90.3938	52.8937	22.8527	34.5405	22.6866	Peptidase S1, PA clan__IPR009003	mRNA
BGLB036552	Bg36552	uncharacterized protein LOC106057511		NA	Rho GTPase-activating protein domain|Rho GTPase activation protein	3.40586	90.9315	6.10191	40.6511	2.54631	0	0.714147	11.079	0	Rho GTPase-activating protein domain|Rho GTPase activation protein__IPR000198|IPR008936	mRNA
BGLB027637	Bg27637	uncharacterized protein LOC106075700		NA	RNA recognition motif domain|Nucleotide-binding alpha-beta plait domain superfamily|RNA-binding domain superfamily	3.94917	109.118	23.6449	68.9836	14.0047	2.29972	2.85659	6.51708	0.810236	RNA recognition motif domain|Nucleotide-binding alpha-beta plait domain superfamily|RNA-binding domain superfamily__IPR000504|IPR012677|IPR035979	mRNA
BGLB025617	Bg25617	uncharacterized protein LOC106070605 isoform X1		NA	SH3 domain|PTB/PI domain|PH-like domain superfamily|SH3-like domain superfamily	1.30763	611.06	418.744	362.164	583.104	294.365	144.972	85.3738	272.239	SH3 domain|PTB/PI domain|PH-like domain superfamily|SH3-like domain superfamily__IPR001452|IPR006020|IPR011993|IPR036028	mRNA
BGLB029306	Bg29306	uncharacterized protein LOC106066635		NA	SKICH domain	3.99787	325.535	36.6115	391.729	26.7362	9.1989	4.28488	33.8888	0	SKICH domain__IPR041611	mRNA
BGLB035052	Bg35052	uncharacterized protein LOC106057220		NA	Sterile alpha motif domain|Sterile alpha motif/pointed domain superfamily	3.5217	72.7452	9.91561	77.6066	2.54631	2.29972	0	10.4273	0	Sterile alpha motif domain|Sterile alpha motif/pointed domain superfamily__IPR001660|IPR013761	mRNA
BGLB025298	Bg25298	uncharacterized protein LOC106061167		NA	Sterile alpha motif domain|Sterile alpha motif/pointed domain superfamily	5.63316	27.2795	3.05096	45.5785	1.27315	0	0	0	0	Sterile alpha motif domain|Sterile alpha motif/pointed domain superfamily__IPR001660|IPR013761	mRNA
BGLB031889	Bg31889	uncharacterized protein LOC106079602		NA	Tetraspanin, EC2 domain superfamily	3.64184	18.1863	1.52548	14.7822	0	0	0	1.30342	0	Tetraspanin, EC2 domain superfamily__IPR008952	mRNA
BGLB019727	Bg19727	uncharacterized protein LOC106055905		NA	TNFR/NGFR cysteine-rich region	1.26194	20.0049	26.6959	16.0141	16.551	9.1989	3.57073	13.6859	5.67166	TNFR/NGFR cysteine-rich region__IPR001368	mRNA
BGLB037773	Bg37773	uncharacterized protein LOC106068594		NA	Tyrosine-protein kinase ephrin type A/B receptor-like	3.9567	25.4608	3.05096	14.7822	0	0	0	1.30342	0	Tyrosine-protein kinase ephrin type A/B receptor-like__IPR011641	mRNA
BGLB035522	Bg35522	uncharacterized protein LOC106078095 isoform X1		NA	Uncharacterised protein family UPF0691	3.61532	21.8236	7.62739	18.4778	0	1.14986	0	1.30342	0	Uncharacterised protein family UPF0691__IPR026507	mRNA
BGLB032163	Bg32163	uncharacterized protein LOC106064448		NA	von Willebrand factor A-like domain superfamily	3.12727	216.417	447.728	120.721	189.7	22.9972	20.7103	26.72	39.7016	von Willebrand factor A-like domain superfamily__IPR036465	mRNA
BGLB023630	Bg23630	uncharacterized protein LOC106070614		NA	von Willebrand factor A-like domain superfamily	1.36847	329.172	183.057	186.009	196.065	82.7901	86.4117	98.408	77.7827	von Willebrand factor A-like domain superfamily__IPR036465	mRNA
BGLB005564	Bg5564	uncharacterized protein LOC106061781 isoform X1		NA	WD40 repeat|Quinoprotein alcohol dehydrogenase-like superfamily|WD40/YVTN repeat-like-containing domain superfamily|WD40-repeat-containing domain|WD40 repeat, conserved site|WD40-repeat-containing domain superfamily	4.18294	140.035	20.594	84.9977	3.81946	2.29972	0	9.12392	0.810236	WD40 repeat|Quinoprotein alcohol dehydrogenase-like superfamily|WD40/YVTN repeat-like-containing domain superfamily|WD40-repeat-containing domain|WD40 repeat, conserved site|WD40-repeat-containing domain superfamily__IPR001680|IPR011047|IPR015943|IPR017986|IPR019775|IPR036322	mRNA
BGLB027603	Bg27603	uncharacterized protein LOC106069930		NA	WD40 repeat|WD40/YVTN repeat-like-containing domain superfamily|WD40-repeat-containing domain|WD40-repeat-containing domain superfamily	2.98496	27.2795	15.2548	9.85481	10.1852	0	0	6.51708	0	WD40 repeat|WD40/YVTN repeat-like-containing domain superfamily|WD40-repeat-containing domain|WD40-repeat-containing domain superfamily__IPR001680|IPR015943|IPR017986|IPR036322	mRNA
BGLB036160	Bg36160	uncharacterized protein LOC106058267		NA	Zinc finger C2H2-type	1.32189	56.3775	29.7468	49.274	48.3798	12.6485	7.14147	19.5512	33.2197	Zinc finger C2H2-type__IPR013087	mRNA
BGLB009741	Bg9741	uncharacterized protein LOC106072254		NA	Zinc finger, RING-CH-type|Zinc finger, RING/FYVE/PHD-type	3.66738	130.941	11.4411	84.9977	8.91207	3.44959	0	13.6859	0	Zinc finger, RING-CH-type|Zinc finger, RING/FYVE/PHD-type__IPR011016|IPR013083	mRNA
BGLB036049	Bg36049	uncharacterized protein LOC106077435		NA	Zinc finger, RING-type|IBR domain|Zinc finger, RING/FYVE/PHD-type|E3 ubiquitin ligase RBR family	1.89856	1742.25	1121.99	720.633	1246.42	444.997	239.239	235.267	375.139	Zinc finger, RING-type|IBR domain|Zinc finger, RING/FYVE/PHD-type|E3 ubiquitin ligase RBR family__IPR001841|IPR002867|IPR013083|IPR031127	mRNA
BGLB032324	Bg32324	uncharacterized protein DDB_G0283697-like		NA		3.35881	23.6422	10.6783	24.637	3.81946	0	1.42829	3.25854	0	NA	mRNA
BGLB021301	Bg21301	uncharacterized protein LOC106050401		NA		1.23891	129.123	98.3933	65.2881	91.667	50.5939	31.4224	14.3376	65.6292	NA	mRNA
BGLB038204	Bg38204	uncharacterized protein LOC106050753		NA		3.84693	132.76	17.543	51.7377	5.09261	5.74931	0	7.16879	0	NA	mRNA
BGLB031763	Bg31763	uncharacterized protein LOC106051084		NA		3.31736	123.667	35.086	93.6207	5.09261	4.59945	2.85659	16.9444	0	NA	mRNA
BGLB033454	Bg33454	uncharacterized protein LOC106051208		NA		4.31054	45.4658	11.4411	48.0422	2.54631	0	0	3.91025	0	NA	mRNA
BGLB013642	Bg13642	uncharacterized protein LOC106052369		NA		3.18956	29.0981	7.62739	12.3185	21.6436	2.29972	1.42829	2.60683	0	NA	mRNA
BGLB031971	Bg31971	uncharacterized protein LOC106052437		NA		2.40942	21.8236	14.492	39.4192	11.4584	2.29972	1.42829	9.77562	1.62047	NA	mRNA
BGLB037355	Bg37355	uncharacterized protein LOC106052624		NA		1.4468	12.7304	21.3567	11.0867	11.4584	4.59945	4.28488	5.21367	5.67166	NA	mRNA
BGLB035880	Bg35880	uncharacterized protein LOC106053174 isoform X1		NA		3.86687	34.554	11.4411	45.5785	3.81946	1.14986	0	3.91025	0	NA	mRNA
BGLB016791	Bg16791	uncharacterized protein LOC106053557		NA		3.88111	65.4707	10.6783	55.4333	6.36576	0	0.714147	7.16879	0	NA	mRNA
BGLB038250	Bg38250	uncharacterized protein LOC106054248		NA		3.67496	210.961	50.3408	141.663	5.09261	6.89917	1.42829	22.1581	0	NA	mRNA
BGLB020057	Bg20057	uncharacterized protein LOC106054313		NA		3.50908	16.3677	3.8137	16.0141	2.54631	0	0	1.95512	0	NA	mRNA
BGLB027106	Bg27106	uncharacterized protein LOC106055121		NA		4.32888	40.0099	6.10191	20.9415	2.54631	0	0	1.95512	0	NA	mRNA
BGLB040251	Bg40251	uncharacterized protein LOC106055436 isoform X1		NA		4.01618	20.0049	12.9666	32.0281	1.27315	0	0	2.60683	0	NA	mRNA
BGLB002162	Bg2162	uncharacterized protein LOC106055984		NA		1.08774	8463.91	6728.88	3865.55	7784.05	2955.15	3729.99	2827.11	3116.17	NA	mRNA
BGLB037391	Bg37391	uncharacterized protein LOC106056444		NA		1.01394	678.349	450.779	713.242	455.789	236.872	267.091	237.874	395.395	NA	mRNA
BGLB035728	Bg35728	uncharacterized protein LOC106056732 isoform X1		NA		3.51962	43.6471	35.086	35.7237	5.09261	2.29972	0	5.86537	0.810236	NA	mRNA
BGLB035821	Bg35821	uncharacterized protein LOC106056960		NA		3.60274	16.3677	8.39013	13.5504	1.27315	1.14986	0	0.651708	0	NA	mRNA
BGLB036306	Bg36306	uncharacterized protein LOC106057593		NA		3.77581	58.1962	6.86465	18.4778	3.81946	2.29972	0	2.60683	0	NA	mRNA
BGLB035752	Bg35752	uncharacterized protein LOC106058284		NA		3.69955	56.3775	14.492	29.5644	1.27315	1.14986	0	5.21367	0	NA	mRNA
BGLB004016	Bg4016	uncharacterized protein LOC106058290		NA		1.21485	440.109	249.416	275.935	392.131	136.834	192.105	84.0704	170.96	NA	mRNA
BGLB032796	Bg32796	uncharacterized protein LOC106058292		NA		3.50965	25.4608	6.86465	27.1007	1.27315	1.14986	1.42829	1.30342	0	NA	mRNA
BGLB032271	Bg32271	uncharacterized protein LOC106058881		NA		4.43604	0	1.52548	126.881	1.27315	0	2.85659	0	1.62047	NA	mRNA
BGLB030682	Bg30682	uncharacterized protein LOC106059029		NA		2.14493	23.6422	6.86465	25.8689	12.7315	3.44959	0.714147	4.56196	5.67166	NA	mRNA
BGLB025974	Bg25974	uncharacterized protein LOC106059230 isoform X1		NA		5.96761	0	0	0	327.2	0	2.85659	0	0.810236	NA	mRNA
BGLB040224	Bg40224	uncharacterized protein LOC106059579		NA		1.49218	100.025	68.6465	73.9111	62.3845	18.3978	34.279	18.2478	36.4606	NA	mRNA
BGLB035458	Bg35458	uncharacterized protein LOC106060381		NA		4.00002	118.211	28.2213	73.9111	7.63892	3.44959	2.14244	7.16879	0	NA	mRNA
BGLB036186	Bg36186	uncharacterized protein LOC106061148 isoform X1		NA		3.20936	18.1863	7.62739	22.1733	1.27315	0	0	3.91025	0	NA	mRNA
BGLB023072	Bg23072	uncharacterized protein LOC106061438		NA		1.11692	36.3726	38.8997	22.1733	48.3798	24.1471	12.8546	9.12392	20.2559	NA	mRNA
BGLB036325	Bg36325	uncharacterized protein LOC106061556 isoform X1		NA		3.30162	116.392	13.7293	103.475	5.09261	1.14986	1.42829	20.203	0	NA	mRNA
BGLB030260	Bg30260	uncharacterized protein LOC106061661		NA		1.48138	214.598	148.734	73.9111	193.519	77.0408	27.1376	26.72	93.9874	NA	mRNA
BGLB026445	Bg26445	uncharacterized protein LOC106062074, partial		NA		1.26088	74.5639	122.801	91.157	62.3845	40.2452	31.4224	49.5298	24.3071	NA	mRNA
BGLB034618	Bg34618	uncharacterized protein LOC106062440		NA		1.19127	21.8236	39.6624	49.274	70.0234	29.8964	19.282	16.9444	12.1535	NA	mRNA
BGLB005899	Bg5899	uncharacterized protein LOC106062586, partial		NA		1.5914	565.594	494.255	153.981	493.983	116.136	159.969	148.589	140.981	NA	mRNA
BGLB036706	Bg36706	uncharacterized protein LOC106062889		NA		1.20445	371.001	427.897	173.691	357.756	159.831	123.547	64.5191	228.487	NA	mRNA
BGLB024270	Bg24270	uncharacterized protein LOC106063267		NA		5.54287	67.2893	10.6783	48.0422	0	1.14986	0	0	0	NA	mRNA
BGLB036392	Bg36392	uncharacterized protein LOC106063282 isoform X1		NA		4.64964	50.9217	10.6783	36.9555	1.27315	1.14986	0	1.30342	0	NA	mRNA
BGLB035820	Bg35820	uncharacterized protein LOC106063410		NA		4.84247	27.2795	3.8137	30.7963	2.54631	0	0.714147	0	0	NA	mRNA
BGLB026181	Bg26181	uncharacterized protein LOC106063851, partial		NA		4.06421	100.025	12.9666	66.5199	1.27315	3.44959	0	5.86537	0	NA	mRNA
BGLB025408	Bg25408	uncharacterized protein LOC106064377		NA		3.8776	25.4608	3.05096	19.7096	0	1.14986	0	0.651708	0	NA	mRNA
BGLB032349	Bg32349	uncharacterized protein LOC106064851		NA		4.23018	20.0049	3.05096	28.3326	1.27315	0	0	1.30342	0	NA	mRNA
BGLB033990	Bg33990	uncharacterized protein LOC106065308		NA		3.82618	23.6422	9.91561	40.6511	0	1.14986	0	2.60683	0	NA	mRNA
BGLB007012	Bg7012	uncharacterized protein LOC106065407 isoform X1		NA		5.49472	0	0	39.4192	30.5557	0	0	0	0	NA	mRNA
BGLB031127	Bg31127	uncharacterized protein LOC106065415		NA		3.85805	30.9167	7.62739	34.4918	5.09261	0	0	3.91025	0	NA	mRNA
BGLB021588	Bg21588	uncharacterized protein LOC106065416		NA		4.01924	56.3775	9.15287	41.8829	1.27315	0	0	5.21367	0	NA	mRNA
BGLB034162	Bg34162	uncharacterized protein LOC106065748		NA		3.15715	0	38.8997	0	0	2.29972	0	0.651708	0	NA	mRNA
BGLB018461	Bg18461	uncharacterized protein LOC106065782 isoform X1		NA		1.30487	267.339	147.209	156.445	91.667	65.5421	62.8449	61.9123	76.9725	NA	mRNA
BGLB028095	Bg28095	uncharacterized protein LOC106065947		NA		6.22372	0	0	117.026	0	0	0	0	0	NA	mRNA
BGLB024890	Bg24890	uncharacterized protein LOC106066028		NA		3.25245	29.0981	10.6783	22.1733	1.27315	0	0	5.21367	0	NA	mRNA
BGLB007241	Bg7241	uncharacterized protein LOC106066033		NA		3.28722	10.9118	3.05096	8.62296	2.54631	1.14986	0	0	0	NA	mRNA
BGLB038352	Bg38352	uncharacterized protein LOC106066673 isoform X1		NA		4.39186	96.3874	20.594	73.9111	7.63892	0	1.42829	6.51708	0	NA	mRNA
BGLB033583	Bg33583	uncharacterized protein LOC106066694		NA		1.0905	551.045	456.881	439.771	361.575	261.019	189.963	146.634	251.173	NA	mRNA
BGLB038601	Bg38601	uncharacterized protein LOC106068305		NA		4.17638	52.7403	6.10191	24.637	2.54631	0	0	3.25854	0	NA	mRNA
BGLB020972	Bg20972	uncharacterized protein LOC106068306		NA		3.35299	34.554	15.2548	41.8829	6.36576	2.29972	0	5.86537	0	NA	mRNA
BGLB016887	Bg16887	uncharacterized protein LOC106069289		NA		4.26638	34.554	4.57643	34.4918	2.54631	1.14986	0	1.30342	0	NA	mRNA
BGLB018975	Bg18975	uncharacterized protein LOC106070359		NA		1.18604	298.255	302.807	219.269	238.08	149.482	92.8391	113.397	108.572	NA	mRNA
BGLB020644	Bg20644	uncharacterized protein LOC106070406		NA		4.50143	56.3775	9.91561	62.8244	5.09261	1.14986	0	3.25854	0	NA	mRNA
BGLB009049	Bg9049	uncharacterized protein LOC106070626, partial		NA		3.83083	25.4608	4.57643	25.8689	0	1.14986	0	1.30342	0	NA	mRNA
BGLB039605	Bg39605	uncharacterized protein LOC106070755		NA		2.58086	14.549	6.10191	11.0867	2.54631	1.14986	0	3.25854	0	NA	mRNA
BGLB022336	Bg22336	uncharacterized protein LOC106071109		NA		1.19757	205.505	130.428	245.138	182.061	103.488	76.4137	78.205	73.7315	NA	mRNA
BGLB021789	Bg21789	uncharacterized protein LOC106071684		NA		1.39656	209.143	260.094	277.166	408.682	86.2397	188.535	22.8098	140.171	NA	mRNA
BGLB026057	Bg26057	uncharacterized protein LOC106071848		NA		3.53322	223.692	62.5446	220.501	14.0047	11.4986	8.56976	23.4615	0	NA	mRNA
BGLB009561	Bg9561	uncharacterized protein LOC106071856		NA		1.17898	269.157	179.244	215.574	234.26	109.237	79.9844	89.9357	116.674	NA	mRNA
BGLB028657	Bg28657	uncharacterized protein LOC106071890		NA		2.94283	0	0	86.2296	21.6436	12.6485	0	0	0	NA	mRNA
BGLB037207	Bg37207	uncharacterized protein LOC106072855		NA		3.16025	50.9217	21.3567	30.7963	0	2.29972	0	7.8205	0	NA	mRNA
BGLB023568	Bg23568	uncharacterized protein LOC106073268		NA		4.07802	72.7452	10.6783	48.0422	3.81946	0	0	6.51708	0	NA	mRNA
BGLB028326	Bg28326	uncharacterized protein LOC106073901		NA		4.02033	30.9167	18.3057	17.2459	0	0	0	2.60683	0	NA	mRNA
BGLB023093	Bg23093	uncharacterized protein LOC106074425		NA		2.39982	23.6422	37.3742	39.4192	3.81946	10.3488	0	3.25854	4.86142	NA	mRNA
BGLB032508	Bg32508	uncharacterized protein LOC106074743		NA		2.74116	43.6471	32.7978	36.9555	2.54631	1.14986	2.14244	11.079	1.62047	NA	mRNA
BGLB035954	Bg35954	uncharacterized protein LOC106074800		NA		7.39106	0	0	0	264.816	0	0	0	0	NA	mRNA
BGLB020642	Bg20642	uncharacterized protein LOC106075131 isoform X1		NA		3.1685	125.486	43.4761	101.012	1.27315	5.74931	4.28488	16.2927	2.43071	NA	mRNA
BGLB040085	Bg40085	uncharacterized protein LOC106075242		NA		3.70869	29.0981	11.4411	35.7237	2.54631	0	0	4.56196	0	NA	mRNA
BGLB026566	Bg26566	uncharacterized protein LOC106075622 isoform X1		NA		3.80468	701.991	120.513	821.645	36.9214	16.0981	12.1405	90.5875	0	NA	mRNA
BGLB011169	Bg11169	uncharacterized protein LOC106075647		NA		4.11272	160.039	49.578	118.258	6.36576	8.04904	0	9.77562	0	NA	mRNA
BGLB023774	Bg23774	uncharacterized protein LOC106077171		NA		7.48035	9.09315	1.52548	461.944	42.014	0	0	1.30342	0	NA	mRNA
BGLB021731	Bg21731	uncharacterized protein LOC106077539		NA		1.67874	50.9217	107.546	214.342	140.047	57.4931	27.1376	46.923	27.548	NA	mRNA
BGLB029874	Bg29874	uncharacterized protein LOC106077620		NA		3.62499	45.4658	13.7293	36.9555	0	2.29972	1.42829	2.60683	0	NA	mRNA
BGLB021088	Bg21088	uncharacterized protein LOC106078243		NA		3.82737	65.4707	12.9666	61.5925	2.54631	1.14986	2.85659	4.56196	0	NA	mRNA
BGLB029447	Bg29447	uncharacterized protein LOC106078419		NA		3.40737	103.662	29.7468	70.2155	6.36576	3.44959	2.85659	10.4273	1.62047	NA	mRNA
BGLB036267	Bg36267	uncharacterized protein LOC106078583 isoform X1		NA		3.67872	9.09315	4.57643	17.2459	2.54631	1.14986	0	0	0	NA	mRNA
BGLB020730	Bg20730	uncharacterized protein LOC106078646		NA		3.48762	36.3726	6.10191	64.0562	1.27315	2.29972	0	5.86537	0	NA	mRNA
BGLB024308	Bg24308	uncharacterized protein LOC106078939		NA		3.53389	25.4608	7.62739	22.1733	0	0	0.714147	2.60683	0	NA	mRNA
BGLB018517	Bg18517	uncharacterized protein LOC106078992		NA		3.51714	1.81863	3.05096	35.7237	3.81946	0	0	0	2.43071	NA	mRNA
BGLB039989	Bg39989	uncharacterized protein LOC106079013		NA		1.29019	40.0099	41.9506	73.9111	68.7502	33.346	17.1395	13.6859	26.7378	NA	mRNA
BGLB019994	Bg19994	uncharacterized protein LOC106079458 isoform X1		NA		3.68343	52.7403	3.05096	36.9555	3.81946	0	2.14244	3.91025	0	NA	mRNA
BGLB012454	Bg12454	uncharacterized protein LOC106079766		NA		2.94089	0	4.57643	61.5925	81.4818	1.14986	0	1.30342	15.3945	NA	mRNA
BGLB026893	Bg26893	uncharacterized protein LOC106079801		NA		4.31924	65.4707	13.7293	39.4192	2.54631	0	0	4.56196	0	NA	mRNA
BGLB022015	Bg22015	uncharacterized protein LOC106079876 isoform X1		NA		4.23333	32.7353	1.52548	17.2459	1.27315	0	0	1.30342	0	NA	mRNA
BGLB030799	Bg30799	uncharacterized protein LOC106080055		NA		1.27414	27.2795	33.5605	23.4052	16.551	12.6485	10.7122	8.47221	8.9126	NA	mRNA
Note:
Annotated features highlighted in red are putative immune-associated genes previously recognized in the literature.

## Sheet: SUS_40dpe_up
Table S9. Expression summary of category 7 (host tolerance factors) with log2FC values and snail replicates for each DE comparison.
VB ID	ID in text	Annotation updated	Gene family group	Function Category	Note (any update from FReDs, AIG gene family, biomphalysin, domain prediction, or Transcript Type)	log2FC (SUS vs. S. mansoni @40dpe)_up	(SUS vs. Sm) _R1	(SUS vs. Sm) _R2	(SUS vs. Sm) _R3	(SUS vs. Sm) _R4	SUS _R1	SUS _R2	SUS _R3	SUS _R4	Domain prediction	Transcript Type
BGLB024614	Bg24614	A disintegrin and metalloproteinase with thrombospondin motifs 12-like, partial	A disintegrin and metalloproteinase with thrombospondin motifs	NA		4.14846	3.25942	0	25.8072	99.3586	0	1.28506	3.1224	1.26661	Metallopeptidase, catalytic domain superfamily__IPR024079	mRNA
BGLB026969	Bg26969	A disintegrin and metalloproteinase with thrombospondin motifs 5-like		NA		3.47483	1.62971	0	5.16145	36.1304	1.06362	1.28506	0	0	Metallopeptidase, catalytic domain superfamily|ADAM cysteine-rich domain 2__IPR024079|IPR041645	mRNA
BGLB002188	Bg2188	alkaline phosphatase, tissue-nonspecific isozyme-like	alkaline phosphatase, tissue-nonspecific isozyme	Cellular defense		1.34813	147.489	164.381	188.393	149.038	32.9722	67.4658	65.5704	88.0293	Alkaline phosphatase|Alkaline-phosphatase-like, core domain superfamily__IPR001952|IPR017850	mRNA
BGLB034132	Bg34132	alkaline phosphatase, tissue-nonspecific isozyme-like, partial		Cellular defense		1.51226	92.8934	79.581	94.1964	78.2826	12.7634	34.6967	31.224	41.1648	Alkaline phosphatase|Alkaline-phosphatase-like, core domain superfamily__IPR001952|IPR017850	mRNA
BGLB016758	Bg16758	alpha-amylase-like	alpha-amylase	NA		2.34472	342.239	202.214	200.006	322.163	21.2724	118.868	52.04	16.4659	Alpha amylase|Glycosyl hydrolase, family 13, catalytic domain|Alpha-amylase/branching enzyme, C-terminal all beta|Glycosyl hydrolase, all-beta|Glycoside hydrolase superfamily|Alpha-amylase, C-terminal domain__IPR006046|IPR006047|IPR006048|IPR013780|IPR017853|IPR031319	mRNA
BGLB036834	Bg36834	alpha-amylase-like, partial		NA		2.89738	22.8159	28.7014	20.6458	46.6684	1.06362	10.2805	0	3.16652	Glycosyl hydrolase, family 13, catalytic domain|Glycoside hydrolase superfamily__IPR006047|IPR017853	mRNA
BGLB016694	Bg16694	antistasin-like	antistasin	NA		2.11513	91.2637	95.2363	172.908	225.815	38.2903	38.5519	32.2648	24.6989	Antistasin-like domain|Hirudin/antistatin__IPR004094|IPR011061	mRNA
BGLB011136	Bg11136	antistasin-like		NA		3.06547	122.228	60.0119	118.713	130.973	18.0816	7.71038	10.408	13.9327	Antistasin-like domain|Hirudin/antistatin__IPR004094|IPR011061	mRNA
BGLB024167	Bg24167	antistasin-like		NA		1.78412	24.4456	11.7415	14.194	31.6141	5.3181	5.14025	5.204	6.96635	Antistasin-like domain|Hirudin/antistatin__IPR004094|IPR011061	mRNA
BGLB006395	Bg6395	antistasin-like, partial		NA		2.47966	37.4833	16.9599	51.6145	58.7119	9.57259	7.06784	5.204	6.33305	Antistasin-like domain|Hirudin/antistatin__IPR004094|IPR011061	mRNA
BGLB026731	Bg26731	aquaporin-4-like	aquaporin	NA		4.83514	0	0	30.9687	63.2282	1.06362	0	0	0.633305	Major intrinsic protein|Major intrinsic protein, conserved site|Aquaporin-like|Aquaporin transporter__IPR000425|IPR022357|IPR023271|IPR034294	mRNA
BGLB032916	Bg32916	aquaporin-9-like		NA		1.28046	265.643	204.823	149.682	219.793	74.4534	90.5969	67.652	112.095	Major intrinsic protein|Major intrinsic protein, conserved site|Aquaporin-like__IPR000425|IPR022357|IPR023271	mRNA
BGLB036601	Bg36601	arrestin domain-containing protein 1 [Aplysia californica]	arrestin domain-containing protein	NA		3.23749	0	0	19.3554	46.6684	1.06362	1.28506	0	3.16652	NA	mRNA
BGLB017745	Bg17745	arrestin domain-containing protein 3-like		NA		4.02331	1.62971	0	9.03253	31.6141	0	0	1.0408	0	Arrestin-like, N-terminal|Arrestin C-terminal-like domain|Arrestin, C-terminal|Immunoglobulin E-set__IPR011021|IPR011022|IPR014752|IPR014756	mRNA
BGLB000090	Bg90	bactericidal permeability-increasing protein-like	bactericidal permeability-increasing protein	NA		1.88594	2312.56	3806.84	2339.43	4081.23	613.709	854.567	1024.15	899.292	Lipid-binding serum glycoprotein, C-terminal|Lipid-binding serum glycoprotein, N-terminal|Bactericidal permeability-increasing protein, alpha/beta domain superfamily|BPI/LBP/Plunc family__IPR001124|IPR017942|IPR017943|IPR032942	mRNA
BGLB034095	Bg34095	bactericidal permeability-increasing protein-like, partial		NA		1.65513	435.947	861.041	565.179	919.82	137.207	253.157	258.118	233.689	Bactericidal permeability-increasing protein, alpha/beta domain superfamily|BPI/LBP/Plunc family__IPR017943|IPR032942	mRNA
BGLB036077	Bg36077	beta-1,3-glucan-binding protein-like	beta-1,3-glucan-binding protein	Adhesion/Carbohydrate binding/Pattern recognition		2.91468	110.82	20.8737	0	1.50543	7.44534	0	6.2448	2.53322	Glycoside hydrolase family 16|Concanavalin A-like lectin/glucanase domain superfamily__IPR000757|IPR013320	mRNA
BGLB026799	Bg26799	beta-1,3-glucan-binding protein-like (LOC106051403), mRNA		Adhesion/Carbohydrate binding/Pattern recognition		2.63387	48.8913	6.52304	0	0	1.06362	0	5.204	1.26661	NA	ncRNA
BGLB035183	Bg35183	BgMFREP6 (BgMFREP6) gene, partial cds	FREP/FReD	Adhesion/Carbohydrate binding/Pattern recognition		1.92444	601.363	464.44	580.663	523.891	70.199	82.8865	305.995	111.462	NA	pseudogenic_transcript
BGLB025501	Bg25501	Biomphalaria glabrata from Guadeloupe fibrinogen-related protein C1 precursor (FREPC1) mRNA, partial cds		Adhesion/Carbohydrate binding/Pattern recognition		2.18916	81.4854	57.4027	89.035	93.3369	10.6362	13.4932	26.02	18.9991	NA	ncRNA
BGLB028617	Bg28617	fibrinogen-like protein A precursor		Adhesion/Carbohydrate binding/Pattern recognition	FREP2 (1-IgSF FREP)	2.47855	617.66	374.422	427.11	441.092	46.7993	52.6876	158.202	74.7299	Fibrinogen, alpha/beta/gamma chain, C-terminal globular domain|Fibrinogen, conserved site|Fibrinogen-like, C-terminal__IPR002181|IPR020837|IPR036056	mRNA
BGLB034172	Bg34172	fibrinogen-related protein 7-1 precursor, gene, complete cds		Adhesion/Carbohydrate binding/Pattern recognition	FREP	1.42375	26.0753	10.4369	27.0976	42.1521	4.25448	10.2805	15.612	8.23296	NA	pseudogenic_transcript
BGLB016680	Bg16680	C-type mannose receptor 2-like	C-type mannose receptor 2	NA		1.54461	69.2626	36.529	30.9687	45.163	9.57259	14.7782	16.6528	20.2657	C-type lectin-like|C-type lectin-like/link domain superfamily|C-type lectin fold__IPR001304|IPR016186|IPR016187	mRNA
BGLB036622	Bg36622	C-type mannose receptor 2-like, partial		NA		1.48825	372.388	437.043	247.749	462.168	49.9902	127.221	106.162	257.122	C-type lectin-like|C-type lectin-like/link domain superfamily|C-type lectin fold__IPR001304|IPR016186|IPR016187	mRNA
BGLB029880	Bg29880	C-type mannose receptor 2-like, partial		NA		6.06232	112.45	1038.47	170.328	1100.47	2.12724	15.4208	3.1224	13.9327	C-type lectin-like|C-type lectin-like/link domain superfamily|C-type lectin fold|C-type lectin, conserved site__IPR001304|IPR016186|IPR016187|IPR018378	mRNA
BGLB032733	Bg32733	carboxypeptidase A4 [Aplysia californica]	carboxypeptidase	NA		6.3086	1.62971	0	69.6795	143.016	1.06362	0	0	0	Carboxypeptidase, activation peptide|Metallocarboxypeptidase-like, propeptide__IPR003146|IPR036990	mRNA
BGLB037596	Bg37596	carboxypeptidase B-like		Protease		4.99535	0.814854	0	52.9048	64.7337	1.06362	0	1.0408	0	Peptidase M14, carboxypeptidase A__IPR000834	mRNA
BGLB038196	Bg38196	carboxypeptidase B-like		Protease		3.60666	1.62971	0	15.4843	27.0978	1.06362	0	1.0408	0	Peptidase M14, carboxypeptidase A__IPR000834	mRNA
BGLB000048	Bg48	caspase-3-like	caspase-3	Protease		1.21359	29.3348	46.9659	40.0012	54.1956	13.8271	10.923	21.8568	25.9655	Peptidase C14, p20 domain|Peptidase C14, caspase non-catalytic subunit p10|Peptidase C14 family|Peptidase C14A, caspase catalytic domain|Peptidase family C14A, His active site|Caspase-like domain superfamily|Peptidase family C14A, cysteine active site__IPR001309|IPR002138|IPR002398|IPR015917|IPR016129|IPR029030|IPR033139	mRNA
BGLB000006	Bg6	caspase-3-like		Protease		1.62987	138.525	105.673	215.49	152.049	28.7178	48.8324	49.9584	69.0302	Peptidase C14, p20 domain|Peptidase C14, caspase non-catalytic subunit p10|Peptidase C14 family|Peptidase C14A, caspase catalytic domain|Peptidase family C14A, His active site|Caspase-like domain superfamily__IPR001309|IPR002138|IPR002398|IPR015917|IPR016129|IPR029030	mRNA
BGLB000170	Bg170	caspase-3-like isoform X1		Protease		1.41231	418.835	396.601	432.271	567.549	185.07	228.741	111.366	155.793	Peptidase C14, p20 domain|Peptidase C14, caspase non-catalytic subunit p10|Peptidase C14 family|Peptidase C14A, caspase catalytic domain|Peptidase family C14A, His active site|Caspase-like domain superfamily__IPR001309|IPR002138|IPR002398|IPR015917|IPR016129|IPR029030	mRNA
BGLB022227	Bg22227	cathepsin L-like	cathepsin L	Cell adhesion		3.54106	17.9268	2.60921	158.715	380.875	18.0816	4.49772	3.1224	20.8991	Cysteine peptidase, cysteine active site|Peptidase C1A, papain C-terminal|Papain-like cysteine peptidase superfamily|Papain-like cysteine endopeptidase__IPR000169|IPR000668|IPR038765|IPR039417	mRNA
BGLB012432	Bg12432	cathepsin L-like, partial		Cell adhesion		6.64012	92.8934	32.6152	0	356.788	3.19086	0	0	0	Peptidase C1A, papain C-terminal|Cysteine peptidase, histidine active site|Cysteine peptidase, asparagine active site|Papain-like cysteine peptidase superfamily|Papain-like cysteine endopeptidase__IPR000668|IPR025660|IPR025661|IPR038765|IPR039417	mRNA
BGLB037100	Bg37100	cathepsin L1-like		Cell adhesion		3.89045	14.6674	2.60921	52.9048	234.848	2.12724	1.28506	1.0408	14.566	Cysteine peptidase, cysteine active site|Peptidase C1A, papain C-terminal|Cathepsin propeptide inhibitor domain (I29)|Papain-like cysteine peptidase superfamily|Papain-like cysteine endopeptidase__IPR000169|IPR000668|IPR013201|IPR038765|IPR039417	mRNA
BGLB034958	Bg34958	cation-dependent mannose-6-phosphate receptor [Crassostrea gigas]	cation-dependent mannose-6-phosphate receptor	NA		4.11438	13.8525	1.30461	55.4856	132.478	2.12724	1.92759	1.0408	5.06644	Mannose-6-phosphate receptor binding domain superfamily|Autophagy-related protein 27__IPR009011|IPR018939	mRNA
BGLB003581	Bg3581	cation-dependent mannose-6-phosphate receptor-like		NA		4.33446	16.2971	1.30461	54.1952	168.609	1.06362	0	1.0408	8.23296	Mannose-6-phosphate receptor binding domain superfamily|Mannose-6-phosphate receptor__IPR009011|IPR028927	mRNA
BGLB011915	Bg11915	cell wall protein DAN4-like	cell wall protein DAN4	NA		3.12515	0	3.91382	6.45181	30.1087	2.12724	0	1.0408	0	MAM domain__IPR000998	mRNA
BGLB030372	Bg30372	cell wall protein DAN4-like (LOC106058489), partial mRNA		NA		1.03618	189.861	220.479	281.299	251.407	60.6264	127.221	128.018	143.127	NA	mRNA
BGLB029603	Bg29603	chlorophyllase-1-like	chlorophyllase-1	NA		3.28009	10.5931	2.60921	3.87109	40.6467	0	1.28506	0	3.16652	Alpha/Beta hydrolase fold|Chlorophyllase enzyme__IPR029058|IPR041127	mRNA
BGLB033045	Bg33045	chlorophyllase-1-like		NA		3.56011	0.814854	1.30461	5.16145	25.5924	0	0	0	1.26661	Chlorophyllase enzyme__IPR041127	mRNA
BGLB038362	Bg38362	chlorophyllase-1-like		NA		3.3571	2.44456	0	6.45181	30.1087	0	0	1.0408	1.26661	Alpha/Beta hydrolase fold|Chlorophyllase enzyme__IPR029058|IPR041127	mRNA
BGLB031542	Bg31542	coiled-coil domain-containing protein 186-like	coiled-coil domain-containing protein	NA		3.19887	8.9634	5.21843	36.1301	40.6467	2.12724	0.642531	3.1224	2.53322	Tumour necrosis factor-like domain superfamily__IPR008983	mRNA
BGLB019916	Bg19916	coiled-coil domain-containing protein 65-like (LOC106071139), mRNA		NA		3.32302	0	0	0	46.6684	2.12724	0	1.0408	0	NA	ncRNA
BGLB029816	Bg29816	collagen alpha-1(XII) chain-like	collagen alpha chain	NA		4.10128	28.5199	6.52304	9.03253	4.5163	0	0	0	1.26661	NA	mRNA
BGLB025120	Bg25120	collagen alpha-1(XII) chain-like		NA		3.77026	25.2605	7.82764	140.649	478.728	2.12724	3.21266	1.0408	39.8982	von Willebrand factor, type A|Chitin binding domain|von Willebrand factor A-like domain superfamily|Chitin binding domain superfamily__IPR002035|IPR002557|IPR036465|IPR036508	mRNA
BGLB022875	Bg22875	collagen alpha-4(VI) chain-like		NA		2.26805	91.2637	122.633	99.3579	123.446	22.336	7.06784	15.612	44.3313	von Willebrand factor, type A|von Willebrand factor A-like domain superfamily__IPR002035|IPR036465	mRNA
BGLB036798	Bg36798	contactin-1a-like	contactin	NA		3.20748	0	0	7.74217	25.5924	2.12724	0	0	0	Immunoglobulin subtype 2|Immunoglobulin subtype|Immunoglobulin-like domain|Immunoglobulin-like fold|Immunoglobulin-like domain superfamily__IPR003598|IPR003599|IPR007110|IPR013783|IPR036179	mRNA
BGLB024157	Bg24157	contactin-like		NA		3.60434	8.14854	3.91382	24.5169	138.5	1.06362	0	1.0408	10.7662	Fibronectin type III|Immunoglobulin-like fold|Fibronectin type III superfamily__IPR003961|IPR013783|IPR036116	mRNA
BGLB027329	Bg27329	DBH-like monooxygenase protein 1	DBH-like monooxygenase protein 1	Metal binding and transport		3.13029	88.0043	57.4027	335.494	1047.78	37.2267	52.6876	28.1016	55.0975	Copper type II, ascorbate-dependent monooxygenase, N-terminal|DOMON domain|PHM/PNGase F domain superfamily|Copper type II ascorbate-dependent monooxygenase, C-terminal|Tyramine beta-hydroxylase/Dopamine beta-hydroxylase|Copper type II, ascorbate-dependent monooxygenase, N-terminal domain superfamily|CHD, cytochrome domain superfamily__IPR000323|IPR005018|IPR008977|IPR024548|IPR028460|IPR036939|IP…	mRNA
BGLB031593	Bg31593	DBH-like monooxygenase protein 1 (LOC106062731), mRNA		Metal binding and transport		3.0181	23.6308	13.0461	91.6157	234.848	9.57259	19.2759	3.1224	11.3995	NA	ncRNA
BGLB018184	Bg18184	DBH-like monooxygenase protein 1 isoform X1		Metal binding and transport		3.31138	4.07427	2.60921	30.9687	58.7119	3.19086	0	3.1224	1.89991	Copper type II, ascorbate-dependent monooxygenase, N-terminal|PHM/PNGase F domain superfamily|Copper type II, ascorbate-dependent monooxygenase-like, C-terminal|Copper type II ascorbate-dependent monooxygenase, C-terminal|Copper type II, ascorbate-dependent monooxygenase, N-terminal domain superfamily__IPR000323|IPR008977|IPR014784|IPR024548|IPR036939	mRNA
BGLB022790	Bg22790	DEC-3 [Lymnaea stagnalis]	DEC-3 [Lymnaea stagnalis]	NA		3.09667	956.639	341.807	1974.25	1095.96	15.9543	3.85519	9.3672	480.045	EF-hand domain|EF-hand domain pair|EF-Hand 1, calcium-binding site__IPR002048|IPR011992|IPR018247	mRNA
BGLB009666	Bg9666	DEC-3 [Lymnaea stagnalis]		NA		3.67707	42.3724	7.82764	131.617	24.0869	0	0	0	14.566	EF-hand domain|EF-hand domain pair|EF-Hand 1, calcium-binding site__IPR002048|IPR011992|IPR018247	mRNA
BGLB040360	Bg40360	dual oxidase 1-like	dual oxidase	Antioxidative/Oxidative		1.11819	41.5576	46.9659	38.7109	45.163	13.8271	21.8461	30.1832	12.6661	Dual oxidase 1/Duox__IPR029595	mRNA
BGLB040361	Bg40361	dual oxidase 2-like, partial		Antioxidative/Oxidative		1.15131	332.461	313.106	314.848	233.342	84.026	150.995	174.854	126.661	Cytochrome b245, heavy chain|FAD-binding 8|Ferric reductase, NAD binding domain|FAD-binding domain, ferredoxin reductase-type|Riboflavin synthase-like beta-barrel|Dual oxidase 1/Duox|Ferredoxin-NADP reductase (FNR), nucleotide-binding domain__IPR000778|IPR013112|IPR013121|IPR017927|IPR017938|IPR029595|IPR039261	mRNA
BGLB001396	Bg1396	endoglucanase A-like	endoglucanase	Carbohydrate metabolism		3.11302	10.5931	3.91382	33.5494	3.01087	0	0	0	4.43313	Glycoside hydrolase family 9|Six-hairpin glycosidase superfamily|Six-hairpin glycosidase-like superfamily__IPR001701|IPR008928|IPR012341	mRNA
BGLB001404	Bg1404	endoglucanase A-like		Carbohydrate metabolism		5.04788	22.0011	6.52304	51.6145	15.0543	0	0	0	1.26661	Glycoside hydrolase family 9|Six-hairpin glycosidase superfamily|Six-hairpin glycosidase-like superfamily|Glycosyl hydrolases family 9, Asp/Glu active sites__IPR001701|IPR008928|IPR012341|IPR033126	mRNA
BGLB001406	Bg1406	endoglucanase-like		Carbohydrate metabolism		3.74556	6.51883	1.30461	47.7434	7.52717	0	0	0	3.16652	Glycoside hydrolase family 9|Six-hairpin glycosidase superfamily|Six-hairpin glycosidase-like superfamily|Glycosyl hydrolases family 9, Asp/Glu active sites__IPR001701|IPR008928|IPR012341|IPR033126	mRNA
BGLB032432	Bg32432	enteropeptidase-like (LOC106061947), partial mRNA	enteropeptidase	NA		1.25224	125.488	266.14	225.813	317.647	90.4078	100.877	107.202	93.0958	NA	ncRNA
BGLB005660	Bg5660	enteropeptidase-like, partial		NA		1.11939	67.6329	96.5409	81.2928	114.413	24.4633	50.1174	42.6728	47.4978	Sushi/SCR/CCP domain|MAM domain|Concanavalin A-like lectin/glucanase domain superfamily|Sushi/SCR/CCP superfamily__IPR000436|IPR000998|IPR013320|IPR035976	mRNA
BGLB038365	Bg38365	epithelial membrane protein 1-like	epithelial membrane protein 1	NA		4.17262	0	0	52.9048	21.0761	0	0	0	2.53322	PMP-22/EMP/MP20/Claudin superfamily__IPR004031	mRNA
BGLB022899	Bg22899	epithelial membrane protein 1-like		NA		3.67309	0.814854	2.60921	105.81	33.1195	0	8.99544	0	0.633305	Tight junction protein, claudin-like__IPR009545	mRNA
BGLB002547	Bg2547	fibrinolytic enzyme, isozyme C-like	fibrinolytic enzyme, isozyme C	NA		8.24861	2.44456	0	300.654	395.929	0	0.642531	0	0	Serine proteases, trypsin domain|Peptidase S1A, chymotrypsin family|Peptidase S1, PA clan|Serine proteases, trypsin family, histidine active site|Serine proteases, trypsin family, serine active site__IPR001254|IPR001314|IPR009003|IPR018114|IPR033116	mRNA
BGLB002548	Bg2548	fibrinolytic enzyme, isozyme C-like		NA		7.44882	2.44456	0	172.908	295.065	0	0	1.0408	0	Serine proteases, trypsin domain|Peptidase S1, PA clan|Serine proteases, trypsin family, histidine active site__IPR001254|IPR009003|IPR018114	mRNA
BGLB019732	Bg19732	fibrinolytic enzyme, isozyme C-like		NA		7.83077	4.07427	1.30461	492.918	508.837	2.12724	0.642531	0	0	Serine proteases, trypsin domain|Peptidase S1, PA clan|Serine proteases, trypsin family, serine active site__IPR001254|IPR009003|IPR033116	mRNA
BGLB038162	Bg38162	fibrinolytic enzyme, isozyme C-like		NA		4.3474	3.25942	0	21.9362	33.1195	0	1.28506	0	0	Serine proteases, trypsin domain|Peptidase S1, PA clan|Serine proteases, trypsin family, serine active site__IPR001254|IPR009003|IPR033116	mRNA
BGLB039860	Bg39860	probable G-protein coupled receptor B0563.6	G-protein coupled receptor	NA		1.50292	777.371	733.189	689.053	602.174	185.07	286.569	228.976	286.887	G protein-coupled receptor, rhodopsin-like|GPCR, rhodopsin-like, 7TM|7TM GPCR, serpentine receptor class w (Srw)__IPR000276|IPR017452|IPR019427	mRNA
BGLB026855	Bg26855	G-protein coupled receptor moody-like		NA		1.00481	173.564	159.162	187.102	158.071	64.8809	84.1716	70.7744	117.161	G protein-coupled receptor, rhodopsin-like|GPCR, rhodopsin-like, 7TM__IPR000276|IPR017452	mRNA
BGLB004262	Bg4262	ganglioside GM2 activator-like	ganglioside GM2 activator	NA		3.17314	17.1119	5.21843	67.0988	186.674	3.19086	4.49772	6.2448	15.1993	MD-2-related lipid-recognition domain|Ganglioside GM2 activator|GM2-AP, lipid-recognition domain superfamily__IPR003172|IPR028996|IPR036846	mRNA
BGLB009954	Bg9954	ganglioside GM2 activator-like		NA		4.99117	3.25942	2.60921	52.9048	133.984	0	1.28506	0	3.16652	MD-2-related lipid-recognition domain|Ganglioside GM2 activator|GM2-AP, lipid-recognition domain superfamily__IPR003172|IPR028996|IPR036846	mRNA
BGLB023525	Bg23525	ganglioside GM2 activator-like		NA		3.11437	17.1119	9.13225	107.1	18.0652	0	0	2.0816	13.9327	Ganglioside GM2 activator|GM2-AP, lipid-recognition domain superfamily__IPR028996|IPR036846	mRNA
BGLB031190	Bg31190	ganglioside GM2 activator-like (LOC106076864), mRNA		NA		3.36495	10.5931	1.30461	29.6783	39.1413	2.12724	0	1.0408	3.16652	MD-2-related lipid-recognition domain|Ganglioside GM2 activator|GM2-AP, lipid-recognition domain superfamily__IPR003172|IPR028996|IPR036846	mRNA
BGLB037273	Bg37273	gastric intrinsic factor-like isoform X1	gastric intrinsic factor	NA		1.35055	696.7	1372.45	1513.59	1124.56	477.566	637.391	494.38	235.589	NA	mRNA
BGLB001471	Bg1471	gastric intrinsic factor-like, partial		NA		3.42959	5.70398	7.82764	255.492	743.684	10.6362	73.2486	4.1632	4.43313	Domain of unknown function DUF4430__IPR027954	mRNA
BGLB018885	Bg18885	GTPase IMAP family member 1-like, partial	GIMAP/AIG	Cellular defense	GIMAP	1.58741	153.193	181.34	380.657	209.255	60.6264	85.4567	74.9376	85.4961	AIG1-type guanine nucleotide-binding (G) domain|P-loop containing nucleoside triphosphate hydrolase__IPR006703|IPR027417	mRNA
BGLB037141	Bg37141	GTPase IMAP family member 7-like		Cellular defense	GIMAP	3.98382	0.814854	2.60921	12.9036	45.163	1.06362	0	0	1.26661	AIG1-type guanine nucleotide-binding (G) domain|P-loop containing nucleoside triphosphate hydrolase__IPR006703|IPR027417	mRNA
BGLB027157	Bg27157	putative protein PHLOEM PROTEIN 2-LIKE A3, partial		Cellular defense	GIMAP	1.09912	88.8191	40.4428	81.2928	66.2391	19.1452	35.3392	33.3056	40.5315	AIG1-type guanine nucleotide-binding (G) domain|P-loop containing nucleoside triphosphate hydrolase__IPR006703|IPR027417	mRNA
BGLB004431	Bg4431	heat shock protein 70 B2-like	heat shock protein	Chaperones/Detoxification/Stress response		1.97658	33.409	22.1783	20.6458	36.1304	10.6362	1.92759	2.0816	12.6661	Heat shock protein 70 family|Heat shock protein 70, conserved site|Heat shock protein 70kD, peptide-binding domain superfamily|Heat shock protein 70kD, C-terminal domain superfamily__IPR013126|IPR018181|IPR029047|IPR029048	mRNA
BGLB002128	Bg2128	heat shock protein Hsp-12.2-like		Chaperones/Detoxification/Stress response		1.14382	140.97	93.9317	139.359	100.864	53.181	28.9139	54.1216	77.8965	Alpha crystallin/Heat shock protein|Alpha crystallin/Hsp20 domain|HSP20-like chaperone__IPR001436|IPR002068|IPR008978	mRNA
BGLB017078	Bg17078	histidine N-acetyltransferase-like	histidine N-acetyltransferase	NA		3.73149	5.70398	14.3507	12.9036	4.5163	0	1.28506	0	0	GNAT domain|Acyl-CoA N-acyltransferase__IPR000182|IPR016181	mRNA
BGLB017080	Bg17080	histidine N-acetyltransferase-like		NA		1.8846	17.1119	53.4889	56.7759	46.6684	9.57259	14.1357	11.4488	10.7662	GNAT domain|Acyl-CoA N-acyltransferase__IPR000182|IPR016181	mRNA
BGLB005501	Bg5501	L-threonine dehydratase catabolic TdcB isoform X1 [Aplysia californica]	L-threonine dehydratase catabolic TdcB	NA		1.10862	138.525	75.6672	99.3579	120.435	40.4176	48.8324	39.5504	71.5634	Pyridoxal-phosphate dependent enzyme|Tryptophan synthase beta subunit-like PLP-dependent enzyme__IPR001926|IPR036052	mRNA
BGLB028114	Bg28114	L-threonine dehydratase catabolic TdcB-like		NA		3.26119	13.0377	2.60921	1.29036	7.52717	1.06362	0	0	0	Pyridoxal-phosphate dependent enzyme|Tryptophan synthase beta subunit-like PLP-dependent enzyme__IPR001926|IPR036052	mRNA
BGLB036438	Bg36438	leukocyte elastase inhibitor A-like	leukocyte elastase inhibitor	NA		1.51787	242.012	217.869	241.298	257.429	57.4355	100.235	79.1008	96.8956	Serpin family|Serpin, conserved site|Serpin domain|Serpin superfamily__IPR000215|IPR023795|IPR023796|IPR036186	mRNA
BGLB007529	Bg7529	leukocyte elastase inhibitor-like		NA		1.76924	93.7083	130.461	171.618	118.929	29.7814	42.4071	33.3056	44.3313	Serpin family|Serpin, conserved site|Serpin domain|Serpin superfamily__IPR000215|IPR023795|IPR023796|IPR036186	mRNA
BGLB039867	Bg39867	low-density lipoprotein receptor-related protein 1-like (LOC106052682), mRNA	low-density lipoprotein receptor-related protein	NA		2.91902	14.6674	2.60921	19.3554	3.01087	0	0	0	3.79983	NA	ncRNA
BGLB010168	Bg10168	low-density lipoprotein receptor-related protein-like isoform X1		NA		3.9344	57.0398	13.0461	307.106	931.864	4.25448	1.28506	0	78.5298	Low-density lipoprotein (LDL) receptor class A repeat|Low-density lipoprotein (LDL) receptor class A, conserved site|LDL receptor-like superfamily__IPR002172|IPR023415|IPR036055	mRNA
BGLB018175	Bg18175	macrophage mannose receptor 1-like	macrophage mannose receptor 1	Adhesion/Carbohydrate binding/Pattern recognition		1.35467	257.494	177.427	250.33	322.163	65.9445	181.836	37.4688	107.662	C-type lectin-like|ShKT domain|C-type lectin-like/link domain superfamily|C-type lectin fold|C-type lectin, conserved site__IPR001304|IPR003582|IPR016186|IPR016187|IPR018378	mRNA
BGLB018176	Bg18176	macrophage mannose receptor 1-like		Adhesion/Carbohydrate binding/Pattern recognition		1.62205	3063.85	3027.99	2109.74	3415.83	535.001	1207.96	1183.39	846.728	C-type lectin-like|C-type lectin-like/link domain superfamily|C-type lectin fold|C-type lectin, conserved site__IPR001304|IPR016186|IPR016187|IPR018378	mRNA
BGLB025034	Bg25034	macrophage mannose receptor 1-like (LOC106071169), partial mRNA		NA		3.45429	2.44456	2.60921	10.3229	15.0543	0	0	0	1.26661	NA	ncRNA
BGLB036345	Bg36345	macrophage mannose receptor 1-like isoform X1		Adhesion/Carbohydrate binding/Pattern recognition		1.41617	517.433	845.386	291.622	507.331	148.907	134.932	273.73	251.422	C-type lectin-like|C-type lectin-like/link domain superfamily|C-type lectin fold__IPR001304|IPR016186|IPR016187	mRNA
BGLB017701	Bg17701	MAM and LDL-receptor class A domain-containing protein 1-like	MAM and LDL-receptor class A domain-containing protein	NA		3.81365	1.62971	5.21843	11.6133	27.0978	1.06362	0	0	0.633305	MAM domain|Concanavalin A-like lectin/glucanase domain superfamily__IPR000998|IPR013320	mRNA
BGLB011606	Bg11606	MAM and LDL-receptor class A domain-containing protein 1-like		NA		1.18129	227.344	395.296	326.462	404.962	120.189	147.14	139.467	189.358	MAM domain|Concanavalin A-like lectin/glucanase domain superfamily__IPR000998|IPR013320	mRNA
BGLB020302	Bg20302	MAM and LDL-receptor class A domain-containing protein 1-like, partial		NA		3.0261	4.07427	0	29.6783	55.7011	3.19086	0	0	6.33305	MAM domain|Concanavalin A-like lectin/glucanase domain superfamily__IPR000998|IPR013320	mRNA
BGLB034017	Bg34017	MAM and LDL-receptor class A domain-containing protein 2-like, partial		NA		3.91191	12.2228	1.30461	64.5181	301.087	1.06362	0	1.0408	21.5324	MAM domain|Low-density lipoprotein (LDL) receptor class A repeat|Concanavalin A-like lectin/glucanase domain superfamily|Low-density lipoprotein (LDL) receptor class A, conserved site|LDL receptor-like superfamily__IPR000998|IPR002172|IPR013320|IPR023415|IPR036055	mRNA
BGLB004090	Bg4090	mammalian ependymin-related protein 1-like	mammalian ependymin-related protein 1	NA		3.85436	400.093	122.633	1380.69	3965.31	26.5905	8.35291	11.4488	357.817	Ependymin__IPR001299	mRNA
BGLB029718	Bg29718	mammalian ependymin-related protein 1-like		NA		4.48831	79.0409	37.8336	494.209	1251.02	6.38172	5.78278	2.0816	67.1303	Ependymin__IPR001299	mRNA
BGLB020187	Bg20187	monoacylglycerol lipase ABHD6-like (LOC106071667), mRNA	monoacylglycerol lipase ABHD6	NA		3.96839	16.2971	15.6553	2.58072	36.1304	0	1.28506	1.0408	0.633305	NA	ncRNA
BGLB024467	Bg24467	monoacylglycerol lipase ABHD6-like, partial		Cellular defense		1.20595	34.2239	30.006	25.8072	27.0978	12.7634	4.49772	10.408	22.1657	Alpha/beta hydrolase fold-1|Alpha/Beta hydrolase fold__IPR000073|IPR029058	mRNA
BGLB004411	Bg4411	MOXD1 homolog 1-like	MOXD1 homolog 1	NA		5.00214	7.33369	1.30461	58.0663	249.902	0	2.57013	0	5.69974	Copper type II, ascorbate-dependent monooxygenase, N-terminal|PHM/PNGase F domain superfamily|Copper type II, ascorbate-dependent monooxygenase-like, C-terminal|Copper type II ascorbate-dependent monooxygenase, C-terminal|Copper type II, ascorbate-dependent monooxygenase, N-terminal domain superfamily__IPR000323|IPR008977|IPR014784|IPR024548|IPR036939	mRNA
BGLB018185	Bg18185	MOXD1 homolog 1-like		NA		6.44896	0	2.60921	85.1639	55.7011	0	0	0	0	PHM/PNGase F domain superfamily|Copper type II, ascorbate-dependent monooxygenase-like, C-terminal|Copper type II ascorbate-dependent monooxygenase, C-terminal__IPR008977|IPR014784|IPR024548	mRNA
BGLB022072	Bg22072	multiple epidermal growth factor-like domains protein 10	multiple epidermal growth factor-like domains protein 10	Biomineralization/Cytoskeleton/Tissue growth/Cellular defense		2.19533	70.0775	249.18	132.907	263.451	23.3997	43.0496	56.2032	32.2985	Galactose-binding-like domain superfamily__IPR008979	mRNA
BGLB018640	Bg18640	multiple epidermal growth factor-like domains protein 10 (LOC106067081), mRNA		Biomineralization/Cytoskeleton/Tissue growth/Cellular defense		1.44382	5281.07	3381.54	3965.28	4225.75	1290.17	1412.28	1273.94	2217.83	NA	mRNA
BGLB011457	Bg11457	multiple epidermal growth factor-like domains protein 10, partial		Biomineralization/Cytoskeleton/Tissue growth/Cellular defense		1.21428	199.639	236.134	132.907	174.63	65.9445	102.805	79.1008	71.5634	PTP type protein phosphatase|Protein-tyrosine phosphatase-like__IPR000242|IPR029021	mRNA
BGLB030229	Bg30229	NXPE family member 4-like isoform X1	NXPE family member 4-like isoform	NA		2.01739	24.4456	27.3968	15.4843	33.1195	1.06362	3.85519	10.408	8.23296	Immunoglobulin-like fold|Immunoglobulin E-set__IPR013783|IPR014756	mRNA
BGLB021343	Bg21343	NXPE family member 4-like isoform X2		NA		1.89521	53.7804	37.8336	25.8072	72.2608	0	13.4932	16.6528	19.6324	NA	mRNA
BGLB039065	Bg39065	NXPE family member 4-like isoform X2		NA		1.91094	47.2616	49.5751	16.7747	33.1195	0	14.1357	13.5304	10.1329	Immunoglobulin-like fold|Immunoglobulin E-set__IPR013783|IPR014756	mRNA
BGLB031967	Bg31967	papilin-like (LOC106068221), mRNA	papilin	NA		3.30054	15.4822	0	30.9687	356.788	10.6362	17.3483	11.4488	0	Thrombospondin type-1 (TSP1) repeat|ShKT domain|Thrombospondin type-1 (TSP1) repeat superfamily__IPR000884|IPR003582|IPR036383	mRNA
BGLB021995	Bg21995	papilin-like (LOC106068221), mRNA		NA		5.91541	0	0	43.8723	118.929	1.06362	0	0	0	ShKT domain|Thrombospondin type-1 (TSP1) repeat superfamily__IPR003582|IPR036383	mRNA
BGLB016735	Bg16735	peptidoglycan-recognition protein SC2-like	peptidoglycan-recognition protein SC2	Adhesion/Carbohydrate binding/Pattern recognition		2.32481	43.1873	18.2645	96.7771	36.1304	18.0816	4.49772	7.2856	7.59965	N-acetylmuramoyl-L-alanine amidase domain|Peptidoglycan recognition protein family domain, metazoa/bacteria|Peptidoglycan recognition protein|N-acetylmuramoyl-L-alanine amidase/PGRP domain superfamily__IPR002502|IPR006619|IPR015510|IPR036505	mRNA
BGLB018366	Bg18366	peptidoglycan-recognition protein SC2-like		Adhesion/Carbohydrate binding/Pattern recognition		1.49297	241.197	303.973	300.654	177.641	80.8352	82.244	61.4072	138.06	N-acetylmuramoyl-L-alanine amidase domain|Peptidoglycan recognition protein family domain, metazoa/bacteria|Peptidoglycan recognition protein|N-acetylmuramoyl-L-alanine amidase/PGRP domain superfamily__IPR002502|IPR006619|IPR015510|IPR036505	mRNA
BGLB010467	Bg10467	peptidoglycan-recognition protein SC2-like		Adhesion/Carbohydrate binding/Pattern recognition		3.053	26.8902	1.30461	29.6783	22.5815	0	0	0	8.23296	N-acetylmuramoyl-L-alanine amidase domain|Peptidoglycan recognition protein family domain, metazoa/bacteria|Peptidoglycan recognition protein|Peptidoglycan recognition protein, PGRP-S|N-acetylmuramoyl-L-alanine amidase/PGRP domain superfamily__IPR002502|IPR006619|IPR015510|IPR017331|IPR036505	mRNA
BGLB018501	Bg18501	peptidoglycan-recognition protein SC2-like		Adhesion/Carbohydrate binding/Pattern recognition		3.66666	114.08	18.2645	249.04	61.7228	1.06362	0	0	32.2985	N-acetylmuramoyl-L-alanine amidase domain|Peptidoglycan recognition protein family domain, metazoa/bacteria|Peptidoglycan recognition protein|Peptidoglycan recognition protein, PGRP-S|N-acetylmuramoyl-L-alanine amidase/PGRP domain superfamily__IPR002502|IPR006619|IPR015510|IPR017331|IPR036505	mRNA
BGLB032429	Bg32429	perlucin-like	perlucin	NA		2.13407	909.377	2074.33	1353.59	502.815	273.351	348.252	214.405	265.355	C-type lectin-like|C-type lectin-like/link domain superfamily|C-type lectin fold__IPR001304|IPR016186|IPR016187	mRNA
BGLB025422	Bg25422	perlucin-like		NA		5.07879	72.522	53.4889	42.5819	106.886	3.19086	0	2.0816	1.26661	C-type lectin-like|C-type lectin-like/link domain superfamily|C-type lectin fold__IPR001304|IPR016186|IPR016187	mRNA
BGLB033606	Bg33606	perlucin-like, partial		NA		5.10678	120.598	87.4087	80.0024	177.641	0	0	9.3672	2.53322	C-type lectin-like|C-type lectin-like/link domain superfamily|C-type lectin fold__IPR001304|IPR016186|IPR016187	mRNA
BGLB010352	Bg10352	ras-related protein Rab-5C-like	ras-related protein	Signal transduction		1.21434	272.976	452.699	316.139	418.511	105.298	137.502	184.222	201.391	Small GTPase|Small GTP-binding protein domain|P-loop containing nucleoside triphosphate hydrolase__IPR001806|IPR005225|IPR027417	mRNA
BGLB024940	Bg24940	ras-related protein Rac1-like		Signal transduction		1.27154	813.225	705.793	581.953	727.125	221.233	332.831	314.321	302.086	Small GTPase|Small GTP-binding protein domain|P-loop containing nucleoside triphosphate hydrolase__IPR001806|IPR005225|IPR027417	mRNA
BGLB024381	Bg24381	receptor-type tyrosine-protein phosphatase alpha-like	receptor-type tyrosine-protein phosphatase	Cell adhesion		1.03251	252.605	200.91	229.684	263.451	101.044	123.366	87.4272	150.093	PTP type protein phosphatase|Tyrosine specific protein phosphatases domain|Protein-tyrosine phosphatase, catalytic|Protein-tyrosine phosphatase, active site|Protein-tyrosine phosphatase-like__IPR000242|IPR000387|IPR003595|IPR016130|IPR029021	mRNA
BGLB021868	Bg21868	receptor-type tyrosine-protein phosphatase alpha-like		Cell adhesion		1.65901	410.687	667.959	450.336	563.032	157.416	182.479	170.691	150.726	PTP type protein phosphatase|Tyrosine specific protein phosphatases domain|Protein-tyrosine phosphatase, catalytic|Protein-tyrosine phosphatase, active site|Protein-tyrosine phosphatase-like__IPR000242|IPR000387|IPR003595|IPR016130|IPR029021	mRNA
BGLB039493	Bg39493	receptor-type tyrosine-protein phosphatase eta-like, partial		Cell adhesion		1.30895	104.301	103.064	72.2603	67.7445	31.9086	37.2668	33.3056	36.7317	PTP type protein phosphatase|Tyrosine specific protein phosphatases domain|Protein-tyrosine phosphatase, catalytic|Protein-tyrosine phosphatase, active site|Protein-tyrosine phosphatase-like__IPR000242|IPR000387|IPR003595|IPR016130|IPR029021	mRNA
BGLB021335	Bg21335	receptor-type tyrosine-protein phosphatase T-like		Cell adhesion		1.35758	712.998	777.546	520.016	766.266	228.678	283.356	271.649	298.92	PTP type protein phosphatase|Tyrosine specific protein phosphatases domain|Protein-tyrosine phosphatase, catalytic|Protein-tyrosine phosphatase, active site|Protein-tyrosine phosphatase-like__IPR000242|IPR000387|IPR003595|IPR016130|IPR029021	mRNA
BGLB038807	Bg38807	receptor-type tyrosine-protein phosphatase T-like		Cell adhesion		1.52268	158.082	174.817	101.939	141.511	44.6721	42.4071	50.9992	61.4305	PTP type protein phosphatase|Protein-tyrosine phosphatase-like__IPR000242|IPR029021	mRNA
BGLB025510	Bg25510	probable serine/threonine-protein kinase fhkB [Aplysia californica]	probable serine/threonine-protein kinase fhkB	Signal transduction		4.17562	53.7804	7.82764	184.522	79.788	0	0	0	16.4659	EF-hand domain|EF-hand domain pair|EF-Hand 1, calcium-binding site__IPR002048|IPR011992|IPR018247	mRNA
BGLB036272	Bg36272	probable serine/threonine-protein kinase fhkB [Aplysia californica]		Signal transduction		3.8075	13.0377	2.60921	73.5506	27.0978	1.06362	0	0	5.69974	EF-hand domain|EF-hand domain pair|EF-Hand 1, calcium-binding site__IPR002048|IPR011992|IPR018247	mRNA
BGLB007626	Bg7626	serine/threonine-protein kinase PAK 2-like		Signal transduction		1.2828	709.738	465.745	597.438	487.761	151.034	219.103	338.26	219.757	Protein kinase domain|Serine/threonine-protein kinase, active site|Protein kinase-like domain superfamily__IPR000719|IPR008271|IPR011009	mRNA
BGLB020573	Bg20573	serpin A3-6-like	serpin	Protease inhibitor		1.16786	369.129	374.422	428.4	516.364	149.971	203.682	149.875	246.989	Serpin family|Serpin domain|Serpin superfamily__IPR000215|IPR023796|IPR036186	mRNA
BGLB003203	Bg3203	serpin B3-like		Protease inhibitor		3.16754	13.8525	3.91382	30.9687	19.5706	0	1.28506	1.0408	3.79983	Serpin family|Serpin, conserved site|Serpin domain|Serpin superfamily__IPR000215|IPR023795|IPR023796|IPR036186	mRNA
BGLB012475	Bg12475	serpin B4-like		Protease inhibitor		2.22531	21.1862	26.0921	54.1952	7.52717	7.44534	2.57013	3.1224	8.86626	Serpin family|Serpin, conserved site|Serpin domain|Serpin superfamily__IPR000215|IPR023795|IPR023796|IPR036186	mRNA
BGLB035487	Bg35487	sialate O-acetylesterase-like	sialate O-acetylesterase	NA		4.51552	11.408	10.4369	65.8085	170.114	0	0	2.0816	7.59965	SGNH hydrolase superfamily|Sialate O-acetylesterase__IPR036514|IPR039329	mRNA
BGLB023115	Bg23115	sialate O-acetylesterase-like (LOC106074134), mRNA		NA		4.31502	1.62971	1.30461	6.45181	34.625	0	0	0	0.633305	NA	ncRNA
BGLB024002	Bg24002	sialate O-acetylesterase-like, partial		NA		3.01895	18.7417	7.82764	50.3241	146.027	3.19086	3.85519	0	18.9991	Sialate O-acetylesterase domain|SGNH hydrolase superfamily|Sialate O-acetylesterase__IPR005181|IPR036514|IPR039329	mRNA
BGLB034220	Bg34220	sialate O-acetylesterase-like, partial		NA		3.45831	1.62971	0	15.4843	52.6902	0	0	1.0408	3.79983	Sialate O-acetylesterase domain|SGNH hydrolase superfamily|Sialate O-acetylesterase__IPR005181|IPR036514|IPR039329	mRNA
BGLB039045	Bg39045	sialate O-acetylesterase-like, partial		NA		3.20153	4.88913	2.60921	28.388	76.7771	0	0	0	10.7662	Sialate O-acetylesterase domain|Sialate O-acetylesterase__IPR005181|IPR039329	mRNA
BGLB023690	Bg23690	sodium-dependent multivitamin transporter-like	sodium-dependent multivitamin transporter	NA		4.0035	0	18.2645	18.0651	19.5706	0	1.92759	0	0	Sodium/solute symporter|Sodium/glucose symporter superfamily__IPR001734|IPR038377	mRNA
BGLB031385	Bg31385	sodium-dependent multivitamin transporter-like		NA		5.00451	0	31.3106	29.6783	24.0869	0	0	1.0408	0	NA	mRNA
BGLB029277	Bg29277	stabilin-2-like	stabilin-2	NA		1.35182	766.778	838.862	704.538	605.184	241.442	346.967	213.364	339.451	EGF-like domain|FAS1 domain|Growth factor receptor cysteine-rich domain superfamily|EGF-like, conserved site|EGF domain|FAS1 domain superfamily__IPR000742|IPR000782|IPR009030|IPR013032|IPR024731|IPR036378	mRNA
BGLB030869	Bg30869	stabilin-2-like, partial		NA		1.15936	89.634	133.07	139.359	112.908	49.9902	76.4612	30.1832	55.0975	EGF-like domain|FAS1 domain|EGF-like calcium-binding domain|EGF-like, conserved site|EGF domain|FAS1 domain superfamily__IPR000742|IPR000782|IPR001881|IPR013032|IPR024731|IPR036378	mRNA
BGLB009018	Bg9018	temptin-like	temptin	Neuro-related/Reproduction		4.34696	14.6674	60.0119	3.87109	18.0652	2.12724	0	1.0408	0	NA	mRNA
BGLB009019	Bg9019	temptin-like		Neuro-related/Reproduction		2.53479	1655.78	2378.3	1087.78	897.239	235.06	331.546	197.752	272.954	NA	mRNA
BGLB009020	Bg9020	temptin-like		Neuro-related/Reproduction		6.10992	148.303	206.128	52.9048	118.929	2.12724	3.85519	0	0	NA	mRNA
BGLB026839	Bg26839	temptin-like isoform X1		Neuro-related/Reproduction		2.20524	630.697	725.362	836.155	677.445	225.488	122.723	117.61	155.16	NA	mRNA
BGLB020431	Bg20431	toll-like receptor 2	toll-like receptor	NA		4.09438	3.25942	10.4369	80.0024	45.163	1.06362	1.92759	1.0408	2.53322	Leucine-rich repeat domain superfamily__IPR032675	mRNA
BGLB025157	Bg25157	toll-like receptor 8		NA		1.36543	28.5199	11.7415	21.9362	31.6141	6.38172	13.4932	7.2856	8.23296	Toll/interleukin-1 receptor homology (TIR) domain|Leucine-rich repeat|Leucine-rich repeat, typical subtype|Leucine-rich repeat domain superfamily|Toll/interleukin-1 receptor homology (TIR) domain superfamily__IPR000157|IPR001611|IPR003591|IPR032675|IPR035897	mRNA
BGLB006276	Bg6276	transmembrane protein 79 [Aplysia californica]	transmembrane protein 79	NA		1.27429	48.0764	76.9718	92.9061	67.7445	25.5269	41.122	27.0608	23.4323	Membrane-associated, eicosanoid/glutathione metabolism (MAPEG) protein|Membrane associated eicosanoid/glutathione metabolism-like domain superfamily__IPR001129|IPR023352	mRNA
BGLB011426	Bg11426	transmembrane protein 79 [Aplysia californica]		NA		1.07943	192.306	315.715	181.941	236.353	122.316	85.4567	103.039	126.661	Membrane-associated, eicosanoid/glutathione metabolism (MAPEG) protein|Membrane associated eicosanoid/glutathione metabolism-like domain superfamily__IPR001129|IPR023352	mRNA
BGLB024259	Bg24259	tripartite motif containing 13-like	tripartite motif-containing protein	NA		1.15747	896.34	563.59	603.889	516.364	220.169	300.705	290.383	344.518	B-box-type zinc finger|Zinc finger, RING-type|Zinc finger, RING/FYVE/PHD-type|Zinc finger, RING-type, conserved site__IPR000315|IPR001841|IPR013083|IPR017907	mRNA
BGLB024938	Bg24938	tripartite motif-containing protein 44-like (LOC106070957), mRNA		NA		1.0121	10902.8	6560.87	6682.78	7332.97	3731.18	3515.29	4288.09	4072.78	NA	mRNA
BGLB016712	Bg16712	trypsin-1-like	trypsin	NA		3.48745	862.931	366.595	1711.02	713.576	21.2724	48.8324	13.5304	240.656	Serine proteases, trypsin domain|Peptidase S1, PA clan|Serine proteases, trypsin family, serine active site__IPR001254|IPR009003|IPR033116	mRNA
BGLB002233	Bg2233	trypsin-7-like		NA		1.31964	359.351	386.164	585.824	433.565	190.388	199.185	114.488	202.024	Serine proteases, trypsin domain|Peptidase S1A, chymotrypsin family|Peptidase S1, PA clan|Serine proteases, trypsin family, histidine active site|Serine proteases, trypsin family, serine active site__IPR001254|IPR001314|IPR009003|IPR018114|IPR033116	mRNA
BGLB034856	Bg34856	turripeptide Ici9.2-like	turripeptide	NA		1.89163	154.007	120.024	166.457	127.962	57.4355	37.2668	39.5504	17.7325	Kazal domain|Kazal domain superfamily__IPR002350|IPR036058	mRNA
BGLB013425	Bg13425	turripeptide OL11-like		NA		2.99659	33.409	5.21843	89.035	13.5489	0	0	1.0408	15.1993	Kazal domain|Kazal domain superfamily__IPR002350|IPR036058	mRNA
BGLB008037	Bg8037	tyramine beta-hydroxylase-like	tyramine beta-hydroxylase	NA		4.38902	2.44456	1.30461	55.4856	76.7771	1.06362	3.21266	0	0.633305	Copper type II, ascorbate-dependent monooxygenase, N-terminal|PHM/PNGase F domain superfamily|Copper type II, ascorbate-dependent monooxygenase, histidine-cluster-1 conserved site|Copper type II ascorbate-dependent monooxygenase, C-terminal|Copper type II, ascorbate-dependent monooxygenase, N-terminal domain superfamily__IPR000323|IPR008977|IPR020611|IPR024548|IPR036939	mRNA
BGLB030351	Bg30351	tyramine beta-hydroxylase-like (LOC106068157), mRNA		NA		3.2759	0	0	14.194	10.538	1.06362	0	0	0	NA	ncRNA
BGLB027884	Bg27884	tyrosine-protein phosphatase non-receptor type 12-like, partial	tyrosine-protein phosphatase non-receptor	NA		1.24551	37.4833	57.4027	38.7109	55.7011	17.0179	19.9185	19.7752	22.1657	PTP type protein phosphatase|Protein-tyrosine phosphatase-like__IPR000242|IPR029021	mRNA
BGLB029353	Bg29353	tyrosine-protein phosphatase non-receptor type 7-like, partial		NA		1.24366	208.603	180.036	176.78	228.826	72.3262	77.7463	113.447	70.9301	PTP type protein phosphatase|Tyrosine specific protein phosphatases domain|Protein-tyrosine phosphatase-like__IPR000242|IPR000387|IPR029021	mRNA
BGLB029242	Bg29242	U3-aranetoxin-Ce1a-like	U3-aranetoxin-Ce1a	NA		3.85979	52.1507	14.3507	85.1639	27.0978	0	0	0	10.7662	NA	mRNA
BGLB039341	Bg39341	U3-aranetoxin-Ce1a-like		NA		2.98296	5.70398	1.30461	11.6133	3.01087	0	1.28506	0	0	NA	mRNA
BGLB032973	Bg32973	U3-aranetoxin-Ce1a-like		NA		3.12253	48.0764	10.4369	83.8735	28.6032	1.06362	0	0	17.0992	NA	mRNA
BGLB016294	Bg16294	xylan 1,4-beta-xylosidase-like	xylan 1,4-beta-xylosidase	NA		4.41721	0	1.30461	12.9036	60.2174	0	0	0	1.89991	Glycoside hydrolase, family 3, N-terminal|Glycoside hydrolase family 3 C-terminal domain|Immunoglobulin-like fold|Glycoside hydrolase superfamily|Fibronectin type III-like domain|Glycoside hydrolase family 3 C-terminal domain superfamily|Glycoside hydrolase, family 3, N-terminal domain superfamily__IPR001764|IPR002772|IPR013783|IPR017853|IPR026891|IPR036881|IPR036962	mRNA
BGLB038697	Bg38697	xylan 1,4-beta-xylosidase-like (LOC106070258), mRNA		NA		5.2079	7.33369	3.91382	28.388	90.326	0	0	0	1.89991	NA	ncRNA
BGLB027390	Bg27390	zinc carboxypeptidase A 1-like	zinc carboxypeptidase A 1	Cellular defense/Protease		5.59549	21.1862	9.13225	522.597	710.565	2.12724	5.14025	5.204	12.0328	Peptidase M14, carboxypeptidase A|Insect gut carboxypeptidase-like, carboxypeptidase domain__IPR000834|IPR034223	mRNA
BGLB032378	Bg32378	zinc carboxypeptidase A 1-like		Cellular defense/Protease		3.76794	0	0	32.259	46.6684	4.25448	0	0	0	Peptidase M14, carboxypeptidase A__IPR000834	mRNA
BGLB009842	Bg9842	zinc metalloproteinase nas-13-like	zinc metalloproteinase nas-13	Protease		1.48354	235.493	193.082	152.263	189.685	35.0995	85.4567	87.4272	66.497	Peptidase M12A|ShKT domain|Peptidase, metallopeptidase|Metallopeptidase, catalytic domain superfamily|Astacin-like metallopeptidase domain__IPR001506|IPR003582|IPR006026|IPR024079|IPR034035	mRNA
BGLB009960	Bg9960	zinc metalloproteinase nas-13-like		Protease		1.862	162.971	225.697	187.102	314.636	28.7178	50.1174	57.244	107.662	Peptidase M12A|ShKT domain|Peptidase, metallopeptidase|Metallopeptidase, catalytic domain superfamily|Astacin-like metallopeptidase domain__IPR001506|IPR003582|IPR006026|IPR024079|IPR034035	mRNA
BGLB026850	Bg26850	putative ammonium transporter 1	ammonium transporter	NA		1.13225	977.825	1756	1358.75	909.282	520.11	446.559	509.992	804.297	Ammonium transporter|Ammonium transporter AmtB-like domain|Ammonium/urea transporter__IPR001905|IPR024041|IPR029020	mRNA
BGLB001456	Bg1456	ammonium transporter Rh type A-like isoform X1		NA		1.14223	742.332	1436.37	929.061	883.69	457.357	478.043	507.91	364.15	Blood group Rhesus C/E/D polypeptide|Ammonium transporter AmtB-like domain|Ammonium/urea transporter__IPR002229|IPR024041|IPR029020	mRNA
BGLB019378	Bg19378	1,25-dihydroxyvitamin D(3) 24-hydroxylase, mitochondrial-like		NA		1.20445	189.861	148.725	166.457	118.929	82.9624	48.1898	61.4072	77.2632	Cytochrome P450|Cytochrome P450, E-class, group I|Cytochrome P450, conserved site|Cytochrome P450 superfamily__IPR001128|IPR002401|IPR017972|IPR036396	mRNA
BGLB007694	Bg7694	2-amino-3-carboxymuconate-6-semialdehyde decarboxylase-like		NA		1.22705	122.228	170.904	185.812	192.696	68.0717	73.2486	71.8152	72.83	Amidohydrolase-related|2-amino-3-carboxymuconate-6-semialdehyde decarboxylase|Metal-dependent hydrolase__IPR006680|IPR032465|IPR032466	mRNA
BGLB010425	Bg10425	3-hydroxy-3-methylglutaryl-coenzyme A reductase-like		NA		1.4576	2270.18	2930.15	4157.55	2063.95	972.149	1127.64	1210.45	847.362	Sterol-sensing domain|Hydroxymethylglutaryl-CoA reductase, class I/II|Hydroxymethylglutaryl-CoA reductase, eukaryotic/archaeal type|Hydroxymethylglutaryl-CoA reductase, metazoan|Hydroxymethylglutaryl-CoA reductase, class I/II, NAD/NADP-binding domain superfamily|Hydroxymethylglutaryl-CoA reductase, class I/II, substrate-binding domain superfamily|Hydroxymethylglutaryl-CoA reductase, class I/II, c…	mRNA
BGLB038078	Bg38078	4-coumarate--CoA ligase-like 1		NA		3.0186	4.88913	50.8797	175.489	63.2282	5.3181	20.561	5.204	3.79983	AMP-dependent synthetase/ligase|AMP-dependent synthetase-like superfamily__IPR000873|IPR042099	mRNA
BGLB007216	Bg7216	4-hydroxyphenylpyruvate dioxygenase-like		NA		2.07923	670.625	859.736	1036.16	1032.73	197.833	292.352	169.65	190.625	Glyoxalase/fosfomycin resistance/dioxygenase domain|4-hydroxyphenylpyruvate dioxygenase|Glyoxalase/Bleomycin resistance protein/Dihydroxybiphenyl dioxygenase|Vicinal oxygen chelate (VOC) domain|4-hydroxyphenylpyruvate dioxygenase, C-terminal|4-hydroxyphenylpyruvate dioxygenase, N-terminal__IPR004360|IPR005956|IPR029068|IPR037523|IPR041735|IPR041736	mRNA
BGLB022818	Bg22818	46 kDa FK506-binding nuclear protein-like isoform X1		NA		5.09131	158.082	2.60921	0	1.50543	1.06362	0	2.0816	0	FKBP-type peptidyl-prolyl cis-trans isomerase domain|Peptidyl-prolyl cis-trans isomerase, FKBP-type|Nucleoplasmin core domain superfamily|Nucleoplasmin-like domain__IPR001179|IPR023566|IPR036824|IPR041232	mRNA
BGLB017162	Bg17162	acid sphingomyelinase-like phosphodiesterase 3b		NA		1.10608	103.487	80.8857	169.037	141.511	38.2903	75.8187	54.1216	60.7972	Calcineurin-like phosphoesterase domain, ApaH type|Metallo-dependent phosphatase-like|Acid sphingomyelinase/endopolyphosphatase, metallophosphatase domain__IPR004843|IPR029052|IPR041805	mRNA
BGLB023973	Bg23973	acidic phospholipase A2 E-like		Protein modification/Biosynthesis		4.00039	1.62971	2.60921	14.194	87.3152	0	1.92759	3.1224	0	Phospholipase A2|Phospholipase A2 domain|Phospholipase A2, histidine active site|Phospholipase A2 domain superfamily__IPR001211|IPR016090|IPR033113|IPR036444	mRNA
BGLB034405	Bg34405	actin-1-like, partial		Biomineralization/Cytoskeleton/Tissue growth		2.30056	11.408	9.13225	2.58072	7.52717	4.25448	0.642531	0	0	Actin family|Actin/actin-like conserved site__IPR004000|IPR020902	mRNA
BGLB038414	Bg38414	acyloxyacyl hydrolase-like		NA		2.2088	17.9268	10.4369	10.3229	40.6467	3.19086	3.21266	3.1224	6.33305	Acyloxyacyl hydrolase__IPR039676	mRNA
BGLB040280	Bg40280	ADAM family mig-17-like isoform X2		NA		2.34351	67034	82507.3	63263.9	71481	14019.6	13881.9	6314.53	21795.8	Peptidase M12B, ADAM/reprolysin|Metallopeptidase, catalytic domain superfamily__IPR001590|IPR024079	mRNA
BGLB034383	Bg34383	adenosine deaminase AGSA-like, partial		NA		4.2129	0	2.60921	5.16145	33.1195	0	0	0	0.633305	Adenosine/AMP deaminase N-terminal|Metal-dependent hydrolase__IPR013659|IPR032466	mRNA
BGLB021261	Bg21261	adhesion G protein-coupled receptor E3-like		NA		1.72099	341.424	476.182	176.78	471.201	107.426	93.167	115.529	127.294	GPS motif|GPCR, family 2, secretin-like|GPCR, family 2, extracellular hormone receptor domain|GPCR, family 2, brain-specific angiogenesis inhibitor|GPCR, family 2-like|GAIN domain, N-terminal|GPCR family 2, extracellular hormone receptor domain superfamily__IPR000203|IPR000832|IPR001879|IPR008077|IPR017981|IPR032471|IPR036445	mRNA
BGLB031913	Bg31913	ADP-ribosyl cyclase/cyclic ADP-ribose hydrolase-like		NA		1.16321	40.7427	31.3106	36.1301	49.6793	18.0816	12.8506	14.5712	24.0656	ADP-ribosyl cyclase (CD38/157)__IPR003193	mRNA
BGLB002300	Bg2300	alpha-N-acetylgalactosaminidase-like		NA		4.42112	8.9634	1.30461	38.7109	84.3043	1.06362	0	1.0408	2.53322	Glycoside hydrolase family 27/36, conserved site|Glycoside hydrolase, family 27|Glycosyl hydrolase, all-beta|Aldolase-type TIM barrel|Glycoside hydrolase superfamily|Alpha galactosidase A, C-terminal beta-sandwich domain__IPR000111|IPR002241|IPR013780|IPR013785|IPR017853|IPR035373	mRNA
BGLB039122	Bg39122	alternative oxidase, mitochondrial-like, partial		NA		2.8283	39.9279	31.3106	95.4868	108.391	9.57259	12.8506	7.2856	7.59965	Alternative oxidase|Alternative oxidase superfamily__IPR002680|IPR038659	mRNA
BGLB017882	Bg17882	protein amalgam-like		NA		4.31314	4.88913	7.82764	33.5494	85.8097	0	0	0	5.06644	Immunoglobulin subtype 2|Immunoglobulin subtype|Immunoglobulin-like domain|Immunoglobulin I-set|Immunoglobulin-like fold|Immunoglobulin-like domain superfamily__IPR003598|IPR003599|IPR007110|IPR013098|IPR013783|IPR036179	mRNA
BGLB027660	Bg27660	putative amine oxidase [copper-containing]		Chaperones/Detoxification/Stress response		1.82663	13.0377	3.91382	10.3229	13.5489	2.12724	0	3.1224	5.06644	Copper amine oxidase|Domain of unknown function DUF1965|Copper amine oxidase, catalytic domain|Copper amine oxidase, N2-terminal|Copper amine oxidase, N-terminal|Copper amine oxidase, catalytic domain superfamily__IPR000269|IPR015328|IPR015798|IPR015800|IPR016182|IPR036460	mRNA
BGLB025655	Bg25655	angio-associated migratory cell protein-like (LOC106067161), mRNA		NA		1.31216	47.2616	19.5691	25.8072	39.1413	13.8271	14.1357	11.4488	12.6661	NA	ncRNA
BGLB022520	Bg22520	angiopoietin-1 receptor-like		NA		1.36912	101.042	84.7995	81.2928	127.962	32.9722	33.4116	26.02	59.5306	Protein kinase domain|EGF-like domain|Serine-threonine/tyrosine-protein kinase, catalytic domain|Tyrosine-protein kinase, active site|Protein kinase-like domain superfamily|Protein kinase, ATP binding site|Tyrosine-protein kinase, catalytic domain__IPR000719|IPR000742|IPR001245|IPR008266|IPR011009|IPR017441|IPR020635	mRNA
BGLB019138	Bg19138	putative ankyrin repeat protein RF_0381		NA		2.77095	9.77825	6.52304	15.4843	33.1195	4.25448	2.57013	0	1.26661	Ankyrin repeat|Ankyrin repeat-containing domain|Ankyrin repeat-containing domain superfamily__IPR002110|IPR020683|IPR036770	mRNA
BGLB022570	Bg22570	ankyrin-3-like		Signal transduction		2.00641	493.802	558.372	539.371	582.603	112.744	146.497	113.447	167.192	Ankyrin repeat|Ankyrin repeat-containing domain|Ankyrin repeat-containing domain superfamily__IPR002110|IPR020683|IPR036770	mRNA
BGLB027678	Bg27678	antitrypsin-like isoform X1		NA		1.25952	91.2637	130.461	160.005	123.446	55.3083	60.3979	32.2648	62.0638	Serpin family|Serpin domain|Serpin superfamily__IPR000215|IPR023796|IPR036186	mRNA
BGLB029570	Bg29570	arginase-1-like (LOC106075632), partial mRNA		NA		2.73226	26.0753	5.21843	20.6458	49.6793	0	2.57013	6.2448	5.06644	Ureohydrolase|Ureohydrolase domain superfamily__IPR006035|IPR023696	mRNA
BGLB012174	Bg12174	autocrine proliferation repressor protein A-like		NA		1.57194	90.4488	120.024	212.91	228.826	45.7357	62.3255	43.7136	66.497	PhoPQ-activated pathogenicity-related protein, PqaA type|Alpha/Beta hydrolase fold__IPR009199|IPR029058	mRNA
BGLB022835	Bg22835	battenin-like isoform X1		NA		3.74739	7.33369	9.13225	38.7109	90.326	1.06362	0	0	8.23296	Battens disease protein Cln3|MFS transporter superfamily__IPR003492|IPR036259	mRNA
BGLB025268	Bg25268	beta-1,3-galactosyltransferase 5-like isoform X1		NA		4.22009	2.44456	1.30461	19.3554	25.5924	0	0	1.0408	0	Glycosyl transferase, family 31__IPR002659	mRNA
BGLB016725	Bg16725	probable beta-D-xylosidase 2 isoform X2		NA		3.09659	12.2228	10.4369	7.74217	34.625	0	1.92759	1.0408	3.16652	Glycoside hydrolase, family 3, N-terminal|Glycoside hydrolase family 3 C-terminal domain|Immunoglobulin-like fold|Glycoside hydrolase superfamily|Fibronectin type III-like domain|Glycoside hydrolase family 3 C-terminal domain superfamily|Glycoside hydrolase, family 3, N-terminal domain superfamily__IPR001764|IPR002772|IPR013783|IPR017853|IPR026891|IPR036881|IPR036962	mRNA
BGLB037153	Bg37153	BPTI/Kunitz domain-containing protein 4-like isoform X1		NA		2.47401	92.8934	117.415	313.558	258.935	40.4176	41.122	4.1632	53.8309	NA	mRNA
BGLB024280	Bg24280	cadherin-23-like (LOC106057095), mRNA		NA		1.05701	36.6684	37.8336	23.2265	27.0978	17.0179	8.99544	16.6528	16.4659	NA	ncRNA
BGLB019346	Bg19346	calcium binding protein 1 mRNA, complete cds		NA		3.4895	200.454	46.9659	489.047	278.505	0	0.642531	2.0816	86.1294	EF-hand domain|EF-hand domain pair|EF-Hand 1, calcium-binding site__IPR002048|IPR011992|IPR018247	mRNA
BGLB005104	Bg5104	calcium-independent phospholipase A2-gamma-like		NA		1.49018	2008.62	2977.11	3447.85	3515.19	1234.86	1081.38	1012.7	923.358	Patatin-like phospholipase domain|Acyl transferase/acyl hydrolase/lysophospholipase__IPR002641|IPR016035	mRNA
BGLB030109	Bg30109	calmodulin-like protein 5 (LOC106073981), transcript variant X5, mRNA		NA		4.13891	14.6674	1.30461	68.3892	43.6576	0	0	0	5.69974	NA	ncRNA
BGLB032466	Bg32466	cAMP-dependent protein kinase catalytic subunit-like		NA		8.26826	61.1141	258.312	1203.91	817.451	2.12724	0.642531	0	3.16652	NA	mRNA
BGLB037688	Bg37688	probable cation-transporting ATPase 13A3		NA		3.68187	15.4822	2.60921	23.2265	124.951	3.19086	0	0	8.23296	P-type ATPase|HAD superfamily|P-type ATPase, transmembrane domain superfamily|HAD-like superfamily__IPR001757|IPR023214|IPR023298|IPR036412	mRNA
BGLB020421	Bg20421	CDGSH iron-sulfur domain-containing protein 2 homolog B-like isoform X1		NA		1.01973	176.823	259.617	212.91	191.19	95.7259	108.588	149.875	59.5306	NA	mRNA
BGLB039948	Bg39948	cell wall integrity and stress response component 4-like [Brachionus plicatilis]		NA		3.18571	58.6695	332.675	415.497	162.587	52.1174	23.1311	11.4488	18.3658	Cellulose/chitin-binding protein, N-terminal__IPR004302	mRNA
BGLB029853	Bg29853	ceramide-1-phosphate transfer protein-like		NA		1.1477	392.76	542.717	388.399	420.016	169.116	264.723	133.222	219.123	Glycolipid transfer protein domain|Glycolipid transfer protein superfamily__IPR014830|IPR036497	mRNA
BGLB021130	Bg21130	chitinase-3-like protein 1 (LOC106079450), transcript variant X2, mRNA		NA		1.1498	360.98	476.182	634.858	320.657	235.06	177.339	218.568	176.059	NA	ncRNA
BGLB026842	Bg26842	chitotriosidase-1-like		NA		1.84374	8.9634	19.5691	20.6458	13.5489	5.3181	3.85519	5.204	1.89991	Glycoside hydrolase family 18, catalytic domain|Chitinase II|Glycoside hydrolase superfamily__IPR001223|IPR011583|IPR017853	mRNA
BGLB002549	Bg2549	chymotrypsin-like elastase family member 1		Protease		7.5067	0	2.60921	228.394	420.016	0	1.92759	0	0	Serine proteases, trypsin domain|Peptidase S1, PA clan|Serine proteases, trypsin family, histidine active site__IPR001254|IPR009003|IPR018114	mRNA
BGLB027494	Bg27494	protein CLN8-like		NA		1.28492	705.664	499.665	987.127	1044.77	222.297	333.474	284.138	487.645	TRAM/LAG1/CLN8 homology domain__IPR006634	mRNA
BGLB011229	Bg11229	cold and drought-regulated protein CORA-like isoform X2		NA		2.05531	2015.13	726.666	1402.62	2294.28	540.319	166.416	171.732	669.403	Pancreatic trypsin inhibitor Kunitz domain superfamily__IPR036880	mRNA
BGLB010103	Bg10103	cross-pathway control protein A-like isoform X1		NA		4.16001	165.415	374.422	1522.63	54.1956	25.5269	32.7691	10.408	48.1311	Basic-leucine zipper domain__IPR004827	mRNA
BGLB036135	Bg36135	cystatin-B-like, partial		NA		2.21884	628.253	1077.61	847.768	788.847	190.388	156.778	275.812	93.7291	Cystatin domain|Proteinase inhibitor I25A, stefin|Proteinase inhibitor I25, cystatin, conserved site__IPR000010|IPR001713|IPR018073	mRNA
BGLB024175	Bg24175	cysteine dioxygenase-like		NA		2.4627	251.79	213.956	25.8072	191.19	88.2805	10.2805	9.3672	14.566	Cysteine dioxygenase type I|RmlC-like cupin domain superfamily|RmlC-like jelly roll fold__IPR010300|IPR011051|IPR014710	mRNA
BGLB032837	Bg32837	cysteine-rich motor neuron 1 protein-like		Metal binding and transport		2.38582	52.9655	26.0921	82.5832	36.1304	3.19086	3.85519	7.2856	22.1657	VWFC domain__IPR001007	mRNA
BGLB030056	Bg30056	cytochrome P450 2U1-like		Metal binding and transport		1.12284	153.193	157.857	101.939	159.576	51.0538	66.8233	47.8768	96.2623	Cytochrome P450|Cytochrome P450, E-class, group I|Cytochrome P450, conserved site|Cytochrome P450 superfamily__IPR001128|IPR002401|IPR017972|IPR036396	mRNA
BGLB018494	Bg18494	D-2-hydroxyglutarate dehydrogenase, mitochondrial-like		NA		1.10269	61.9289	79.581	40.0012	55.7011	15.9543	38.5519	32.2648	22.799	FAD-linked oxidase, C-terminal|FAD-linked oxidase-like, C-terminal|Vanillyl-alcohol oxidase, C-terminal subdomain 2__IPR004113|IPR016164|IPR016171	mRNA
BGLB029686	Bg29686	DgyrCDS13140 [Dimorphilus gyrociliatus]		NA		3.21854	15.4822	1.30461	23.2265	85.8097	2.12724	0	1.0408	8.86626	NA	mRNA
BGLB025675	Bg25675	putative dihydrofolate reductase		NA		1.16073	659.217	485.314	597.438	633.788	210.597	328.976	232.098	290.053	Dihydrofolate reductase domain|Dihydrofolate reductase|Dihydrofolate reductase-like domain superfamily__IPR001796|IPR012259|IPR024072	mRNA
BGLB000499	Bg499	DNA-binding protein D-ETS-4-like isoform X1		NA		1.29435	2942.44	1928.21	4496.91	2786.56	1090.21	1166.19	1105.33	1592.76	Ets domain|Pointed domain|Sterile alpha motif/pointed domain superfamily|Winged helix-like DNA-binding domain superfamily|Winged helix DNA-binding domain superfamily__IPR000418|IPR003118|IPR013761|IPR036388|IPR036390	mRNA
BGLB029552	Bg29552	DSC-2 [Lymnaea stagnalis]		NA		3.72283	17.1119	3.91382	78.7121	263.451	1.06362	1.92759	2.0816	20.8991	H-type lectin domain|H-type lectin domain superfamily__IPR019019|IPR037221	mRNA
BGLB016417	Bg16417	elastase-1-like		NA		3.3823	324.312	306.583	483.886	454.641	11.6998	22.4886	31.224	83.5962	Serine proteases, trypsin domain|Peptidase S1, PA clan__IPR001254|IPR009003	mRNA
BGLB005821	Bg5821	elongation of very long chain fatty acids protein 2-like		NA		1.57288	83.93	44.3566	77.4217	112.908	27.6541	39.8369	23.9384	14.566	ELO family|ELO family, conserved site__IPR002076|IPR030457	mRNA
BGLB036638	Bg36638	endo-1,4-beta-xylanase A-like		NA		2.83021	19.5565	10.4369	56.7759	3.01087	1.06362	0	0	10.1329	Proprotein convertase subtilisin/kexin type 9, C-terminal__IPR041254	mRNA
BGLB029297	Bg29297	estradiol 17-beta-dehydrogenase 11-like		NA		1.14769	492.987	778.851	810.347	853.581	358.44	322.551	319.525	323.619	Short-chain dehydrogenase/reductase SDR|Short-chain dehydrogenase/reductase, conserved site|NAD(P)-binding domain superfamily__IPR002347|IPR020904|IPR036291	mRNA
BGLB029371	Bg29371	expansin-YoaJ-like isoform X1		NA		1.06298	26.0753	20.8737	24.5169	21.0761	11.6998	16.7058	12.4896	2.53322	Expansin, cellulose-binding-like domain superfamily|RlpA-like domain superfamily__IPR036749|IPR036908	mRNA
BGLB024224	Bg24224	protein FAM133-like, partial		NA		3.53349	25.2605	11.7415	117.423	237.859	8.50897	3.85519	4.1632	15.8326	NA	mRNA
BGLB025070	Bg25070	fatty acid-binding protein homolog 9-like		Cell adhesion		3.2257	16.2971	6.52304	87.7446	200.223	7.44534	3.21266	2.0816	18.9991	Cytosolic fatty-acid binding|Lipocalin/cytosolic fatty-acid binding domain|Calycin|Intracellular lipid binding protein__IPR000463|IPR000566|IPR012674|IPR031259	mRNA
BGLB035748	Bg35748	ferritin, middle subunit-like		Chaperones/Detoxification/Stress response/Metal binding and transport		3.09296	23.6308	3.91382	158.715	313.13	7.44534	2.57013	2.0816	44.9646	Ferritin|Ferritin/DPS protein domain|Ferritin-like diiron domain|Ferritin-like superfamily|Ferritin-like__IPR001519|IPR008331|IPR009040|IPR009078|IPR012347	mRNA
BGLB036608	Bg36608	filamin A-interacting protein 1-like		NA		1.10858	149.933	82.1903	122.584	185.168	47.8629	61.683	46.836	93.0958	C1q domain|Tumour necrosis factor-like domain superfamily__IPR001073|IPR008983	mRNA
BGLB027732	Bg27732	FMRFamide receptor-like		Neuro-related/Reproduction		1.67958	1522.96	992.806	1043.9	1341.34	255.269	382.306	404.871	486.378	G protein-coupled receptor, rhodopsin-like|GPCR, rhodopsin-like, 7TM__IPR000276|IPR017452	mRNA
BGLB025628	Bg25628	fucolectin-4-like, partial		NA		1.98988	37.4833	27.3968	69.6795	64.7337	6.38172	10.923	17.6936	13.9327	Galactose-binding-like domain superfamily__IPR008979	mRNA
BGLB034046	Bg34046	fucose mutarotase-like		NA		1.03609	352.832	263.531	224.523	391.413	170.179	189.547	156.12	84.2295	D-ribose pyranase RbsD/L-fucose mutarotase FucU|RbsD-like superfamily__IPR007721|IPR023750	mRNA
BGLB007090	Bg7090	gastric triacylglycerol lipase-like isoform X2		Cellular defense		1.54503	209.418	138.288	122.584	224.31	51.0538	55.9002	63.4888	66.497	Alpha/beta hydrolase fold-1|Lipase, eukaryotic|Alpha/Beta hydrolase fold|Gastric triacylglycerol lipase__IPR000073|IPR025483|IPR029058|IPR039097	mRNA
BGLB017139	Bg17139	glycine-rich cell wall structural protein-like isoform X1		NA		2.35879	3314.83	1896.9	2898.15	4603.62	688.163	748.549	224.813	815.696	Pancreatic trypsin inhibitor Kunitz domain superfamily__IPR036880	mRNA
BGLB035572	Bg35572	glycine-rich RNA-binding protein 1-like (LOC106064053), transcript variant X4, misc_RNA		NA		1.095	189.861	106.978	120.004	112.908	69.1353	56.5428	56.2032	65.2304	NA	mRNA
BGLB034312	Bg34312	glycine, glutamate and proline-rich protein-like, partial		NA		3.74392	17.9268	2.60921	46.453	4.5163	0	0	0	3.79983	Lysozyme-like domain superfamily__IPR023346	mRNA
BGLB032861	Bg32861	glycoprotein-N-acetylgalactosamine 3-beta-galactosyltransferase 1-like		NA		1.32974	1056.87	494.446	588.405	596.152	165.925	305.845	396.545	219.123	Fringe-like|Glycoprotein-N-acetylgalactosamine 3-beta-galactosyltransferase 1__IPR003378|IPR026842	mRNA
BGLB037940	Bg37940	putative GPI-anchored protein PB15E9.01c (LOC106055893), mRNA		NA		1.17765	140.155	109.587	70.9699	153.554	37.2267	72.606	37.4688	61.4305	Peptidase M12B, ADAM/reprolysin|ADAM cysteine-rich domain 2__IPR001590|IPR041645	mRNA
BGLB038004	Bg38004	heme transporter hrg1-A-like		NA		1.40244	640.476	1094.57	771.636	620.239	245.696	331.546	313.281	291.32	Heme transporter HRG__IPR026218	mRNA
BGLB020186	Bg20186	hemocytin-like		Adhesion/Carbohydrate binding/Pattern recognition		3.6022	85.5597	40.4428	2672.34	3391.74	5.3181	386.161	2.0816	114.628	Coagulation factor 5/8 C-terminal domain|Low-density lipoprotein (LDL) receptor class A repeat|Galactose-binding-like domain superfamily|WxxW domain|LDL receptor-like superfamily__IPR000421|IPR002172|IPR008979|IPR025155|IPR036055	mRNA
BGLB038866	Bg38866	hemolymph lipopolysaccharide-binding protein-like, partial		Adhesion/Carbohydrate binding/Pattern recognition		4.85911	0.814854	2.60921	11.6133	61.7228	0	0	1.0408	0	C-type lectin-like|C-type lectin-like/link domain superfamily|C-type lectin fold__IPR001304|IPR016186|IPR016187	mRNA
BGLB020805	Bg20805	hepatic lectin-like		NA		2.12041	54.5952	32.6152	64.5181	34.625	5.3181	10.923	14.5712	10.7662	C-type lectin-like|C-type lectin-like/link domain superfamily|C-type lectin fold|C-type lectin, conserved site__IPR001304|IPR016186|IPR016187|IPR018378	mRNA
BGLB022101	Bg22101	hepatitis A virus cellular receptor 1-like, partial		NA		5.19629	97.7825	23.4829	331.623	1132.09	6.38172	2.57013	4.1632	28.4987	NA	mRNA
BGLB007851	Bg7851	homeobox protein prospero homolog 1-like		NA		1.17211	790.409	684.919	356.14	603.679	224.424	266.65	246.669	341.984	Homeobox-like domain superfamily|Homeo-prospero domain|Homeo-prospero domain superfamily|Prospero homeodomain family__IPR009057|IPR023082|IPR037131|IPR039350	mRNA
BGLB016627	Bg16627	HRAS-like suppressor 2		NA		2.42023	959.084	784.069	1438.75	1449.73	192.515	155.493	237.302	278.654	LRAT domain__IPR007053	mRNA
BGLB002712	Bg2712	hydroxymethylglutaryl-CoA synthase 1-like		NA		1.52453	1738.9	1796.44	2233.62	1217.9	627.536	711.282	595.337	493.344	Hydroxymethylglutaryl-coenzyme A synthase, active site|Hydroxymethylglutaryl-CoA synthase, eukaryotic|Hydroxymethylglutaryl-coenzyme A synthase, N-terminal|Hydroxymethylglutaryl-coenzyme A synthase C-terminal domain|Thiolase-like__IPR000590|IPR010122|IPR013528|IPR013746|IPR016039	mRNA
BGLB008134	Bg8134	immediate early response gene 5-like protein		NA		1.10545	1760.9	1716.86	2076.19	1267.58	727.517	702.287	718.152	1021.52	Immediate early response__IPR008653	mRNA
BGLB003888	Bg3888	inositol-3-phosphate synthase-like		NA		1.22355	2059.95	1656.85	2571.69	1576.19	814.733	1283.78	724.396	544.009	Myo-inositol-1-phosphate synthase|Myo-inositol-1-phosphate synthase, GAPDH-like|NAD(P)-binding domain superfamily__IPR002587|IPR013021|IPR036291	mRNA
BGLB012519	Bg12519	insulin-induced gene 2 protein-like isoform X1		NA		1.31625	574.472	884.524	861.962	843.043	395.667	328.976	246.669	298.286	Insulin-induced gene 1 protein|Insulin-induced protein family__IPR009904|IPR025929	mRNA
BGLB021994	Bg21994	inter-alpha-trypsin inhibitor heavy chain H2-like		Protease inhibitor		1.87223	1003.9	611.861	1160.04	1278.11	189.324	336.686	253.955	326.152	von Willebrand factor, type A|VIT domain|von Willebrand factor A-like domain superfamily__IPR002035|IPR013694|IPR036465	mRNA
BGLB021447	Bg21447	keratin-associated protein 5-1-like		NA		1.48791	3082.59	2106.94	2569.11	2712.79	1016.82	1047.33	820.15	847.995	WAP-type four-disulfide core domain__IPR008197	mRNA
BGLB021560	Bg21560	kielin/chordin-like protein isoform X1		NA		1.00623	242.012	191.777	170.328	186.674	54.2447	134.932	77.0192	126.661	VWFC domain__IPR001007	mRNA
BGLB026396	Bg26396	kinesin-like protein KIF28P, partial		NA		1.73381	365.87	380.945	340.656	200.223	88.2805	131.076	84.3048	82.3296	C2 domain|Forkhead-associated (FHA) domain|Kinesin motor domain|SMAD/FHA domain superfamily|Kinesin-like KIF1-type|P-loop containing nucleoside triphosphate hydrolase|Kinesin-like protein|C2 domain superfamily|Kinesin motor domain superfamily__IPR000008|IPR000253|IPR001752|IPR008984|IPR022140|IPR027417|IPR027640|IPR035892|IPR036961	mRNA
BGLB001594	Bg1594	L-threonine ammonia-lyase-like		NA		1.59272	127.932	118.719	174.199	179.147	57.4355	30.8415	61.4072	48.1311	Pyridoxal-phosphate dependent enzyme|ACT domain|Threonine dehydratase, catabolic|Tryptophan synthase beta subunit-like PLP-dependent enzyme__IPR001926|IPR002912|IPR005789|IPR036052	mRNA
BGLB016616	Bg16616	laccase-1 [Aplysia californica]		NA		2.96115	386.241	484.009	1687.79	710.565	80.8352	93.167	132.182	112.095	Multicopper oxidase, copper-binding site|Cupredoxin|Multicopper oxidase, type 2|Multicopper oxidase, type 3|Multicopper oxidases, conserved site__IPR002355|IPR008972|IPR011706|IPR011707|IPR033138	mRNA
BGLB024137	Bg24137	lactadherin-like		NA		3.97575	3.25942	0	14.194	87.3152	0	2.57013	0	2.53322	Coagulation factor 5/8 C-terminal domain|Galactose-binding-like domain superfamily__IPR000421|IPR008979	mRNA
BGLB038804	Bg38804	laminin subunit alpha [Aplysia californica]		NA		1.16162	403.353	498.36	805.186	650.347	281.859	276.288	221.69	272.954	Laminin G domain|Concanavalin A-like lectin/glucanase domain superfamily__IPR001791|IPR013320	mRNA
BGLB018983	Bg18983	large neutral amino acids transporter small subunit 4-like		NA		1.0297	57.0398	71.7534	51.6145	96.3478	30.845	34.0542	34.3464	35.4651	Major facilitator superfamily domain|MFS transporter superfamily__IPR020846|IPR036259	mRNA
BGLB036481	Bg36481	latent-transforming growth factor beta-binding protein 4-like, partial		NA		1.49616	129.562	33.9198	72.2603	114.413	32.9722	35.3392	24.9792	29.7653	EGF-type aspartate/asparagine hydroxylation site|EGF-like domain|EGF-like calcium-binding domain|EGF-like, conserved site|EGF-like calcium-binding, conserved site__IPR000152|IPR000742|IPR001881|IPR013032|IPR018097	mRNA
BGLB030189	Bg30189	lectin BRA-3-like		NA		1.31045	89.634	88.7133	64.5181	78.2826	19.1452	50.76	21.8568	36.7317	C-type lectin-like|C-type lectin-like/link domain superfamily|C-type lectin fold__IPR001304|IPR016186|IPR016187	mRNA
BGLB022327	Bg22327	lysosomal thioesterase PPT2-A-like		NA		1.3077	132.821	148.725	216.781	108.391	52.1174	74.5336	54.1216	63.3305	Palmitoyl protein thioesterase|Alpha/Beta hydrolase fold|Lysosomal thioesterase PPT2__IPR002472|IPR029058|IPR030295	mRNA
BGLB039430	Bg39430	lysozyme 3-like [Crassostrea virginica]		NA		2.98593	468.541	855.822	329.042	952.94	62.7536	55.2577	96.7944	112.728	NA	mRNA
BGLB031893	Bg31893	major royal jelly protein 2-like		NA		1.81067	660.032	971.932	1821.99	1086.92	274.414	420.215	230.017	368.583	Six-bladed beta-propeller, TolB-like|Major royal jelly protein/protein yellow__IPR011042|IPR017996	mRNA
BGLB016835	Bg16835	mannan endo-1,4-beta-mannosidase-like		NA		3.03981	60.2992	18.2645	153.553	10.538	0	0	2.0816	25.9655	Glycoside hydrolase, family 5|Glycoside hydrolase superfamily__IPR001547|IPR017853	mRNA
BGLB037179	Bg37179	matrilin		NA		1.79106	218.381	257.008	265.815	296.57	67.0081	107.945	57.244	66.497	von Willebrand factor A-like domain superfamily__IPR036465	mRNA
BGLB025439	Bg25439	membrane frizzled-related protein-like [Pomacea canaliculata]		NA		3.45987	38.2982	22.1783	197.425	401.951	5.3181	14.7782	4.1632	34.1984	Low-density lipoprotein (LDL) receptor class A repeat|LDL receptor-like superfamily__IPR002172|IPR036055	mRNA
BGLB040285	Bg40285	meprin A subunit alpha-like		NA		4.05206	14.6674	2.60921	74.841	182.157	0	0	1.0408	13.9327	MAM domain|Peptidase M12A|Metallopeptidase, catalytic domain superfamily__IPR000998|IPR001506|IPR024079	mRNA
BGLB001581	Bg1581	methylmalonate-semialdehyde dehydrogenase [acylating], mitochondrial-like		NA		1.10532	2403.82	2380.91	2689.11	2030.83	976.404	1354.46	931.516	1154.51	Methylmalonate-semialdehyde dehydrogenase|Aldehyde dehydrogenase domain|Aldehyde dehydrogenase, cysteine active site|Aldehyde/histidinol dehydrogenase|Aldehyde dehydrogenase, N-terminal|Aldehyde dehydrogenase, C-terminal__IPR010061|IPR015590|IPR016160|IPR016161|IPR016162|IPR016163	mRNA
BGLB022003	Bg22003	mevalonate kinase-like, partial		NA		1.31045	121.413	90.0179	70.9699	69.25	44.6721	26.9863	37.4688	31.6652	GHMP kinase, ATP-binding, conserved site|GHMP kinase N-terminal domain|Mevalonate kinase|GHMP kinase, C-terminal domain|Ribosomal protein S5 domain 2-type fold, subgroup|Ribosomal protein S5 domain 2-type fold|GHMP kinase, C-terminal domain superfamily__IPR006203|IPR006204|IPR006205|IPR013750|IPR014721|IPR020568|IPR036554	mRNA
BGLB032187	Bg32187	monocarboxylate transporter 5-like		NA		3.77307	11.408	0	21.9362	54.1956	1.06362	0	0	3.79983	Major facilitator superfamily|Major facilitator superfamily domain|MFS transporter superfamily__IPR011701|IPR020846|IPR036259	mRNA
BGLB011677	Bg11677	multidrug resistance protein 1A-like		NA		1.01346	185.787	190.473	193.554	245.386	119.126	104.733	82.2232	96.8956	ABC transporter-like|AAA+ ATPase domain|ABC transporter type 1, transmembrane domain|ABC transporter, conserved site|P-loop containing nucleoside triphosphate hydrolase|Multidrug resistance protein 3|ABC transporter type 1, transmembrane domain superfamily|Type I protein exporter__IPR003439|IPR003593|IPR011527|IPR017871|IPR027417|IPR030275|IPR036640|IPR039421	mRNA
BGLB004026	Bg4026	myosin regulatory light chain 12A-like		NA		1.04614	347.128	435.739	403.883	451.63	154.225	210.108	157.161	271.054	EF-hand domain|EF-hand domain pair|EF-Hand 1, calcium-binding site__IPR002048|IPR011992|IPR018247	mRNA
BGLB000223	Bg223	mytimacin-2 [Mytilus galloprovincialis]		NA		2.26532	278.68	95.2363	157.424	246.891	28.7178	41.7645	34.3464	55.7308	Macin|Macin superfamily__IPR029230|IPR038456	mRNA
BGLB025566	Bg25566	N66 matrix protein-like (LOC106053825), partial mRNA		NA		1.72858	616.845	743.626	440.013	955.95	172.307	186.334	259.159	212.79	NA	mRNA
BGLB039922	Bg39922	neurogenic locus notch homolog protein 1 [Crassostrea gigas]		NA		3.57379	54.5952	30.006	184.522	319.152	7.44534	12.2081	4.1632	24.0656	Chitin binding domain|Chitin binding domain superfamily__IPR002557|IPR036508	mRNA
BGLB039852	Bg39852	neuropeptide Y receptor type 5-like		Neuro-related/Reproduction		1.05853	197.195	113.501	103.229	138.5	53.181	69.3934	64.5296	77.2632	G protein-coupled receptor, rhodopsin-like|GPCR, rhodopsin-like, 7TM__IPR000276|IPR017452	mRNA
BGLB022236	Bg22236	neurotrypsin-like (LOC106064849), mRNA		NA		1.3622	94.5231	87.4087	58.0663	76.7771	23.3997	25.0587	39.5504	34.1984	NA	ncRNA
BGLB005881	Bg5881	Niemann-Pick C1 protein-like, partial		NA		1.06266	1343.69	1369.84	1471.01	1488.87	695.608	676.585	593.256	749.833	Sterol-sensing domain|Protein patched/dispatched|NPC1-like|Niemann-Pick C1, N-terminal__IPR000731|IPR003392|IPR004765|IPR032190	mRNA
BGLB038666	Bg38666	Non-lysosomal glucosylceramidase [Brachionus plicatilis]		NA		3.40434	13.8525	2.60921	52.9048	109.897	2.12724	0	0	13.2994	Ribonuclease kappa__IPR026770	mRNA
BGLB028906	Bg28906	nuclease SbcCD subunit C-like isoform X1		NA		1.02493	1491.18	883.219	1154.87	940.896	526.492	442.062	533.93	693.469	NA	mRNA
BGLB022230	Bg22230	olfactory receptor 5K2-like		NA		1.17269	76.5963	41.7474	64.5181	73.7663	25.5269	20.561	36.428	30.3986	G protein-coupled receptor, rhodopsin-like|GPCR, rhodopsin-like, 7TM__IPR000276|IPR017452	mRNA
BGLB020409	Bg20409	P2Y purinoceptor 12-like		NA		2.21123	11.408	3.91382	9.03253	15.0543	1.06362	2.57013	1.0408	2.53322	G protein-coupled receptor, rhodopsin-like|GPCR, rhodopsin-like, 7TM__IPR000276|IPR017452	mRNA
BGLB028892	Bg28892	pancreatic lipase-related protein 2-like, partial		NA		1.20163	136.896	103.064	129.036	70.7554	46.7993	34.6967	41.632	67.1303	Triacylglycerol lipase family|Lipase/vitellogenin|Alpha/Beta hydrolase fold|Lipase, N-terminal__IPR000734|IPR013818|IPR029058|IPR033906	mRNA
BGLB025648	Bg25648	pancreatic secretory trypsin inhibitor-like		Protease inhibitor		2.03207	105.116	31.3106	89.035	165.598	42.5448	29.5564	8.3264	13.9327	Kazal domain|Kazal domain superfamily__IPR002350|IPR036058	mRNA
BGLB011673	Bg11673	phosphoenolpyruvate carboxykinase, cytosolic [GTP]-like		NA		1.01066	1338.81	1669.9	1571.66	1324.78	812.606	842.359	807.66	467.379	Phosphoenolpyruvate carboxykinase, GTP-utilising|Phosphoenolpyruvate carboxykinase, N-terminal|Phosphoenolpyruvate carboxykinase, C-terminal|Phosphoenolpyruvate carboxykinase, GTP-utilising, conserved site|Phosphoenolpyruvate carboxykinase, C-terminal P-loop domain|Phosphoenolpyruvate carboxykinase, GTP-utilising, N-terminal__IPR008209|IPR008210|IPR013035|IPR018091|IPR035077|IPR035078	mRNA
BGLB007676	Bg7676	phosphoethanolamine N-methyltransferase 3-like		NA		1.82389	279.495	306.583	486.466	118.929	75.5171	133.647	63.4888	62.6972	S-adenosyl-L-methionine-dependent methyltransferase|Methyltransferase domain 25__IPR029063|IPR041698	mRNA
BGLB030448	Bg30448	phospholipase B1, membrane-associated-like isoform X1		NA		3.3894	33.409	15.6553	216.781	540.451	23.3997	1.28506	8.3264	42.4314	GDSL lipase/esterase|Lipase, GDSL, active site|Phospholipase B|Phospholipase B1, membrane-associated__IPR001087|IPR008265|IPR035547|IPR038885	mRNA
BGLB028419	Bg28419	piggyBac transposable element-derived protein 3-like, partial		NA		1.09513	57.8547	45.6613	28.388	39.1413	23.3997	25.0587	21.8568	8.86626	PiggyBac transposable element-derived protein__IPR029526	mRNA
BGLB037062	Bg37062	placenta-specific gene 8 protein-like		NA		1.56084	1333.1	867.564	863.252	877.668	202.088	325.121	445.462	362.25	PLAC8 motif-containing protein__IPR006461	mRNA
BGLB004651	Bg4651	protein PLANT CADMIUM RESISTANCE 10-like, partial		NA		4.43385	136.896	57.4027	99.3579	42.1521	2.12724	1.28506	1.0408	9.49957	PLAC8 motif-containing protein__IPR006461	mRNA
BGLB025987	Bg25987	platelet endothelial aggregation receptor 1-like		NA		1.26556	959.898	1433.76	1178.1	1521.99	352.058	718.993	476.686	569.974	Fucolectin tachylectin-4 pentraxin-1|Galactose-binding-like domain superfamily__IPR006585|IPR008979	mRNA
BGLB024394	Bg24394	plexin-B2-like		NA		1.85943	147.489	112.196	113.552	105.38	22.336	25.7013	36.428	46.2312	Sema domain|WD40/YVTN repeat-like-containing domain superfamily|Plexin family|Sema domain superfamily__IPR001627|IPR015943|IPR031148|IPR036352	mRNA
BGLB000114	Bg114	poly [ADP-ribose] polymerase 14-like		NA		1.14883	142.6	159.162	127.746	102.37	91.4714	79.0314	40.5912	27.8654	Macro domain|Poly(ADP-ribose) polymerase, catalytic domain__IPR002589|IPR012317	mRNA
BGLB031959	Bg31959	Poly(3-hydroxyalkanoate) depolymerase C [Orchesella cincta]		NA		2.97807	26.8902	5.21843	28.388	9.0326	0	0	1.0408	6.33305	Alpha/Beta hydrolase fold__IPR029058	mRNA
BGLB027092	Bg27092	porimin-like		NA		1.43562	1906.76	1166.32	1854.25	2754.94	422.257	589.201	894.047	933.491	CD164-related protein__IPR007947	mRNA
BGLB021792	Bg21792	POU domain, class 6, transcription factor 2 [Aplysia californica]		NA		3.87652	4.07427	1.30461	15.4843	33.1195	2.12724	0	0	0	NA	mRNA
BGLB027070	Bg27070	prion-like-(Q/N-rich) domain-bearing protein 25		NA		4.12881	4.88913	5.21843	15.4843	64.7337	1.06362	0	0	2.53322	NA	mRNA
BGLB028173	Bg28173	proprotein convertase subtilisin/kexin type 5-like [Pomacea canaliculata]		NA		3.07579	39.113	48.2705	95.4868	222.804	22.336	7.71038	5.204	11.3995	Chitin binding domain|Chitin binding domain superfamily__IPR002557|IPR036508	mRNA
BGLB020909	Bg20909	proline-rich transmembrane protein 1-like		NA		3.83639	30.1496	13.0461	92.9061	549.483	7.44534	0.642531	4.1632	34.1984	CD225/Dispanin family__IPR007593	mRNA
BGLB034620	Bg34620	prolyl 4-hydroxylase subunit alpha-2-like		NA		1.39663	23.6308	27.3968	33.5494	12.0435	7.44534	12.2081	2.0816	13.9327	Oxoglutarate/iron-dependent dioxygenase__IPR005123	mRNA
BGLB003816	Bg3816	proteoglycan 4-like, partial		NA		1.44316	5043.13	5548.49	3872.38	4779.75	1541.19	1782.38	1750.62	2001.88	NA	mRNA
BGLB025644	Bg25644	proton-coupled folate transporter-like isoform X1		NA		3.27349	6.51883	91.3225	120.004	87.3152	3.19086	22.4886	3.1224	1.26661	Sugar transporter, conserved site|Major facilitator superfamily|Major facilitator superfamily domain|MFS transporter superfamily__IPR005829|IPR011701|IPR020846|IPR036259	mRNA
BGLB023869	Bg23869	putative protein PHLOEM PROTEIN 2-LIKE A3		NA		1.74586	20.3714	9.13225	12.9036	10.538	3.19086	5.14025	3.1224	3.16652	AIG1-type guanine nucleotide-binding (G) domain__IPR006703	mRNA
BGLB003454	Bg3454	RING finger protein nhl-1-like		NA		1.62644	153.193	116.11	187.102	152.049	44.6721	24.4162	45.7952	81.063	NHL repeat|Zinc finger, RING-type|B-box, C-terminal|Six-bladed beta-propeller, TolB-like|NHL repeat, subgroup|Zinc finger, RING/FYVE/PHD-type|RING-type zinc-finger, LisH dimerisation motif__IPR001258|IPR001841|IPR003649|IPR011042|IPR013017|IPR013083|IPR027370	mRNA
BGLB039105	Bg39105	RNA-binding protein 45-like		NA		10.1889	953.38	2.60921	0	981.543	0	0	0	0	RNA recognition motif domain|Nucleotide-binding alpha-beta plait domain superfamily|RNA-binding domain superfamily__IPR000504|IPR012677|IPR035979	mRNA
BGLB036295	Bg36295	protein rolling stone-like [Mizuhopecten yessoensis]		NA		1.32612	128.747	131.765	156.134	207.75	47.8629	61.683	59.3256	79.1631	Protein rolling stone__IPR039860	mRNA
BGLB037059	Bg37059	secretory phospholipase A2 receptor-like, partial		NA		6.12569	154.822	1475.51	301.945	1797.49	9.57259	21.8461	8.3264	12.0328	C-type lectin-like|C-type lectin-like/link domain superfamily|C-type lectin fold__IPR001304|IPR016186|IPR016187	mRNA
BGLB008858	Bg8858	sedoheptulokinase-like		NA		1.88756	74.1517	32.6152	23.2265	58.7119	13.8271	5.78278	15.612	14.566	Carbohydrate kinase, FGGY, N-terminal__IPR018484	mRNA
BGLB009673	Bg9673	probable serine carboxypeptidase CPVL		Protease		1.82041	6.51883	13.0461	14.194	4.5163	0	0.642531	5.204	3.79983	Peptidase S10, serine carboxypeptidase|Alpha/Beta hydrolase fold__IPR001563|IPR029058	mRNA
BGLB029111	Bg29111	serine protease beta (SP-beta) mRNA, partial cds		NA		2.85174	165.415	52.1843	206.458	61.7228	0	0	0	65.8637	NA	ncRNA
BGLB020451	Bg20451	serine protease inhibitor 3/4-like		NA		1.31924	172.749	200.91	198.716	261.945	58.4991	95.7372	82.2232	96.8956	Serpin family|Serpin domain|Serpin superfamily__IPR000215|IPR023796|IPR036186	mRNA
BGLB035470	Bg35470	serine-rich adhesin for platelets-like		NA		1.46101	39.113	63.9258	108.39	72.2608	25.5269	22.4886	19.7752	34.1984	NA	mRNA
BGLB017021	Bg17021	sialin-like		NA		1.18519	38.2982	37.8336	47.7434	76.7771	34.0359	14.1357	23.9384	15.1993	Major facilitator superfamily domain|MFS transporter superfamily__IPR020846|IPR036259	mRNA
BGLB016391	Bg16391	signal peptide, CUB and EGF-like domain-containing protein 1		NA		1.99867	364.24	387.468	383.237	353.777	52.1174	55.9002	88.468	174.792	Growth factor receptor cysteine-rich domain superfamily|Tyrosine-protein kinase ephrin type A/B receptor-like|Endonuclease/exonuclease/phosphatase superfamily__IPR009030|IPR011641|IPR036691	mRNA
BGLB035505	Bg35505	sodium-dependent lysophosphatidylcholine symporter 1-B-like		NA		1.42279	38.2982	69.1442	60.647	84.3043	15.9543	38.5519	17.6936	20.8991	MFS transporter superfamily|Lactose permease-like__IPR036259|IPR039672	mRNA
BGLB020332	Bg20332	sodium/nucleoside cotransporter 1-like, partial		NA		1.60341	16.2971	27.3968	32.259	19.5706	7.44534	11.5656	6.2448	5.06644	Concentrative nucleoside transporter|Concentrative nucleoside transporter C-terminal domain__IPR008276|IPR011657	mRNA
BGLB023016	Bg23016	somatostatin receptor type 3-like		NA		1.17169	84.7449	67.8396	74.841	87.3152	15.9543	38.5519	26.02	58.264	G protein-coupled receptor, rhodopsin-like|GPCR, rhodopsin-like, 7TM__IPR000276|IPR017452	mRNA
BGLB020679	Bg20679	sorbitol dehydrogenase-like		NA		1.56438	158.897	322.238	350.978	192.696	74.4534	127.221	61.4072	82.3296	NAD(P)-binding domain superfamily__IPR036291	mRNA
BGLB033471	Bg33471	sphingomyelin phosphodiesterase-like		Apoptosis/Autophagy		2.9018	28.5199	7.82764	74.841	225.815	8.50897	12.2081	5.204	17.7325	Calcineurin-like phosphoesterase domain, ApaH type|Saposin-like type B, region 1|Saposin B type domain|Saposin-like|Sphingomyelin phosphodiesterase|Metallo-dependent phosphatase-like|Acid sphingomyelinase/endopolyphosphatase, metallophosphatase domain__IPR004843|IPR007856|IPR008139|IPR011001|IPR011160|IPR029052|IPR041805	mRNA
BGLB001841	Bg1841	SPRY domain-containing SOCS box protein 3-like		NA		1.31978	132.006	114.805	80.0024	105.38	38.2903	36.6243	36.428	60.7972	SOCS box domain|B30.2/SPRY domain|SPRY domain|Concanavalin A-like lectin/glucanase domain superfamily__IPR001496|IPR001870|IPR003877|IPR013320	mRNA
BGLB010602	Bg10602	protein SSUH2 homolog, partial		NA		1.04273	325.942	203.519	207.748	198.717	103.171	121.438	104.08	124.761	NA	mRNA
BGLB025966	Bg25966	STE20-like serine/threonine-protein kinase isoform X2		NA		3.36379	19.5565	9.13225	92.9061	228.826	1.06362	2.57013	1.0408	27.8654	Peptidase S1, PA clan__IPR009003	mRNA
BGLB039371	Bg39371	sterol regulatory element-binding protein 1-like		NA		1.04781	3370.24	3712.91	4392.39	3561.86	1933.66	2169.19	1584.1	1585.79	Myc-type, basic helix-loop-helix (bHLH) domain|Helix-loop-helix DNA-binding domain superfamily__IPR011598|IPR036638	mRNA
BGLB001746	Bg1746	stimulated by retinoic acid gene 6 protein homolog		NA		1.011	80.6706	40.4428	72.2603	79.788	13.8271	46.9048	38.5096	35.4651	NA	mRNA
BGLB024880	Bg24880	sushi, von Willebrand factor type A, EGF and pentraxin domain-containing protein 1-like		NA		1.9553	567.139	494.446	663.246	635.293	103.171	73.8911	173.814	256.488	Sushi/SCR/CCP domain|HYR domain|Growth factor receptor cysteine-rich domain superfamily|Tyrosine-protein kinase ephrin type A/B receptor-like|Concanavalin A-like lectin/glucanase domain superfamily|Sushi/SCR/CCP superfamily__IPR000436|IPR003410|IPR009030|IPR011641|IPR013320|IPR035976	mRNA
BGLB018074	Bg18074	T-cell leukemia homeobox protein 3-like		NA		1.00347	215.122	129.156	96.7771	161.081	68.0717	80.9589	77.0192	73.4633	Homeobox domain|Homeobox-like domain superfamily|Homeobox, conserved site|Homeobox domain, metazoa__IPR001356|IPR009057|IPR017970|IPR020479	mRNA
BGLB002701	Bg2701	thiosulfate sulfurtransferase pseudogene (LOC106062445), misc_RNA		NA		1.04924	757	459.222	612.922	557.011	255.269	237.094	409.034	250.789	NA	pseudogenic_transcript
BGLB029582	Bg29582	tigger transposable element-derived protein 2-like		NA		1.11809	88.0043	57.4027	69.6795	76.7771	43.6084	32.7691	31.224	25.9655	NA	mRNA
BGLB011370	Bg11370	titin-like, partial		NA		1.04987	1235.32	1039.77	769.056	868.635	439.275	425.356	406.953	617.472	Immunoglobulin subtype 2|Immunoglobulin subtype|Immunoglobulin-like domain|Immunoglobulin I-set|Immunoglobulin-like fold|Immunoglobulin-like domain superfamily__IPR003598|IPR003599|IPR007110|IPR013098|IPR013783|IPR036179	mRNA
BGLB026957	Bg26957	TNF receptor-associated factor 5-like, partial		NA		1.12895	171.119	139.593	202.587	198.717	63.8172	84.8141	61.4072	114.628	MATH/TRAF domain|TRAF-like__IPR002083|IPR008974	mRNA
BGLB020815	Bg20815	tolloid-like protein 1		NA		2.87474	7.33369	2.60921	113.552	120.435	12.7634	10.2805	6.2448	2.53322	CUB domain|Spermadhesin, CUB domain superfamily__IPR000859|IPR035914	mRNA
BGLB025348	Bg25348	transforming growth factor-beta-induced protein ig-h3-like (LOC106065561), mRNA		NA		3.51344	8.9634	1.30461	15.4843	6.02174	0	0	0	1.26661	NA	ncRNA
BGLB029502	Bg29502	translation elongation factor EF-1, subunit alpha mRNA		NA		5.52128	10.5931	20.8737	32.259	58.7119	0	0	1.0408	0	NA	pseudogenic_transcript
BGLB002946	Bg2946	putative tricarboxylate transport protein, mitochondrial		NA		1.13263	189.861	215.26	383.237	240.869	112.744	128.506	111.366	115.895	Mitochondrial substrate/solute carrier|Mitochondrial carrier domain superfamily__IPR018108|IPR023395	mRNA
BGLB017817	Bg17817	tyrosinase [Cepaea nemoralis]		NA		3.21588	298.237	186.559	178.07	394.424	12.7634	42.4071	19.7752	37.365	Tyrosinase copper-binding domain|Uncharacterised domain, di-copper centre__IPR002227|IPR008922	mRNA
BGLB039088	Bg39088	tyrosine aminotransferase-like		NA		3.92981	253.42	193.082	317.429	406.467	19.1452	16.0633	5.204	34.8318	Aminotransferases, class-I, pyridoxal-phosphate-binding site|Aminotransferase, class I/classII|Tyrosine/nicotianamine aminotransferase|Pyridoxal phosphate-dependent transferase, major domain|Pyridoxal phosphate-dependent transferase domain 1|Pyridoxal phosphate-dependent transferase__IPR004838|IPR004839|IPR005958|IPR015421|IPR015422|IPR015424	mRNA
BGLB023366	Bg23366	tyrosine-protein kinase receptor Tie-2-like		NA		1.00758	71.7072	104.369	50.3241	112.908	46.7993	45.6197	34.3464	41.1648	Galactose-binding-like domain superfamily__IPR008979	mRNA
BGLB022064	Bg22064	protein unc-79 homolog		NA		1.82888	158.082	227.002	281.299	159.576	39.354	43.6921	40.5912	107.662	UNC79__IPR024855	mRNA
BGLB034673	Bg34673	uncharacterized aminotransferase C660.12c-like isoform X1		NA		1.06317	174.379	275.272	196.135	254.418	89.3441	147.14	112.406	81.063	Aminotransferase class V domain|Pyridoxal phosphate-dependent transferase, major domain|Pyridoxal phosphate-dependent transferase__IPR000192|IPR015421|IPR015424	mRNA
BGLB021689	Bg21689	uncharacterized protein DDB_G0290685-like		NA		3.89268	35.8536	31.3106	205.168	650.347	0	0	1.0408	59.5306	EGF-like domain|Low-density lipoprotein (LDL) receptor class A repeat|EGF-like, conserved site|Transmembrane protein 154|LDL receptor-like superfamily__IPR000742|IPR002172|IPR013032|IPR028064|IPR036055	mRNA
BGLB016655	Bg16655	uncharacterized family 31 glucosidase KIAA1161-like isoform X1		NA		3.15469	6.51883	2.60921	43.8723	135.489	4.25448	3.85519	2.0816	9.49957	Glycoside hydrolase family 31|Glycosyl hydrolase, all-beta|Glycoside hydrolase superfamily__IPR000322|IPR013780|IPR017853	mRNA
BGLB022405	Bg22405	uncharacterized transporter slc-17.2-like		NA		3.01385	4.88913	3.91382	1.29036	12.0435	0	1.28506	0	0	Major facilitator superfamily|Major facilitator superfamily domain|MFS transporter superfamily__IPR011701|IPR020846|IPR036259	mRNA
BGLB000741	Bg741	urocanate hydratase-like		NA		1.09968	110.005	220.479	218.071	180.652	69.1353	105.375	74.9376	89.9292	Urocanase|Urocanase, Rossmann-like domain|Urocanase, N-terminal domain|Urocanase, C-terminal domain|Urocanase superfamily|Urocanase, central domain superfamily__IPR023637|IPR035085|IPR035400|IPR035401|IPR036190|IPR038364	mRNA
BGLB033626	Bg33626	venom protein 164-like [Pomacea canaliculata]		NA		2.73017	40.7427	7.82764	134.198	27.0978	3.19086	4.49772	4.1632	18.3658	NA	mRNA
BGLB027135	Bg27135	Williams-Beuren syndrome chromosomal region 27 protein-like		NA		4.41034	5.70398	126.547	141.94	84.3043	4.25448	5.14025	2.0816	3.79983	Methyltransferase type 11|S-adenosyl-L-methionine-dependent methyltransferase__IPR013216|IPR029063	mRNA
BGLB037730	Bg37730	yolk ferritin-like		Chaperones/Detoxification/Stress response/Metal binding and transport/Neuro-related/Reproduction		4.11396	63.5586	20.8737	491.628	797.88	19.1452	3.85519	7.2856	47.4978	Ferritin|Ferritin/DPS protein domain|Ferritin-like diiron domain|Ferritin-like superfamily__IPR001519|IPR008331|IPR009040|IPR009078	mRNA
BGLB033468	Bg33468	zinc finger CCHC domain-containing protein 8-like isoform X1		NA		1.12195	28.5199	20.8737	14.194	31.6141	7.44534	7.71038	12.4896	15.1993	Zinc finger, CCHC-type|Zinc finger, CCHC-type superfamily__IPR001878|IPR036875	mRNA
BGLB036763	Bg36763	NA	ncRNA	NA	ncRNA	2.64148	17.1119	7.82764	38.7109	24.0869	0	0	0	12.6661	NA	ncRNA
BGLB017016	Bg17016	NA		NA	ncRNA	1.67254	98.5974	82.1903	158.715	88.8206	20.2088	28.9139	23.9384	60.1639	NA	ncRNA
BGLB035904	Bg35904	NA		NA	ncRNA	7.25175	26.0753	259.617	1485.21	510.342	5.3181	2.57013	4.1632	1.26661	NA	ncRNA
BGLB035791	Bg35791	NA		NA	ncRNA	6.08825	22.0011	138.288	833.574	311.625	5.3181	1.28506	2.0816	8.86626	NA	ncRNA
BGLB029512	Bg29512	NA		NA	ncRNA	1.5926	24.4456	13.0461	24.5169	13.5489	9.57259	5.14025	4.1632	5.06644	NA	ncRNA
BGLB030802	Bg30802	NA		NA	ncRNA	3.53166	1.62971	0	21.9362	6.02174	0	0	1.0408	0	NA	ncRNA
BGLB023177	Bg23177	NA		NA	ncRNA	1.47941	385.426	438.348	178.07	356.788	77.6443	79.0314	165.487	164.026	NA	ncRNA
BGLB023390	Bg23390	NA		NA	ncRNA	2.22048	6.51883	1.30461	12.9036	6.02174	2.12724	0	1.0408	1.26661	NA	ncRNA
BGLB031124	Bg31124	NA		NA	ncRNA	5.58256	938.712	300.06	3229.78	859.603	0	0	0	109.562	NA	ncRNA
BGLB029841	Bg29841	NA		NA	ncRNA	2.7508	62.7438	80.8857	25.8072	66.2391	15.9543	9.63797	1.0408	6.96635	NA	ncRNA
BGLB028172	Bg28172	NA		NA	ncRNA	3.45127	9.77825	6.52304	23.2265	0	1.06362	0	1.0408	0	NA	ncRNA
BGLB036746	Bg36746	NA		NA	ncRNA	3.02202	4.88913	2.60921	11.6133	40.6467	0	1.28506	2.0816	2.53322	NA	ncRNA
BGLB032355	Bg32355	NA		NA	ncRNA	1.84075	13.8525	16.9599	38.7109	31.6141	7.44534	6.42531	9.3672	3.79983	NA	ncRNA
BGLB021576	Bg21576	NA		NA	ncRNA	2.93379	26.8902	15.6553	47.7434	48.1739	2.12724	1.92759	3.1224	9.49957	NA	ncRNA
BGLB036722	Bg36722	NA		NA	ncRNA	1.21223	181.713	131.765	122.584	88.8206	44.6721	53.9726	54.1216	72.83	NA	ncRNA
BGLB016392	Bg16392	NA		NA	ncRNA	1.03873	164.601	165.685	122.584	153.554	57.4355	69.3934	97.8352	69.6635	NA	ncRNA
BGLB031252	Bg31252	NA		NA	ncRNA	1.03513	869.45	932.794	440.013	695.51	262.714	473.546	342.423	354.017	NA	ncRNA
BGLB026876	Bg26876	NA		NA	ncRNA	4.56568	8.9634	5.21843	30.9687	7.52717	0	0	0	0.633305	NA	ncRNA
BGLB025029	Bg25029	NA		NA	ncRNA	1.50337	118.969	87.4087	116.133	94.8423	27.6541	37.2668	48.9176	32.2985	NA	ncRNA
BGLB036715	Bg36715	NA		NA	ncRNA	1.21085	30.1496	52.1843	47.7434	40.6467	10.6362	23.1311	15.612	23.4323	NA	ncRNA
BGLB027890	Bg27890	NA		NA	ncRNA	3.00068	13.0377	15.6553	67.0988	73.7663	1.06362	8.35291	2.0816	8.23296	NA	ncRNA
BGLB032533	Bg32533	NA		NA	ncRNA	5.40548	1.62971	0	95.4868	79.788	0	1.28506	0	1.26661	NA	ncRNA
BGLB020047	Bg20047	NA		NA	ncRNA	6.20481	0	1.30461	86.4542	33.1195	0	0	0	0	NA	ncRNA
BGLB019960	Bg19960	NA		NA	ncRNA	2.89118	11.408	2.60921	7.74217	4.5163	1.06362	0	1.0408	0	NA	ncRNA
BGLB011304	Bg11304	NA		NA	ncRNA	1.36144	109.19	143.507	85.1639	168.609	60.6264	58.4703	33.3056	43.698	NA	ncRNA
BGLB036233	Bg36233	NA		NA	ncRNA	1.11717	108.376	79.581	76.1314	90.326	45.7357	39.8369	39.5504	37.365	NA	ncRNA
BGLB027760	Bg27760	NA		NA	ncRNA	1.64445	83.93	123.938	81.2928	117.424	23.3997	14.1357	31.224	60.1639	NA	ncRNA
BGLB039494	Bg39494	NA		NA	ncRNA	4.90131	128.747	26.0921	298.074	118.929	1.06362	0	0	16.4659	NA	ncRNA
BGLB032250	Bg32250	NA		NA	ncRNA	2.9738	18.7417	1.30461	125.165	201.728	7.44534	1.92759	1.0408	32.2985	NA	ncRNA
BGLB020487	Bg20487	NA		NA	ncRNA	1.80886	22.8159	10.4369	10.3229	12.0435	2.12724	8.35291	1.0408	3.16652	NA	ncRNA
BGLB039993	Bg39993	NA		NA	ncRNA	1.96763	226.53	172.208	414.206	224.31	53.181	79.0314	58.2848	73.4633	NA	ncRNA
BGLB033692	Bg33692	NA		NA	ncRNA	3.54366	13.0377	2.60921	50.3241	25.5924	0	0	0	6.33305	NA	ncRNA
BGLB022308	Bg22308	NA		NA	ncRNA	3.21252	13.0377	3.91382	30.9687	16.5598	0	0	1.0408	4.43313	NA	ncRNA
BGLB019301	Bg19301	NA		NA	ncRNA	2.2369	6.51883	15.6553	5.16145	4.5163	0	1.28506	4.1632	0	NA	ncRNA
BGLB027626	Bg27626	NA		NA	ncRNA	4.13205	43.1873	15.6553	236.136	570.559	11.6998	0	0	36.0984	NA	ncRNA
BGLB030651	Bg30651	NA		NA	ncRNA	2.87636	14.6674	40.4428	37.4205	4.5163	0	1.28506	4.1632	6.33305	NA	ncRNA
BGLB036367	Bg36367	NA		NA	ncRNA	2.53366	7.33369	2.60921	14.194	4.5163	0	0	1.0408	2.53322	NA	ncRNA
BGLB027636	Bg27636	NA		NA	ncRNA	2.56019	3.25942	14.3507	6.45181	9.0326	3.19086	0	1.0408	0	NA	ncRNA
BGLB022063	Bg22063	NA		NA	ncRNA	1.8661	31.7793	40.4428	19.3554	30.1087	19.1452	0	4.1632	8.86626	NA	ncRNA
BGLB037518	Bg37518	NA		NA	ncRNA	1.06229	212.677	195.691	134.198	185.168	94.6622	61.0405	87.4272	104.495	NA	ncRNA
BGLB033225	Bg33225	NA		NA	ncRNA	1.29519	100.227	185.254	165.166	159.576	62.7536	93.167	35.3872	56.3641	NA	ncRNA
BGLB017818	Bg17818	NA		NA	ncRNA	3.33633	13.0377	1.30461	6.45181	28.6032	2.12724	0	0	1.26661	NA	ncRNA
BGLB034648	Bg34648	NA		NA	ncRNA	3.58416	46.4467	15.6553	132.907	58.7119	0	0	0	19.6324	NA	ncRNA
BGLB033962	Bg33962	NA		NA	ncRNA	3.47783	307.2	79.581	388.399	55.7011	20.2088	7.71038	2.0816	43.0647	NA	ncRNA
BGLB028918	Bg28918	NA		NA	ncRNA	3.84219	71.7072	6.52304	190.974	55.7011	0	1.92759	2.0816	17.0992	NA	ncRNA
BGLB038229	Bg38229	NA		NA	ncRNA	1.51193	91.2637	76.9718	85.1639	115.918	29.7814	38.5519	35.3872	24.6989	NA	ncRNA
BGLB028880	Bg28880	NA		NA	ncRNA	4.66852	120.598	14.3507	196.135	31.6141	0	0	0	12.6661	NA	ncRNA
BGLB039736	Bg39736	NA		NA	ncRNA	4.07651	398.464	294.841	338.075	478.728	41.4812	9.63797	8.3264	28.4987	NA	ncRNA
BGLB009015	Bg9015	NA		NA	ncRNA	3.31979	8.9634	19.5691	1.29036	25.5924	2.12724	1.92759	0	0	NA	ncRNA
BGLB022943	Bg22943	NA		NA	ncRNA	1.93974	1029.16	700.574	798.734	838.527	196.77	271.791	177.977	229.89	NA	ncRNA
BGLB029285	Bg29285	NA		NA	ncRNA	1.21316	185.787	143.507	152.263	242.375	60.6264	68.7508	92.6312	89.2959	NA	ncRNA
BGLB025664	Bg25664	NA		NA	ncRNA	1.12031	1591.41	2332.64	1641.34	1937.49	746.662	1038.97	984.596	680.169	NA	ncRNA
BGLB020391	Bg20391	NA		NA	ncRNA	3.81445	66.8181	27.3968	123.875	67.7445	0	0	1.0408	17.7325	NA	ncRNA
BGLB039628	Bg39628	NA		NA	ncRNA	1.81005	20.3714	10.4369	16.7747	30.1087	4.25448	7.71038	5.204	3.79983	NA	ncRNA
BGLB036697	Bg36697	NA		NA	ncRNA	3.53605	22.0011	7.82764	89.035	233.342	5.3181	9.63797	3.1224	10.7662	NA	ncRNA
BGLB022569	Bg22569	NA		NA	ncRNA	1.65733	20.3714	9.13225	24.5169	36.1304	9.57259	12.8506	3.1224	1.89991	NA	ncRNA
BGLB037939	Bg37939	NA		NA	ncRNA	3.15121	4013.97	10220.3	9356.41	3775.63	727.517	82.244	863.864	1405.3	NA	ncRNA
BGLB020372	Bg20372	NA		NA	ncRNA	1.46768	3338.46	3024.08	3703.34	2289.76	1233.8	1320.4	1021.02	891.06	NA	ncRNA
BGLB024140	Bg24140	NA		NA	ncRNA	2.97845	173.564	83.4949	42.5819	112.908	0	12.2081	26.02	12.6661	NA	ncRNA
BGLB019755	Bg19755	NA		NA	ncRNA	1.25471	152.378	125.242	136.778	156.565	52.1174	55.2577	70.7744	60.1639	NA	ncRNA
BGLB034304	Bg34304	NA		NA	ncRNA	3.36149	12.2228	5.21843	37.4205	10.538	1.06362	0	0	3.79983	NA	ncRNA
BGLB039929	Bg39929	NA		NA	ncRNA	4.99942	32.5942	3.91382	37.4205	18.0652	0	0	0	1.26661	NA	ncRNA
BGLB038356	Bg38356	NA		NA	ncRNA	1.55302	198.824	311.801	246.459	311.625	96.7895	91.2394	68.6928	106.395	NA	ncRNA
BGLB011213	Bg11213	NA		NA	ncRNA	2.878	390.315	1338.53	825.832	323.668	64.8809	118.226	125.937	81.063	NA	ncRNA
BGLB026378	Bg26378	NA		NA	ncRNA	1.18505	38.2982	79.581	80.0024	76.7771	26.5905	17.9909	35.3872	39.8982	NA	ncRNA
BGLB019450	Bg19450	NA		NA	ncRNA	1.61337	480.764	178.731	378.076	526.902	163.798	109.873	112.406	124.128	NA	ncRNA
BGLB023370	Bg23370	NA		NA	ncRNA	2.35593	34.2239	75.6672	72.2603	45.163	0	34.6967	5.204	3.16652	NA	ncRNA
BGLB033222	Bg33222	NA		NA	ncRNA	3.22479	16.2971	3.91382	74.841	13.5489	0	0	0	10.1329	NA	ncRNA
BGLB038088	Bg38088	NA		NA	ncRNA	4.10492	9.77825	0	6.45181	28.6032	0	0	1.0408	0	NA	ncRNA
BGLB036449	Bg36449	NA		NA	ncRNA	1.92319	20.3714	33.9198	56.7759	28.6032	1.06362	7.71038	13.5304	13.2994	NA	ncRNA
BGLB023254	Bg23254	NA		NA	ncRNA	1.62056	13.8525	22.1783	29.6783	16.5598	7.44534	6.42531	4.1632	7.59965	NA	ncRNA
BGLB033248	Bg33248	NA		NA	ncRNA	1.06603	140.97	92.6271	110.971	78.2826	46.7993	49.4749	36.428	68.3969	NA	ncRNA
BGLB031985	Bg31985	NA		NA	ncRNA	1.18268	37.4833	70.4488	59.3566	93.3369	25.5269	28.2714	35.3872	24.6989	NA	ncRNA
BGLB013958	Bg13958	NA		NA	ncRNA	2.55138	11.408	2.60921	20.6458	10.538	0	0	0	6.33305	NA	ncRNA
BGLB014136	Bg14136	NA		NA	ncRNA	3.34976	60.2992	6.52304	144.521	10.538	0	0	0	20.2657	NA	ncRNA
BGLB037250	Bg37250	NA		NA	ncRNA	1.86652	639.661	610.556	491.628	733.146	175.497	210.108	151.957	139.96	NA	ncRNA
BGLB034785	Bg34785	NA		NA	ncRNA	3.28859	61.9289	20.8737	189.683	33.1195	0	1.28506	0	28.4987	NA	ncRNA
BGLB028409	Bg28409	NA		NA	ncRNA	1.29682	20.3714	11.7415	16.7747	15.0543	0	7.71038	13.5304	3.79983	NA	ncRNA
BGLB028984	Bg28984	NA		NA	ncRNA	5.18693	120.598	358.767	913.576	764.76	30.845	2.57013	5.204	18.9991	NA	ncRNA
BGLB028495	Bg28495	NA		NA	ncRNA	1.4525	1485.48	1188.5	950.997	1512.96	273.351	639.961	348.668	614.305	NA	ncRNA
BGLB020159	Bg20159	NA		NA	ncRNA	5.76232	11.408	79.581	11.6133	76.7771	0	0	1.0408	0.633305	NA	ncRNA
BGLB026211	Bg26211	NA		NA	ncRNA	1.27024	29.3348	39.1382	41.2916	36.1304	14.8907	13.4932	22.8976	8.23296	NA	ncRNA
BGLB026736	Bg26736	NA		NA	ncRNA	1.1069	126.302	173.513	166.457	209.255	56.3719	72.606	66.6112	117.161	NA	ncRNA
BGLB030244	Bg30244	NA		NA	ncRNA	1.37425	353.647	567.504	419.368	182.157	116.998	194.044	146.753	128.561	NA	ncRNA
BGLB026689	Bg26689	NA		NA	ncRNA	1.40678	74.9666	71.7534	90.3253	73.7663	35.0995	35.9818	19.7752	25.3322	NA	ncRNA
BGLB020504	Bg20504	NA		NA	ncRNA	1.23219	304.756	378.336	338.075	338.723	125.507	201.112	143.63	107.662	NA	ncRNA
BGLB036443	Bg36443	NA		NA	ncRNA	1.35626	93.7083	95.2363	63.2277	69.25	42.5448	19.2759	43.7136	18.9991	NA	ncRNA
BGLB034590	Bg34590	NA		NA	ncRNA	1.50585	130.377	90.0179	154.843	252.913	67.0081	60.3979	42.6728	50.0311	NA	ncRNA
BGLB027691	Bg27691	NA		NA	ncRNA	3.3971	54.5952	7.82764	90.3253	21.0761	1.06362	0	0	13.9327	NA	ncRNA
BGLB020606	Bg20606	NA		NA	ncRNA	4.10046	25.2605	13.0461	211.619	37.6358	0	0	0	15.1993	NA	ncRNA
BGLB025147	Bg25147	NA		NA	ncRNA	3.78005	1.62971	0	23.2265	133.984	1.06362	6.42531	0	2.53322	NA	ncRNA
BGLB022838	Bg22838	NA		NA	ncRNA	1.1754	111.635	37.8336	73.5506	63.2282	34.0359	30.199	34.3464	27.2321	NA	ncRNA
BGLB025387	Bg25387	NA		NA	ncRNA	2.23322	28.5199	20.8737	25.8072	58.7119	11.6998	6.42531	2.0816	6.96635	NA	ncRNA
BGLB025310	Bg25310	NA		NA	ncRNA	3.40876	22.8159	1.30461	70.9699	15.0543	0	0	0	8.86626	NA	ncRNA
BGLB038943	Bg38943	NA		NA	ncRNA	1.1957	85.5597	91.3225	126.455	90.326	25.5269	31.484	35.3872	78.5298	NA	ncRNA
BGLB031567	Bg31567	NA		NA	ncRNA	5.42121	232.233	156.553	1922.64	64.7337	0	0	0	53.8309	NA	ncRNA
BGLB022545	Bg22545	NA		NA	ncRNA	1.11551	36.6684	26.0921	24.5169	40.6467	5.3181	17.9909	14.5712	20.2657	NA	ncRNA
BGLB034037	Bg34037	NA		NA	ncRNA	6.14263	115.709	0	0	0	0	0	0	0	NA	ncRNA
BGLB021902	Bg21902	NA		NA	ncRNA	2.39925	26.0753	9.13225	55.4856	18.0652	1.06362	7.71038	4.1632	6.33305	NA	ncRNA
BGLB025825	Bg25825	NA		NA	ncRNA	5.80471	0	1.30461	56.7759	33.1195	0	0	0	0	NA	ncRNA
BGLB021323	Bg21323	NA		NA	ncRNA	1.35559	44.817	49.5751	20.6458	24.0869	8.50897	7.06784	15.612	22.1657	NA	ncRNA
BGLB035248	Bg35248	NA		NA	ncRNA	3.31708	57.0398	11.7415	152.263	21.0761	0	0	0	22.799	NA	ncRNA
BGLB030151	Bg30151	NA		NA	ncRNA	4.39223	0	1.30461	20.6458	323.668	0	8.99544	2.0816	3.79983	NA	ncRNA
BGLB035066	Bg35066	NA		NA	ncRNA	5.4407	1.62971	0	14.194	100.864	1.06362	0	0	0	NA	ncRNA
BGLB021050	Bg21050	NA		NA	ncRNA	3.33709	542.693	301.364	527.758	585.614	31.9086	25.7013	36.428	98.1622	NA	ncRNA
BGLB023170	Bg23170	NA		NA	ncRNA	4.10613	3.25942	0	11.6133	55.7011	0	0	0	2.53322	NA	ncRNA
BGLB037295	Bg37295	NA		NA	ncRNA	4.73491	74.9666	36.529	95.4868	168.609	4.25448	1.28506	0	6.96635	NA	ncRNA
BGLB025520	Bg25520	NA		NA	ncRNA	1.2483	1341.25	1184.58	1691.66	1398.55	549.892	702.929	711.907	398.349	NA	ncRNA
BGLB029882	Bg29882	NA		NA	ncRNA	3.13502	8.9634	1.30461	19.3554	0	0	0	0	1.89991	NA	ncRNA
BGLB031223	Bg31223	NA		NA	ncRNA	1.25937	1748.68	1441.59	1286.49	719.597	528.619	473.546	573.481	594.04	NA	ncRNA
BGLB030429	Bg30429	NA		NA	ncRNA	1.18465	92.8934	130.461	178.07	168.609	51.0538	57.1853	47.8768	93.7291	NA	ncRNA
BGLB000214	Bg214	NA	uncharacterized protein	NA	mRNA	1.62275	17.1119	48.2705	37.4205	52.6902	14.8907	16.0633	11.4488	6.96635	NA	mRNA
BGLB029276	Bg29276	NA		NA	mRNA	1.6939	33.409	40.4428	51.6145	45.163	18.0816	11.5656	15.612	6.33305	NA	mRNA
BGLB031564	Bg31564	NA		NA	mRNA	1.005	158.897	83.4949	100.648	135.489	68.0717	47.5473	77.0192	44.9646	NA	mRNA
BGLB030050	Bg30050	NA		NA	mRNA	4.26276	22.8159	0	18.0651	1.50543	0	0	0	0.633305	Metallopeptidase, catalytic domain superfamily__IPR024079	mRNA
BGLB030938	Bg30938	uncharacterized protein LOC106050204 isoform X1		NA	Ankyrin repeat|Ankyrin repeat-containing domain|Ankyrin repeat-containing domain superfamily	3.16695	11.408	7.82764	18.0651	18.0652	2.12724	1.92759	0	0.633305	Ankyrin repeat|Ankyrin repeat-containing domain|Ankyrin repeat-containing domain superfamily__IPR002110|IPR020683|IPR036770	mRNA
BGLB026997	Bg26997	uncharacterized protein LOC106050256, partial		NA	Apextrin, C-terminal domain	3.57299	8.9634	1.30461	24.5169	73.7663	0	0	0	7.59965	Apextrin, C-terminal domain__IPR031569	mRNA
BGLB027768	Bg27768	uncharacterized protein LOC106050334		NA	Apextrin, C-terminal domain	4.50744	48.0764	20.8737	255.492	614.217	0	0.642531	1.0408	37.9983	Apextrin, C-terminal domain__IPR031569	mRNA
BGLB038026	Bg38026	uncharacterized protein LOC106050421		NA	Apextrin, C-terminal domain	3.21737	69.2626	10.4369	227.104	483.244	11.6998	10.2805	11.4488	50.0311	Apextrin, C-terminal domain__IPR031569	mRNA
BGLB025799	Bg25799	uncharacterized protein LOC106050693		NA	C-type lectin-like/link domain superfamily	1.60838	683.663	356.158	437.433	603.679	123.38	204.967	220.649	132.361	C-type lectin-like/link domain superfamily__IPR016186	mRNA
BGLB039216	Bg39216	uncharacterized protein LOC106050780		NA	C-type lectin-like/link domain superfamily|C-type lectin fold	4.07575	18.7417	2.60921	58.0663	203.234	0	0	0	15.1993	C-type lectin-like/link domain superfamily|C-type lectin fold__IPR016186|IPR016187	mRNA
BGLB017395	Bg17395	uncharacterized protein LOC106050880 isoform X1		NA	C-type lectin-like|C-type lectin-like/link domain superfamily|C-type lectin fold	3.66536	10.5931	0	33.5494	152.049	0	0	0	13.9327	C-type lectin-like|C-type lectin-like/link domain superfamily|C-type lectin fold__IPR001304|IPR016186|IPR016187	mRNA
BGLB023863	Bg23863	uncharacterized protein LOC106051274, partial		NA	C-type lectin-like|C-type lectin-like/link domain superfamily|C-type lectin fold	1.50492	46.4467	44.3566	34.8398	25.5924	4.25448	12.8506	10.408	24.6989	C-type lectin-like|C-type lectin-like/link domain superfamily|C-type lectin fold__IPR001304|IPR016186|IPR016187	mRNA
BGLB037455	Bg37455	uncharacterized protein LOC106051280		NA	C-type lectin-like|C-type lectin-like/link domain superfamily|C-type lectin fold	4.89164	152.378	213.956	18.0651	552.494	6.38172	16.0633	6.2448	1.26661	C-type lectin-like|C-type lectin-like/link domain superfamily|C-type lectin fold__IPR001304|IPR016186|IPR016187	mRNA
BGLB034592	Bg34592	uncharacterized protein LOC106051419, partial		NA	C-type lectin-like|C-type lectin-like/link domain superfamily|C-type lectin fold	5.51825	0	763.195	0	412.489	8.50897	0	7.2856	8.23296	C-type lectin-like|C-type lectin-like/link domain superfamily|C-type lectin fold__IPR001304|IPR016186|IPR016187	mRNA
BGLB039408	Bg39408	uncharacterized protein LOC106051589 isoform X1		NA	C-type lectin-like|C-type lectin-like/link domain superfamily|C-type lectin fold	4.19975	29.3348	7.82764	198.716	576.581	2.12724	1.92759	3.1224	35.4651	C-type lectin-like|C-type lectin-like/link domain superfamily|C-type lectin fold__IPR001304|IPR016186|IPR016187	mRNA
BGLB021311	Bg21311	uncharacterized protein LOC106051732		NA	C-type lectin-like|Fibronectin type III|Immunoglobulin-like fold|C-type lectin-like/link domain superfamily|C-type lectin fold|Fibronectin type III superfamily	1.1407	129.562	129.156	81.2928	173.125	59.5628	61.683	47.8768	62.6972	C-type lectin-like|Fibronectin type III|Immunoglobulin-like fold|C-type lectin-like/link domain superfamily|C-type lectin fold|Fibronectin type III superfamily__IPR001304|IPR003961|IPR013783|IPR016186|IPR016187|IPR036116	mRNA
BGLB031948	Bg31948	uncharacterized protein LOC106051780		NA	C-type lectin, conserved site	1.12712	32.5942	20.8737	16.7747	33.1195	15.9543	10.923	6.2448	13.2994	C-type lectin, conserved site__IPR018378	mRNA
BGLB026022	Bg26022	uncharacterized protein LOC106052193		NA	C1q domain|Tumour necrosis factor-like domain superfamil	3.91107	10.5931	5.21843	6.45181	61.7228	1.06362	1.92759	1.0408	0	C1q domain|Tumour necrosis factor-like domain superfamily__IPR001073|IPR008983	mRNA
BGLB020956	Bg20956	uncharacterized protein LOC106052793		NA	Chitin binding domain|Chitin binding domain superfamily	3.49895	5.70398	232.22	86.4542	535.934	23.3997	39.1944	3.1224	8.86626	Chitin binding domain|Chitin binding domain superfamily__IPR002557|IPR036508	mRNA
BGLB030840	Bg30840	uncharacterized protein LOC106052830		NA	Chitin binding domain|Chitin binding domain superfamily	1.2589	330.831	360.072	270.976	192.696	98.9167	110.515	138.426	133.627	Chitin binding domain|Chitin binding domain superfamily__IPR002557|IPR036508	mRNA
BGLB027587	Bg27587	uncharacterized protein LOC106052980		NA	Chromophore lyase CpcT/CpeT	2.58213	246.086	357.462	270.976	245.386	42.5448	40.4795	43.7136	58.8973	Chromophore lyase CpcT/CpeT__IPR010404	mRNA
BGLB027114	Bg27114	uncharacterized protein LOC106053016		NA	Coagulation factor 5/8 C-terminal domain|Galactose-binding-like domain superfamily|WxxW domain	3.90819	19.5565	11.7415	607.76	2146.75	3.19086	100.877	5.204	74.7299	Coagulation factor 5/8 C-terminal domain|Galactose-binding-like domain superfamily|WxxW domain__IPR000421|IPR008979|IPR025155	mRNA
BGLB034342	Bg34342	uncharacterized protein LOC106053017		NA	Coagulation factor 5/8 C-terminal domain|VWFC domain|von Willebrand factor, type D domain|Trypsin Inhibitor-like, cysteine rich domain|Galactose-binding-like domain superfamily|Uncharacterised domain, cysteine-rich|Serine protease inhibitor-like superfamily	4.07824	66.8181	26.0921	2112.32	3375.18	11.6998	141.357	7.2856	168.459	Coagulation factor 5/8 C-terminal domain|VWFC domain|von Willebrand factor, type D domain|Trypsin Inhibitor-like, cysteine rich domain|Galactose-binding-like domain superfamily|Uncharacterised domain, cysteine-rich|Serine protease inhibitor-like superfamily__IPR000421|IPR001007|IPR001846|IPR002919|IPR008979|IPR014853|IPR036084	mRNA
BGLB038565	Bg38565	uncharacterized protein LOC106053018		NA	CUB domain|Spermadhesin, CUB domain superfamily	5.1811	17.9268	3.91382	96.7771	292.054	1.06362	0	1.0408	7.59965	CUB domain|Spermadhesin, CUB domain superfamily__IPR000859|IPR035914	mRNA
BGLB023492	Bg23492	uncharacterized protein LOC106053322		NA	Cystine-knot cytokine	3.10458	157.267	187.863	597.438	280.011	43.6084	19.9185	38.5096	38.6316	Cystine-knot cytokine__IPR029034	mRNA
BGLB025727	Bg25727	uncharacterized protein LOC106053792		NA	Cystine-knot cytokine	4.85428	257.494	247.875	545.823	526.902	4.25448	7.71038	12.4896	28.4987	Cystine-knot cytokine__IPR029034	mRNA
BGLB036391	Bg36391	uncharacterized protein LOC106054024		NA	Death-like domain superfamily	1.05323	409.057	314.41	369.044	403.456	152.098	208.823	192.548	166.559	Death-like domain superfamily__IPR011029	mRNA
BGLB032020	Bg32020	uncharacterized protein LOC106054088, partial		NA	EGF-like domain|Fibronectin type III|Immunoglobulin-like fold|Fibronectin type III superfamily	1.07911	44.0021	75.6672	51.6145	75.2717	22.336	32.7691	35.3872	25.3322	EGF-like domain|Fibronectin type III|Immunoglobulin-like fold|Fibronectin type III superfamily__IPR000742|IPR003961|IPR013783|IPR036116	mRNA
BGLB024734	Bg24734	uncharacterized protein LOC106054132 isoform X1		NA	Ependymin	3.15305	4.88913	2.60921	9.03253	37.6358	0	0	2.0816	2.53322	Ependymin__IPR001299	mRNA
BGLB039222	Bg39222	uncharacterized protein LOC106054452		NA	Fibronectin type III|Immunoglobulin-like fold|Fibronectin type III superfamily	1.05877	71.7072	87.4087	61.9374	96.3478	27.6541	48.8324	39.5504	35.4651	Fibronectin type III|Immunoglobulin-like fold|Fibronectin type III superfamily__IPR003961|IPR013783|IPR036116	mRNA
BGLB024902	Bg24902	uncharacterized protein LOC106054628		NA	G protein-coupled receptor, rhodopsin-like|GPCR, rhodopsin-like, 7TM	1.00502	367.499	217.869	250.33	261.945	121.253	142.642	138.426	143.76	G protein-coupled receptor, rhodopsin-like|GPCR, rhodopsin-like, 7TM__IPR000276|IPR017452	mRNA
BGLB038685	Bg38685	uncharacterized protein LOC106055324		NA	G protein-coupled receptor, rhodopsin-like|GPCR, rhodopsin-like, 7TM	1.2096	651.069	665.35	469.692	535.934	145.716	199.827	346.586	310.953	G protein-coupled receptor, rhodopsin-like|GPCR, rhodopsin-like, 7TM__IPR000276|IPR017452	mRNA
BGLB034584	Bg34584	uncharacterized protein LOC106055350		NA	G protein-coupled receptor, rhodopsin-like|GPCR, rhodopsin-like, 7TM	1.12992	247.716	224.392	233.556	162.587	58.4991	69.3934	160.283	107.662	G protein-coupled receptor, rhodopsin-like|GPCR, rhodopsin-like, 7TM__IPR000276|IPR017452	mRNA
BGLB030044	Bg30044	uncharacterized protein LOC106055649 isoform X1		NA	Galactose-binding-like domain superfamily	1.29807	88.8191	151.334	130.327	144.522	36.1631	76.4612	45.7952	50.0311	Galactose-binding-like domain superfamily__IPR008979	mRNA
BGLB036580	Bg36580	uncharacterized protein LOC106055735		NA	Galactose-binding-like domain superfamily	1.73686	110.005	105.673	147.101	121.94	22.336	44.3347	36.428	41.1648	Galactose-binding-like domain superfamily__IPR008979	mRNA
BGLB018272	Bg18272	uncharacterized protein LOC106055744		NA	Glycosyltransferase, DXD sugar-binding motif|Nucleotide-diphospho-sugar transferases	1.30397	123.043	152.639	65.8085	133.984	72.3262	37.9093	39.5504	41.7981	Glycosyltransferase, DXD sugar-binding motif|Nucleotide-diphospho-sugar transferases__IPR007577|IPR029044	mRNA
BGLB027705	Bg27705	uncharacterized protein LOC106055767		NA	Hemopexin-like repeats|Hemopexin-like domain superfamily	1.28114	83.93	52.1843	52.9048	114.413	31.9086	37.2668	28.1016	26.5988	Hemopexin-like repeats|Hemopexin-like domain superfamily__IPR018487|IPR036375	mRNA
BGLB020161	Bg20161	uncharacterized protein LOC106056234 isoform X1		NA	Immunoglobulin subtype|Immunoglobulin-like domain|Immunoglobulin V-set domain|Immunoglobulin-like fold|Immunoglobulin-like domain superfamily	1.34331	475.06	410.951	385.818	471.201	131.889	204.967	139.467	209.624	Immunoglobulin subtype|Immunoglobulin-like domain|Immunoglobulin V-set domain|Immunoglobulin-like fold|Immunoglobulin-like domain superfamily__IPR003599|IPR007110|IPR013106|IPR013783|IPR036179	mRNA
BGLB034457	Bg34457	uncharacterized protein LOC106056533		NA	Immunoglobulin subtype|Immunoglobulin-like fold|Immunoglobulin-like domain superfamily	3.18386	12.2228	3.91382	56.7759	138.5	5.3181	3.21266	3.1224	10.1329	Immunoglobulin subtype|Immunoglobulin-like fold|Immunoglobulin-like domain superfamily__IPR003599|IPR013783|IPR036179	mRNA
BGLB029668	Bg29668	uncharacterized protein LOC106056570		NA	Immunoglobulin-like fold|Fibronectin type III superfamily	1.70633	285.199	457.917	260.653	541.956	119.126	101.52	117.61	134.261	Immunoglobulin-like fold|Fibronectin type III superfamily__IPR013783|IPR036116	mRNA
BGLB038607	Bg38607	uncharacterized protein LOC106058058		NA	Immunoglobulin-like fold|Immunoglobulin-like domain superfamily	1.50173	66.0032	92.6271	28.388	103.875	34.0359	20.561	16.6528	30.3986	Immunoglobulin-like fold|Immunoglobulin-like domain superfamily__IPR013783|IPR036179	mRNA
BGLB029733	Bg29733	uncharacterized protein LOC106058091		NA	Immunoglobulin-like fold|Immunoglobulin-like domain superfamily	1.70471	52.9655	53.4889	129.036	70.7554	38.2903	15.4208	12.4896	26.5988	Immunoglobulin-like fold|Immunoglobulin-like domain superfamily__IPR013783|IPR036179	mRNA
BGLB030452	Bg30452	uncharacterized protein LOC106058099		NA	Interleukin-17 family|Cystine-knot cytokine	3.25169	4.88913	3.91382	49.0338	9.0326	1.06362	2.57013	0	1.89991	Interleukin-17 family|Cystine-knot cytokine__IPR010345|IPR029034	mRNA
BGLB035911	Bg35911	uncharacterized protein LOC106058151		NA	Low-density lipoprotein (LDL) receptor class A repeat|Low-density lipoprotein (LDL) receptor class A, conserved site|LDL receptor-like superfamily	3.39006	18.7417	3.91382	38.7109	153.554	3.19086	1.28506	3.1224	11.3995	Low-density lipoprotein (LDL) receptor class A repeat|Low-density lipoprotein (LDL) receptor class A, conserved site|LDL receptor-like superfamily__IPR002172|IPR023415|IPR036055	mRNA
BGLB038975	Bg38975	uncharacterized protein LOC106058277		NA	Major facilitator superfamily|Major facilitator superfamily domain|MFS transporter superfamily	1.17038	57.0398	49.5751	47.7434	43.6576	5.3181	24.4162	21.8568	35.4651	Major facilitator superfamily|Major facilitator superfamily domain|MFS transporter superfamily__IPR011701|IPR020846|IPR036259	mRNA
BGLB029427	Bg29427	uncharacterized protein LOC106058287, partial		NA	Major facilitator superfamily|Major facilitator superfamily domain|MFS transporter superfamily	2.20615	9.77825	0	7.74217	9.0326	2.12724	1.28506	1.0408	0	Major facilitator superfamily|Major facilitator superfamily domain|MFS transporter superfamily__IPR011701|IPR020846|IPR036259	mRNA
BGLB038748	Bg38748	uncharacterized protein LOC106058660		NA	Metallopeptidase, catalytic domain superfamily	3.33897	64.3735	62.6211	49.0338	15.0543	1.06362	5.78278	1.0408	9.49957	Metallopeptidase, catalytic domain superfamily__IPR024079	mRNA
BGLB016656	Bg16656	uncharacterized protein LOC106058942 isoform X1		NA	Pancreatic trypsin inhibitor Kunitz domain superfamily	2.14536	5159.66	1590.32	3046.54	5001.05	1169.98	332.831	304.954	1535.76	Pancreatic trypsin inhibitor Kunitz domain superfamily__IPR036880	mRNA
BGLB026155	Bg26155	uncharacterized protein LOC106058989		NA	Pancreatic trypsin inhibitor Kunitz domain superfamily	2.68463	126.302	57.4027	101.939	182.157	29.7814	9.63797	10.408	21.5324	Pancreatic trypsin inhibitor Kunitz domain superfamily__IPR036880	mRNA
BGLB025974	Bg25974	uncharacterized protein LOC106059230 isoform X1		NA	Patatin-like phospholipase domain|Acyl transferase/acyl hydrolase/lysophospholipase|Patatin-like phospholipase domain-containing protein	1.10335	371.574	521.843	398.722	684.972	253.142	194.044	170.691	301.453	Patatin-like phospholipase domain|Acyl transferase/acyl hydrolase/lysophospholipase|Patatin-like phospholipase domain-containing protein__IPR002641|IPR016035|IPR033562	mRNA
BGLB031130	Bg31130	uncharacterized protein LOC106059261		NA	Peptidase S1, PA clan	2.59789	20.3714	18.2645	19.3554	15.0543	0	9.63797	1.0408	0	Peptidase S1, PA clan__IPR009003	mRNA
BGLB028936	Bg28936	uncharacterized protein LOC106059265		NA	Peptidase S1, PA clan	1.10468	150.748	150.03	113.552	162.587	53.181	80.9589	57.244	75.9965	Peptidase S1, PA clan__IPR009003	mRNA
BGLB020875	Bg20875	uncharacterized protein LOC106059448		NA	Peptidase S1, PA clan	1.24053	322.682	387.468	458.078	499.804	135.08	158.063	150.916	260.921	Peptidase S1, PA clan__IPR009003	mRNA
BGLB025096	Bg25096	uncharacterized protein LOC106059480 isoform X1		NA	Peptidase S1, PA clan	1.15554	50.521	67.8396	74.841	84.3043	18.0816	33.4116	32.2648	39.8982	Peptidase S1, PA clan__IPR009003	mRNA
BGLB040223	Bg40223	uncharacterized protein LOC106059580		NA	Peptidase S1, PA clan	1.03405	180.898	114.805	83.8735	115.918	54.2447	55.2577	67.652	63.9638	Peptidase S1, PA clan__IPR009003	mRNA
BGLB029372	Bg29372	uncharacterized protein LOC106059615		NA	Peptidase S1, PA clan	1.06678	71.7072	74.3626	70.9699	79.788	17.0179	37.2668	30.1832	56.3641	Peptidase S1, PA clan__IPR009003	mRNA
BGLB020097	Bg20097	uncharacterized protein LOC106059657		NA	Peptidase S1, PA clan	1.06065	180.898	165.685	205.168	189.685	77.6443	90.5969	63.4888	122.861	Peptidase S1, PA clan__IPR009003	mRNA
BGLB004671	Bg4671	uncharacterized protein LOC106059706		NA	PLC-like phosphodiesterase, TIM beta/alpha-barrel domain superfamily|Hemopexin-like domain superfamily	1.46605	169.49	114.805	108.39	180.652	52.1174	49.4749	62.448	42.4314	PLC-like phosphodiesterase, TIM beta/alpha-barrel domain superfamily|Hemopexin-like domain superfamily__IPR017946|IPR036375	mRNA
BGLB020152	Bg20152	uncharacterized protein LOC106059715		NA	Protein kinase-like domain superfamily|Protein kinase, ATP binding site	1.51961	226.53	298.755	175.489	310.119	76.5807	99.5924	96.7944	78.5298	Protein kinase-like domain superfamily|Protein kinase, ATP binding site__IPR011009|IPR017441	mRNA
BGLB016416	Bg16416	uncharacterized protein LOC106059732 isoform X1		NA	Protein of unknown function DUF3990	3.80817	6.51883	0	1.29036	55.7011	1.06362	1.92759	0	0	Protein of unknown function DUF3990__IPR025051	mRNA
BGLB020320	Bg20320	uncharacterized protein LOC106059733 isoform X1		NA	Spermadhesin, CUB domain superfamily	1.52415	116.524	147.421	95.4868	188.179	30.845	55.9002	46.836	55.7308	Spermadhesin, CUB domain superfamily__IPR035914	mRNA
BGLB032065	Bg32065	uncharacterized protein LOC106059935		NA	Sushi/SCR/CCP domain|Immunoglobulin subtype|Immunoglobulin-like domain|Immunoglobulin-like fold|Sushi/SCR/CCP superfamily|Immunoglobulin-like domain superfamily	1.89691	32.5942	49.5751	87.7446	96.3478	11.6998	18.6334	11.4488	28.4987	Sushi/SCR/CCP domain|Immunoglobulin subtype|Immunoglobulin-like domain|Immunoglobulin-like fold|Sushi/SCR/CCP superfamily|Immunoglobulin-like domain superfamily__IPR000436|IPR003599|IPR007110|IPR013783|IPR035976|IPR036179	mRNA
BGLB025980	Bg25980	uncharacterized protein LOC106059974		NA	Toll/interleukin-1 receptor homology (TIR) domain|EGF-like domain|EGF-like, conserved site|Toll/interleukin-1 receptor homology (TIR) domain superfamily	1.23027	71.7072	54.7935	109.681	120.435	40.4176	42.4071	27.0608	41.1648	Toll/interleukin-1 receptor homology (TIR) domain|EGF-like domain|EGF-like, conserved site|Toll/interleukin-1 receptor homology (TIR) domain superfamily__IPR000157|IPR000742|IPR013032|IPR035897	mRNA
BGLB022440	Bg22440	uncharacterized protein LOC106060062		NA	Tumour necrosis factor domain|Tumour necrosis factor-like domain superfamily	4.2678	7.33369	1.30461	25.8072	81.2934	0	0	0	4.43313	Tumour necrosis factor domain|Tumour necrosis factor-like domain superfamily__IPR006052|IPR008983	mRNA
BGLB021598	Bg21598	uncharacterized protein LOC106060147		NA	Tumour necrosis factor domain|Tumour necrosis factor-like domain superfamily	1.2756	322.682	208.737	236.136	328.185	103.171	126.579	104.08	117.795	Tumour necrosis factor domain|Tumour necrosis factor-like domain superfamily__IPR006052|IPR008983	mRNA
BGLB028378	Bg28378	uncharacterized protein LOC106060621		NA	Tumour necrosis factor-like domain superfamily	1.64339	79.8557	37.8336	58.0663	97.8532	18.0816	16.7058	18.7344	32.9318	Tumour necrosis factor-like domain superfamily__IPR008983	mRNA
BGLB034114	Bg34114	uncharacterized protein LOC106060782		NA	Voltage-dependent channel domain superfamily|Voltage-gated hydrogen channel 1	3.11012	4.88913	2.60921	6.45181	30.1087	1.06362	2.57013	0	0	Voltage-dependent channel domain superfamily|Voltage-gated hydrogen channel 1__IPR027359|IPR031846	mRNA
BGLB019906	Bg19906	uncharacterized protein LOC106061161		NA	Zona pellucida domain	3.16824	12.2228	5.21843	30.9687	109.897	2.12724	5.14025	0	8.86626	Zona pellucida domain__IPR001507	mRNA
BGLB005375	Bg5375	uncharacterized protein LOC106061435		NA		1.10299	607.067	643.171	696.795	769.277	242.506	282.071	265.404	473.712	NA	mRNA
BGLB023589	Bg23589	uncharacterized protein LOC106061549		NA		1.42554	9.77825	14.3507	14.194	22.5815	8.50897	6.42531	4.1632	2.53322	NA	mRNA
BGLB030852	Bg30852	uncharacterized protein LOC106061730		NA		1.35524	275.421	236.134	308.397	525.396	91.4714	149.71	93.672	189.991	NA	mRNA
BGLB026445	Bg26445	uncharacterized protein LOC106062074, partial		NA		2.80386	245.271	320.933	296.783	254.418	31.9086	38.5519	37.4688	50.6644	NA	mRNA
BGLB032646	Bg32646	uncharacterized protein LOC106062327 isoform X1		NA		1.69899	110.005	80.8857	228.394	249.902	54.2447	48.8324	35.3872	66.497	NA	mRNA
BGLB024523	Bg24523	uncharacterized protein LOC106062397 isoform X1		NA		1.57527	35.8536	46.9659	58.0663	58.7119	15.9543	10.923	18.7344	20.2657	NA	mRNA
BGLB022563	Bg22563	uncharacterized protein LOC106062451		NA		7.20373	19.5565	1.30461	65.8085	156.565	0	0	0	0	NA	mRNA
BGLB039540	Bg39540	uncharacterized protein LOC106062723, partial		NA		1.31464	710.553	735.799	802.605	888.206	231.869	283.999	252.914	491.444	NA	mRNA
BGLB022605	Bg22605	uncharacterized protein LOC106062828		NA		1.22431	316.978	434.434	454.207	462.168	134.016	145.212	146.753	286.887	NA	mRNA
BGLB035185	Bg35185	uncharacterized protein LOC106062964		NA		3.25253	22.0011	9.13225	82.5832	207.75	3.19086	0.642531	6.2448	22.1657	NA	mRNA
BGLB018118	Bg18118	uncharacterized protein LOC106063196		NA		2.05389	16.2971	1.30461	30.9687	34.625	7.44534	1.28506	6.2448	3.79983	NA	mRNA
BGLB019112	Bg19112	uncharacterized protein LOC106063272		NA		3.78254	30.1496	15.6553	139.359	292.054	3.19086	0	2.0816	27.8654	NA	mRNA
BGLB025606	Bg25606	uncharacterized protein LOC106063427		NA		3.33176	4.07427	0	11.6133	37.6358	0	0	0	3.79983	NA	mRNA
BGLB037220	Bg37220	uncharacterized protein LOC106063508		NA		1.374	398.464	314.41	410.335	382.38	152.098	143.284	110.325	174.159	NA	mRNA
BGLB035642	Bg35642	uncharacterized protein LOC106063790		NA		3.12415	7.33369	1.30461	15.4843	51.1848	0	1.28506	2.0816	3.79983	NA	mRNA
BGLB024549	Bg24549	uncharacterized protein LOC106063791		NA		3.47186	0	0	16.7747	21.0761	0	0	0	1.89991	NA	mRNA
BGLB029666	Bg29666	uncharacterized protein LOC106063995		NA		2.94766	2.44456	0	95.4868	174.63	12.7634	5.78278	5.204	10.1329	NA	mRNA
BGLB037242	Bg37242	uncharacterized protein LOC106064024 isoform X1		NA		2.85452	23.6308	1.30461	36.1301	21.0761	0	1.28506	1.0408	7.59965	NA	mRNA
BGLB036390	Bg36390	uncharacterized protein LOC106064068		NA		2.19183	165.415	130.461	307.106	144.522	3.19086	60.3979	49.9584	48.7645	NA	mRNA
BGLB038202	Bg38202	uncharacterized protein LOC106064288		NA		3.57846	4.88913	0	19.3554	1.50543	0	0	0	0.633305	NA	mRNA
BGLB037959	Bg37959	uncharacterized protein LOC106064292		NA		1.33129	802.632	420.084	562.598	543.462	243.569	276.931	198.793	205.191	NA	mRNA
BGLB021601	Bg21601	uncharacterized protein LOC106064656		NA		1.45882	323.497	262.226	121.294	237.859	67.0081	98.9498	87.4272	89.2959	NA	mRNA
BGLB032937	Bg32937	uncharacterized protein LOC106064659		NA		1.50027	55.4101	61.3165	40.0012	34.625	13.8271	17.9909	20.816	13.9327	NA	mRNA
BGLB032420	Bg32420	uncharacterized protein LOC106064662		NA		1.23326	228.159	210.042	254.201	275.494	72.3262	105.375	90.5496	142.494	NA	mRNA
BGLB006780	Bg6780	uncharacterized protein LOC106064712		NA		2.21594	87.1894	20.8737	100.648	76.7771	23.3997	10.2805	9.3672	17.0992	NA	mRNA
BGLB002582	Bg2582	uncharacterized protein LOC106065122 isoform X1		NA		3.71805	35.0387	22.1783	0	45.163	0	0	6.2448	0	NA	mRNA
BGLB036764	Bg36764	uncharacterized protein LOC106065264, partial		NA		5.919	9.77825	3.91382	85.1639	0	0	0	0	0	NA	mRNA
BGLB030279	Bg30279	uncharacterized protein LOC106065553		NA		1.00504	104.301	97.8455	74.841	176.136	65.9445	54.6152	53.0808	51.2977	NA	mRNA
BGLB036838	Bg36838	uncharacterized protein LOC106065990		NA		2.00835	47.2616	49.5751	27.0976	87.3152	17.0179	12.2081	9.3672	12.6661	NA	mRNA
BGLB038609	Bg38609	uncharacterized protein LOC106066128		NA		1.12464	94.5231	136.984	99.3579	165.598	56.3719	37.2668	48.9176	84.2295	NA	mRNA
BGLB036677	Bg36677	uncharacterized protein LOC106066577		NA		2.08113	24.4456	18.2645	12.9036	31.6141	7.44534	0	9.3672	2.53322	NA	mRNA
BGLB026492	Bg26492	uncharacterized protein LOC106066911 isoform X1		NA		2.82383	12.2228	9.13225	0	25.5924	0	0	5.204	0	NA	mRNA
BGLB002949	Bg2949	uncharacterized protein LOC106067672		NA		3.04993	4.88913	1.30461	10.3229	16.5598	0	0	0	2.53322	NA	mRNA
BGLB038104	Bg38104	uncharacterized protein LOC106068102		NA		3.40361	0	0	15.4843	40.6467	0	0	0	3.79983	NA	mRNA
BGLB024963	Bg24963	uncharacterized protein LOC106068133 isoform X1		NA		1.6581	153.193	76.9718	101.939	70.7554	32.9722	23.7737	37.4688	32.2985	NA	mRNA
BGLB021934	Bg21934	uncharacterized protein LOC106069021		NA		3.44646	5.70398	2.60921	15.4843	31.6141	0	0	1.0408	2.53322	NA	mRNA
BGLB008413	Bg8413	uncharacterized protein LOC106069224		NA		1.13955	394.39	293.537	280.009	287.538	102.108	170.271	150.916	145.66	NA	mRNA
BGLB038342	Bg38342	uncharacterized protein LOC106069884		NA		1.15306	476.69	626.211	700.667	799.385	233.997	264.08	241.465	430.014	NA	mRNA
BGLB034870	Bg34870	uncharacterized protein LOC106069962		NA		1.25841	649.439	515.32	668.407	739.168	198.897	267.293	200.874	407.215	NA	mRNA
BGLB040089	Bg40089	uncharacterized protein LOC106070028		NA		3.18105	32.5942	7.82764	33.5494	25.5924	0	0	0	9.49957	NA	mRNA
BGLB008913	Bg8913	uncharacterized protein LOC106070344		NA		3.80942	64.3735	30.006	251.621	821.967	4.25448	4.49772	2.0816	70.9301	NA	mRNA
BGLB018975	Bg18975	uncharacterized protein LOC106070359		NA		1.49526	47.2616	39.1382	18.0651	39.1413	11.6998	8.35291	11.4488	18.3658	NA	mRNA
BGLB029060	Bg29060	uncharacterized protein LOC106070419		NA		3.70018	105.116	2.60921	40.0012	28.6032	0	0	0	12.0328	NA	mRNA
BGLB033498	Bg33498	uncharacterized protein LOC106070480		NA		1.28833	32.5942	39.1382	38.7109	48.1739	9.57259	19.2759	24.9792	10.1329	NA	mRNA
BGLB016509	Bg16509	uncharacterized protein LOC106070564		NA		1.39488	277.05	157.857	172.908	213.772	57.4355	70.6784	100.958	82.3296	NA	mRNA
BGLB031639	Bg31639	uncharacterized protein LOC106071103		NA		2.44628	152.378	60.0119	130.327	170.114	26.5905	16.0633	26.02	24.0656	NA	mRNA
BGLB032332	Bg32332	uncharacterized protein LOC106071334		NA		1.15732	191.491	131.765	100.648	133.984	56.3719	61.0405	69.7336	62.0638	NA	mRNA
BGLB029754	Bg29754	uncharacterized protein LOC106071694		NA		1.84174	284.384	284.404	308.397	234.848	54.2447	98.3073	55.1624	101.329	NA	mRNA
BGLB020004	Bg20004	uncharacterized protein LOC106071804		NA		2.97026	8.14854	0	5.16145	3.01087	0	0	0	0.633305	NA	mRNA
BGLB024414	Bg24414	uncharacterized protein LOC106071918 isoform X1		NA		3.37878	8.14854	0	20.6458	0	0	0	0	1.26661	NA	mRNA
BGLB020494	Bg20494	uncharacterized protein LOC106072103		NA		1.26471	533.73	281.795	312.268	290.549	116.998	145.855	126.978	199.491	NA	mRNA
BGLB037245	Bg37245	uncharacterized protein LOC106072427, partial		NA		1.80733	121.413	127.852	58.0663	127.962	34.0359	26.9863	22.8976	39.2649	NA	mRNA
BGLB031608	Bg31608	uncharacterized protein LOC106072429		NA		4.15605	9.77825	5.21843	59.3566	231.837	0	0	1.0408	14.566	NA	mRNA
BGLB026138	Bg26138	uncharacterized protein LOC106073030		NA		1.11117	87.1894	114.805	100.648	103.875	52.1174	62.9681	29.1424	43.0647	NA	mRNA
BGLB010207	Bg10207	uncharacterized protein LOC106073345 isoform X1		NA		1.33485	57.8547	80.8857	86.4542	87.3152	25.5269	25.0587	37.4688	34.8318	NA	mRNA
BGLB038234	Bg38234	uncharacterized protein LOC106074912		NA		3.40977	1.62971	2.60921	7.74217	55.7011	1.06362	0	0	3.79983	NA	mRNA
BGLB036394	Bg36394	uncharacterized protein LOC106074979		NA		1.25539	722.776	589.682	294.203	526.902	160.607	233.239	339.301	159.593	NA	mRNA
BGLB024677	Bg24677	uncharacterized protein LOC106074980		NA		1.39591	199.639	241.352	131.617	224.31	52.1174	65.5382	99.9168	84.2295	NA	mRNA
BGLB037995	Bg37995	uncharacterized protein LOC106074990		NA		3.4472	6.51883	2.60921	29.6783	72.2608	3.19086	0.642531	1.0408	3.79983	NA	mRNA
BGLB023225	Bg23225	uncharacterized protein LOC106075150, partial		NA		1.00434	35.0387	44.3566	43.8723	63.2282	35.0995	17.9909	15.612	23.4323	NA	mRNA
BGLB032853	Bg32853	uncharacterized protein LOC106075199, partial		NA		2.33513	453.874	1102.39	738.087	958.961	107.426	212.678	126.978	196.324	NA	mRNA
BGLB035018	Bg35018	uncharacterized protein LOC106075683, partial		NA		2.22836	8.9634	18.2645	29.6783	37.6358	4.25448	6.42531	3.1224	5.06644	NA	mRNA
BGLB029286	Bg29286	uncharacterized protein LOC106075684, partial		NA		1.59482	40.7427	35.2244	54.1952	49.6793	11.6998	15.4208	10.408	20.8991	NA	mRNA
BGLB021515	Bg21515	uncharacterized protein LOC106075877, partial		NA		3.89476	11.408	2.60921	49.0338	60.2174	1.06362	1.28506	3.1224	1.26661	NA	mRNA
BGLB020291	Bg20291	uncharacterized protein LOC106075961		NA		1.72722	94.5231	76.9718	135.488	147.533	22.336	22.4886	22.8976	68.3969	NA	mRNA
BGLB027349	Bg27349	uncharacterized protein LOC106076223		NA		3.40215	117.339	20.8737	473.563	1314.24	49.9902	2.57013	31.224	96.8956	NA	mRNA
BGLB029391	Bg29391	uncharacterized protein LOC106076915		NA		4.43827	0.814854	0	12.9036	513.353	1.06362	12.2081	3.1224	6.33305	NA	mRNA
BGLB037466	Bg37466	uncharacterized protein LOC106076964		NA		6.04789	26.0753	6.52304	214.2	996.597	4.25448	3.85519	2.0816	6.96635	C-type lectin-like/link domain superfamily	mRNA
BGLB025815	Bg25815	uncharacterized protein LOC106077170		NA		3.36641	46.4467	22.1783	161.295	563.032	3.19086	0	0	72.1967	NA	mRNA
BGLB036009	Bg36009	uncharacterized protein LOC106077523, partial		NA		1.41645	96.1528	69.1442	100.648	120.435	32.9722	27.6288	34.3464	48.7645	NA	mRNA
BGLB023385	Bg23385	uncharacterized protein LOC106077978		NA		1.69001	35.8536	69.1442	100.648	82.7989	29.7814	7.71038	8.3264	42.4314	NA	mRNA
BGLB035772	Bg35772	uncharacterized protein LOC106077979		NA		1.12728	268.902	165.685	225.813	233.342	62.7536	108.588	101.998	134.894	NA	mRNA
BGLB022366	Bg22366	uncharacterized protein LOC106078244		NA		1.43408	702.404	744.931	601.309	666.907	186.134	270.506	335.137	212.157	NA	mRNA
BGLB026909	Bg26909	uncharacterized protein LOC106078307		NA		7.14965	7.33369	5.21843	129.036	272.484	0	0	0	1.26661	NA	mRNA
BGLB026752	Bg26752	uncharacterized protein LOC106078439, partial		NA		3.25812	22.8159	19.5691	190.974	427.543	12.7634	0	4.1632	50.6644	NA	mRNA
BGLB037231	Bg37231	uncharacterized protein LOC106078599 isoform X1		NA		1.56826	15.4822	35.2244	27.0976	46.6684	7.44534	5.78278	15.612	12.0328	NA	mRNA
BGLB030185	Bg30185	uncharacterized protein LOC106078778, partial		NA		3.71062	6.51883	1.30461	38.7109	103.875	4.25448	0	0	5.69974	NA	mRNA
BGLB017213	Bg17213	uncharacterized protein LOC106078977		NA		3.34847	3.25942	0	28.388	103.875	0	0	1.0408	10.7662	NA	mRNA
BGLB034905	Bg34905	uncharacterized protein LOC106079146		NA		1.37257	38.2982	60.0119	23.2265	48.1739	18.0816	17.3483	17.6936	11.3995	NA	mRNA
BGLB021024	Bg21024	uncharacterized protein LOC106079318		NA		1.03067	81.4854	97.8455	100.648	84.3043	29.7814	35.3392	57.244	55.0975	NA	mRNA
BGLB035300	Bg35300	uncharacterized protein LOC106079407		NA		1.59045	92.8934	109.587	100.648	82.7989	25.5269	8.99544	40.5912	51.931	NA	mRNA
BGLB025078	Bg25078	uncharacterized protein LOC106079432		NA		1.22188	845.819	546.63	576.792	621.744	176.561	289.139	276.853	367.317	NA	mRNA
BGLB012454	Bg12454	uncharacterized protein LOC106079766		NA		1.07515	163.786	120.024	132.907	103.875	57.4355	68.1083	65.5704	55.0975	NA	mRNA
BGLB016714	Bg16714	uncharacterized protein LOC106079802		NA		1.54905	267.272	417.474	392.27	284.527	88.2805	152.28	84.3048	139.327	NA	mRNA
BGLB038992	Bg38992	uncharacterized protein LOC106079933		NA		3.38442	13.0377	5.21843	67.0988	225.815	1.06362	0	0	27.2321	NA	mRNA
BGLB022418	Bg22418	uncharacterized protein LOC106079983 isoform X1		NA		1.39254	216.751	181.34	118.713	182.157	51.0538	57.8278	82.2232	74.0966	NA	mRNA
BGLB039937	Bg39937	uncharacterized protein LOC106080025		NA		3.24023	183.342	216.565	193.554	311.625	0	35.3392	40.5912	18.3658	NA	mRNA
BGLB029579	Bg29579	uncharacterized protein LOC106080039		NA		3.51116	74.9666	10.4369	110.971	13.5489	1.06362	0	0	15.8326	NA	mRNA
Note:
Annotated features highlighted in red are putative immune-associated genes previously recognized in the literature.

## Sheet: SUS_8&40_upshared
Table S9. Expression summary of category 7 (host tolerance factors) with log2FC values and snail replicates for each DE comparison.
VB ID	IDs in text	Annotation updated	Gene family group	Function Category	Note (any update from FReDs, AIG gene family, biomphalysin, domain prediction, or Transcript Type)	log2FC (SUS vs. S. mansoni @8dpe)_up	(SUS vs. Sm) _R1	(SUS vs. Sm) _R2	(SUS vs. Sm) _R3	(SUS vs. Sm) _R4	SUS_R1	SUS_R2	SUS_R3	SUS_R4	log2FC (SUS vs. S. mansoni @40dpe)_up	(SUS vs. Sm) _R1	(SUS vs. Sm) _R2	(SUS vs. Sm) _R3	(SUS vs. Sm) _R4	SUS_R1	SUS_R2	SUS_R3	SUS_R4	Domain	Transcript Type
BGLB022875	BGLB022875	collagen alpha-4(VI) chain-like		NA		1.30819	58.9448	37.1959	30.2841	40.734	18.7598	17.4154	4.75742	25.6287	2.26805	88.7478	120.394	97.7045	121.107	21.4217	6.86916	15.0582	43.2199	von Willebrand factor, type A|von Willebrand factor A-like domain superfamily__IPR002035|IPR036465	mRNA
BGLB026396	BGLB026396	kinesin-like protein KIF28P, partial		NA		1.28847	209.581	212.154	207.502	299.104	73.9971	72.2415	130.234	102.515	1.73381	355.784	373.991	334.987	196.43	84.6666	127.392	81.314	80.2655	C2 domain|Forkhead-associated (FHA) domain|Kinesin motor domain|SMAD/FHA domain superfamily|Kinesin-like KIF1-type|P-loop containing nucleoside triphosphate hydrolase|Kinesin-like protein|C2 domain superfamily|Kinesin motor domain superfamily__IPR000008|IPR000253|IPR001752|IPR008984|IPR022140|IPR027417|IPR027640|IPR035892|IPR036961	mRNA
BGLB039105	BGLB039105	RNA-binding protein 45-like		NA		9.71611	0	0	440.802	776.274	0	0	0	0	10.1889	927.098	2.56158	0	962.952	0	0	0	0	RNA recognition motif domain|Nucleotide-binding alpha-beta plait domain superfamily|RNA-binding domain superfamily__IPR000504|IPR012677|IPR035979	mRNA
BGLB034037	BGLB034037	NA	ncRNA	NA	ncRNA	6.88488	0	0	100.947	68.6659	0	0	0	0	6.14263	112.52	0	0	0	0	0	0	0	NA	ncRNA
BGLB019916	BGLB019916	NA		NA	ncRNA	4.7364	0	0	2.24327	52.3723	0	0.645014	0	0	3.32302	0	0	0	45.7845	2.04016	0	1.00388	0	NA	ncRNA
BGLB009015	BGLB009015	NA		NA	ncRNA	3.2586	0	2.75525	24.6759	31.4234	0	1.29003	0.594678	2.929	3.31979	8.71631	19.2119	1.26889	25.1076	2.04016	1.87341	0	0	NA	ncRNA
BGLB011213	BGLB011213	NA		NA	ncRNA	1.99505	618.92	332.697	606.803	125.693	140.699	83.8518	105.853	91.5312	2.878	379.556	1314.09	812.089	317.538	62.2248	114.902	121.469	79.0306	NA	ncRNA
BGLB017016	BGLB017016	NA		NA	ncRNA	1.71725	108.065	51.661	68.4196	79.1403	22.9287	23.2205	15.4616	30.7545	1.67254	95.8794	80.6898	156.073	87.1383	19.3815	28.1011	23.0892	58.6555	NA	ncRNA
BGLB021130	BGLB021130	NA		NA	ncRNA	1.00128	350.394	203.889	345.463	265.353	169.881	110.942	130.234	169.882	1.1498	351.029	467.488	624.294	314.584	225.438	172.354	210.814	171.645	NA	ncRNA
BGLB018640	BGLB018640	NA	uncharacterized protein	NA	mRNA	1.59395	589.448	577.914	408.274	368.934	160.501	123.198	223.599	136.931	1.44382	5135.49	3319.81	3899.3	4145.71	1237.36	1372.58	1228.75	2162.23	NA	mRNA
BGLB021934	BGLB021934	uncharacterized protein LOC106069021		NA	Chromophore lyase CpcT/CpeT	1.89684	116.252	55.1051	108.798	75.6489	18.7598	30.9607	22.0031	22.6997	2.58213	239.302	350.937	266.467	240.738	40.8032	39.3416	42.1628	57.4207	Chromophore lyase CpcT/CpeT__IPR010404	mRNA
BGLB037466	BGLB037466	uncharacterized protein LOC106076964		NA	C-type lectin-like/link domain superfamily	1.27247	284.9	170.826	201.894	158.281	96.9258	102.557	52.3316	84.9409	1.60838	664.816	349.656	430.153	592.245	118.329	199.206	212.822	129.042	C-type lectin-like/link domain superfamily__IPR016186	mRNA
BGLB025974	BGLB025974	uncharacterized protein LOC106059230 isoform X1		NA		5.96761	0	0	0	299.104	0	2.58005	0	0.732249	5.919	9.5087	3.84237	83.7467	0	0	0	0	0	NA	mRNA
BGLB026445	BGLB026445	uncharacterized protein LOC106062074, partial		NA		1.26088	67.1315	110.899	83.0008	57.0276	36.4775	28.3806	45.1955	21.9675	1.25841	631.536	505.912	657.285	725.168	190.755	259.779	193.748	397.005	NA	mRNA
BGLB018975	BGLB018975	uncharacterized protein LOC106070359		NA		1.18604	268.526	273.459	199.651	217.636	135.488	83.8518	103.474	98.1214	2.33513	441.362	1082.27	725.805	940.798	103.028	206.699	122.473	191.402	NA	mRNA
BGLB012454	BGLB012454	uncharacterized protein LOC106079766		NA		2.94089	0	4.13288	56.0816	74.485	1.04221	0	1.18936	13.9127	3.24023	178.288	212.611	190.333	305.722	0	34.3458	39.1512	17.9054	NA	mRNA
Note:
Annotated features highlighted in red are putative immune-associated genes previously recognized in the literature.
