# Supplementary material for: An Overview of Transcriptional Responses of Schistosome-Susceptible (M line) or -Resistant (BS-90) Biomphalaria glabrata Exposed or Not to Schistosoma mansoni Infection
Source: Front Immunol. 2022 Jan 12;12:805882. doi: 10.3389/fimmu.2021.805882 (PMC8791074; doi:10.3389/fimmu.2021.805882)
Supplement: Supplementary file 13 [file Table_10.xlsx]

## Sheet: 1-SUS @0.5_up
Table 10. Expression summary of the groups not covered in the 7 categories with log2FC values and snail replicates for each DE comparison
VB ID	IDs in text	Annotation updated	Function Category	Note (any update from FREPs/FReDs, AIG gene family, biomphalysin studies)	log2FC (SUS vs. S.mansoni_@0.5dpe)_up	(SUS vs. Sm) _R1	(SUS vs. Sm) _R2	(SUS vs. Sm) _R3	(SUS vs. Sm) _R4	SUS_R1	SUS_R2	SUS_R3	SUS_R4	Domain prediction	Transcript Type
BGLB005824	Bg5824	40S ribosomal protein S7-like	NA		6.35482	10.5321	3943.71	20.0782	9.03426	12.924	12.8005	9.7224	10.4996	Ribosomal protein S7e__IPR000554	mRNA
BGLB035500	Bg35500	uncharacterized protein LOC106073127	NA		4.77974	19.2056	2.53859	1.54448	82.4376	0.994156	1.06671	0.571906	0	EF-hand domain|EF-hand domain pair|EF-Hand 1, calcium-binding site__IPR002048|IPR011992|IPR018247	mRNA
BGLB022303	Bg22303	uncharacterized protein LOC106067908	NA		4.29319	40.2698	1.2693	6.17791	0	0	0	0	1.23524	Chromophore lyase CpcT/CpeT|Chromophore lyase CpcT/CpeT superfamily__IPR010404|IPR038672	mRNA
BGLB025980	Bg25980	uncharacterized protein LOC106059974	NA		3.01287	0	0	97.302	74.5327	18.889	0	0	0.617621	Protein of unknown function DUF3990__IPR025051	mRNA
BGLB001277	Bg1277	uncharacterized protein LOC106054822 isoform X1	NA		2.67315	19.8251	26.6552	28.5728	4.51713	0.994156	0	4.00334	6.17621	PLAT/LH2 domain|Polycystin cation channel, PKD1/PKD2|PLAT/LH2 domain superfamily__IPR001024|IPR013122|IPR036392	mRNA
BGLB010811	Bg10811	zinc finger protein 708-like (LOC106074655), mRNA	NA		2.59131	5.57582	6.34649	7.72238	1.12928	0	0	1.71572	0.617621	Zinc finger C2H2-type|Zinc finger C2H2 superfamily__IPR013087|IPR036236	mRNA
BGLB025537	Bg25537	NA	NA		2.56277	11.1516	60.9263	67.1847	75.662	11.9299	9.60037	6.86287	6.17621	NA	ncRNA
BGLB033786	Bg33786	NA	NA		2.19689	14.8688	12.693	28.5728	11.2928	1.98831	5.33354	0.571906	5.55859	NA	ncRNA
BGLB004805	Bg4805	cytochrome P450 2J1-like (LOC106059997), mRNA	NA		2.14877	17.347	24.1166	6.17791	16.9392	1.98831	5.33354	1.14381	4.94097	NA	pseudogenic_transcript
BGLB010990	Bg10990	cytochrome P450 3A43-like isoform X1	Metal binding and transport		2.05493	433.055	304.631	380.714	354.595	7.95325	33.0679	8.00668	301.399	Cytochrome P450|Cytochrome P450, E-class, group I|Cytochrome P450, conserved site|Cytochrome P450 superfamily__IPR001128|IPR002401|IPR017972|IPR036396	mRNA
BGLB039884	Bg39884	NA	NA		2.04197	15.4884	5.07719	6.17791	14.6807	0.994156	3.20012	1.14381	3.70572	NA	ncRNA
BGLB032541	Bg32541	uncharacterized protein LOC106068267 isoform X1	NA		1.78758	71.2465	60.9263	66.4125	40.6542	0	0	28.0234	39.5277	Toll/interleukin-1 receptor homology (TIR) domain superfamily__IPR035897	mRNA
BGLB025334	Bg25334	fibrinogen C domain-containing protein 1-like	Adhesion/Carbohydrate binding/Pattern recognition		1.77995	7.43442	17.7702	24.7116	16.9392	3.97663	7.46695	0.571906	6.17621	Fibrinogen, alpha/beta/gamma chain, C-terminal globular domain|Fibrinogen, conserved site|Fibrinogen-like, C-terminal__IPR002181|IPR020837|IPR036056	mRNA
BGLB000862	Bg862	putative ankyrin repeat protein RF_0381	NA		1.7112	14.8688	12.693	9.26686	5.64641	3.97663	0	1.71572	6.17621	Ankyrin repeat|Ankyrin repeat-containing domain|Ankyrin repeat-containing domain superfamily__IPR002110|IPR020683|IPR036770	mRNA
BGLB023633	Bg23633	macrophage mannose receptor 1-like (LOC106079277), transcript variant X2, mRNA	NA		1.68009	21.0642	20.3088	16.217	19.1978	0	11.7338	0	11.1172	NA	ncRNA
BGLB038636	Bg38636	universal stress protein MT2085-like (LOC106076098), transcript variant X2, mRNA	NA		1.66749	43.987	63.4649	64.0958	21.4564	14.9123	19.2007	11.4381	12.97	Universal stress protein A family|UspA|Rossmann-like alpha/beta/alpha sandwich fold__IPR006015|IPR006016|IPR014729	mRNA
BGLB007111	Bg7111	uncharacterized protein LOC106065644	NA		1.64287	60.0949	118.045	122.786	55.3349	19.8831	59.7356	4.00334	27.1753	GroES-like superfamily|Alcohol dehydrogenase, N-terminal__IPR011032|IPR013154	mRNA
BGLB024699	Bg24699	leucine-rich repeat-containing protein 74A-like	NA		1.56007	9.29303	6.34649	10.8113	16.9392	2.98247	6.40024	0	4.32335	EF-hand domain pair__IPR011992	mRNA
BGLB032162	Bg32162	NA	NA		1.51635	9.91256	12.693	16.9892	5.64641	3.97663	4.26683	5.14715	1.23524	NA	ncRNA
BGLB019885	Bg19885	uncharacterized protein LOC106068506	NA		1.45671	149.927	237.359	227.81	258.606	0.994156	129.072	85.7859	97.5841	NA	mRNA
BGLB022836	Bg22836	uncharacterized protein LOC106055306	NA		1.44433	96.0279	90.1201	83.4018	85.8255	0	45.8684	26.8796	55.5859	NA	mRNA
BGLB010162	Bg10162	deoxyribonuclease-1-like	Nucleic acid biosynthesis/Nucleic acid metabolism/Nucleic acid repair		1.42789	317.821	286.861	231.672	354.595	127.252	73.6028	14.2977	220.491	Endonuclease/exonuclease/phosphatase|Deoxyribonuclease I|Endonuclease/exonuclease/phosphatase superfamily__IPR005135|IPR016202|IPR036691	mRNA
BGLB039264	Bg39264	NA	NA		1.41978	55.7582	81.235	86.4907	75.662	0	45.8684	22.8762	40.763	NA	ncRNA
BGLB026364	Bg26364	uncharacterized protein LOC106062352	NA		1.41702	81.7786	151.046	177.615	118.575	66.6085	51.202	34.8863	40.1453	Thioredoxin-like superfamily__IPR036249	mRNA
BGLB028666	Bg28666	RNA polymerase-associated protein CTR9 homolog (LOC106069306), mRNA	NA		1.24625	92.9303	125.66	86.4907	100.506	30.8188	48.0018	25.1639	63.6149	NA	mRNA
BGLB033402	Bg33402	ATP-binding cassette sub-family G member 2-like	NA		1.21452	35.3135	24.1166	28.5728	20.3271	16.9007	11.7338	2.85953	13.5877	ABC-2 type transporter__IPR013525	mRNA
BGLB024392	Bg24392	uncharacterized protein LOC106054776 isoform X1	NA		1.19438	266.4	260.206	446.354	307.165	150.118	115.204	118.385	164.287	NA	mRNA
BGLB017699	Bg17699	histidine N-acetyltransferase-like	NA		1.18515	20.4447	30.4631	29.3451	24.8442	8.94741	18.134	12.01	5.55859	GNAT domain|Acyl-CoA N-acyltransferase__IPR000182|IPR016181	mRNA
BGLB031338	Bg31338	NA	NA		1.17563	42.1284	63.4649	64.868	37.2663	25.8481	20.2674	32.5986	10.4996	NA	ncRNA
BGLB037780	Bg37780	NA	NA		1.1424	29.1181	13.9623	27.0283	18.0685	6.95909	16.0006	4.57525	11.1172	NA	ncRNA
BGLB029095	Bg29095	beta-mannosyltransferase 4-like, partial	NA		1.11996	111.516	97.7359	123.558	49.6884	25.8481	51.202	38.8896	56.2035	NA	mRNA
BGLB035617	Bg35617	NA	NA		1.05058	36.5526	17.7702	37.0674	22.5857	18.889	16.0006	9.1505	9.26431	NA	ncRNA
BGLB004405	Bg4405	angiotensin-converting enzyme-like	NA		1.04824	223.033	97.7359	179.159	210.047	58.6552	103.471	73.204	103.143	Peptidase M2, peptidyl-dipeptidase A__IPR001548	mRNA
BGLB008845	Bg8845	putative ferric-chelate reductase 1 homolog	NA		1.04523	156.123	156.124	218.543	184.073	98.4215	72.5361	105.231	62.9973	Reeler domain|DOMON domain|Cytochrome b561/ferric reductase transmembrane__IPR002861|IPR005018|IPR006593	mRNA
BGLB033865	Bg33865	NA	NA		1.01249	32.8354	21.578	39.3842	37.2663	16.9007	23.4676	15.4415	7.41145	NA	ncRNA

## Sheet: 2-SUS @2_up
Table 10. Expression summary of the groups not covered in the 7 categories with log2FC values and snail replicates for each DE comparison
VB ID	IDs in text	Annotation updated	Function Category	Note (any update from FREPs/FReDs, AIG gene family, biomphalysin studies)	log2FC (SUS vs. S.mansoni_@2dpe)_up	(SUS vs. Sm) _R1	(SUS vs. Sm) _R2	(SUS vs. Sm) _R3	(SUS vs. Sm) _R4	SUS_R1	SUS_R2	SUS_R3	SUS_R4	Domain prediction	Transcript Type
BGLB033514	Bg33514	uncharacterized protein LOC106071167	NA		7.89424	5.14398	0	267.353	0	0	0	0	0	CARD domain|Death-like domain superfamily__IPR001315|IPR011029	mRNA
BGLB028933	Bg28933	uncharacterized protein LOC106066340, partial	NA		7.51842	75.8737	0	134.638	0	0	0	0	0	NA	mRNA
BGLB031627	Bg31627	uncharacterized protein LOC106068412, partial	NA		7.22172	86.8046	0	84.6298	0	0	0	0	0	NA	mRNA
BGLB026247	Bg26247	uncharacterized protein LOC106059358	NA		7.18935	0	167.546	0	0	0	0	0	0	NA	mRNA
BGLB028919	Bg28919	cell adhesion molecule 2-like	NA		6.77025	0	0	124.38	0	0	0	0	0	Immunoglobulin subtype 2|Immunoglobulin subtype|Immunoglobulin-like domain|Immunoglobulin-like fold|Immunoglobulin-like domain superfamily__IPR003598|IPR003599|IPR007110|IPR013783|IPR036179	mRNA
BGLB034093	Bg34093	NA	NA		6.76231	0	123.159	0	1.16817	0	0	0	0	NA	ncRNA
BGLB000109	Bg109	physalysin [Physella acuta]	NA	Biomphalysin 21	6.68205	0	117.532	0	0	0	0	0	0	Aerolysin__IPR005830	mRNA
BGLB023404	Bg23404	uncharacterized protein LOC106070429	NA		6.64752	20.5759	0	0	94.6222	0	0	0	0	NA	mRNA
BGLB030912	Bg30912	NA	NA		6.53049	1.92899	103.779	0	0	0	0	0	0	NA	ncRNA
BGLB005824	Bg5824	40S ribosomal protein S7-like	NA		6.26786	9.00196	18.13	3714.09	9.3454	12.5066	12.2553	8.32549	14.645	Ribosomal protein S7e__IPR000554	mRNA
BGLB026015	Bg26015	uncharacterized protein LOC106065408	NA		6.1992	0	0	83.3475	0	0	0	0	0	Peptidase S1, PA clan__IPR009003	mRNA
BGLB035954	Bg35954	uncharacterized protein LOC106074800	NA		6.01247	0	0	73.0894	0	0	0	0	0	NA	mRNA
BGLB037540	Bg37540	NA	NA		5.98054	20.5759	44.3873	0	7.00905	0	0	0	0	NA	ncRNA
BGLB039780	Bg39780	NA	NA		5.84873	34.7219	0	30.7745	0	0	0	0	0	NA	ncRNA
BGLB038925	Bg38925	NA	NA		5.37828	18.0039	68.1438	0	10.5136	0	0	1.18936	0	NA	ncRNA
BGLB024270	Bg24270	uncharacterized protein LOC106063267	NA		5.34581	23.7909	55.6404	1.28227	8.17722	1.04221	0	0	0	NA	mRNA
BGLB027273	Bg27273	NA	NA		5.19513	0.642997	39.3859	0	1.16817	0	0	0	0	NA	ncRNA
BGLB024061	Bg24061	uncharacterized protein LOC106061828	NA		5.14291	1.92899	75.0207	0	0	1.04221	0	0	0	NA	mRNA
BGLB016750	Bg16750	serum response factor-binding protein 1-like	NA		4.92699	19.2899	57.5159	0	1.16817	0	0	0	1.4645	NA	mRNA
BGLB034964	Bg34964	protocadherin beta-9-like isoform X1	NA		4.88684	21.2189	54.39	0	10.5136	0	0	1.78403	0	Cadherin-like|Cadherin-like superfamily__IPR002126|IPR015919	mRNA
BGLB035820	Bg35820	uncharacterized protein LOC106063410	NA		4.73244	9.00196	33.1342	1.28227	3.50452	0	0.645014	0	0	NA	mRNA
BGLB016886	Bg16886	uncharacterized protein LOC106069286	NA		4.64681	16.7179	66.2683	0	4.6727	0	0	2.37871	0	Galactose oxidase/kelch, beta-propeller__IPR011043	mRNA
BGLB022015	Bg22015	uncharacterized protein LOC106079876 isoform X1	NA		4.62509	13.5029	36.26	1.28227	5.84087	0	0	1.18936	0	NA	mRNA
BGLB016887	Bg16887	uncharacterized protein LOC106069289	NA		4.61265	16.7179	63.1424	0	2.33635	1.04221	0	1.18936	0	NA	mRNA
BGLB021049	Bg21049	deoxynucleoside triphosphate triphosphohydrolase SAMHD1-like	NA		4.56622	0	0	0	51.3997	1.04221	0	0	0	NA	mRNA
BGLB031018	Bg31018	NA	NA		4.5505	0	50.639	0	0	1.04221	0	0	0	NA	ncRNA
BGLB020598	Bg20598	uncharacterized protein LOC106056121	NA		4.52896	16.7179	0	96.1702	12.8499	3.12664	0	1.18936	0	CXCXC repeat__IPR004153	mRNA
BGLB025980	Bg25980	uncharacterized protein LOC106059974	NA		4.42776	122.17	0	0	38.5498	6.25328	0	0	0	Protein of unknown function DUF3990__IPR025051	mRNA
BGLB007565	Bg7565	kelch-like protein 28	NA		4.42672	7.71597	72.52	0.641135	7.00905	0	0	2.97339	0	BTB/POZ domain|Galactose oxidase/kelch, beta-propeller|SKP1/BTB/POZ domain superfamily|BTB/Kelch-associated|Kelch-type beta propeller__IPR000210|IPR011043|IPR011333|IPR011705|IPR015915	mRNA
BGLB000202	Bg202	aerolysin-like	NA	Biomphalysin 20	4.41985	0	37.5104	0	0	0	0.645014	0	0	Aerolysin__IPR005830	mRNA
BGLB021150	Bg21150	mesocentin-like	NA		4.37944	15.4319	45.0124	0	9.3454	1.04221	0	1.18936	0	NA	mRNA
BGLB036473	Bg36473	uncharacterized protein LOC106058047	NA		4.2884	16.0749	25.0069	2.56454	1.16817	0	0	1.18936	0	NA	mRNA
BGLB035880	Bg35880	uncharacterized protein LOC106053174 isoform X1	NA		4.23447	23.1479	69.3942	2.56454	12.8499	1.04221	0	3.56807	0	NA	mRNA
BGLB039552	Bg39552	NA	NA		4.23085	15.4319	16.2545	0	1.16817	0	0.645014	0	0	NA	ncRNA
BGLB036392	Bg36392	uncharacterized protein LOC106063282 isoform X1	NA		4.19183	12.8599	41.2614	0	7.00905	1.04221	0	1.18936	0	NA	mRNA
BGLB024943	Bg24943	tumor necrosis factor receptor superfamily member 6-like	Cellular defense		4.16198	10.288	22.5062	0	8.17722	0	0	1.18936	0	NA	mRNA
BGLB033454	Bg33454	uncharacterized protein LOC106051208	NA		4.15394	12.8599	57.5159	0	12.8499	0	0	3.56807	0	NA	mRNA
BGLB033915	Bg33915	cell adhesion molecule 2-like, partial	NA		4.15029	0	0.625173	51.2908	1.16817	0	0	1.18936	0.732249	Immunoglobulin subtype 2|Immunoglobulin subtype|Immunoglobulin-like domain|Immunoglobulin-like fold|Immunoglobulin-like domain superfamily__IPR003598|IPR003599|IPR007110|IPR013783|IPR036179	mRNA
BGLB020756	Bg20756	uncharacterized protein LOC106054763	NA		4.13358	12.8599	30.6335	1.28227	5.84087	0	0	1.78403	0	F-box domain|Leucine-rich repeat domain superfamily|F-box-like domain superfamily__IPR001810|IPR032675|IPR036047	mRNA
BGLB037773	Bg37773	uncharacterized protein LOC106068594	NA		4.12503	10.931	23.1314	0	5.84087	0	0	1.18936	0	Tyrosine-protein kinase ephrin type A/B receptor-like__IPR011641	mRNA
BGLB000845	Bg845	F-box only protein 39-like	NA		4.1191	18.0039	31.8838	0	21.0271	0	0	2.97339	0	Leucine-rich repeat domain superfamily__IPR032675	mRNA
BGLB038324	Bg38324	kelch-like protein 8	NA		4.11758	17.3609	76.8962	0	11.6817	1.04221	0	1.78403	2.19675	BTB/POZ domain|Galactose oxidase/kelch, beta-propeller|SKP1/BTB/POZ domain superfamily|BTB/Kelch-associated__IPR000210|IPR011043|IPR011333|IPR011705	mRNA
BGLB008437	Bg8437	tubulin alpha-8 chain-like isoform X1	Biomineralization/Cytoskeleton/Tissue growth		4.11236	100.951	297.582	7.05248	52.5679	4.16885	3.22507	17.8403	0	Tubulin|Alpha tubulin|Tubulin/FtsZ, GTPase domain|Tubulin/FtsZ, C-terminal|Tubulin/FtsZ, 2-layer sandwich domain|Tubulin, C-terminal|Tubulin/FtsZ, GTPase domain superfamily|Tubulin/FtsZ, C-terminal domain superfamily__IPR000217|IPR002452|IPR003008|IPR008280|IPR018316|IPR023123|IPR036525|IPR037103	mRNA
BGLB038703	Bg38703	NA	NA		4.08519	2.57199	83.148	1.9234	0	0	0	1.18936	2.929	NA	ncRNA
BGLB038352	Bg38352	uncharacterized protein LOC106066673 isoform X1	NA		4.08242	30.2209	88.1494	0	23.3635	0	1.29003	5.94678	0	NA	mRNA
BGLB036162	Bg36162	disulfide bond formation protein A [Ciona intestinalis]	NA		4.05746	24.4339	101.903	0	21.0271	0	0	7.73081	0	DSBA-like thioredoxin domain|Thioredoxin-like superfamily__IPR001853|IPR036249	mRNA
BGLB020644	Bg20644	uncharacterized protein LOC106070406	NA		4.03039	27.0059	47.5131	0	9.3454	1.04221	0	2.97339	0	NA	mRNA
BGLB040085	Bg40085	uncharacterized protein LOC106075242	NA		4.02881	11.574	65.018	0	9.3454	0	0	4.16274	0	NA	mRNA
BGLB009204	Bg9204	testis, prostate and placenta-expressed protein [Aplysia californica]	NA		4.01308	45.6528	114.407	1.28227	21.0271	0	0.645014	9.51484	0	NA	mRNA
BGLB029768	Bg29768	NA	NA		4.00174	8.35897	31.8838	0	5.84087	0	0	1.78403	0	NA	ncRNA
BGLB016791	Bg16791	uncharacterized protein LOC106053557	NA		3.99344	30.2209	86.899	0	15.1863	0	0.645014	6.54145	0	NA	mRNA
BGLB024913	Bg24913	kelch-like protein 8	NA		3.97178	33.4359	108.78	0	14.0181	1.04221	0.645014	7.13613	0	BTB/POZ domain|SKP1/BTB/POZ domain superfamily|BTB/Kelch-associated__IPR000210|IPR011333|IPR011705	mRNA
BGLB020286	Bg20286	NA	NA		3.96777	6.42997	20.0055	0.641135	1.16817	0	0	0	0.732249	NA	ncRNA
BGLB012432	Bg12432	cathepsin L-like, partial	Cell adhesion		3.96096	1.28599	0.625173	296.845	834.077	66.7016	0	1.18936	2.929	Peptidase C1A, papain C-terminal|Cysteine peptidase, histidine active site|Cysteine peptidase, asparagine active site|Papain-like cysteine peptidase superfamily|Papain-like cysteine endopeptidase__IPR000668|IPR025660|IPR025661|IPR038765|IPR039417	mRNA
BGLB033980	Bg33980	WD repeat-containing protein on Y chromosome-like, partial	Apoptosis/Autophagy		3.95181	10.931	22.5062	0.641135	1.16817	0	0	1.18936	0	WD40 repeat|WD40-repeat-containing domain|WD40-repeat-containing domain superfamily__IPR001680|IPR017986|IPR036322	mRNA
BGLB027863	Bg27863	uncharacterized protein LOC106076562	NA		3.94936	4.50098	29.3831	0	10.5136	0	0	1.78403	0	NA	mRNA
BGLB032349	Bg32349	uncharacterized protein LOC106064851	NA		3.94817	11.574	21.2559	0	2.33635	0	0	1.18936	0	NA	mRNA
BGLB027758	Bg27758	uncharacterized protein LOC106052423	NA		3.94725	10.931	39.3859	0	8.17722	2.08443	0	0.594678	0	Leucine-rich repeat|Leucine-rich repeat domain superfamily__IPR001611|IPR032675	mRNA
BGLB038089	Bg38089	homeotic protein female sterile-like	NA		3.94488	42.4378	93.1507	0	21.0271	0	0	8.32549	0.732249	Interferon alpha-inducible protein IFI6/IFI27-like|IFI6/IFI27-like domain superfamily__IPR009311|IPR038213	mRNA
BGLB028326	Bg28326	uncharacterized protein LOC106073901	NA		3.94098	12.217	27.5076	1.9234	11.6817	0	0	2.37871	0	NA	mRNA
BGLB021919	Bg21919	CAP-Gly domain-containing linker protein 1-like	NA		3.93799	1.28599	0	37.1858	0	0	0	0	1.4645	NA	mRNA
BGLB009585	Bg9585	uncharacterized protein LOC106071913	NA		3.93305	11.574	19.3804	0	4.6727	0	0.645014	0.594678	0	Galactose-binding-like domain superfamily__IPR008979	mRNA
BGLB020725	Bg20725	uncharacterized protein LOC106065085	NA		3.92068	8.35897	13.7538	0.641135	3.50452	0	0.645014	0	0	NA	mRNA
BGLB021078	Bg21078	YdcF family protein [Vibrio neptunius]	NA		3.91956	11.574	19.3804	0	3.50452	0	0	1.18936	0	Domain of unknown function DUF218|Rossmann-like alpha/beta/alpha sandwich fold__IPR003848|IPR014729	mRNA
BGLB033705	Bg33705	uncharacterized protein LOC106078893 isoform X1	NA		3.90758	25.0769	53.1397	0.641135	7.00905	1.04221	0	3.56807	0	NA	mRNA
BGLB023104	Bg23104	kelch-like protein 8	NA		3.89262	9.64496	65.018	0	8.17722	2.08443	0	2.37871	0	BTB/POZ domain|Galactose oxidase/kelch, beta-propeller|SKP1/BTB/POZ domain superfamily|BTB/Kelch-associated|Kelch-type beta propeller__IPR000210|IPR011043|IPR011333|IPR011705|IPR015915	mRNA
BGLB012505	Bg12505	uncharacterized protein LOC106079875 isoform X1	NA		3.88842	28.9349	47.5131	1.28227	7.00905	1.04221	0	3.56807	0	NA	mRNA
BGLB022196	Bg22196	kelch-like protein 8	NA		3.87702	30.2209	50.639	0	1.16817	2.08443	0	2.37871	0	BTB/POZ domain|Galactose oxidase/kelch, beta-propeller|SKP1/BTB/POZ domain superfamily|BTB/Kelch-associated__IPR000210|IPR011043|IPR011333|IPR011705	mRNA
BGLB034961	Bg34961	uncharacterized protein LOC106066453	NA		3.87449	14.7889	16.2545	0	2.33635	0	0	1.18936	0	Aminotransferase class V domain|Pyridoxal phosphate-dependent transferase, major domain|Pyridoxal phosphate-dependent transferase__IPR000192|IPR015421|IPR015424	mRNA
BGLB025447	Bg25447	uncharacterized protein LOC106075034	NA		3.87247	3.85798	38.1355	0	0	0	0	1.78403	0	NA	mRNA
BGLB009319	Bg9319	keratin-associated protein 9-2-like	NA		3.87003	108.024	328.841	1.9234	51.3997	8.3377	1.29003	22.5977	0	NA	mRNA
BGLB006863	Bg6863	NA	NA		3.86498	27.0059	83.7731	0	9.3454	0	0	7.13613	0	NA	ncRNA
BGLB030107	Bg30107	uncharacterized protein LOC106068899	NA		3.86333	30.8639	115.032	1.28227	9.3454	0	0	8.92016	0.732249	Galactose oxidase/kelch, beta-propeller__IPR011043	mRNA
BGLB034642	Bg34642	NA	NA		3.85072	12.8599	38.7607	0	7.00905	0	0	2.97339	0	NA	ncRNA
BGLB035821	Bg35821	uncharacterized protein LOC106056960	NA		3.84491	6.42997	24.3817	2.56454	5.84087	1.04221	0	0.594678	0	NA	mRNA
BGLB028385	Bg28385	ficolin-2-like	Cell adhesion		3.8236	43.0808	131.286	2.56454	28.0362	4.16885	2.58005	6.54145	0	Fibrinogen, alpha/beta/gamma chain, C-terminal globular domain|Fibrinogen, conserved site|Fibrinogen-like, C-terminal__IPR002181|IPR020837|IPR036056	mRNA
BGLB020466	Bg20466	neuroglobin-like	NA		3.82336	9.00196	8.75242	1.28227	4.6727	0	0	0.594678	0	Globin|Globin-like superfamily|Globin/Protoglobin__IPR000971|IPR009050|IPR012292	mRNA
BGLB031464	Bg31464	uncharacterized protein LOC106060812	NA		3.8181	8.35897	19.3804	0	2.33635	1.04221	0	0	0	NA	mRNA
BGLB016724	Bg16724	tubulin beta-4B chain-like	Biomineralization/Cytoskeleton/Tissue growth		3.81277	7.07297	19.3804	0	3.50452	1.04221	0	0	0	Tubulin|Beta tubulin|Tubulin/FtsZ, GTPase domain|Tubulin/FtsZ, C-terminal|Beta tubulin, autoregulation binding site|Tubulin, conserved site|Tubulin/FtsZ, 2-layer sandwich domain|Tubulin, C-terminal|Tubulin/FtsZ, GTPase domain superfamily|Tubulin/FtsZ, C-terminal domain superfamily__IPR000217|IPR002453|IPR003008|IPR008280|IPR013838|IPR017975|IPR018316|IPR023123|IPR036525|IPR037103	mRNA
BGLB025408	Bg25408	uncharacterized protein LOC106064377	NA		3.7993	5.78698	27.5076	0	4.6727	1.04221	0	0.594678	0	NA	mRNA
BGLB029306	Bg29306	uncharacterized protein LOC106066635	NA		3.79786	117.669	448.249	1.28227	51.3997	8.3377	3.87008	30.9232	0	SKICH domain__IPR041611	mRNA
BGLB038842	Bg38842	NA	NA		3.79105	19.9329	61.2669	0	16.3544	0	0	5.94678	0	NA	ncRNA
BGLB024308	Bg24308	uncharacterized protein LOC106078939	NA		3.78866	18.0039	31.8838	0	7.00905	0	0.645014	2.37871	0	NA	mRNA
BGLB019766	Bg19766	stabilin-2-like isoform X2	NA		3.77983	14.1459	28.7579	0	4.6727	0	0	2.37871	0	EGF-like domain|Galactose-binding-like domain superfamily__IPR000742|IPR008979	mRNA
BGLB028196	Bg28196	NA	NA		3.77716	12.8599	9.37759	0	7.00905	1.04221	0	0	0	NA	ncRNA
BGLB033831	Bg33831	NA	NA		3.76502	14.1459	27.5076	0	11.6817	1.04221	0	1.78403	0	NA	ncRNA
BGLB026181	Bg26181	uncharacterized protein LOC106063851, partial	NA		3.75804	39.2228	68.769	0	22.1953	3.12664	0	5.3521	0	NA	mRNA
BGLB019809	Bg19809	kelch-like protein 8	NA		3.75666	28.2919	81.2725	1.28227	8.17722	1.04221	1.29003	5.3521	0	BTB/POZ domain|SKP1/BTB/POZ domain superfamily|BTB/Kelch-associated__IPR000210|IPR011333|IPR011705	mRNA
BGLB022843	Bg22843	heparanase-like, partial	Protease		3.75255	5.78698	33.1342	0	5.84087	1.04221	0	1.18936	0	Glycoside hydrolase, family 79|Glycoside hydrolase superfamily__IPR005199|IPR017853	mRNA
BGLB019710	Bg19710	adhesion G protein-coupled receptor E2-like	NA		3.73809	9.00196	5.00138	1.28227	7.00905	0	0	0.594678	0	GPCR, family 2, secretin-like|GPCR, family 2-like__IPR000832|IPR017981	mRNA
BGLB011169	Bg11169	uncharacterized protein LOC106075647	NA		3.72652	70.0867	137.538	3.20567	19.859	7.29549	0	8.92016	0	NA	mRNA
BGLB036001	Bg36001	GATA zinc finger domain-containing protein 15-like (LOC106053400), mRNA	NA		3.72581	24.4339	50.639	0	11.6817	0	1.29003	4.16274	0	NA	mRNA
BGLB034794	Bg34794	uncharacterized protein LOC106065588	NA		3.72351	9.64496	36.26	0	5.84087	1.04221	0	1.78403	0	NA	mRNA
BGLB019481	Bg19481	uncharacterized protein LOC106072915 isoform X1	NA		3.72184	26.3629	50.639	1.28227	12.8499	1.04221	0	4.75742	0	NA	mRNA
BGLB033002	Bg33002	uncharacterized protein LOC106068895, partial	NA		3.7205	16.0749	50.639	0	4.6727	1.04221	0.645014	1.18936	1.4645	Kelch-type beta propeller__IPR015915	mRNA
BGLB011173	Bg11173	probable hydrolase PNKD	NA		3.71955	10.931	32.509	0	8.17722	1.04221	0	1.78403	0	Hydroxyacylglutathione hydrolase, C-terminal domain|Ribonuclease Z/Hydroxyacylglutathione hydrolase-like__IPR032282|IPR036866	mRNA
BGLB036100	Bg36100	kelch-like protein 8	NA		3.70203	28.9349	90.65	0	18.6908	0	0	9.51484	0	BTB/POZ domain|SKP1/BTB/POZ domain superfamily|BTB/Kelch-associated__IPR000210|IPR011333|IPR011705	mRNA
BGLB018517	Bg18517	uncharacterized protein LOC106078992	NA		3.70064	1.92899	38.1355	1.9234	0	0	0	0	2.19675	NA	mRNA
BGLB023603	Bg23603	uncharacterized protein LOC106071325	NA		3.70055	0	0	37.1858	1.16817	0	1.29003	0.594678	0	NA	mRNA
BGLB010288	Bg10288	uncharacterized protein LOC106073490	NA		3.69571	25.7199	58.7662	0	8.17722	0	1.29003	4.75742	0	NA	mRNA
BGLB040311	Bg40311	NA	NA		3.68618	6.42997	15.0041	0	0	0	0	0.594678	0	NA	ncRNA
BGLB037110	Bg37110	beta-1,3-galactosyltransferase 1-like	NA		3.67305	7.07297	17.5048	1.9234	2.33635	0	0	1.18936	0	Glycosyl transferase, family 31__IPR002659	mRNA
BGLB023868	Bg23868	uncharacterized protein LOC106065986 isoform X1	NA		3.66999	185.826	445.123	3.84681	66.586	9.37992	3.87008	40.4381	0	NA	mRNA
BGLB036217	Bg36217	uncharacterized protein LOC106069287	NA		3.65844	18.6469	71.8949	0	5.84087	0	0	6.54145	0	Galactose oxidase/kelch, beta-propeller__IPR011043	mRNA
BGLB005564	Bg5564	uncharacterized protein LOC106061781 isoform X1	NA		3.65219	39.2228	96.2766	0	18.6908	2.08443	0	8.32549	0.732249	WD40 repeat|Quinoprotein alcohol dehydrogenase-like superfamily|WD40/YVTN repeat-like-containing domain superfamily|WD40-repeat-containing domain|WD40 repeat, conserved site|WD40-repeat-containing domain superfamily__IPR001680|IPR011047|IPR015943|IPR017986|IPR019775|IPR036322	mRNA
BGLB021462	Bg21462	aromatic-L-amino-acid decarboxylase-like isoform X1	NA		3.64494	30.2209	66.2683	0	18.6908	0	0	5.94678	2.19675	Pyridoxal phosphate-dependent decarboxylase|Aromatic-L-amino-acid decarboxylase|Pyridoxal phosphate-dependent transferase, major domain|Pyridoxal phosphate-dependent transferase domain 1|Pyridoxal phosphate-dependent transferase|Pyridoxal-phosphate binding site__IPR002129|IPR010977|IPR015421|IPR015422|IPR015424|IPR021115	mRNA
BGLB026775	Bg26775	kelch-like protein 8	NA		3.64283	36.6509	90.65	0	25.6998	2.08443	1.29003	7.73081	0	BTB/POZ domain|SKP1/BTB/POZ domain superfamily|BTB/Kelch-associated__IPR000210|IPR011333|IPR011705	mRNA
BGLB038788	Bg38788	NA	NA		3.63714	10.931	5.00138	0	10.5136	1.04221	0	0	0	NA	ncRNA
BGLB031127	Bg31127	uncharacterized protein LOC106065415	NA		3.63376	11.574	43.7621	0	2.33635	0	0	3.56807	0	NA	mRNA
BGLB029981	Bg29981	uncharacterized protein LOC106056733	NA		3.62481	5.78698	25.0069	1.28227	4.6727	0	0	1.18936	0.732249	F-box domain|F-box-like domain superfamily__IPR001810|IPR036047	mRNA
BGLB020803	Bg20803	uncharacterized protein LOC106060184	NA		3.60812	3.21499	48.7635	6.41135	2.33635	0	2.58005	0.594678	0.732249	NA	mRNA
BGLB024930	Bg24930	NA	NA		3.60501	13.5029	18.7552	0	2.33635	1.04221	0	0	0.732249	NA	ncRNA
BGLB031476	Bg31476	uncharacterized protein LOC106062599	NA		3.60354	10.931	37.5104	0	7.00905	1.04221	0.645014	1.78403	0	Leucine-rich repeat domain superfamily__IPR032675	mRNA
BGLB006519	Bg6519	spermatozoon-associated protein kinase-like	NA		3.60136	10.931	25.0069	1.28227	4.6727	0	0	2.37871	0	Protein kinase domain|AGC-kinase, C-terminal|Serine/threonine-protein kinase, active site|Protein kinase-like domain superfamily__IPR000719|IPR000961|IPR008271|IPR011009	mRNA
BGLB023403	Bg23403	glycerophosphocholine phosphodiesterase GPCPD1-like, partial	NA		3.60078	8.35897	26.2573	0	0	0	0	1.78403	0	Carbohydrate binding module family 20|Immunoglobulin-like fold|Carbohydrate-binding-like fold__IPR002044|IPR013783|IPR013784	mRNA
BGLB026105	Bg26105	protein disulfide-isomerase A5-like isoform X1	NA		3.59291	58.5128	164.42	1.28227	39.7179	5.21106	0	15.4616	0	Thioredoxin domain|Thioredoxin-like superfamily__IPR013766|IPR036249	mRNA
BGLB026893	Bg26893	uncharacterized protein LOC106079801	NA		3.59239	10.288	41.2614	0	11.6817	0	0	4.16274	0	NA	mRNA
BGLB021088	Bg21088	uncharacterized protein LOC106078243	NA		3.58864	32.7929	56.8907	0	17.5226	1.04221	2.58005	4.16274	0	NA	mRNA
BGLB034007	Bg34007	uncharacterized protein LOC106070275	NA		3.58864	59.1558	168.797	2.56454	22.1953	3.12664	0.645014	16.0563	0	NA	mRNA
BGLB035458	Bg35458	uncharacterized protein LOC106060381	NA		3.57727	39.8658	80.0221	3.20567	29.2044	3.12664	1.93504	6.54145	0	NA	mRNA
BGLB035522	Bg35522	uncharacterized protein LOC106078095 isoform X1	NA		3.57124	9.64496	23.7566	1.28227	4.6727	1.04221	0	1.18936	0	Uncharacterised protein family UPF0691__IPR026507	mRNA
BGLB035052	Bg35052	uncharacterized protein LOC106057220	NA		3.57097	30.2209	96.2766	2.56454	22.1953	2.08443	0	9.51484	0	Sterile alpha motif domain|Sterile alpha motif/pointed domain superfamily__IPR001660|IPR013761	mRNA
BGLB032690	Bg32690	uncharacterized protein LOC106072094	NA		3.56708	12.217	18.7552	1.28227	7.00905	1.04221	0	1.18936	0	NA	mRNA
BGLB040314	Bg40314	NA	NA		3.56006	9.00196	21.881	0	8.17722	1.04221	0	1.18936	0	NA	ncRNA
BGLB036267	Bg36267	uncharacterized protein LOC106078583 isoform X1	NA		3.55869	6.42997	15.0041	0	3.50452	1.04221	0	0	0	NA	mRNA
BGLB040251	Bg40251	uncharacterized protein LOC106055436 isoform X1	NA		3.55192	11.574	21.881	0	7.00905	0	0	2.37871	0	NA	mRNA
BGLB037851	Bg37851	uncharacterized protein LOC106052584	NA		3.55157	3.85798	3.75104	26.2865	0	0	0.645014	1.18936	0	Chitin binding domain|Chitin binding domain superfamily__IPR002557|IPR036508	mRNA
BGLB022979	Bg22979	cyclic nucleotide-binding domain-containing protein 2-like [Pecten maximus]	NA		3.53987	10.288	10.6279	0.641135	4.6727	0	0	1.18936	0	Cyclic nucleotide-binding domain|RmlC-like jelly roll fold|Cyclic nucleotide-binding-like__IPR000595|IPR014710|IPR018490	mRNA
BGLB019684	Bg19684	uncharacterized protein LOC106078926	NA		3.52754	8.35897	24.3817	0	7.00905	0	0	2.37871	0	Protein rolling stone__IPR039860	mRNA
BGLB031118	Bg31118	uncharacterized protein LOC106061641	NA		3.50806	10.931	23.1314	0	7.00905	0	1.93504	0.594678	0	F-box domain|Leucine-rich repeat domain superfamily|F-box-like domain superfamily__IPR001810|IPR032675|IPR036047	mRNA
BGLB021886	Bg21886	uncharacterized protein LOC106077049	NA		3.50437	7.71597	16.2545	0	0	1.04221	0	0	0	NA	mRNA
BGLB021497	Bg21497	uncharacterized protein LOC106068898 isoform X1	NA		3.49577	5.14398	10.0028	0	3.50452	0	0	0.594678	0	NA	mRNA
BGLB038997	Bg38997	lysosomal alpha-mannosidase-like	NA		3.49171	7.71597	23.1314	0	1.16817	0	0	1.78403	0	Galactose mutarotase-like domain superfamily|Glycosyl hydrolase family 38, C-terminal|Glycosyl hydrolase, all-beta|Glycosyl hydrolases family 38, C-terminal beta sandwich domain__IPR011013|IPR011682|IPR013780|IPR041147	mRNA
BGLB021935	Bg21935	mitogen-activated protein kinase-binding protein 1-like	NA		3.4904	81.6607	153.792	3.84681	50.2315	4.16885	1.93504	18.435	0	WD40 repeat|WD40/YVTN repeat-like-containing domain superfamily|WD40-repeat-containing domain|WD40 repeat, conserved site|WD40-repeat-containing domain superfamily__IPR001680|IPR015943|IPR017986|IPR019775|IPR036322	mRNA
BGLB032796	Bg32796	uncharacterized protein LOC106058292	NA		3.48805	15.4319	28.1328	0	8.17722	1.04221	1.29003	1.18936	0	NA	mRNA
BGLB025705	Bg25705	DPY30 domain-containing protein 2-like	NA		3.48398	4.50098	29.3831	0	5.84087	0	1.29003	1.18936	0	Dpy-30 motif|Sdc1/DPY30__IPR007858|IPR037856	mRNA
BGLB031590	Bg31590	NA	NA		3.48186	24.4339	44.3873	0	8.17722	1.04221	0	4.75742	0	NA	ncRNA
BGLB036306	Bg36306	uncharacterized protein LOC106057593	NA		3.47907	17.3609	38.7607	0	5.84087	2.08443	0	2.37871	0	NA	mRNA
BGLB030973	Bg30973	uncharacterized protein LOC106062848	NA		3.47511	25.0769	30.0083	0	9.3454	0	0.645014	1.18936	2.929	NA	mRNA
BGLB003344	Bg3344	serine/arginine-rich splicing factor 2-like	NA		3.46906	155.605	351.972	1.28227	50.2315	15.6332	1.29003	28.5445	3.66125	RNA recognition motif domain|Nucleotide-binding alpha-beta plait domain superfamily|Serine/arginine-rich splicing factor 2-like|RNA-binding domain superfamily__IPR000504|IPR012677|IPR034893|IPR035979	mRNA
BGLB037581	Bg37581	uncharacterized protein LOC106075208	NA		3.46867	76.5167	186.927	0	31.5407	5.21106	0	20.219	0	IgGFc-binding protein, N-terminal__IPR035234	mRNA
BGLB021762	Bg21762	NA	NA		3.46674	246.911	698.318	16.0284	129.667	17.7176	8.38518	70.172	0.732249	NA	ncRNA
BGLB031889	Bg31889	uncharacterized protein LOC106079602	NA		3.4649	5.14398	15.0041	0	4.6727	0	0	1.18936	0	Tetraspanin, EC2 domain superfamily__IPR008952	mRNA
BGLB023984	Bg23984	kelch-like protein 8	NA		3.46175	5.14398	33.1342	0	4.6727	1.04221	0	1.78403	0	BTB/POZ domain|SKP1/BTB/POZ domain superfamily|BTB/Kelch-associated__IPR000210|IPR011333|IPR011705	mRNA
BGLB030503	Bg30503	uncharacterized protein LOC106051592	NA		3.46089	15.4319	40.6362	0	11.6817	2.08443	0	2.97339	0	Caspase recruitment domain__IPR031964	mRNA
BGLB033434	Bg33434	serine/arginine repetitive matrix protein 1-like	NA		3.45857	12.8599	26.8824	0	4.6727	0	0	2.97339	0	NA	mRNA
BGLB024836	Bg24836	tubulin beta chain-like, partial	Biomineralization/Cytoskeleton/Tissue growth		3.45206	7.71597	23.7566	0	4.6727	1.04221	0	1.18936	0	Tubulin|Beta tubulin|Tubulin/FtsZ, C-terminal|Tubulin/FtsZ, 2-layer sandwich domain|Tubulin/FtsZ, GTPase domain superfamily|Tubulin/FtsZ, C-terminal domain superfamily__IPR000217|IPR002453|IPR008280|IPR018316|IPR036525|IPR037103	mRNA
BGLB021057	Bg21057	kelch-like protein 8	NA		3.45112	23.1479	71.2697	0	7.00905	1.04221	0	7.13613	0	BTB/POZ domain|SKP1/BTB/POZ domain superfamily|BTB/Kelch-associated__IPR000210|IPR011333|IPR011705	mRNA
BGLB032897	Bg32897	chymotrypsinogen B-like	NA		3.43864	8.35897	12.5035	0	3.50452	0	0	1.18936	0	Serine proteases, trypsin domain|Peptidase S1A, chymotrypsin family|Peptidase S1, PA clan__IPR001254|IPR001314|IPR009003	mRNA
BGLB031075	Bg31075	cylicin-1-like	NA		3.43321	23.1479	56.2655	0	14.0181	2.08443	1.29003	4.16274	0	NA	mRNA
BGLB040057	Bg40057	cilia- and flagella-associated protein 157 [Castor canadensis]	NA		3.42394	4.50098	13.7538	0	5.84087	0	0	1.18936	0	Cilia- and flagella-associated protein 157__IPR038844	mRNA
BGLB010617	Bg10617	uncharacterized protein LOC106074222	NA		3.4211	16.7179	36.26	1.28227	8.17722	0	0	4.75742	0	NA	mRNA
BGLB000678	Bg678	NA	NA		3.41662	5.14398	15.0041	0	2.33635	1.04221	0	0	0	NA	ncRNA
BGLB036325	Bg36325	uncharacterized protein LOC106061556 isoform X1	NA		3.41623	67.5147	140.664	2.56454	23.3635	1.04221	1.29003	18.435	0	NA	mRNA
BGLB026227	Bg26227	uncharacterized protein LOC106078863	NA		3.41563	68.8007	176.924	0.641135	25.6998	2.08443	1.29003	20.219	0.732249	NA	mRNA
BGLB023879	Bg23879	uncharacterized protein LOC106064282	NA		3.4053	45.6528	93.1507	2.56454	12.8499	6.25328	0	7.13613	0	NA	mRNA
BGLB036114	Bg36114	F-box only protein 39-like isoform X1	NA		3.39754	7.71597	33.7593	0	7.00905	1.04221	1.29003	1.18936	0	F-box domain|Leucine-rich repeat domain superfamily|F-box-like domain superfamily__IPR001810|IPR032675|IPR036047	mRNA
BGLB034364	Bg34364	peritrophin-44-like [Octopus bimaculoides]	NA		3.39697	70.7297	7.50207	193.623	46.727	7.29549	5.80512	13.0829	2.929	Chitin binding domain|Chitin binding domain superfamily__IPR002557|IPR036508	mRNA
BGLB017203	Bg17203	arginine kinase-like	Protein modification/Biosynthesis		3.39181	222.477	452	5.12908	65.4178	11.4643	8.38518	48.1689	1.4645	ATP:guanido phosphotransferase|Glutamine synthetase/guanido kinase, catalytic domain|ATP:guanido phosphotransferase, N-terminal|ATP:guanido phosphotransferase, catalytic domain|ATP:guanido phosphotransferase, N-terminal domain superfamily__IPR000749|IPR014746|IPR022413|IPR022414|IPR036802	mRNA
BGLB014409	Bg14409	uncharacterized protein LOC106053996 isoform X1	NA		3.38816	138.244	296.332	1.9234	49.0633	8.3377	5.16011	31.5179	0	NA	mRNA
BGLB000979	Bg979	NA	NA		3.38196	7.71597	17.5048	0	3.50452	1.04221	0.645014	0	0	NA	ncRNA
BGLB037842	Bg37842	NA	NA		3.37827	97.7356	288.83	3.84681	77.0995	6.25328	6.45014	30.9232	0	NA	ncRNA
BGLB038621	Bg38621	rho GTPase-activating protein 28-like (LOC106055543), mRNA	NA		3.37628	100.951	286.954	1.9234	45.5588	3.12664	5.16011	30.9232	1.4645	NA	ncRNA
BGLB039498	Bg39498	histone H2B.2, sperm-like	Cellular defense		3.37226	314.426	700.193	5.12908	96.9585	21.8865	4.5151	79.6868	0	Histone H2B|Histone-fold__IPR000558|IPR009072	mRNA
BGLB003518	Bg3518	cilia- and flagella-associated protein 44-like	NA		3.36889	30.8639	61.2669	0	12.8499	4.16885	1.29003	3.56807	0	WD40 repeat|WD40/YVTN repeat-like-containing domain superfamily|WD40-repeat-containing domain|WD40-repeat-containing domain superfamily__IPR001680|IPR015943|IPR017986|IPR036322	mRNA
BGLB027103	Bg27103	uncharacterized protein LOC106054847	NA		3.36458	221.191	524.52	3.20567	107.472	12.5066	0	68.3879	0.732249	NA	mRNA
BGLB040271	Bg40271	baculoviral IAP repeat-containing protein 3-like	NA		3.35977	48.2248	150.041	1.28227	23.3635	6.25328	0	14.2723	0	Zinc finger, RING-type|Ubiquitin-associated domain__IPR001841|IPR015940	mRNA
BGLB028526	Bg28526	uncharacterized protein LOC106079789 isoform X1	NA		3.35263	59.7988	173.798	3.84681	35.0452	9.37992	0	16.0563	0	NA	mRNA
BGLB034130	Bg34130	uncharacterized protein LOC106064575	NA		3.35076	130.528	252.57	2.56454	45.5588	3.12664	1.93504	34.4913	1.4645	NA	mRNA
BGLB035520	Bg35520	trichohyalin-like	NA		3.34973	16.0749	63.1424	9.61702	19.859	3.12664	1.29003	2.97339	2.19675	NA	mRNA
BGLB029561	Bg29561	uncharacterized protein LOC106080011	NA		3.3447	12.217	45.6376	0	3.50452	1.04221	1.29003	1.18936	1.4645	NA	mRNA
BGLB004715	Bg4715	tubulin alpha-1 chain-like	Biomineralization/Cytoskeleton/Tissue growth		3.3435	250.126	548.276	10.2582	123.827	16.6754	5.16011	68.3879	0	Tubulin|Alpha tubulin|Tubulin/FtsZ, GTPase domain|Tubulin/FtsZ, C-terminal|Tubulin, conserved site|Tubulin/FtsZ, 2-layer sandwich domain|Tubulin, C-terminal|Tubulin/FtsZ, GTPase domain superfamily|Tubulin/FtsZ, C-terminal domain superfamily__IPR000217|IPR002452|IPR003008|IPR008280|IPR017975|IPR018316|IPR023123|IPR036525|IPR037103	mRNA
BGLB032048	Bg32048	uncharacterized protein LOC106054460	NA		3.34011	59.1558	145.04	0	25.6998	4.16885	1.29003	16.0563	0	NA	mRNA
BGLB023113	Bg23113	NA	NA		3.33763	6.42997	15.0041	0	5.84087	1.04221	0	0.594678	0	NA	ncRNA
BGLB009385	Bg9385	mpv17-like protein 2	NA		3.33075	25.0769	53.7649	0	7.00905	2.08443	0	5.3521	0	Mpv17/PMP22__IPR007248	mRNA
BGLB035750	Bg35750	protein toll-like	Adhesion/Carbohydrate binding/Pattern recognition		3.32642	75.8737	147.541	2.56454	33.8771	6.25328	0	18.435	0	Toll/interleukin-1 receptor homology (TIR) domain|Cysteine-rich flanking region, C-terminal|Leucine-rich repeat|Leucine-rich repeat, typical subtype|Leucine-rich repeat domain superfamily|Toll/interleukin-1 receptor homology (TIR) domain superfamily__IPR000157|IPR000483|IPR001611|IPR003591|IPR032675|IPR035897	mRNA
BGLB022485	Bg22485	uncharacterized protein LOC106070590	NA		3.31434	126.67	281.953	3.84681	36.2134	4.16885	1.93504	36.2753	1.4645	Immunoglobulin-like fold__IPR013783	mRNA
BGLB020972	Bg20972	uncharacterized protein LOC106068306	NA		3.30254	21.2189	50.639	6.41135	5.84087	2.08443	0	5.3521	0	NA	mRNA
BGLB032223	Bg32223	uncharacterized protein LOC106070076	NA		3.3002	24.4339	61.2669	2.56454	3.50452	1.04221	0.645014	6.54145	0	Immunoglobulin subtype|Immunoglobulin-like fold|Immunoglobulin-like domain superfamily__IPR003599|IPR013783|IPR036179	mRNA
BGLB032508	Bg32508	uncharacterized protein LOC106074743	NA		3.28948	48.2248	93.1507	0	11.6817	1.04221	1.93504	10.1095	1.4645	NA	mRNA
BGLB031026	Bg31026	chitinase-3-like protein 1	Adhesion/Carbohydrate binding/Pattern recognition/Carbohydrate metabolism		3.28843	9.00196	12.5035	180.159	4.6727	13.5488	0	3.56807	2.929	Glycoside hydrolase family 18, catalytic domain|Glycoside hydrolase, chitinase active site|Chitin binding domain|Chitinase II|Glycoside hydrolase superfamily|Chitinase insertion domain superfamily|Chitin binding domain superfamily__IPR001223|IPR001579|IPR002557|IPR011583|IPR017853|IPR029070|IPR036508	mRNA
BGLB018479	Bg18479	uncharacterized protein LOC106053422	NA		3.28437	36.6509	67.5187	0.641135	22.1953	4.16885	0	7.73081	0	NA	mRNA
BGLB029447	Bg29447	uncharacterized protein LOC106078419	NA		3.28192	49.5108	101.903	3.20567	18.6908	3.12664	2.58005	9.51484	1.4645	NA	mRNA
BGLB021887	Bg21887	uncharacterized protein LOC106060352	NA		3.27953	19.2899	15.0041	0	3.50452	1.04221	0	1.78403	0	Immunoglobulin-like domain superfamily__IPR036179	mRNA
BGLB018138	Bg18138	uncharacterized protein LOC106055388 isoform X1	NA		3.27779	36.0079	78.1466	1.28227	19.859	6.25328	0	6.54145	0	NA	mRNA
BGLB033938	Bg33938	uncharacterized protein LOC106069367	NA		3.27452	18.6469	36.26	0	5.84087	1.04221	0	4.16274	0	NA	mRNA
BGLB034324	Bg34324	tubulin beta chain, partial	Biomineralization/Cytoskeleton/Tissue growth		3.26483	52.0828	97.5269	4.48794	24.5317	1.04221	1.29003	13.6776	1.4645	Tubulin|Beta tubulin|Tubulin/FtsZ, C-terminal|Tubulin/FtsZ, 2-layer sandwich domain|Tubulin, C-terminal|Tubulin/FtsZ, C-terminal domain superfamily__IPR000217|IPR002453|IPR008280|IPR018316|IPR023123|IPR037103	mRNA
BGLB029702	Bg29702	uncharacterized protein LOC106067556	NA		3.26394	6.42997	28.7579	3.20567	7.00905	0	1.29003	2.37871	0	Globin|Globin-like superfamily|Globin/Protoglobin__IPR000971|IPR009050|IPR012292	mRNA
BGLB033126	Bg33126	NA	NA		3.2628	12.217	45.0124	3.84681	3.50452	2.08443	0	3.56807	0	NA	ncRNA
BGLB018675	Bg18675	kelch-like protein 10 isoform X1	NA		3.26174	59.7988	153.792	1.28227	36.2134	3.12664	2.58005	17.8403	1.4645	BTB/POZ domain|Kelch repeat type 1|SKP1/BTB/POZ domain superfamily|BTB/Kelch-associated|Kelch-type beta propeller|BTB-kelch protein__IPR000210|IPR006652|IPR011333|IPR011705|IPR015915|IPR017096	mRNA
BGLB035282	Bg35282	uncharacterized protein LOC106071846	NA		3.25194	68.8007	164.42	0.641135	31.5407	2.08443	2.58005	22.0031	0	NA	mRNA
BGLB035570	Bg35570	uncharacterized protein LOC106054764	NA		3.25174	16.7179	43.7621	0	9.3454	2.08443	0	4.16274	0	F-box domain|Leucine-rich repeat domain superfamily|F-box-like domain superfamily__IPR001810|IPR032675|IPR036047	mRNA
BGLB036331	Bg36331	uncharacterized protein LOC106054760	NA		3.25146	14.1459	32.509	1.28227	5.84087	2.08443	1.29003	1.18936	0	Leucine-rich repeat domain superfamily__IPR032675	mRNA
BGLB019468	Bg19468	uncharacterized protein LOC106061834	NA		3.24719	30.8639	35.0097	1.28227	8.17722	2.08443	0	4.75742	0	NA	mRNA
BGLB023592	Bg23592	F-box only protein 39-like	NA		3.24118	72.0157	132.537	0	32.7089	4.16885	1.29003	18.435	0	F-box domain|Leucine-rich repeat domain superfamily|F-box-like domain superfamily__IPR001810|IPR032675|IPR036047	mRNA
BGLB021588	Bg21588	uncharacterized protein LOC106065416	NA		3.2404	14.1459	32.509	1.28227	7.00905	0	0	4.75742	0	NA	mRNA
BGLB003345	Bg3345	serine/arginine-rich splicing factor 2-like	NA		3.23032	108.024	211.934	1.28227	36.2134	7.29549	4.5151	24.9765	0	RNA recognition motif domain|RNA recognition motif domain, eukaryote|Nucleotide-binding alpha-beta plait domain superfamily|Serine/arginine-rich splicing factor 2-like|RNA-binding domain superfamily__IPR000504|IPR003954|IPR012677|IPR034893|IPR035979	mRNA
BGLB026044	Bg26044	cilia- and flagella-associated protein 77 isoform X2 [Aplysia californica]	NA		3.22641	28.2919	38.1355	0	5.84087	1.04221	0	4.16274	1.4645	Cilia- and flagella-associated protein 77__IPR029147	mRNA
BGLB034224	Bg34224	uncharacterized protein LOC106056220 isoform X1	NA		3.22238	18.0039	21.881	2.56454	15.1863	0	1.29003	2.37871	1.4645	NA	mRNA
BGLB011995	Bg11995	glyceraldehyde-3-phosphate dehydrogenase-like	Apoptosis/Autophagy		3.21248	28.9349	31.8838	0	8.17722	2.08443	1.29003	2.97339	0	Glyceraldehyde-3-phosphate dehydrogenase, type I|Glyceraldehyde 3-phosphate dehydrogenase, NAD(P) binding domain|Glyceraldehyde 3-phosphate dehydrogenase, catalytic domain|Glyceraldehyde 3-phosphate dehydrogenase, active site|Glyceraldehyde/Erythrose phosphate dehydrogenase family|NAD(P)-binding domain superfamily__IPR006424|IPR020828|IPR020829|IPR020830|IPR020831|IPR036291	mRNA
BGLB033990	Bg33990	uncharacterized protein LOC106065308	NA		3.20923	11.574	27.5076	0	2.33635	1.04221	0	2.37871	0	NA	mRNA
BGLB038204	Bg38204	uncharacterized protein LOC106050753	NA		3.19898	34.0789	63.1424	1.28227	19.859	5.21106	0	6.54145	0	NA	mRNA
BGLB028260	Bg28260	uncharacterized protein LOC106056233	NA		3.19728	43.7238	83.7731	1.28227	17.5226	1.04221	2.58005	8.32549	2.929	NA	mRNA
BGLB020254	Bg20254	uncharacterized protein LOC106069799, partial	NA		3.19484	13.5029	33.7593	0	4.6727	1.04221	0	3.56807	0	Nucleotide-binding alpha-beta plait domain superfamily|Protein of unknown function DUF4523__IPR012677|IPR027827	mRNA
BGLB016137	Bg16137	E3 ubiquitin-protein ligase MYLIP-A-like	Signal transduction		3.19299	28.2919	67.5187	1.28227	11.6817	1.04221	0	8.32549	1.4645	Zinc finger, RING-type__IPR001841	mRNA
BGLB025010	Bg25010	uncharacterized protein LOC106056391 isoform X1	NA		3.1922	18.0039	43.1369	0.641135	10.5136	3.12664	0	2.97339	0.732249	NA	mRNA
BGLB027637	Bg27637	uncharacterized protein LOC106075700	NA		3.18584	30.8639	68.1438	2.56454	11.6817	2.08443	2.58005	5.94678	0.732249	RNA recognition motif domain|Nucleotide-binding alpha-beta plait domain superfamily|RNA-binding domain superfamily__IPR000504|IPR012677|IPR035979	mRNA
BGLB036552	Bg36552	uncharacterized protein LOC106057511	NA		3.1686	33.4359	58.7662	2.56454	11.6817	0	0.645014	10.1095	0	Rho GTPase-activating protein domain|Rho GTPase activation protein__IPR000198|IPR008936	mRNA
BGLB026057	Bg26057	uncharacterized protein LOC106071848	NA		3.16155	98.3786	212.559	3.84681	51.3997	10.4221	7.74016	21.4084	0	NA	mRNA
BGLB030084	Bg30084	uncharacterized protein LOC106078131	NA		3.15947	46.2958	88.1494	2.56454	24.5317	2.08443	0	14.8669	0	NA	mRNA
BGLB029944	Bg29944	uncharacterized protein LOC106061445	NA		3.15574	16.7179	30.6335	0.641135	3.50452	1.04221	1.29003	2.37871	0	NA	mRNA
BGLB029282	Bg29282	NA	NA		3.15177	18.0039	30.6335	0	5.84087	2.08443	0	2.97339	0	NA	ncRNA
BGLB025984	Bg25984	uncharacterized protein LOC106051014	NA		3.14849	18.6469	28.1328	0	3.50452	1.04221	0	3.56807	0	NA	mRNA
BGLB038250	Bg38250	uncharacterized protein LOC106054248	NA		3.13769	72.6587	143.79	1.28227	37.3816	6.25328	1.29003	20.219	0	NA	mRNA
BGLB031344	Bg31344	peptidase M20 domain-containing protein 2-like	Protease		3.13755	67.5147	128.16	3.20567	28.0362	4.16885	2.58005	17.8403	0	Peptidase M20A, amidohydrolase, predicted|Bacterial exopeptidase dimerisation domain__IPR017144|IPR036264	mRNA
BGLB009741	Bg9741	uncharacterized protein LOC106072254	NA		3.13542	50.7968	80.0221	0	16.3544	3.12664	0	12.4882	0	Zinc finger, RING-CH-type|Zinc finger, RING/FYVE/PHD-type__IPR011016|IPR013083	mRNA
BGLB026582	Bg26582	NA	NA		3.13072	23.1479	35.6348	0	3.50452	0	1.29003	4.75742	0	NA	ncRNA
BGLB018139	Bg18139	NA	NA		3.12515	27.6489	35.6348	0	5.84087	2.08443	0	4.75742	0	NA	ncRNA
BGLB037983	Bg37983	uncharacterized protein LOC106051450	NA		3.12478	79.0887	140.664	4.48794	42.0543	4.16885	0.645014	23.7871	0.732249	NA	mRNA
BGLB030363	Bg30363	stabilin-2-like isoform X2	NA		3.12427	17.3609	36.8852	0	7.00905	1.04221	1.93504	2.97339	0	EGF-like domain|Galactose-binding-like domain superfamily__IPR000742|IPR008979	mRNA
BGLB028644	Bg28644	uncharacterized protein LOC106058409	NA		3.12101	77.8027	130.036	1.9234	45.5588	5.21106	3.87008	19.0297	0	Leucine-rich repeat domain superfamily__IPR032675	mRNA
BGLB030798	Bg30798	collagen alpha-6(VI) chain-like	Biomineralization/Cytoskeleton/Tissue growth		3.11219	14.7889	8.75242	1.28227	2.33635	2.08443	0	0	0	von Willebrand factor, type A|von Willebrand factor A-like domain superfamily__IPR002035|IPR036465	mRNA
BGLB027473	Bg27473	uncharacterized protein LOC106053950	NA		3.11085	27.0059	75.0207	4.48794	18.6908	2.08443	1.29003	7.13613	2.929	Protein of unknown function DUF229|Alkaline-phosphatase-like, core domain superfamily__IPR004245|IPR017850	mRNA
BGLB026175	Bg26175	tetratricopeptide repeat protein 25-like isoform X1	NA		3.10748	32.1499	83.7731	0	11.6817	4.16885	0	9.51484	0	Tetratricopeptide-like helical domain superfamily|Tetratricopeptide repeat-containing domain|Tetratricopeptide repeat|Tetratricopeptide repeat protein 25__IPR011990|IPR013026|IPR019734|IPR040111	mRNA
BGLB030015	Bg30015	probable ATP-dependent RNA helicase ddx42 (LOC106070580), partial mRNA	NA		3.09998	153.676	237.566	0.641135	46.727	9.37992	3.87008	35.086	1.4645	NA	mRNA
BGLB031763	Bg31763	uncharacterized protein LOC106051084	NA		3.09234	64.9427	108.78	1.28227	24.5317	4.16885	2.58005	15.4616	0	NA	mRNA
BGLB024671	Bg24671	PR domain zinc finger protein 1-like	Nucleic acid biosynthesis/Nucleic acid metabolism/Nucleic acid repair		3.0884	5.78698	4.37621	1.28227	2.33635	0	0	0.594678	0	SET domain|4Fe-4S ferredoxin-type, iron-sulphur binding domain|4Fe-4S ferredoxin, iron-sulphur binding, conserved site__IPR001214|IPR017896|IPR017900	mRNA
BGLB016530	Bg16530	sodium/potassium-transporting ATPase subunit alpha-like	NA		3.06655	63.6567	100.028	0.641135	29.2044	3.12664	4.5151	14.2723	0	P-type ATPase|Cation-transporting P-type ATPase, N-terminal|Cation-transporting P-type ATPase, C-terminal|P-type ATPase, A domain superfamily|P-type ATPase, phosphorylation site|P-type ATPase, transmembrane domain superfamily|P-type ATPase, cytoplasmic domain N|HAD-like superfamily__IPR001757|IPR004014|IPR006068|IPR008250|IPR018303|IPR023298|IPR023299|IPR036412	mRNA
BGLB035144	Bg35144	G-protein coupled receptor GRL101-like	NA		3.06626	8.35897	5.62655	12.1816	1.16817	1.04221	0	1.18936	0	G protein-coupled receptor, rhodopsin-like|Glycoprotein hormone receptor family|Low-density lipoprotein (LDL) receptor class A repeat|GPCR, rhodopsin-like, 7TM|Leucine-rich repeat domain superfamily|LDL receptor-like superfamily__IPR000276|IPR002131|IPR002172|IPR017452|IPR032675|IPR036055	mRNA
BGLB021070	Bg21070	NA	NA		3.06607	131.814	266.324	10.8993	58.4087	14.591	3.87008	34.4913	1.4645	NA	ncRNA
BGLB032258	Bg32258	uncharacterized protein LOC106073005	NA		3.04877	9.64496	28.7579	0	8.17722	2.08443	1.29003	1.18936	0	NA	mRNA
BGLB032662	Bg32662	uncharacterized protein LOC106062690	NA		3.0446	61.7278	129.411	1.9234	30.3725	4.16885	3.87008	17.8403	0	NA	mRNA
BGLB017659	Bg17659	sodium-dependent serotonin transporter-like	Neuro-related/Reproduction		3.04392	17.3609	5.62655	9.61702	9.3454	2.08443	1.93504	0	0	Sodium:neurotransmitter symporter|Sodium:neurotransmitter symporter superfamily__IPR000175|IPR037272	mRNA
BGLB037641	Bg37641	ATP-dependent 6-phosphofructokinase-like	NA		3.04382	19.2899	38.1355	3.84681	7.00905	1.04221	1.29003	4.16274	0.732249	Phosphofructokinase domain|ATP-dependent 6-phosphofructokinase|Phosphofructokinase superfamily__IPR000023|IPR022953|IPR035966	mRNA
BGLB026726	Bg26726	uncharacterized protein LOC106076135	NA		3.04374	15.4319	48.1383	1.28227	12.8499	4.16885	0	4.16274	0	NA	mRNA
BGLB013665	Bg13665	uncharacterized protein LOC106052425	NA		3.04173	60.4418	95.0263	0	10.5136	5.21106	1.29003	12.4882	0	NA	mRNA
BGLB034612	Bg34612	uncharacterized protein LOC106069276	NA		3.02286	42.4378	55.6404	1.28227	12.8499	3.12664	0.645014	8.92016	0	NA	mRNA
BGLB031146	Bg31146	slit homolog 1 protein-like	NA		3.01614	16.7179	33.1342	0	8.17722	3.12664	0	2.97339	0	Leucine-rich repeat N-terminal domain|Leucine-rich repeat domain superfamily__IPR000372|IPR032675	mRNA
BGLB020589	Bg20589	semaphorin-5A-like isoform X1	NA		3.01478	20.5759	30.6335	0	3.50452	2.08443	0.645014	2.97339	0	Sema domain|Plexin repeat|WD40/YVTN repeat-like-containing domain superfamily|PSI domain|Semaphorin|Sema domain superfamily|Thrombospondin type-1 (TSP1) repeat superfamily__IPR001627|IPR002165|IPR015943|IPR016201|IPR027231|IPR036352|IPR036383	mRNA
BGLB024188	Bg24188	uncharacterized protein LOC106068662	NA		3.01151	100.951	180.05	7.05248	31.5407	11.4643	1.29003	25.5711	0	NA	mRNA
BGLB033467	Bg33467	uncharacterized protein LOC106076582	NA		2.98921	17.3609	19.3804	0	2.33635	2.08443	0	1.78403	0	NA	mRNA
BGLB026099	Bg26099	putative tripartite motif-containing protein 61	NA		2.98531	43.7238	98.1521	5.12908	29.2044	4.16885	1.93504	14.2723	0.732249	Zinc finger, RING-type|Zinc finger, RING/FYVE/PHD-type|Zinc finger, RING-type, conserved site__IPR001841|IPR013083|IPR017907	mRNA
BGLB026482	Bg26482	mitochondrial fission process protein 1 [Contarinia nasturtii]	NA		2.95937	11.574	23.1314	0	8.17722	2.08443	0	2.37871	0	NA	mRNA
BGLB040291	Bg40291	catalase-like	Cell adhesion		2.95572	11.574	11.2531	1.28227	5.84087	1.04221	0	1.78403	0	Catalase immune-responsive domain|Catalase core domain|Catalase, mono-functional, haem-containing|Catalase superfamily|Catalase, mono-functional, haem-containing, clades 1 and 3|Catalase core domain superfamily__IPR010582|IPR011614|IPR018028|IPR020835|IPR024711|IPR037060	mRNA
BGLB025069	Bg25069	uncharacterized protein LOC106050876	NA		2.95566	37.9368	59.3914	0	12.8499	4.16885	0	8.92016	0	OTU domain|Papain-like cysteine peptidase superfamily__IPR003323|IPR038765	mRNA
BGLB029216	Bg29216	peptidase M20 domain-containing protein 2-like	Protease		2.95185	7.07297	39.3859	7.05248	11.6817	1.04221	3.22507	2.37871	0.732249	Bacterial exopeptidase dimerisation domain__IPR036264	mRNA
BGLB039228	Bg39228	uncharacterized protein LOC106050332	NA		2.95049	9.64496	21.2559	1.28227	1.16817	2.08443	0	1.18936	0	NA	mRNA
BGLB023746	Bg23746	marginal zone B- and B1-cell-specific protein-like	NA		2.9441	45.0098	101.278	0	23.3635	6.25328	1.29003	11.8936	1.4645	NA	mRNA
BGLB026801	Bg26801	uncharacterized protein LOC106066614	NA		2.94409	18.0039	25.0069	0	7.00905	1.04221	0	2.97339	1.4645	NA	mRNA
BGLB024518	Bg24518	IQ domain-containing protein G-like isoform X1	NA		2.9261	19.9329	45.0124	4.48794	11.6817	1.04221	0	7.13613	1.4645	NA	mRNA
BGLB001476	Bg1476	tetraspanin-18 [Aplysia californica]	NA		2.91718	48.2248	106.905	7.05248	32.7089	6.25328	1.93504	14.2723	2.19675	Tetraspanin, EC2 domain superfamily__IPR008952	mRNA
BGLB031993	Bg31993	uncharacterized protein LOC106072678	NA		2.90772	22.5049	37.5104	0	11.6817	3.12664	0	5.3521	0	NA	mRNA
BGLB031283	Bg31283	uncharacterized protein LOC106062540	NA		2.90672	169.108	18.13	198.111	10.5136	10.4221	16.7704	7.73081	16.8417	NA	mRNA
BGLB020383	Bg20383	uncharacterized protein LOC106062044	NA		2.8996	96.4496	171.923	10.2582	43.2225	8.3377	2.58005	30.9232	0	NA	mRNA
BGLB029932	Bg29932	uncharacterized protein LOC106051470	NA		2.86876	1.92899	6.8769	3.84681	2.33635	1.04221	0	0	0	SAP domain|SAP domain superfamily__IPR003034|IPR036361	mRNA
BGLB019853	Bg19853	NA	NA		2.84517	37.9368	63.1424	0	23.3635	3.12664	0	13.0829	0	NA	ncRNA
BGLB017916	Bg17916	uncharacterized protein LOC106057655	NA		2.82718	16.0749	19.3804	3.84681	7.00905	4.16885	1.29003	0	0	CD225/Dispanin family__IPR007593	mRNA
BGLB026428	Bg26428	calcineurin subunit B-like, partial	NA		2.80393	14.7889	35.0097	0	11.6817	4.16885	0	3.56807	0	EF-hand domain|EF-hand domain pair|EF-Hand 1, calcium-binding site__IPR002048|IPR011992|IPR018247	mRNA
BGLB039333	Bg39333	uncharacterized protein LOC106078695	NA		2.78133	23.1479	31.8838	1.9234	5.84087	2.08443	0.645014	5.3521	0	NA	mRNA
BGLB022314	Bg22314	uncharacterized protein LOC106057507	NA		2.75127	59.1558	66.8935	14.105	44.3906	26.0553	0	0	0	NA	mRNA
BGLB034781	Bg34781	uncharacterized protein LOC106076517	NA		2.27444	5.78698	9.37759	1.9234	9.3454	3.12664	0.645014	0	0.732249	NA	mRNA
BGLB016312	Bg16312	uncharacterized protein LOC106057491	NA		2.27343	52.0828	34.3845	40.3915	77.0995	30.2242	3.87008	2.37871	4.3935	Fibronectin type III|Immunoglobulin-like fold|Fibronectin type III superfamily__IPR003961|IPR013783|IPR036116	mRNA
BGLB037439	Bg37439	G-protein coupled receptor GRL101-like, partial	NA		2.2012	9.00196	7.50207	10.2582	1.16817	1.04221	1.93504	0	2.19675	G protein-coupled receptor, rhodopsin-like|Glycoprotein hormone receptor family|GPCR, rhodopsin-like, 7TM__IPR000276|IPR002131|IPR017452	mRNA
BGLB027697	Bg27697	uncharacterized protein LOC106057583	NA		2.19053	43.0808	52.5145	36.5447	33.8771	29.182	1.93504	1.78403	2.19675	Fibronectin type III|Immunoglobulin-like fold|Fibronectin type III superfamily__IPR003961|IPR013783|IPR036116	mRNA
BGLB028317	Bg28317	uncharacterized protein LOC106051245	NA		2.16613	9.00196	10.0028	5.12908	2.33635	2.08443	0	0	2.929	NA	mRNA
BGLB036284	Bg36284	neuronal acetylcholine receptor subunit alpha-7-like	NA		2.14923	13.5029	10.6279	12.8227	3.50452	1.04221	1.29003	2.97339	2.929	Neurotransmitter-gated ion-channel transmembrane domain|Neurotransmitter-gated ion-channel|Neurotransmitter-gated ion-channel ligand-binding domain|Neurotransmitter-gated ion-channel, conserved site|Neurotransmitter-gated ion-channel transmembrane domain superfamily|Neurotransmitter-gated ion-channel ligand-binding domain superfamily__IPR006029|IPR006201|IPR006202|IPR018000|IPR036719|IPR036734	mRNA
BGLB020834	Bg20834	NA	NA		2.14757	120.241	153.167	136.562	105.136	96.9258	2.58005	5.94678	8.78699	NA	ncRNA
BGLB025162	Bg25162	NA	NA		2.13907	84.8757	26.2573	71.166	50.2315	21.8865	5.16011	3.56807	21.2352	NA	ncRNA
BGLB011040	Bg11040	ATP-binding cassette sub-family A member 3-like, partial	NA		1.99748	7.71597	10.6279	3.84681	4.6727	1.04221	0	1.18936	3.66125	ABC transporter A__IPR026082	mRNA
BGLB029783	Bg29783	synaptotagmin-like protein 4, partial	NA		1.74743	33.4359	36.8852	19.234	21.0271	4.16885	7.09515	11.2989	9.51924	Zinc finger, FYVE/PHD-type|Zinc finger, RING/FYVE/PHD-type|Synaptotagmin-like protein 5|FYVE-type zinc finger__IPR011011|IPR013083|IPR028702|IPR041282	mRNA
BGLB035220	Bg35220	uncharacterized protein LOC106059537 isoform X1	NA		1.64959	39.8658	45.0124	32.0567	60.7451	33.3508	20.6404	1.18936	0	Protein of unknown function DUF3990__IPR025051	mRNA
BGLB036313	Bg36313	alpha-1,3-mannosyl-glycoprotein 4-beta-N-acetylglucosaminyltransferase A-like	NA		1.61299	9.64496	12.5035	5.77021	8.17722	4.16885	3.87008	0	2.929	Glycosyl transferase family 54__IPR006759	mRNA
BGLB033235	Bg33235	latrophilin-3-like, partial	NA		1.5251	25.0769	25.6321	13.4638	18.6908	5.21106	3.87008	6.54145	12.4482	GPCR, family 2, secretin-like|GPCR, family 2, extracellular hormone receptor domain|GPCR, family 2-like|GAIN domain, N-terminal__IPR000832|IPR001879|IPR017981|IPR032471	mRNA
BGLB017810	Bg17810	retinol dehydrogenase 13-like	NA		1.51433	11.574	13.7538	26.9277	14.0181	7.29549	5.80512	4.16274	5.12575	Short-chain dehydrogenase/reductase SDR|NAD(P)-binding domain superfamily__IPR002347|IPR036291	mRNA
BGLB018640	Bg18640	multiple epidermal growth factor-like domains protein 10 (LOC106067081), mRNA	NA		1.48132	558.765	517.018	387.887	343.443	160.501	123.198	223.599	136.931	NA	mRNA
BGLB013412	Bg13412	baculoviral IAP repeat-containing protein 3-like	NA		1.44375	16.7179	23.1314	10.2582	19.859	6.25328	8.38518	6.54145	3.66125	BIR repeat|Zinc finger, RING-type|Zinc finger, RING/FYVE/PHD-type__IPR001370|IPR001841|IPR013083	mRNA
BGLB039422	Bg39422	NA	NA		1.38209	34.0789	19.3804	22.4397	29.2044	11.4643	5.16011	11.8936	10.9837	NA	ncRNA
BGLB020992	Bg20992	multiple epidermal growth factor-like domains protein 6, partial	Biomineralization/Cytoskeleton/Tissue growth/Cellular defense		1.35841	85.5187	88.7745	85.2709	47.8952	29.182	30.9607	34.4913	24.1642	NA	mRNA
BGLB036177	Bg36177	transmembrane protein 246-like (LOC106054499), transcript variant X1, mRNA	NA		1.31396	19.2899	45.6376	33.339	32.7089	8.3377	9.67521	14.2723	19.7707	Coiled-coil domain containing protein 32__IPR028039	mRNA
BGLB026445	Bg26445	uncharacterized protein LOC106062074, partial	NA		1.29876	116.383	79.3969	63.4723	68.9223	36.4775	28.3806	45.1955	21.9675	NA	mRNA
BGLB038361	Bg38361	methyltransferase-like protein 27 [Aplysia californica]	NA		1.28357	19.2899	23.7566	23.0808	11.6817	6.25328	9.67521	10.1095	5.12575	S-adenosyl-L-methionine-dependent methyltransferase__IPR029063	mRNA
BGLB025621	Bg25621	NA	NA		1.28067	48.8678	73.7704	57.061	51.3997	12.5066	22.5755	21.4084	38.077	NA	ncRNA
BGLB016447	Bg16447	neurexin-1-like isoform X1	NA		1.15214	106.738	64.3928	67.9603	60.7451	30.2242	39.9909	22.0031	41.7382	EGF-like domain|Laminin G domain|EGF-like calcium-binding domain|Concanavalin A-like lectin/glucanase domain superfamily__IPR000742|IPR001791|IPR001881|IPR013320	mRNA
BGLB040123	Bg40123	anoctamin-6-like isoform X1	NA		1.11791	42.4378	31.8838	19.8752	25.6998	11.4643	14.1903	14.8669	13.9127	Anoctamin|Anoctamin, dimerisation domain__IPR007632|IPR032394	mRNA
BGLB020443	Bg20443	uncharacterized protein LOC106062283	NA		1.10502	131.814	99.4025	151.949	134.34	51.0684	63.2113	49.9529	75.4217	NA	mRNA
BGLB021228	Bg21228	polycystic kidney disease protein 1-like 2	NA		1.09632	40.5088	35.6348	21.1574	26.868	9.37992	11.6102	16.651	19.7707	PLAT/LH2 domain|PKD/REJ-like domain|Polycystic kidney disease type 2 protein|Polycystin cation channel, PKD1/PKD2|PLAT/LH2 domain superfamily|Catalase core domain superfamily__IPR001024|IPR002859|IPR003915|IPR013122|IPR036392|IPR037060	mRNA
BGLB029700	Bg29700	multiple epidermal growth factor-like domains protein 10 isoform X1	Biomineralization/Cytoskeleton/Tissue growth/Cellular defense		1.07623	50.7968	36.8852	52.573	28.0362	17.7176	17.4154	25.5711	18.3062	TNFR/NGFR cysteine-rich region__IPR001368	mRNA
BGLB034510	Bg34510	voltage-dependent calcium channel gamma-2 subunit-like	NA		1.05987	93.8776	117.532	171.183	89.9495	64.6172	53.5361	61.8465	45.3995	P53-induced protein__IPR015664	mRNA
BGLB014045	Bg14045	NA	NA		1.04615	30.8639	32.509	21.1574	33.8771	8.3377	18.7054	11.2989	18.3062	NA	mRNA
BGLB038379	Bg38379	serpin A3-1-like, partial	Protease inhibitor		1.04254	217.333	158.169	141.691	134.34	58.3639	82.5618	93.3644	80.5474	Serpin family|Serpin domain|Serpin superfamily__IPR000215|IPR023796|IPR036186	mRNA

## Sheet: 3-RES @0.5_down
Table 10. Expression summary of the groups not covered in the 7 categories with log2FC values and snail replicates for each DE comparison
VB ID	ID in text	Annotation upated	Function Category	Note (any update from FREPs/FReDs, AIG gene family, biomphalysin studies)	log2FC(RES vs. S.m @0.5dpe)_down	(RES vs. Sm)_R1	(RES vs. Sm)_R2	(RES vs. Sm)_R3	(RES vs. Sm)_R4	RES_R1	RES_R2	RES_R3	RES_R4	Domain prediction	Transcript type
BGLB016810	Bg16810	NA	NA		-7.70853	0	1.29039	0	0	0	554.545	0	0	NA	ncRNA
BGLB000051	Bg51	baculoviral IAP repeat-containing protein 2-like isoform X1	NA		-7.5985	6.93828	0	0	0	0	1589.45	0	0	BIR repeat|Zinc finger, RING-type|Zinc finger, RING/FYVE/PHD-type__IPR001370|IPR001841|IPR013083	mRNA
BGLB025435	Bg25435	NA	NA		-7.06697	0	0	0	0	43.9295	89.0239	56.5802	0.647128	NA	ncRNA
BGLB030234	Bg30234	kelch-like protein 7, partial	NA		-6.76287	0	0	0	0	40.9613	46.9848	0	67.3013	BTB/POZ domain|SKP1/BTB/POZ domain superfamily|BTB/Kelch-associated__IPR000210|IPR011333|IPR011705	mRNA
BGLB028792	Bg28792	NA	NA		-6.46274	0	0	0	0	0	72.3319	52.6097	0	NA	ncRNA
BGLB018358	Bg18358	NA	NA		-5.81118	1.38766	5.16157	1.21516	5.50376	149.004	64.295	0.992636	606.359	NA	ncRNA
BGLB024221	Bg24221	NA	NA		-5.61018	0	0	0	0	0	68.0044	0	0	NA	ncRNA
BGLB026367	Bg26367	NA	NA		-5.48915	0	0	0	0	21.3711	19.1649	0	22.6495	NA	ncRNA
BGLB034482	Bg34482	protein BFR2-like, partial	NA		-5.18563	0	0	1.21516	0	21.3711	7.41866	27.7938	39.4748	NA	mRNA
BGLB039470	Bg39470	NA	NA		-4.92393	20.8148	59.3581	7.29095	8.25563	451.761	114.989	918.188	1431.45	NA	ncRNA
BGLB023955	Bg23955	NA	NA		-4.71137	2.77531	6.45197	2.43032	0	37.9931	4.32755	141.947	155.958	NA	ncRNA
BGLB037120	Bg37120	uncharacterized protein LOC106065324	NA		-4.61987	1.38766	0	0	0	34.4312	1.85466	15.8822	15.5311	NA	mRNA
BGLB033311	Bg33311	NA	NA		-4.61148	1.38766	0	0	0	0	65.5315	0.992636	0	NA	ncRNA
BGLB035130	Bg35130	putative carbonic anhydrase 3, partial	NA		-4.56751	0	19.3559	0	1.37594	262.983	18.5466	145.917	81.5381	Alpha carbonic anhydrase domain|Carbonic anhydrase, alpha-class|Alpha carbonic anhydrase domain superfamily__IPR001148|IPR023561|IPR036398	mRNA
BGLB030191	Bg30191	uncharacterized protein LOC106053990	NA		-4.50828	0	0	1.21516	0	13.6538	19.7831	22.8306	2.58851	NA	mRNA
BGLB028661	Bg28661	uncharacterized protein LOC106065937	NA		-4.43393	4.16297	0	0	0	50.4595	21.6378	21.838	24.5909	Protein of unknown function DUF229__IPR004245	mRNA
BGLB035500	Bg35500	uncharacterized protein LOC106073127	NA		-4.249	0	0	0	1.37594	4.15549	25.9653	5.95581	15.5311	EF-hand domain|EF-hand domain pair|EF-Hand 1, calcium-binding site__IPR002048|IPR011992|IPR018247	mRNA
BGLB017565	Bg17565	myosin-7-like	NA		-4.24364	48.568	40.0022	17.0122	19.2631	509.344	1050.98	332.533	453.637	C-type lectin-like|C-type lectin-like/link domain superfamily|C-type lectin fold__IPR001304|IPR016186|IPR016187	mRNA
BGLB020722	Bg20722	mucin-like protein, partial	Adhesion/Carbohydrate binding/Pattern recognition/Apoptosis/Autophagy		-4.20456	0	2.58079	0	1.37594	30.2757	8.03688	27.7938	30.415	von Willebrand factor, type D domain__IPR001846	mRNA
BGLB024432	Bg24432	serotransferrin-like	NA		-4.16858	0	0	0	1.37594	19.5902	4.94577	11.9116	12.2954	Transferrin-like domain__IPR001156	mRNA
BGLB026523	Bg26523	glutenin, high molecular weight subunit DX5-like (LOC106073652), mRNA	NA		-4.11849	1.38766	2.58079	4.86064	0	49.2722	31.5293	48.6391	46.5932	Chitin binding domain|Chitin binding domain superfamily__IPR002557|IPR036508	mRNA
BGLB006952	Bg6952	trigger factor-like	NA		-4.01783	0	0	0	1.37594	4.74913	3.70933	18.8601	16.8253	NA	mRNA
BGLB026237	Bg26237	NA	NA		-3.92904	0	1.29039	0	0	18.9965	3.70933	10.919	5.82415	NA	ncRNA
BGLB021099	Bg21099	uncharacterized protein LOC106068828	NA		-3.8996	1.38766	0	0	0	9.49826	15.4555	10.919	4.5299	C-type lectin-like|C-type lectin-like/link domain superfamily|C-type lectin fold|Immunoglobulin-like domain superfamily__IPR001304|IPR016186|IPR016187|IPR036179	mRNA
BGLB033799	Bg33799	cell wall protein DAN4-like (LOC106060306), partial mRNA	NA		-3.89193	0	0	1.21516	0	12.4665	6.18222	12.9043	6.47128	NA	mRNA
BGLB039201	Bg39201	NA	NA		-3.81384	2.77531	19.3559	7.29095	15.1353	68.8624	7.41866	284.886	279.559	NA	mRNA
BGLB005708	Bg5708	zonadhesin-like	Cell adhesion		-3.78263	73.5458	418.088	140.958	133.466	2031.44	115.607	3866.32	4439.94	EGF-type aspartate/asparagine hydroxylation site|EGF-like domain|von Willebrand factor, type D domain|EGF-like calcium-binding domain|Trypsin Inhibitor-like, cysteine rich domain|EGF-like, conserved site|Uncharacterised domain, cysteine-rich|C-type lectin-like/link domain superfamily|C-type lectin fold|EGF-like calcium-binding, conserved site|Serine protease inhibitor-like superfamily__IPR000152|…	mRNA
BGLB029778	Bg29778	cell wall protein DAN4-like (LOC106070964), partial mRNA	NA		-3.71185	1.38766	3.87118	1.21516	2.75188	31.463	36.4751	37.7201	30.415	NA	mRNA
BGLB011251	Bg11251	keratin, type I cytoskeletal 9-like (LOC106076021), partial mRNA	NA		-3.67852	1.38766	0	0	4.12782	26.7139	19.7831	19.8527	20.061	NA	mRNA
BGLB027794	Bg27794	myosin-7-like	NA		-3.66958	0	0	8.50611	0	35.0248	49.4577	3.97054	36.8863	NA	mRNA
BGLB021579	Bg21579	protocadherin-like wing polarity protein stan isoform X1	NA		-3.65817	8.32594	10.3231	7.29095	15.1353	172.156	95.2061	154.851	104.835	Cadherin-like|Cadherin-like superfamily|Cadherin conserved site__IPR002126|IPR015919|IPR020894	mRNA
BGLB021656	Bg21656	perlucin-like protein	NA		-3.65091	0	0	1.21516	0	8.31098	0	3.97054	20.061	C-type lectin-like|C-type lectin-like/link domain superfamily|C-type lectin fold__IPR001304|IPR016186|IPR016187	mRNA
BGLB034721	Bg34721	beta-1,4-galactosyltransferase galt-1-like [Octopus sinensis]	NA		-3.58563	1.38766	1.29039	0	4.12782	34.4312	24.1106	24.8159	12.2954	Glycosyltransferase family 92__IPR008166	mRNA
BGLB033631	Bg33631	GTPase IMAP family member 7-like, partial	Cellular defense		-3.57368	0	0	2.43032	0	16.622	14.2191	5.95581	7.76554	AIG1-type guanine nucleotide-binding (G) domain|P-loop containing nucleoside triphosphate hydrolase__IPR006703|IPR027417	mRNA
BGLB039763	Bg39763	cell wall protein DAN4-like (LOC106061069), partial mRNA	NA		-3.57327	0	0	1.21516	0	12.4665	7.41866	6.94845	3.23564	NA	mRNA
BGLB031953	Bg31953	kynurenine formamidase-like	NA		-3.55391	38.8544	23.2271	52.2518	20.6391	749.176	20.4013	320.621	498.936	Kynurenine formamidase/cyclase-like|Kynurenine formamidase superfamily__IPR007325|IPR037175	mRNA
BGLB034202	Bg34202	mucin-5AC-like (LOC106068432), partial mRNA	NA		-3.55314	1.38766	1.29039	1.21516	2.75188	42.7422	17.3102	11.9116	20.061	Uncharacterized protein KIAA0754__IPR037727	mRNA
BGLB017177	Bg17177	neurogenic locus notch homolog protein 1-like (LOC106066736), mRNA	NA		-3.55207	0	1.29039	0	0	10.6855	4.94577	9.92636	4.5299	NA	ncRNA
BGLB022531	Bg22531	abhydrolase domain-containing protein 15-like, partial	NA		-3.54058	0	1.29039	1.21516	0	35.0248	1.23644	0.992636	6.47128	Alpha/Beta hydrolase fold__IPR029058	mRNA
BGLB035828	Bg35828	protocadherin-23-like isoform X1	NA		-3.53649	0	1.29039	3.64548	4.12782	46.304	13.6009	34.7422	24.5909	Cadherin-like|Cadherin-like superfamily__IPR002126|IPR015919	mRNA
BGLB036278	Bg36278	cadherin-87A-like (LOC106067590), transcript variant X3, mRNA	NA		-3.52657	0	2.58079	0	12.3835	43.3358	23.4924	90.3298	27.1794	NA	ncRNA
BGLB030751	Bg30751	protocadherin Fat 4-like	NA		-3.52489	63.8322	69.6813	80.2005	156.857	1449.08	768.449	1254.69	742.903	Cadherin-like|Cadherin-like superfamily|Cadherin conserved site__IPR002126|IPR015919|IPR020894	mRNA
BGLB013214	Bg13214	beta-1,4-galactosyltransferase 4-like	NA		-3.51801	9.71359	14.1943	30.379	11.0075	193.527	167.538	233.269	162.429	Beta-1,4-galactosyltransferase|Galactosyltransferase, C-terminal|Galactosyltransferase, N-terminal|Nucleotide-diphospho-sugar transferases__IPR003859|IPR027791|IPR027995|IPR029044	mRNA
BGLB022697	Bg22697	NA	NA		-3.50313	0	0	0	1.37594	10.0919	2.47289	9.92636	7.76554	NA	ncRNA
BGLB030338	Bg30338	uncharacterized protein LOC106052242	NA		-3.47983	1.38766	1.29039	0	0	11.2792	18.5466	2.97791	11.0012	NA	mRNA
BGLB016581	Bg16581	uncharacterized protein LOC106050470	NA		-3.46502	102.687	162.59	4.86064	22.015	949.233	414.208	459.59	1365.44	Alpha carbonic anhydrase domain|Pre-mRNA-splicing factor 38|Carbonic anhydrase, alpha-class, conserved site|Carbonic anhydrase, CA4|Carbonic anhydrase, alpha-class|Alpha carbonic anhydrase domain superfamily__IPR001148|IPR005037|IPR018338|IPR018343|IPR023561|IPR036398	mRNA
BGLB010938	Bg10938	uncharacterized protein LOC106074925	NA		-3.46046	2.77531	0	2.43032	0	15.4347	2.47289	23.8233	30.415	Protein of unknown function DUF229|Alkaline-phosphatase-like, core domain superfamily__IPR004245|IPR017850	mRNA
BGLB032433	Bg32433	protocadherin Fat 4-like	NA		-3.45835	0	0	1.21516	1.37594	17.2156	6.18222	6.94845	12.2954	Cadherin-like superfamily__IPR015919	mRNA
BGLB017330	Bg17330	mucin-like protein	NA		-3.44517	0	7.74236	7.29095	0	68.2688	8.6551	45.6612	53.7116	NIDO domain__IPR003886	mRNA
BGLB040016	Bg40016	cadherin-23-like	Cell adhesion		-3.43675	4.16297	1.29039	4.86064	5.50376	55.2087	27.2017	48.6391	53.0645	Cadherin-like|Cadherin-like superfamily|Cadherin__IPR002126|IPR015919|IPR039808	mRNA
BGLB012634	Bg12634	multiple epidermal growth factor-like domains protein 11, partial	Biomineralization/Cytoskeleton/Tissue growth/Cellular defense		-3.40793	0	1.29039	2.43032	2.75188	32.0566	9.89154	15.8822	23.9437	EGF-type aspartate/asparagine hydroxylation site|EGF-like domain|CUB domain|EGF-like calcium-binding domain|Growth factor receptor cysteine-rich domain superfamily|EGF-like, conserved site|EGF-like calcium-binding, conserved site|Spermadhesin, CUB domain superfamily__IPR000152|IPR000742|IPR000859|IPR001881|IPR009030|IPR013032|IPR018097|IPR035914	mRNA
BGLB035742	Bg35742	dynein heavy chain 7, axonemal-like	NA		-3.37081	2.77531	2.58079	1.21516	4.12782	30.2757	27.82	30.7717	33.6507	Dynein heavy chain, domain-2|Dynein heavy chain__IPR013602|IPR026983	mRNA
BGLB022684	Bg22684	cytoplasmic dynein 1 heavy chain 1-like	NA		-3.35988	0	5.16157	0	0	23.7457	10.5098	16.8748	13.5897	P-loop containing nucleoside triphosphate hydrolase|Dynein heavy chain, AAA 5 extension domain__IPR027417|IPR041466	mRNA
BGLB008922	Bg8922	uncharacterized protein LOC106070356, partial	NA		-3.35938	0	2.58079	0	0	22.5584	0	0.992636	15.5311	NA	mRNA
BGLB028300	Bg28300	fat-like cadherin-related tumor suppressor homolog	Cell adhesion		-3.35181	0	1.29039	3.64548	5.50376	33.2439	17.9284	32.757	34.9449	Cadherin-like|Cadherin-like superfamily__IPR002126|IPR015919	mRNA
BGLB024039	Bg24039	NA	NA		-3.34707	0	0	2.43032	0	20.1838	0	4.96318	12.9426	NA	ncRNA
BGLB022914	Bg22914	ankyrin repeat domain-containing protein 50-like	NA		-3.30385	0	11.6135	0	0	22.5584	40.1844	36.7275	24.5909	Ankyrin repeat|Ankyrin repeat-containing domain|Ankyrin repeat-containing domain superfamily__IPR002110|IPR020683|IPR036770	mRNA
BGLB033288	Bg33288	thyrotropin-releasing hormone receptor-like	NA		-3.30023	5.55062	21.9367	15.7971	19.2631	121.697	194.122	101.249	203.198	G protein-coupled receptor, rhodopsin-like|GPCR, rhodopsin-like, 7TM__IPR000276|IPR017452	mRNA
BGLB031463	Bg31463	insulin-like growth factor-binding protein complex acid labile subunit, partial	NA		-3.29405	0	0	2.43032	0	11.2792	5.56399	6.94845	12.9426	Leucine-rich repeat|Leucine-rich repeat, typical subtype|BspA type Leucine rich repeat region|Leucine-rich repeat domain superfamily__IPR001611|IPR003591|IPR026906|IPR032675	mRNA
BGLB023481	Bg23481	cell wall integrity and stress response component 4-like	NA		-3.29292	0	3.87118	1.21516	0	18.4029	22.8742	8.93372	11.0012	NA	mRNA
BGLB039431	Bg39431	putative amine oxidase [copper-containing]	Chaperones/Detoxification/Stress response		-3.28826	1.38766	2.58079	1.21516	1.37594	27.9011	12.9827	17.8674	16.8253	Copper amine oxidase|Copper amine oxidase, catalytic domain|Copper amine oxidase, catalytic domain superfamily__IPR000269|IPR015798|IPR036460	mRNA
BGLB036902	Bg36902	uncharacterized protein LOC106051063, partial	NA		-3.28212	1.38766	1.29039	6.07579	2.75188	27.3075	34.6204	32.757	29.1208	NA	mRNA
BGLB031494	Bg31494	DNA-directed RNA polymerase II subunit RPB1-like (LOC106060170), mRNA	NA		-3.26674	0	65.8101	40.1002	5.50376	283.761	252.234	308.71	221.965	Chitin binding domain|Chitin binding domain superfamily__IPR002557|IPR036508	mRNA
BGLB025549	Bg25549	GTPase IMAP family member 7-like	Cellular defense		-3.22382	0	41.2926	1.21516	78.4285	211.93	275.727	286.872	345.566	AIG1-type guanine nucleotide-binding (G) domain|P-loop containing nucleoside triphosphate hydrolase__IPR006703|IPR027417	mRNA
BGLB036427	Bg36427	homeobox protein Wariai-like (LOC106050139), mRNA	NA		-3.21723	0	3.87118	0	0	13.0601	11.7462	14.8895	7.11841	Ankyrin repeat|Ankyrin repeat-containing domain|Ankyrin repeat-containing domain superfamily__IPR002110|IPR020683|IPR036770	mRNA
BGLB034504	Bg34504	uncharacterized protein LOC106076458	NA		-3.16807	4.16297	6.45197	3.64548	5.50376	75.9861	34.0022	46.6539	29.1208	Protein of unknown function DUF229__IPR004245	mRNA
BGLB019905	Bg19905	dynein heavy chain 12, axonemal-like, partial	NA		-3.1661	12.4889	24.5175	10.9364	30.2707	203.025	195.976	185.623	115.189	Dynein heavy chain__IPR026983	mRNA
BGLB038079	Bg38079	uncharacterized protein LOC106066776	NA		-3.15923	0	0	0	1.37594	4.74913	4.94577	9.92636	3.88277	Laminin, N-terminal|Laminin, N-terminal domain superfamily__IPR008211|IPR038684	mRNA
BGLB036153	Bg36153	mucin-5AC-like, partial	NA		-3.14962	76.3211	138.072	81.4156	163.737	1049.56	686.844	1553.47	736.432	NA	mRNA
BGLB018988	Bg18988	NA	NA		-3.13507	1.38766	0	1.21516	1.37594	14.841	16.692	0	14.2368	NA	ncRNA
BGLB022238	Bg22238	putative cyclin-dependent serine/threonine-protein kinase DDB_G0272797/DDB_G0274007	Signal transduction		-3.12775	1.38766	3.87118	0	0	17.8092	9.89154	10.919	17.4725	NA	mRNA
BGLB013064	Bg13064	polypeptide N-acetylgalactosaminyltransferase 4-like, partial	NA		-3.11723	0	0	0	4.12782	9.49826	8.03688	15.8822	12.9426	Glycosyltransferase 2-like|Nucleotide-diphospho-sugar transferases__IPR001173|IPR029044	mRNA
BGLB034025	Bg34025	NA	NA		-3.11511	0	3.87118	0	0	8.31098	19.7831	6.94845	8.41266	NA	ncRNA
BGLB033782	Bg33782	dynein heavy chain 7, axonemal-like (LOC106070485), partial mRNA	NA		-3.11221	1.38766	0	0	0	7.71734	5.56399	6.94845	2.58851	Dynein heavy chain__IPR026983	mRNA
BGLB035343	Bg35343	NA	NA		-3.09556	1.38766	5.16157	0	1.37594	7.71734	3.70933	23.8233	42.7104	NA	ncRNA
BGLB030295	Bg30295	zinc finger protein 1 homolog (LOC106059128), mRNA	NA		-3.09258	0	1.29039	0	0	2.37457	8.03688	5.95581	5.17702	NA	mRNA
BGLB021443	Bg21443	dynein heavy chain 12, axonemal-like (LOC106077267), mRNA	NA		-3.08089	6.93828	3.87118	3.64548	4.12782	42.7422	46.3666	43.676	33.0035	Dynein heavy chain|Dynein heavy chain, AAA 5 extension domain__IPR026983|IPR041466	mRNA
BGLB018294	Bg18294	probable glycosyltransferase STELLO1 [Nematostella vectensis]	NA		-3.07697	12.4889	1.29039	0	4.12782	39.774	50.6942	38.7128	30.415	NA	mRNA
BGLB033827	Bg33827	cadherin-23-like	Cell adhesion		-3.07263	1.38766	2.58079	10.9364	1.37594	58.1769	12.9827	41.6907	34.2978	Cadherin-like|Cadherin-like superfamily__IPR002126|IPR015919	mRNA
BGLB037162	Bg37162	cell wall protein DAN4-like (LOC106061381), partial mRNA	NA		-3.053	0	3.87118	2.43032	1.37594	29.0884	7.41866	10.919	25.8851	NA	mRNA
BGLB018145	Bg18145	dynein heavy chain 7, axonemal-like	NA		-3.03685	29.1408	43.8734	46.176	61.9173	427.422	315.911	437.752	294.443	Dynein heavy chain, domain-2|Dynein heavy chain__IPR013602|IPR026983	mRNA
BGLB025314	Bg25314	NA	NA		-3.0007	0	1.29039	0	1.37594	10.6855	3.09111	4.96318	12.2954	NA	ncRNA
BGLB036979	Bg36979	degenerin unc-8-like	NA		-2.98841	23.5901	5.16157	2.43032	2.75188	71.8306	88.4057	36.7275	78.9496	Epithelial sodium channel__IPR001873	mRNA
BGLB038810	Bg38810	multiple epidermal growth factor-like domains protein 10	Biomineralization/Cytoskeleton/Tissue growth/Cellular defense		-2.96487	4.16297	5.16157	2.43032	1.37594	23.7457	26.5835	23.8233	36.8863	EGF-type aspartate/asparagine hydroxylation site|EGF-like domain|EGF-like calcium-binding domain|EGF-like, conserved site|EGF-like calcium-binding, conserved site__IPR000152|IPR000742|IPR001881|IPR013032|IPR018097	mRNA
BGLB017405	Bg17405	dynein beta chain, flagellar outer arm-like	NA		-2.95103	18.0395	18.0655	13.3667	16.5113	118.135	161.974	129.043	102.893	Dynein heavy chain, domain-1|Dynein heavy chain, domain-2|Dynein heavy chain__IPR013594|IPR013602|IPR026983	mRNA
BGLB000113	Bg113	nuclear receptor subfamily 1 group D member 2-like isoform X1	NA		-2.95092	5.55062	12.9039	12.1516	9.63157	118.135	36.4751	52.6097	110.012	Nuclear hormone receptor, ligand-binding domain|Zinc finger, nuclear hormone receptor-type|Nuclear hormone receptor|Zinc finger, NHR/GATA-type|Nuclear hormone receptor-like domain superfamily__IPR000536|IPR001628|IPR001723|IPR013088|IPR035500	mRNA
BGLB005496	Bg5496	probable serine carboxypeptidase CPVL	Protease		-2.92372	4.16297	29.6791	0	0	59.3641	76.6595	69.4845	53.7116	Peptidase S10, serine carboxypeptidase|Alpha/Beta hydrolase fold__IPR001563|IPR029058	mRNA
BGLB020867	Bg20867	aspartate, glycine, lysine and serine-rich protein-like	NA		-2.91831	15.2642	5.16157	1.21516	5.50376	49.2722	72.9501	31.7643	57.5944	Epithelial sodium channel__IPR001873	mRNA
BGLB033774	Bg33774	circumsporozoite protein-like	NA		-2.91322	0	3.87118	6.07579	8.25563	46.8977	38.3297	28.7864	30.415	NA	mRNA
BGLB020138	Bg20138	uncharacterized protein LOC106051965, partial	NA		-2.89492	0	1.29039	3.64548	0	10.6855	17.3102	9.92636	7.76554	EF-hand domain|EF-hand domain pair|EF-Hand 1, calcium-binding site__IPR002048|IPR011992|IPR018247	mRNA
BGLB034137	Bg34137	A disintegrin and metalloproteinase with thrombospondin motifs 7 [Crassostrea gigas]	NA		-2.88481	4.16297	3.87118	0	4.12782	18.4029	29.6746	22.8306	26.5322	NA	mRNA
BGLB032018	Bg32018	protocadherin Fat 4-like (LOC106079927), mRNA	NA		-2.88116	1.38766	1.29039	1.21516	0	13.0601	6.18222	7.94108	10.354	NA	ncRNA
BGLB039084	Bg39084	serine-rich adhesin for platelets-like (LOC106072185), partial mRNA	NA		-2.87892	2.77531	1.29039	0	0	4.74913	11.7462	9.92636	12.2954	SEA domain|SEA domain superfamily__IPR000082|IPR036364	mRNA
BGLB007300	Bg7300	uncharacterized protein LOC106066179	NA		-2.87228	1.38766	10.3231	19.4425	2.75188	86.6717	30.2929	78.4182	60.1829	NA	mRNA
BGLB033384	Bg33384	chitin biosynthesis protein CHS5-like	NA		-2.86102	0	1.29039	0	8.25563	13.0601	33.384	21.838	8.41266	NA	mRNA
BGLB033479	Bg33479	retinol dehydrogenase 14-like (LOC106066720), partial mRNA	NA		-2.8449	0	2.58079	0	0	3.56185	5.56399	6.94845	11.0012	NAD(P)-binding domain superfamily__IPR036291	mRNA
BGLB026701	Bg26701	transient receptor potential cation channel subfamily M member 2-like (LOC106061651), mRNA	NA		-2.8014	8.32594	1.29039	4.86064	0	16.0283	2.47289	41.6907	49.8289	NA	ncRNA
BGLB024111	Bg24111	neural-cadherin-like	NA		-2.79955	20.8148	15.4847	4.86064	16.5113	112.792	112.516	85.3667	92.5393	Cadherin-like|Cadherin-like superfamily__IPR002126|IPR015919	mRNA
BGLB034270	Bg34270	uncharacterized protein LOC106059211	NA		-2.79795	47.1803	24.5175	49.8215	48.1579	362.715	256.562	320.621	234.907	NA	mRNA
BGLB007514	Bg7514	dorsal-ventral patterning protein tolloid-like	NA		-2.78692	12.4889	18.0655	8.50611	11.0075	86.6717	76.6595	78.4182	107.423	EGF-type aspartate/asparagine hydroxylation site|EGF-like domain|CUB domain|EGF-like calcium-binding domain|Growth factor receptor cysteine-rich domain superfamily|EGF-like, conserved site|EGF-like calcium-binding, conserved site|Spermadhesin, CUB domain superfamily__IPR000152|IPR000742|IPR000859|IPR001881|IPR009030|IPR013032|IPR018097|IPR035914	mRNA
BGLB003447	Bg3447	uncharacterized protein LOC106074974	NA		-2.78605	1.38766	2.58079	0	0	14.841	6.18222	8.93372	5.17702	Fork head domain|Fork head domain conserved site 2|Winged helix-like DNA-binding domain superfamily|Winged helix DNA-binding domain superfamily__IPR001766|IPR030456|IPR036388|IPR036390	mRNA
BGLB035832	Bg35832	protocadherin Fat 3-like	NA		-2.7844	4.16297	0	3.64548	1.37594	23.152	11.128	24.8159	12.2954	Cadherin-like|Cadherin-like superfamily|Cadherin conserved site|Cadherin__IPR002126|IPR015919|IPR020894|IPR039808	mRNA
BGLB035775	Bg35775	alpha-actinin A-like, partial	NA		-2.78146	4.16297	0	7.29095	4.12782	43.9295	22.8742	29.7791	18.1196	Actinin-type actin-binding domain, conserved site|Calponin homology domain|CH domain superfamily|Fimbrin/Plastin__IPR001589|IPR001715|IPR036872|IPR039959	mRNA
BGLB020853	Bg20853	NA	NA		-2.7527	29.1408	19.3559	29.1638	34.3985	209.555	179.902	212.424	152.075	NA	ncRNA
BGLB026732	Bg26732	cadherin-87A-like, partial	Cell adhesion		-2.73182	0	11.6135	0	49.5338	91.4208	80.987	158.822	75.0668	Cadherin-like|Cadherin-like superfamily|Cadherin conserved site__IPR002126|IPR015919|IPR020894	mRNA
BGLB038362	Bg38362	chlorophyllase-1-like	NA		-2.70393	18.0395	3.87118	12.1516	2.75188	46.304	66.1497	38.7128	95.7749	Alpha/Beta hydrolase fold|Chlorophyllase enzyme__IPR029058|IPR041127	mRNA
BGLB023777	Bg23777	hemicentin-1-like [Pomacea canaliculata]	NA		-2.70094	2.77531	1.29039	0	1.37594	17.2156	5.56399	8.93372	11.0012	Immunoglobulin subtype|Immunoglobulin-like domain|Immunoglobulin-like fold|Immunoglobulin-like domain superfamily__IPR003599|IPR007110|IPR013783|IPR036179	mRNA
BGLB017454	Bg17454	kinesin-like protein kif7	NA		-2.70012	4.16297	6.45197	6.07579	2.75188	37.3994	32.7657	37.7201	24.5909	NA	mRNA
BGLB019886	Bg19886	NA	NA		-2.7001	34.6914	2.58079	21.8729	22.015	147.817	172.484	115.146	93.8336	NA	ncRNA
BGLB004560	Bg4560	mucin-2-like (LOC106059462), partial mRNA	NA		-2.69089	6.93828	2.58079	8.50611	20.6391	79.548	55.0217	75.4403	44.0047	NA	mRNA
BGLB027259	Bg27259	uncharacterized protein LOC106070612	NA		-2.68146	9.71359	0	6.07579	15.1353	49.8659	82.2235	47.6465	23.2966	von Willebrand factor A-like domain superfamily__IPR036465	mRNA
BGLB028178	Bg28178	F-box/LRR-repeat protein 15-like	Protein modification/Biosynthesis		-2.66655	12.4889	5.16157	6.07579	9.63157	63.5196	15.4555	62.536	76.3611	F-box domain|Leucine-rich repeat, cysteine-containing subtype|Leucine-rich repeat domain superfamily|F-box-like domain superfamily__IPR001810|IPR006553|IPR032675|IPR036047	mRNA
BGLB038259	Bg38259	cell surface glycoprotein 1-like	NA		-2.65903	0	2.58079	1.21516	2.75188	17.2156	15.4555	6.94845	8.41266	Chitin binding domain|Chitin binding domain superfamily__IPR002557|IPR036508	mRNA
BGLB020485	Bg20485	uncharacterized protein LOC106065037	NA		-2.64024	0	34.8406	0	0	50.4595	54.4035	62.536	51.1231	Epithelial sodium channel__IPR001873	mRNA
BGLB011633	Bg11633	zinc finger protein 184-like (LOC106077876), partial mRNA	NA		-2.639	0	2.58079	1.21516	1.37594	11.2792	11.7462	0	16.1782	Zinc finger C2H2-type|Zinc finger C2H2 superfamily__IPR013087|IPR036236	mRNA
BGLB024202	Bg24202	aldehyde oxidase 4-like, partial	NA		-2.62429	1.38766	2.58079	0	2.75188	19.5902	6.18222	9.92636	12.2954	Aldehyde oxidase/xanthine dehydrogenase, a/b hammerhead|Aldehyde oxidase/xanthine dehydrogenase, a/b hammerhead superfamily__IPR000674|IPR036856	mRNA
BGLB032298	Bg32298	FMRFamide receptor-like	Neuro-related/Reproduction		-2.60709	1.38766	1.29039	0	0	10.0919	4.94577	4.96318	3.23564	G protein-coupled receptor, rhodopsin-like|GPCR, rhodopsin-like, 7TM__IPR000276|IPR017452	mRNA
BGLB022734	Bg22734	NA	NA		-2.59653	18.0395	3.87118	0	1.37594	29.0884	44.512	30.7717	42.0633	NA	ncRNA
BGLB009957	Bg9957	dachshund homolog 1-like	NA		-2.58122	1.38766	0	2.43032	4.12782	14.841	17.9284	12.9043	8.41266	SKI/SNO/DAC domain|Putative DNA-binding domain superfamily|Ski-like, DNA-binding domain superfamily__IPR003380|IPR009061|IPR037000	mRNA
BGLB038498	Bg38498	dynein gamma chain, flagellar outer arm-like	NA		-2.57924	2.77531	2.58079	0	2.75188	18.4029	17.9284	12.9043	5.17702	Dynein heavy chain__IPR026983	mRNA
BGLB023112	Bg23112	cysteine dioxygenase type 1-like	NA		-2.57857	0	2.58079	2.43032	0	7.71734	10.5098	13.8969	4.5299	Cysteine dioxygenase type I|RmlC-like cupin domain superfamily|RmlC-like jelly roll fold__IPR010300|IPR011051|IPR014710	mRNA
BGLB036999	Bg36999	serine-rich adhesin for platelets-like (LOC106079279), transcript variant X2, mRNA	NA		-2.5773	9.71359	3.87118	6.07579	9.63157	54.615	61.8222	29.7791	33.0035	NA	ncRNA
BGLB035601	Bg35601	Metabotropic glutamate receptor 3 [Mizuhopecten yessoensis]	NA		-2.57721	15.2642	5.16157	4.86064	13.7594	77.1734	36.4751	68.4919	55.0059	NA	mRNA
BGLB035410	Bg35410	vitellogenin-like	Neuro-related/Reproduction		-2.57317	13.8766	41.2926	4.86064	49.5338	166.813	58.1128	210.439	213.552	Lipid transport protein, N-terminal|Vitellinogen, beta-sheet N-terminal|Lipid transport protein, beta-sheet shell__IPR001747|IPR015816|IPR015819	mRNA
BGLB018646	Bg18646	uncharacterized protein LOC106079040	NA		-2.56645	16.6519	24.5175	3.64548	34.3985	135.35	28.4382	183.638	121.66	NA	mRNA
BGLB025025	Bg25025	uncharacterized protein LOC106073816	NA		-2.56541	99.9112	73.5524	53.467	38.5263	399.521	442.647	306.724	408.338	NA	mRNA
BGLB033131	Bg33131	mucin-2-like (LOC106055607), mRNA	NA		-2.56389	0	12.9039	7.29095	9.63157	59.9578	37.0933	59.5581	23.2966	Immunoglobulin-like domain superfamily__IPR036179	mRNA
BGLB026457	Bg26457	pollen-specific leucine-rich repeat extensin-like protein 3	Transport		-2.55627	16.6519	3.87118	34.0245	2.75188	112.792	64.295	102.241	63.4185	NA	mRNA
BGLB018331	Bg18331	mucin-like protein	Adhesion/Carbohydrate binding/Pattern recognition/Apoptosis/Autophagy		-2.54775	6.93828	40.0022	14.5819	16.5113	140.099	89.6421	93.3077	132.014	von Willebrand factor, type D domain__IPR001846	mRNA
BGLB024117	Bg24117	ATP-binding cassette sub-family A member 13-like	NA		-2.5435	9.71359	16.7751	27.9487	22.015	108.043	157.028	92.3151	89.3037	ABC transporter A|ATP-binding cassette subfamily A member 12__IPR026082|IPR030371	mRNA
BGLB020287	Bg20287	kelch-like protein 40a isoform X1	NA		-2.53841	0	15.4847	82.6308	86.6842	230.333	380.206	318.636	138.485	BTB/POZ domain|SKP1/BTB/POZ domain superfamily|BTB/Kelch-associated|Kelch-type beta propeller__IPR000210|IPR011333|IPR011705|IPR015915	mRNA
BGLB016458	Bg16458	nidogen-1-like	NA		-2.52529	11.1012	20.6463	37.6699	15.1353	129.414	55.0217	206.468	99.0106	EGF-type aspartate/asparagine hydroxylation site|EGF-like domain|EGF-like calcium-binding domain|EGF-like, conserved site|EGF-like calcium-binding, conserved site|EGF domain__IPR000152|IPR000742|IPR001881|IPR013032|IPR018097|IPR024731	mRNA
BGLB007160	Bg7160	protein PFC0760c-like (LOC106065813), mRNA	NA		-2.51764	0	0	0	17.8872	15.4347	19.1649	37.7201	35.592	Zygote arrest protein 1|Zinc-binding domain__IPR026775|IPR027377	mRNA
BGLB021657	Bg21657	fibroin heavy chain-like (LOC106074520), partial mRNA	NA		-2.51045	19.4272	6.45197	8.50611	13.7594	81.9225	50.0759	93.3077	52.4174	Hexapeptide transferase, conserved site__IPR018357	mRNA
BGLB024668	Bg24668	serine/arginine repetitive matrix protein 2-like (LOC106050762), mRNA	NA		-2.51035	2.77531	1.29039	2.43032	0	11.2792	8.6551	4.96318	18.7667	Nucleic acid-binding, OB-fold|Tetratricopeptide repeat protein 14__IPR012340|IPR039190	mRNA
BGLB021828	Bg21828	uncharacterized protein LOC106077340	NA		-2.49679	0	0	2.43032	2.75188	13.0601	4.94577	9.92636	7.76554	NA	mRNA
BGLB030650	Bg30650	uncharacterized protein LOC106062381	NA		-2.49147	1.38766	37.4214	43.7457	6.8797	168.594	95.2061	135.991	103.54	NA	mRNA
BGLB039818	Bg39818	mucin-4-like	Adhesion/Carbohydrate binding/Pattern recognition/Apoptosis/Autophagy		-2.4872	45.7926	21.9367	52.2518	67.421	306.913	234.924	299.776	203.198	NA	mRNA
BGLB026267	Bg26267	neurofibromin-like	NA		-2.48012	1.38766	2.58079	3.64548	0	18.4029	9.27332	9.92636	11.0012	Ras GTPase-activating protein__IPR039360	mRNA
BGLB037039	Bg37039	sphingomyelin phosphodiesterase-like, partial	Apoptosis/Autophagy		-2.47678	1.38766	3.87118	1.21516	8.25563	18.4029	6.80044	28.7864	33.6507	Saposin-like type B, region 1|Saposin B type domain|Saposin-like__IPR007856|IPR008139|IPR011001	mRNA
BGLB037321	Bg37321	ADAM family mig-17-like, partial	Cellular defense		-2.45646	19.4272	0	13.3667	11.0075	62.3324	76.6595	63.5287	42.0633	Peptidase M12B, ADAM/reprolysin|Metallopeptidase, catalytic domain superfamily__IPR001590|IPR024079	mRNA
BGLB031728	Bg31728	NA	NA		-2.44192	4.16297	9.03276	1.21516	11.0075	44.5231	37.0933	30.7717	29.1208	NA	ncRNA
BGLB002999	Bg2999	protocadherin-like wing polarity protein stan, partial	NA		-2.43916	44.405	45.1638	20.6577	48.1579	233.301	191.03	265.034	161.782	Cadherin-like|Cadherin-like superfamily|Cadherin conserved site__IPR002126|IPR015919|IPR020894	mRNA
BGLB031642	Bg31642	fibrillin-2-like	NA		-2.41629	8.32594	20.6463	35.2396	15.1353	103.887	108.807	99.2636	113.895	EGF-type aspartate/asparagine hydroxylation site|EGF-like domain|EGF-like calcium-binding domain|EGF-like calcium-binding, conserved site__IPR000152|IPR000742|IPR001881|IPR018097	mRNA
BGLB017328	Bg17328	fibrillin-1-like	Adhesion/Carbohydrate binding/Pattern recognition		-2.41599	91.5853	85.166	66.8337	63.2932	522.404	246.67	360.327	495.053	EGF-type aspartate/asparagine hydroxylation site|EGF-like domain|von Willebrand factor, type D domain|EGF-like calcium-binding domain|Growth factor receptor cysteine-rich domain superfamily|EGF-like, conserved site|EGF-like calcium-binding, conserved site|Complement Clr-like EGF domain__IPR000152|IPR000742|IPR001846|IPR001881|IPR009030|IPR013032|IPR018097|IPR026823	mRNA
BGLB030396	Bg30396	uncharacterized protein LOC106051421	NA		-2.409	2.77531	5.16157	2.43032	15.1353	31.463	56.8764	27.7938	22.6495	NA	mRNA
BGLB039706	Bg39706	mucin-like protein	Adhesion/Carbohydrate binding/Pattern recognition/Apoptosis/Autophagy		-2.40525	38.8544	34.8406	21.8729	41.2782	186.997	300.456	129.043	100.305	von Willebrand factor, type D domain__IPR001846	mRNA
BGLB005773	Bg5773	rootletin, partial [Aplysia californica]	NA		-2.40516	11.1012	11.6135	9.72127	27.5188	62.926	100.77	83.3814	71.8312	NA	mRNA
BGLB023507	Bg23507	NA	NA		-2.39706	2.77531	3.87118	6.07579	1.37594	15.4347	16.692	16.8748	31.0621	NA	ncRNA
BGLB010719	Bg10719	beta-N-acetyl-D-glucosaminide beta-1,4-N-acetylglucosaminyl-transferase-like isoform X1	NA		-2.39283	2.77531	3.87118	0	0	12.4665	6.80044	13.8969	7.11841	Beta-1,4-galactosyltransferase|Galactosyltransferase, C-terminal|Galactosyltransferase, N-terminal|Nucleotide-diphospho-sugar transferases__IPR003859|IPR027791|IPR027995|IPR029044	mRNA
BGLB035985	Bg35985	neurobeachin-like protein 1	NA		-2.38645	0	2.58079	1.21516	2.75188	11.8728	7.41866	13.8969	6.47128	Armadillo-type fold__IPR016024	mRNA
BGLB022009	Bg22009	NA	NA		-2.38241	4.16297	0	4.86064	6.8797	28.4948	23.4924	19.8527	16.1782	NA	ncRNA
BGLB001284	Bg1284	multiple epidermal growth factor-like domains protein 6 isoform X1	Biomineralization/Cytoskeleton/Tissue growth/Cellular defense		-2.37899	87.4223	69.6813	154.325	160.985	669.628	636.768	626.353	501.524	EGF-type aspartate/asparagine hydroxylation site|EGF-like domain|von Willebrand factor, type D domain|EGF-like calcium-binding domain|Laminin EGF domain|NIDO domain|AMOP domain|Growth factor receptor cysteine-rich domain superfamily|EGF-like, conserved site|EGF-like calcium-binding, conserved site|Complement Clr-like EGF domain__IPR000152|IPR000742|IPR001846|IPR001881|IPR002049|IPR003886|IPR00553…	mRNA
BGLB037367	Bg37367	plasma kallikrein-like isoform X1	NA		-2.36829	48.568	27.0983	14.5819	13.7594	103.294	204.013	109.19	118.424	Serine proteases, trypsin domain|Peptidase S1A, chymotrypsin family|Peptidase S1, PA clan|Serine proteases, trypsin family, histidine active site|Serine proteases, trypsin family, serine active site__IPR001254|IPR001314|IPR009003|IPR018114|IPR033116	mRNA
BGLB024868	Bg24868	NA	NA		-2.35713	5.55062	0	1.21516	2.75188	11.8728	17.9284	15.8822	8.41266	NA	ncRNA
BGLB025492	Bg25492	cell wall protein DAN4-like (LOC106073580), partial mRNA	NA		-2.34966	1.38766	7.74236	2.43032	11.0075	43.3358	21.0195	25.8085	28.4736	NA	mRNA
BGLB010615	Bg10615	chitin synthase chs-2 [Aplysia californica]	NA		-2.34543	58.2815	20.6463	1.21516	41.2782	153.753	206.486	107.205	144.957	IQ motif, EF-hand binding site|Chitin synthase|P-loop containing nucleoside triphosphate hydrolase|Nucleotide-diphospho-sugar transferases__IPR000048|IPR004835|IPR027417|IPR029044	mRNA
BGLB005898	Bg5898	serine/threonine-protein phosphatase 6 regulatory ankyrin repeat subunit A-like, partial	NA		-2.31893	1.38766	46.4542	1.21516	6.8797	74.7988	53.1671	66.5066	83.4795	Ankyrin repeat|Ankyrin repeat-containing domain|Ankyrin repeat-containing domain superfamily__IPR002110|IPR020683|IPR036770	mRNA
BGLB039489	Bg39489	NA	NA		-2.31882	23.5901	3.87118	3.64548	1.37594	46.8977	69.2408	25.8085	23.2966	NA	ncRNA
BGLB013099	Bg13099	dynein heavy chain 5, axonemal-like	NA		-2.31167	16.6519	7.74236	15.7971	22.015	86.078	74.1866	97.2783	53.0645	Dynein heavy chain, coiled coil stalk__IPR024743	mRNA
BGLB030502	Bg30502	melanotransferrin-like	NA		-2.30833	2.77531	9.03276	6.07579	8.25563	47.4913	23.4924	27.7938	34.2978	Transferrin-like domain__IPR001156	mRNA
BGLB025734	Bg25734	ankyrin repeat and SAM domain-containing protein 3-like	NA		-2.29188	0	3.87118	4.86064	2.75188	11.2792	22.256	15.8822	11.6483	Sterile alpha motif domain|Ankyrin repeat|Sterile alpha motif/pointed domain superfamily|Ankyrin repeat-containing domain|Ankyrin repeat-containing domain superfamily__IPR001660|IPR002110|IPR013761|IPR020683|IPR036770	mRNA
BGLB028627	Bg28627	NA	NA		-2.29048	22.2025	3.87118	2.43032	1.37594	40.3676	35.8568	37.7201	36.2392	NA	ncRNA
BGLB022137	Bg22137	carbonic anhydrase 1-like	NA		-2.27995	312.223	270.983	599.073	377.007	2540.19	1465.19	1657.7	1839.14	Alpha carbonic anhydrase domain|Carbonic anhydrase 9|Carbonic anhydrase, alpha-class|Alpha carbonic anhydrase domain superfamily__IPR001148|IPR018429|IPR023561|IPR036398	mRNA
BGLB036252	Bg36252	mucin-5AC-like isoform X1	Adhesion/Carbohydrate binding/Pattern recognition/Apoptosis/Autophagy		-2.27707	12.4889	1.29039	15.7971	17.8872	61.1451	71.0955	48.6391	52.4174	NA	mRNA
BGLB017411	Bg17411	neuroligin-4, X-linked-like	NA		-2.2695	2.77531	2.58079	0	0	8.90462	12.3644	2.97791	6.47128	Neuroligin|Carboxylesterase, type B|Carboxylesterase type B, conserved site|Alpha/Beta hydrolase fold__IPR000460|IPR002018|IPR019819|IPR029058	mRNA
BGLB017453	Bg17453	nesprin-1-like	NA		-2.26619	148.479	150.976	130.022	218.774	855.437	772.777	839.77	608.3	Actinin-type actin-binding domain, conserved site|Calponin homology domain|Spectrin repeat|Spectrin/alpha-actinin|CH domain superfamily__IPR001589|IPR001715|IPR002017|IPR018159|IPR036872	mRNA
BGLB011456	Bg11456	cell wall protein DAN4-like	NA		-2.26062	2.77531	1.29039	4.86064	8.25563	22.5584	24.1106	25.8085	14.2368	NA	mRNA
BGLB024752	Bg24752	polypeptide N-acetylgalactosaminyltransferase 5-like, partial	NA		-2.25545	0	5.16157	8.50611	4.12782	29.6821	17.3102	19.8527	22.6495	Glycosyltransferase 2-like|Nucleotide-diphospho-sugar transferases__IPR001173|IPR029044	mRNA
BGLB038220	Bg38220	protein transport protein SEC31 homolog B-like (LOC106068587), partial mRNA	NA		-2.25391	281.694	1052.96	458.115	315.09	2766.37	2786.32	2109.35	2208	NA	mRNA
BGLB023511	Bg23511	uncharacterized protein LOC106073956 isoform X1	NA		-2.25384	1.38766	0	3.64548	1.37594	14.841	5.56399	8.93372	6.47128	NA	mRNA
BGLB020191	Bg20191	melanotransferrin-like	NA		-2.24875	11.1012	9.03276	10.9364	12.3835	76.5797	30.9111	52.6097	49.1817	Transferrin-like domain__IPR001156	mRNA
BGLB037833	Bg37833	NA	NA		-2.2451	2.77531	0	2.43032	4.12782	16.0283	11.7462	12.9043	8.41266	NA	ncRNA
BGLB016559	Bg16559	5-hydroxytryptamine receptor 1-like	NA		-2.24311	33.3037	18.0655	25.5183	50.9097	156.128	189.794	154.851	100.305	G protein-coupled receptor, rhodopsin-like|GPCR, rhodopsin-like, 7TM__IPR000276|IPR017452	mRNA
BGLB034255	Bg34255	GL17626 [Drosophila persimilis]	NA		-2.23935	4.16297	7.74236	4.86064	8.25563	38.5867	24.1106	38.7128	20.061	EGF-like domain|EGF-like, conserved site|EGF-like domain, extracellular__IPR000742|IPR013032|IPR013111	mRNA
BGLB039551	Bg39551	protein lingerer-like	NA		-2.23306	18.0395	40.0022	42.5306	19.2631	162.658	79.1324	174.704	146.251	NA	mRNA
BGLB035942	Bg35942	carbonic anhydrase 14-like	NA		-2.22869	8.32594	21.9367	21.8729	19.2631	131.788	63.0586	90.3298	49.1817	Alpha carbonic anhydrase domain|Carbonic anhydrase, CA-VI|Carbonic anhydrase, alpha-class|Alpha carbonic anhydrase domain superfamily__IPR001148|IPR018428|IPR023561|IPR036398	mRNA
BGLB035149	Bg35149	zonadhesin-like (LOC106059343), mRNA	NA		-2.22386	11.1012	14.1943	4.86064	4.12782	40.9613	34.0022	53.6023	34.2978	Hexapeptide transferase, conserved site__IPR018357	mRNA
BGLB030458	Bg30458	carbohydrate sulfotransferase 11-like [Pomacea canaliculata]	NA		-2.2236	1.38766	3.87118	4.86064	2.75188	20.1838	11.128	17.8674	15.5311	Sulfotransferase|Carbohydrate sulfotransferase 8-10__IPR005331|IPR018011	mRNA
BGLB040116	Bg40116	mucin-22-like (LOC106068914), mRNA	NA		-2.22352	38.8544	34.8406	3.64548	11.0075	115.76	114.989	123.087	55.653	NA	mRNA
BGLB023727	Bg23727	LWamide neuropeptides-like (LOC106052052), mRNA	NA		-2.21751	360.791	99.3603	1075.42	664.579	2749.75	1169.06	3605.25	2679.76	NA	mRNA
BGLB012666	Bg12666	uncharacterized protein LOC106080235	NA		-2.20492	23.5901	33.5502	27.9487	37.1504	132.382	179.902	126.065	121.66	NA	mRNA
BGLB029092	Bg29092	PH domain leucine-rich repeat-containing protein phosphatase 1-like (LOC106052220), partial mRNA	NA		-2.20462	2.77531	1.29039	2.43032	1.37594	11.2792	6.18222	8.93372	14.8839	Leucine-rich repeat|Leucine-rich repeat, typical subtype|PH-like domain superfamily|Leucine-rich repeat domain superfamily__IPR001611|IPR003591|IPR011993|IPR032675	mRNA
BGLB033935	Bg33935	deoxynucleoside triphosphate triphosphohydrolase SAMHD1-like	NA		-2.19795	19.4272	12.9039	15.7971	15.1353	57.5832	111.28	58.5655	64.0657	NA	mRNA
BGLB039420	Bg39420	uncharacterized protein LOC106080250	NA		-2.19036	4.16297	6.45197	1.21516	4.12782	11.2792	29.6746	16.8748	18.7667	NA	mRNA
BGLB009759	Bg9759	uncharacterized protein LOC106072285	NA		-2.17428	5.55062	0	3.64548	4.12782	23.152	9.27332	21.838	10.354	NA	mRNA
BGLB017480	Bg17480	heparan sulfate glucosamine 3-O-sulfotransferase 6-like	NA		-2.17423	5.55062	12.9039	13.3667	6.8797	46.8977	48.8395	53.6023	27.8265	Sulfotransferase domain|P-loop containing nucleoside triphosphate hydrolase|Heparan sulfate sulfotransferase__IPR000863|IPR027417|IPR037359	mRNA
BGLB039970	Bg39970	protocadherin gamma-B4-like, partial	NA		-2.16269	4.16297	0	2.43032	9.63157	17.8092	14.2191	24.8159	20.061	Cadherin-like superfamily__IPR015919	mRNA
BGLB006349	Bg6349	ankyrin repeat domain-containing protein 29-like (LOC106063688), partial mRNA	NA		-2.15609	18.0395	5.16157	7.29095	8.25563	62.926	30.2929	48.6391	33.6507	Ankyrin repeat|Ankyrin repeat-containing domain|Ankyrin repeat-containing domain superfamily__IPR002110|IPR020683|IPR036770	mRNA
BGLB020618	Bg20618	sialin-like, partial	NA		-2.15583	2.77531	1.29039	0	4.12782	8.90462	3.70933	14.8895	13.5897	Major facilitator superfamily|Major facilitator superfamily domain|MFS transporter superfamily__IPR011701|IPR020846|IPR036259	mRNA
BGLB027764	Bg27764	uncharacterized protein LOC106076460	NA		-2.15554	0	0	0	9.63157	13.0601	12.9827	11.9116	9.05979	NA	mRNA
BGLB018470	Bg18470	cilia- and flagella-associated protein 47 [Aplysia californica]	NA		-2.15344	1.38766	19.3559	15.7971	8.25563	49.8659	54.4035	53.6023	43.3576	Immunoglobulin-like fold__IPR013783	mRNA
BGLB027077	Bg27077	protocadherin alpha-2-like	NA		-2.14951	2.77531	3.87118	0	2.75188	16.0283	7.41866	13.8969	8.41266	Cadherin-like|Cadherin-like superfamily__IPR002126|IPR015919	mRNA
BGLB009844	Bg9844	cell surface glycoprotein 1-like (LOC106072521), partial mRNA	NA		-2.14878	59.6692	25.8079	17.0122	48.1579	223.209	139.718	199.52	99.6577	NA	mRNA
BGLB037618	Bg37618	thioredoxin domain-containing protein 2-like (LOC106077218), partial mRNA	NA		-2.1442	12.4889	37.4214	9.72127	27.5188	81.9225	87.7875	136.984	76.3611	NA	mRNA
BGLB037834	Bg37834	NA	NA		-2.13652	26.3655	38.7118	37.6699	37.1504	194.121	147.755	161.8	106.776	NA	ncRNA
BGLB031332	Bg31332	NA	NA		-2.12609	0	11.6135	0	26.1428	41.5549	51.9306	20.8453	51.7702	NA	ncRNA
BGLB028634	Bg28634	uncharacterized protein LOC106078822	NA		-2.10995	19.4272	0	7.29095	9.63157	55.2087	48.2213	27.7938	28.4736	STELLO-like__IPR005049	mRNA
BGLB033289	Bg33289	uncharacterized protein LOC106062500	NA		-2.10893	70.7704	55.4869	51.0367	49.5338	285.542	233.688	254.115	196.08	EGF-like domain|EGF-like, conserved site__IPR000742|IPR013032	mRNA
BGLB013464	Bg13464	poly [ADP-ribose] polymerase 14-like	NA		-2.10511	18.0395	18.0655	34.0245	12.3835	87.2653	105.098	80.4035	83.4795	Macro domain|WWE domain|Poly(ADP-ribose) polymerase, catalytic domain|WWE domain superfamily__IPR002589|IPR004170|IPR012317|IPR037197	mRNA
BGLB009097	Bg9097	uncharacterized protein LOC106070733	NA		-2.10496	5.55062	2.58079	0	8.25563	16.0283	29.0564	13.8969	14.8839	Galactose-binding-like domain superfamily__IPR008979	mRNA
BGLB012756	Bg12756	ankyrin repeat domain-containing protein 50-like (LOC106050273), mRNA	NA		-2.0985	16.6519	1.29039	10.9364	20.6391	52.2404	70.4773	59.5581	31.7093	Ankyrin repeat|Ankyrin repeat-containing domain|Ankyrin repeat-containing domain superfamily__IPR002110|IPR020683|IPR036770	mRNA
BGLB028157	Bg28157	transient receptor potential cation channel subfamily M member 4-like	NA		-2.09413	8.32594	2.58079	7.29095	4.12782	32.0566	19.7831	20.8453	26.5322	NA	mRNA
BGLB023551	Bg23551	uncharacterized protein LOC106053217	NA		-2.09169	4.16297	6.45197	2.43032	8.25563	20.1838	34.0022	27.7938	11.6483	Peptidase S1, PA clan__IPR009003	mRNA
BGLB022200	Bg22200	ultraviolet-B receptor UVR8-like	NA		-2.09059	11.1012	54.1965	20.6577	85.3082	140.693	202.777	191.579	186.373	Regulator of chromosome condensation, RCC1|Regulator of chromosome condensation 1/beta-lactamase-inhibitor protein II__IPR000408|IPR009091	mRNA
BGLB036755	Bg36755	uncharacterized protein LOC106075860, partial	NA		-2.08794	4.16297	1.29039	2.43032	4.12782	17.2156	21.0195	6.94845	9.70692	NA	mRNA
BGLB024655	Bg24655	putative ferric-chelate reductase 1 homolog	NA		-2.08644	2.77531	2.58079	7.29095	9.63157	32.0566	24.1106	21.838	20.061	Reeler domain__IPR002861	mRNA
BGLB017724	Bg17724	cartilage matrix protein-like	NA		-2.08307	117.951	11.6135	1.21516	202.263	393.584	448.211	230.291	319.034	von Willebrand factor, type A|von Willebrand factor A-like domain superfamily__IPR002035|IPR036465	mRNA
BGLB026697	Bg26697	dynein heavy chain 2, axonemal-like	NA		-2.08153	2.77531	34.8406	23.088	12.3835	88.4526	57.4946	95.293	67.9484	NA	mRNA
BGLB020724	Bg20724	uncharacterized protein LOC106052937	NA		-2.07829	1.38766	9.03276	10.9364	11.0075	29.0884	42.0391	34.7422	33.6507	BIR repeat__IPR001370	mRNA
BGLB036632	Bg36632	neural cell adhesion molecule 1-like, partial	NA		-2.07769	6.93828	10.3231	21.8729	15.1353	69.4561	53.7853	64.5213	43.3576	Immunoglobulin subtype 2|Immunoglobulin subtype|Immunoglobulin-like domain|Immunoglobulin V-set domain|Immunoglobulin-like fold|Immunoglobulin-like domain superfamily__IPR003598|IPR003599|IPR007110|IPR013106|IPR013783|IPR036179	mRNA
BGLB027963	Bg27963	lysosome membrane protein 2-like, partial	NA		-2.07597	1.38766	9.03276	0	4.12782	18.9965	9.27332	18.8601	17.4725	CD36 family__IPR002159	mRNA
BGLB039778	Bg39778	neural-cadherin-like	NA		-2.07232	73.5458	85.166	36.4548	86.6842	330.065	267.072	329.555	243.32	Cadherin-like|Cadherin-like superfamily|Cadherin conserved site__IPR002126|IPR015919|IPR020894	mRNA
BGLB028244	Bg28244	uncharacterized protein LOC106071108	NA		-2.06944	0	1.29039	7.29095	0	8.90462	14.8373	10.919	5.82415	NA	mRNA
BGLB002613	Bg2613	ankyrin-3-like (LOC106065586), mRNA	NA		-2.06876	4.16297	5.16157	4.86064	5.50376	18.4029	30.9111	17.8674	18.7667	Ankyrin repeat|Ankyrin repeat-containing domain|Ankyrin repeat-containing domain superfamily__IPR002110|IPR020683|IPR036770	mRNA
BGLB028276	Bg28276	ADAM family mig-17-like	Cellular defense		-2.06579	12.4889	25.8079	18.2274	22.015	102.7	77.2777	54.595	93.8336	Peptidase M12B, ADAM/reprolysin|Metallopeptidase, catalytic domain superfamily|ADAM cysteine-rich domain 2__IPR001590|IPR024079|IPR041645	mRNA
BGLB030220	Bg30220	cell wall protein DAN4-like	NA		-2.0653	8.32594	6.45197	8.50611	16.5113	35.6185	57.4946	47.6465	27.8265	NA	mRNA
BGLB028127	Bg28127	putative ankyrin repeat protein RF_0381, partial	NA		-2.06072	1.38766	0	6.07579	2.75188	6.53006	16.0738	10.919	13.5897	Ankyrin repeat|Ankyrin repeat-containing domain|Ankyrin repeat-containing domain superfamily__IPR002110|IPR020683|IPR036770	mRNA
BGLB005831	Bg5831	uncharacterized protein LOC106062437	NA		-2.06039	27.7531	5.16157	18.2274	22.015	93.2017	99.5337	74.4477	38.1805	Transglutaminase-like|Papain-like cysteine peptidase superfamily__IPR002931|IPR038765	mRNA
BGLB019989	Bg19989	uncharacterized protein LOC106056749, partial	NA		-2.0514	23.5901	5.16157	4.86064	2.75188	43.9295	21.0195	29.7791	59.5358	NA	mRNA
BGLB001809	Bg1809	ATP-binding cassette sub-family A member 1-like	NA		-2.05091	40.242	122.587	189.565	191.256	455.917	661.497	615.434	496.994	ABC transporter-like|AAA+ ATPase domain|ABC transporter, conserved site|Major facilitator superfamily domain|ABC transporter A|P-loop containing nucleoside triphosphate hydrolase|ATP-binding cassette subfamily A member 12__IPR003439|IPR003593|IPR017871|IPR020846|IPR026082|IPR027417|IPR030371	mRNA
BGLB020411	Bg20411	uncharacterized protein LOC106069234	NA		-2.04502	11.1012	3.87118	7.29095	15.1353	35.6185	33.384	50.6244	37.5334	LicD family__IPR007074	mRNA
BGLB019196	Bg19196	collagen alpha-5(VI) chain-like	Biomineralization/Cytoskeleton/Tissue growth		-2.03615	2203.6	680.037	569.91	599.909	4180.42	5293.83	3247.9	3684.1	von Willebrand factor, type A|von Willebrand factor A-like domain superfamily__IPR002035|IPR036465	mRNA
BGLB007301	Bg7301	NA	NA		-2.03339	2.77531	6.45197	3.64548	6.8797	24.3393	14.8373	24.8159	20.061	NA	ncRNA
BGLB001064	Bg1064	secreted frizzled-related protein 3-like	NA		-2.03145	2.77531	2.58079	1.21516	2.75188	16.622	6.80044	4.96318	13.5897	Frizzled/secreted frizzled-related protein|Frizzled domain|Secreted frizzled-related protein 3|Frizzled cysteine-rich domain superfamily__IPR015526|IPR020067|IPR026556|IPR036790	mRNA
BGLB027132	Bg27132	uncharacterized protein LOC106060338	NA		-2.02598	5.55062	9.03276	4.86064	4.12782	26.1202	9.27332	27.7938	36.2392	NA	mRNA
BGLB037107	Bg37107	cadherin-23-like (LOC106074824), transcript variant X3, mRNA	NA		-2.02579	1.38766	3.87118	6.07579	1.37594	15.4347	6.80044	14.8895	18.7667	NA	ncRNA
BGLB031343	Bg31343	protocadherin gamma-A8-like	NA		-2.02242	77.7087	60.6485	44.9609	60.5413	276.043	250.998	264.041	188.961	Cadherin-like|Cadherin-like superfamily|Cadherin conserved site|Cadherin__IPR002126|IPR015919|IPR020894|IPR039808	mRNA
BGLB023735	Bg23735	dynein heavy chain 2, axonemal-like	NA		-2.01651	2.77531	7.74236	6.07579	2.75188	23.7457	26.5835	12.9043	18.1196	Dynein heavy chain|P-loop containing nucleoside triphosphate hydrolase__IPR026983|IPR027417	mRNA
BGLB038275	Bg38275	leucine-rich repeat and immunoglobulin-like domain-containing nogo receptor-interacting protein 2	NA		-2.00932	33.3037	11.6135	8.50611	6.8797	54.0214	90.8786	56.5802	42.0633	Leucine-rich repeat|Leucine-rich repeat, typical subtype|Leucine-rich repeat domain superfamily__IPR001611|IPR003591|IPR032675	mRNA
BGLB035438	Bg35438	lactosylceramide 1,3-N-acetyl-beta-D-glucosaminyltransferase-like	NA		-2.00729	6.93828	12.9039	13.3667	11.0075	46.304	63.6768	49.6318	19.4138	Glycosyl transferase, family 31__IPR002659	mRNA
BGLB017141	Bg17141	RNA-binding protein 24-B-like	NA		-1.99963	58.2815	65.8101	91.1369	74.3007	298.602	262.126	319.629	268.558	RNA recognition motif domain|Nucleotide-binding alpha-beta plait domain superfamily|RNA-binding domain superfamily|BOULE/DAZ family__IPR000504|IPR012677|IPR035979|IPR037366	mRNA
BGLB032439	Bg32439	protocadherin Fat 4-like	NA		-1.99924	11.1012	29.6791	13.3667	12.3835	89.6399	52.5488	62.536	60.83	Cadherin-like|Cadherin-like superfamily|Cadherin conserved site__IPR002126|IPR015919|IPR020894	mRNA
BGLB033407	Bg33407	fibrillin-1-like (LOC106056134), mRNA	NA		-1.9965	9.71359	9.03276	0	1.37594	29.0884	9.27332	22.8306	22.0024	NA	mRNA
BGLB019403	Bg19403	xanthine dehydrogenase-like	NA		-1.9931	8.32594	15.4847	3.64548	19.2631	52.8341	48.8395	48.6391	36.2392	2Fe-2S ferredoxin-type iron-sulfur binding domain|[2Fe-2S]-binding|2Fe-2S ferredoxin-like superfamily|[2Fe-2S]-binding domain superfamily__IPR001041|IPR002888|IPR036010|IPR036884	mRNA
BGLB034395	Bg34395	uncharacterized protein LOC106076130, partial	NA		-1.99108	4.16297	9.03276	8.50611	22.015	43.3358	46.9848	34.7422	50.476	NA	mRNA
BGLB030378	Bg30378	putative ferric-chelate reductase 1 homolog, partial	NA		-1.99099	2.77531	9.03276	4.86064	1.37594	25.5266	14.2191	18.8601	16.1782	Reeler domain|DOMON domain|Cytochrome b561/ferric reductase transmembrane__IPR002861|IPR005018|IPR006593	mRNA
BGLB033898	Bg33898	Metabotropic glutamate receptor 3 [Mizuhopecten yessoensis]	NA		-1.98781	15.2642	9.03276	17.0122	22.015	71.8306	51.3124	56.5802	73.1255	NA	mRNA
BGLB035200	Bg35200	uncharacterized protein LOC106062410	NA		-1.98044	18.0395	18.0655	23.088	13.7594	89.0462	64.9133	72.4624	62.1243	NA	mRNA
BGLB033932	Bg33932	baculoviral IAP repeat-containing protein 7-like, partial	NA		-1.97765	2.77531	1.29039	1.21516	4.12782	9.49826	16.692	7.94108	6.47128	BIR repeat__IPR001370	mRNA
BGLB024032	Bg24032	serine-aspartate repeat-containing protein D-like, partial	NA		-1.9767	24.9778	25.8079	30.379	72.9248	161.47	184.23	115.146	140.427	Peptidase M12B, ADAM/reprolysin|Metallopeptidase, catalytic domain superfamily__IPR001590|IPR024079	mRNA
BGLB021852	Bg21852	Metabotropic glutamate receptor 3 [Mizuhopecten yessoensis]	NA		-1.9746	152.642	125.168	159.186	328.849	995.537	563.2	844.733	566.237	GPCR, family 3|Receptor, ligand binding region|Periplasmic binding protein-like I__IPR000337|IPR001828|IPR028082	mRNA
BGLB033355	Bg33355	uncharacterized protein LOC106077440	NA		-1.97438	15.2642	10.3231	25.5183	28.8947	74.7988	117.462	71.4698	50.476	NA	mRNA
BGLB021986	Bg21986	uncharacterized protein LOC106079363 isoform X1	NA		-1.9671	109.625	70.9717	82.6308	177.496	466.009	417.3	497.31	321.623	Methyltransferase domain|S-adenosyl-L-methionine-dependent methyltransferase__IPR025714|IPR029063	mRNA
BGLB031846	Bg31846	vitamin K-dependent protein S-like (LOC106076512), partial mRNA	NA		-1.96588	31.9161	32.2598	38.8851	22.015	105.075	161.356	103.234	117.13	EGF-type aspartate/asparagine hydroxylation site|EGF-like domain|EGF-like calcium-binding domain|Growth factor receptor cysteine-rich domain superfamily|EGF-like, conserved site|EGF-like calcium-binding, conserved site__IPR000152|IPR000742|IPR001881|IPR009030|IPR013032|IPR018097	mRNA
BGLB021733	Bg21733	uncharacterized protein LOC106069596	NA		-1.9645	11.1012	9.03276	9.72127	13.7594	44.5231	34.6204	55.5876	37.5334	NA	mRNA
BGLB030001	Bg30001	spectrin beta chain-like	NA		-1.9585	13.8766	5.16157	1.21516	6.8797	23.152	26.5835	35.7349	22.6495	Calponin homology domain|CH domain superfamily__IPR001715|IPR036872	mRNA
BGLB032113	Bg32113	uncharacterized protein LOC106068839	NA		-1.95786	54.1186	33.5502	61.9731	53.6616	193.527	277.581	182.645	129.426	AIG1-type guanine nucleotide-binding (G) domain|P-loop containing nucleoside triphosphate hydrolase__IPR006703|IPR027417	mRNA
BGLB004594	Bg4594	transmembrane protein 233-like	NA		-1.95097	5.55062	9.03276	10.9364	1.37594	35.6185	24.1106	23.8233	23.2966	CD225/Dispanin family__IPR007593	mRNA
BGLB034555	Bg34555	plexin-B-like	NA		-1.95065	0	3.87118	0	6.8797	16.0283	11.7462	3.97054	12.9426	Rho GTPase activation protein|Plexin, cytoplasmic RasGAP domain|Invertebrate plexin-B|Plexin family__IPR008936|IPR013548|IPR031146|IPR031148	mRNA
BGLB021072	Bg21072	uncharacterized protein LOC106068349	NA		-1.9472	8.32594	5.16157	8.50611	26.1428	65.8942	53.7853	42.6833	23.9437	Cadherin-like superfamily__IPR015919	mRNA
BGLB040254	Bg40254	deleted in malignant brain tumors 1 protein-like, partial	NA		-1.9468	15.2642	37.4214	27.9487	50.9097	77.1734	171.866	146.91	107.423	SRCR domain|SRCR-like domain superfamily__IPR001190|IPR036772	mRNA
BGLB022032	Bg22032	DBH-like monooxygenase protein 1 homolog, partial	Metal binding and transport		-1.94607	2.77531	3.87118	7.29095	6.8797	30.2757	17.9284	18.8601	16.1782	Copper type II, ascorbate-dependent monooxygenase, N-terminal|PHM/PNGase F domain superfamily|Copper type II, ascorbate-dependent monooxygenase, N-terminal domain superfamily__IPR000323|IPR008977|IPR036939	mRNA
BGLB032793	Bg32793	uncharacterized protein LOC106073772	NA		-1.94447	20.8148	10.3231	18.2274	12.3835	58.1769	76.0412	46.6539	58.2415	Glycosyltransferase, DXD sugar-binding motif|Nucleotide-diphospho-sugar transferases__IPR007577|IPR029044	mRNA
BGLB023310	Bg23310	uncharacterized protein LOC106066065	NA		-1.9412	6.93828	3.87118	12.1516	5.50376	36.8058	32.1475	23.8233	19.4138	NA	mRNA
BGLB031800	Bg31800	probable serine/threonine-protein kinase pats1	Signal transduction		-1.93707	5.55062	7.74236	10.9364	9.63157	44.5231	40.1844	28.7864	18.1196	Leucine-rich repeat|Roc domain|P-loop containing nucleoside triphosphate hydrolase|Leucine-rich repeat domain superfamily__IPR001611|IPR020859|IPR027417|IPR032675	mRNA
BGLB016585	Bg16585	leucine-rich repeat-containing protein 1-like	NA		-1.93664	12.4889	3.87118	7.29095	9.63157	37.3994	30.9111	35.7349	25.8851	Leucine-rich repeat|Leucine-rich repeat, typical subtype|Leucine-rich repeat domain superfamily__IPR001611|IPR003591|IPR032675	mRNA
BGLB021609	Bg21609	uncharacterized protein LOC106059238	NA		-1.93284	79.0964	68.3909	125.161	121.083	329.471	492.104	362.312	304.797	Fibronectin type III|Immunoglobulin-like fold|Fibronectin type III superfamily__IPR003961|IPR013783|IPR036116	mRNA
BGLB026615	Bg26615	leucine-rich repeat-containing protein 74B [Aplysia californica]	NA		-1.93278	4.16297	2.58079	3.64548	9.63157	16.622	14.8373	19.8527	28.4736	Leucine-rich repeat domain superfamily__IPR032675	mRNA
BGLB018332	Bg18332	fibulin-1-like	Cellular defense		-1.91927	34.6914	58.0677	30.379	39.9022	165.032	143.427	138.969	163.723	EGF-type aspartate/asparagine hydroxylation site|EGF-like domain|EGF-like calcium-binding domain|Growth factor receptor cysteine-rich domain superfamily|EGF-like, conserved site|EGF-like calcium-binding, conserved site__IPR000152|IPR000742|IPR001881|IPR009030|IPR013032|IPR018097	mRNA
BGLB025367	Bg25367	uncharacterized protein LOC106062022, partial	NA		-1.9189	22.2025	16.7751	32.8093	33.0225	117.541	68.0044	127.057	83.4795	NA	mRNA
BGLB016322	Bg16322	laminin-like protein epi-1	NA		-1.91444	9.71359	15.4847	3.64548	4.12782	38.5867	34.6204	31.7643	20.7081	Laminin EGF domain__IPR002049	mRNA
BGLB027669	Bg27669	NA	NA		-1.91401	106.85	65.8101	63.1883	194.007	466.009	379.588	445.693	307.386	NA	mRNA
BGLB037772	Bg37772	endothelin-converting enzyme 1-like	NA		-1.91112	2.77531	2.58079	4.86064	8.25563	29.6821	15.4555	14.8895	12.2954	Peptidase M13|Peptidase M13, N-terminal domain|Peptidase M13, C-terminal domain|Metallopeptidase, catalytic domain superfamily|Peptidase M13, domain 2__IPR000718|IPR008753|IPR018497|IPR024079|IPR042089	mRNA
BGLB030426	Bg30426	acidic phospholipase A2 E-like	Protein modification/Biosynthesis		-1.90584	6.93828	12.9039	24.3032	24.7669	67.0815	72.3319	82.3887	36.8863	Phospholipase A2|Phospholipase A2 domain|Phospholipase A2, histidine active site|Phospholipase A2 domain superfamily__IPR001211|IPR016090|IPR033113|IPR036444	mRNA
BGLB021466	Bg21466	uncharacterized protein LOC106063491, partial	NA		-1.898	66.6075	92.9083	113.01	162.361	507.563	342.495	441.723	309.327	EGF-type aspartate/asparagine hydroxylation site|EGF-like domain|CUB domain|von Willebrand factor, type D domain|EGF-like calcium-binding domain|NIDO domain|Growth factor receptor cysteine-rich domain superfamily|EGF-like, conserved site|EGF-like calcium-binding, conserved site|Spermadhesin, CUB domain superfamily__IPR000152|IPR000742|IPR000859|IPR001846|IPR001881|IPR003886|IPR009030|IPR013032|IP…	mRNA
BGLB017472	Bg17472	N-acetylated-alpha-linked acidic dipeptidase 2-like	Protease		-1.89438	9.71359	9.03276	8.50611	1.37594	31.463	23.4924	39.7054	14.2368	PA domain|Peptidase M28|Glutamate carboxypeptidase 2-like__IPR003137|IPR007484|IPR039373	mRNA
BGLB034540	Bg34540	uncharacterized protein LOC106077697	NA		-1.89082	1.38766	135.491	153.11	181.624	451.761	445.738	443.708	386.335	NA	mRNA
BGLB038585	Bg38585	snake venom metalloproteinase atrolysin-C-like	NA		-1.89003	9.71359	9.03276	3.64548	4.12782	30.2757	29.6746	17.8674	22.6495	Metallopeptidase, catalytic domain superfamily__IPR024079	mRNA
BGLB032512	Bg32512	uncharacterized protein LOC106057467	NA		-1.88482	5.55062	6.45197	2.43032	8.25563	19.5902	29.0564	23.8233	13.5897	NA	mRNA
BGLB034966	Bg34966	multiple epidermal growth factor-like domains protein 10	Biomineralization/Cytoskeleton/Tissue growth/Cellular defense		-1.8827	12.4889	12.9039	7.29095	28.8947	57.5832	45.1302	45.6612	79.5967	EGF-like domain|Scavenger receptor class F member 1__IPR000742|IPR033329	mRNA
BGLB032616	Bg32616	protocadherin Fat 4-like [Pomacea canaliculata]	NA		-1.88138	2.77531	14.1943	10.9364	39.9022	60.5514	82.8417	70.4771	34.9449	NA	mRNA
BGLB038264	Bg38264	NA	NA		-1.87838	4.16297	5.16157	2.43032	2.75188	17.8092	16.692	4.96318	16.8253	NA	ncRNA
BGLB029927	Bg29927	dual serine/threonine and tyrosine protein kinase-like [Branchiostoma belcheri]	NA		-1.87774	11.1012	7.74236	2.43032	11.0075	35.6185	22.256	22.8306	40.1219	P-loop containing nucleoside triphosphate hydrolase__IPR027417	mRNA
BGLB008425	Bg8425	uncharacterized protein LOC106069271	NA		-1.87378	18.0395	1.29039	8.50611	15.1353	52.2404	34.6204	37.7201	34.9449	PDZ domain|PDZ superfamily__IPR001478|IPR036034	mRNA
BGLB012357	Bg12357	adipocyte plasma membrane-associated protein-like	NA		-1.87232	72.1581	40.0022	47.3912	16.5113	205.4	127.354	187.608	120.366	Six-bladed beta-propeller, TolB-like|Strictosidine synthase, conserved region__IPR011042|IPR018119	mRNA
BGLB013573	Bg13573	uncharacterized protein LOC106052229	NA		-1.86387	4.16297	10.3231	7.29095	6.8797	34.4312	16.0738	32.757	23.2966	PKD domain|Immunoglobulin-like fold|PKD/Chitinase domain|PKD domain superfamily__IPR000601|IPR013783|IPR022409|IPR035986	mRNA
BGLB024910	Bg24910	NA	NA		-1.86225	8.32594	7.74236	12.1516	15.1353	45.1168	36.4751	48.6391	29.1208	NA	ncRNA
BGLB039407	Bg39407	uncharacterized protein LOC106073818	NA		-1.86197	29.1408	12.9039	18.2274	16.5113	77.1734	109.425	46.6539	45.299	NA	mRNA
BGLB031733	Bg31733	NA	NA		-1.86104	11.1012	6.45197	7.29095	4.12782	30.2757	36.4751	16.8748	23.9437	NA	ncRNA
BGLB017286	Bg17286	NA	NA		-1.85878	5.55062	14.1943	6.07579	8.25563	30.8694	30.2929	24.8159	39.4748	NA	ncRNA
BGLB040282	Bg40282	phthiocerol synthesis polyketide synthase type I PpsC-like	NA		-1.85437	26.3655	32.2598	54.6822	8.25563	107.449	73.5684	151.873	107.423	Acyl transferase domain superfamily|Condensation domain|Phosphopantetheine binding ACP domain|Polyketide synthase, ketoreductase domain|Beta-ketoacyl synthase, N-terminal|Beta-ketoacyl synthase, C-terminal|Acyl transferase|Acyl transferase/acyl hydrolase/lysophospholipase|Thiolase-like|Beta-ketoacyl synthase, active site|Polyketide synthase, acyl transferase domain|Polyketide synthase, phosphopan…	mRNA
BGLB034729	Bg34729	uncharacterized protein LOC106052027, partial	NA		-1.85193	11.1012	7.74236	8.50611	8.25563	39.774	25.9653	37.7201	27.1794	NA	mRNA
BGLB021325	Bg21325	VWFA and cache domain-containing protein 1, partial [Aplysia californica]	NA		-1.85103	11.1012	11.6135	9.72127	11.0075	46.8977	32.7657	43.676	34.9449	NA	mRNA
BGLB022746	Bg22746	NA	NA		-1.84785	4.16297	2.58079	13.3667	2.75188	25.5266	14.8373	20.8453	24.5909	NA	ncRNA
BGLB038385	Bg38385	serine/threonine-protein phosphatase 5-like	NA		-1.83695	8.32594	19.3559	13.3667	20.6391	55.2087	63.6768	55.5876	45.9461	Tetratricopeptide-like helical domain superfamily__IPR011990	mRNA
BGLB019677	Bg19677	uncharacterized protein LOC106054883	NA		-1.83678	27.7531	5.16157	36.4548	11.0075	73.0179	99.5337	63.5287	52.4174	NA	mRNA
BGLB016386	Bg16386	tumor necrosis factor ligand superfamily member 10-like [Pomacea canaliculata]	NA		-1.83239	41.6297	14.1943	15.7971	35.7744	145.442	76.0412	86.3593	72.4783	Tumour necrosis factor domain|Tumour necrosis factor-like domain superfamily__IPR006052|IPR008983	mRNA
BGLB000130	Bg130	uncharacterized protein LOC106050226	NA		-1.82974	76.3211	63.2293	88.7066	133.466	329.471	339.404	365.29	237.496	BIR repeat|Zinc finger, RING-type__IPR001370|IPR001841	mRNA
BGLB001131	Bg1131	xanthine dehydrogenase 1-like	NA		-1.82848	61.0569	43.8734	60.7579	63.2932	284.948	154.555	212.424	154.016	Aldehyde oxidase/xanthine dehydrogenase, a/b hammerhead|2Fe-2S ferredoxin-type iron-sulfur binding domain|Molybdopterin dehydrogenase, FAD-binding|[2Fe-2S]-binding|CO dehydrogenase flavoprotein, C-terminal|2Fe-2S ferredoxin, iron-sulphur binding site|Aldehyde oxidase/xanthine dehydrogenase, molybdopterin binding|FAD-binding domain, PCMH-type|Aldehyde oxidase/xanthine dehydrogenase|2Fe-2S ferredox…	mRNA
BGLB026751	Bg26751	extracellular calcium-sensing receptor-like, partial	NA		-1.82806	1.38766	3.87118	8.50611	12.3835	26.7139	12.9827	19.8527	36.2392	GPCR, family 3|Receptor, ligand binding region|Periplasmic binding protein-like I__IPR000337|IPR001828|IPR028082	mRNA
BGLB036409	Bg36409	ADAMTS-like protein 4	NA		-1.82389	37.4667	30.9694	19.4425	31.6466	137.131	119.317	92.3151	70.5369	ADAM-TS Spacer 1__IPR010294	mRNA
BGLB021170	Bg21170	rootletin-like, partial	NA		-1.81389	112.4	99.3603	80.2005	176.12	418.517	423.482	422.863	359.803	NA	mRNA
BGLB000155	Bg155	murinoglobulin-2-like	NA		-1.8128	30.5284	33.5502	15.7971	56.4135	122.884	79.7506	142.94	130.073	NA	mRNA
BGLB036369	Bg36369	flocculation protein FLO11-like isoform X5	NA		-1.81074	13.8766	3.87118	2.43032	8.25563	30.8694	19.1649	26.8012	25.238	NA	mRNA
BGLB037971	Bg37971	transmembrane channel-like protein 7, partial	NA		-1.80795	4.16297	5.16157	4.86064	5.50376	27.9011	16.0738	11.9116	15.5311	Transmembrane channel-like protein__IPR038900	mRNA
BGLB011673	Bg11673	phosphoenolpyruvate carboxykinase, cytosolic [GTP]-like	NA		-1.80335	432.949	167.751	345.105	191.256	746.207	1433.04	984.694	764.905	Phosphoenolpyruvate carboxykinase, GTP-utilising|Phosphoenolpyruvate carboxykinase, N-terminal|Phosphoenolpyruvate carboxykinase, C-terminal|Phosphoenolpyruvate carboxykinase, GTP-utilising, conserved site|Phosphoenolpyruvate carboxykinase, C-terminal P-loop domain|Phosphoenolpyruvate carboxykinase, GTP-utilising, N-terminal__IPR008209|IPR008210|IPR013035|IPR018091|IPR035077|IPR035078	mRNA
BGLB036180	Bg36180	NA	NA		-1.80097	2.77531	9.03276	12.1516	4.12782	17.8092	30.9111	18.8601	33.0035	NA	ncRNA
BGLB031700	Bg31700	uncharacterized protein LOC106051669	NA		-1.79992	15.2642	1.29039	2.43032	2.75188	22.5584	22.8742	21.838	11.0012	NA	mRNA
BGLB038386	Bg38386	NA	NA		-1.79779	5.55062	12.9039	4.86064	6.8797	18.9965	34.6204	29.7791	23.2966	NA	ncRNA
BGLB020705	Bg20705	uncharacterized protein LOC106070175	NA		-1.7957	55.5062	6.45197	30.379	5.50376	65.3006	70.4773	75.4403	131.367	NA	mRNA
BGLB022471	Bg22471	NA	NA		-1.79307	5.55062	14.1943	0	2.75188	11.2792	21.6378	21.838	25.238	NA	ncRNA
BGLB038279	Bg38279	multiple C2 and transmembrane domain-containing protein 1-like	NA		-1.78955	1.38766	0	7.29095	5.50376	17.8092	10.5098	12.9043	11.0012	NA	mRNA
BGLB001793	Bg1793	EF-hand calcium-binding domain-containing protein 6-like	Protease inhibitor		-1.78812	162.356	63.2293	277.056	169.241	690.999	464.284	571.758	579.827	EF-hand domain|EF-hand domain pair|DJBP, EF-hand domain__IPR002048|IPR011992|IPR015070	mRNA
BGLB021138	Bg21138	uncharacterized protein LOC106056716 isoform X1	NA		-1.78567	9.71359	2.58079	15.7971	8.25563	42.1485	38.3297	14.8895	32.3564	NA	mRNA
BGLB013923	Bg13923	protein jagged-1a-like	NA		-1.78423	5.55062	3.87118	3.64548	8.25563	17.8092	11.128	27.7938	19.4138	EGF-type aspartate/asparagine hydroxylation site|EGF-like domain|Delta/Serrate/lag-2 (DSL) protein|EGF-like calcium-binding domain|Growth factor receptor cysteine-rich domain superfamily|EGF-like, conserved site__IPR000152|IPR000742|IPR001774|IPR001881|IPR009030|IPR013032	mRNA
BGLB012163	Bg12163	putative cuticle collagen 145	Biomineralization/Cytoskeleton/Tissue growth		-1.77996	24.9778	206.463	136.098	83.9323	396.552	468.612	389.113	271.794	Collagen triple helix repeat__IPR008160	mRNA
BGLB016826	Bg16826	anoctamin-1-like isoform X1	NA		-1.77845	26.3655	29.6791	32.8093	33.0225	118.728	95.2061	103.234	99.0106	Anoctamin|Anoctamin, dimerisation domain__IPR007632|IPR032394	mRNA
BGLB033050	Bg33050	proline-rich protein 2 isoform X1 [Aplysia californica]	NA		-1.77678	9.71359	16.7751	6.07579	4.12782	26.7139	24.1106	32.757	44.0047	NA	mRNA
BGLB025110	Bg25110	CUB and sushi domain-containing protein 2-like, partial	NA		-1.77655	2.77531	6.45197	1.21516	2.75188	17.8092	8.03688	10.919	11.0012	Sushi/SCR/CCP domain|CUB domain|Spermadhesin, CUB domain superfamily|Sushi/SCR/CCP superfamily__IPR000436|IPR000859|IPR035914|IPR035976	mRNA
BGLB021877	Bg21877	protein SZT2-like	NA		-1.77117	2.77531	3.87118	2.43032	5.50376	18.9965	7.41866	9.92636	16.1782	Protein SZT2__IPR033228	mRNA
BGLB036540	Bg36540	uncharacterized protein LOC106052599	NA		-1.77031	29.1408	12.9039	26.7335	8.25563	77.1734	72.3319	70.4771	43.3576	NA	mRNA
BGLB036130	Bg36130	dentin sialophosphoprotein-like	Biomineralization/Cytoskeleton/Tissue growth		-1.76844	13.8766	19.3559	9.72127	28.8947	64.7069	77.2777	59.5581	42.0633	NA	mRNA
BGLB039939	Bg39939	NA	NA		-1.76169	9.71359	43.8734	130.022	8.25563	203.025	105.716	170.733	172.136	NA	ncRNA
BGLB026559	Bg26559	uncharacterized protein LOC106054339	NA		-1.76162	52.7309	34.8406	55.8973	68.797	204.213	174.338	186.615	148.839	NA	mRNA
BGLB029326	Bg29326	uncharacterized protein LOC106059554	NA		-1.7614	12.4889	60.6485	37.6699	19.2631	121.697	76.6595	127.057	112.6	NA	mRNA
BGLB035151	Bg35151	contactin [Aplysia californica]	NA		-1.76033	8.32594	12.9039	6.07579	19.2631	40.3676	29.6746	48.6391	40.1219	C-type lectin-like|Immunoglobulin-like domain|Immunoglobulin-like fold|C-type lectin-like/link domain superfamily|C-type lectin fold__IPR001304|IPR007110|IPR013783|IPR016186|IPR016187	mRNA
BGLB016612	Bg16612	mucin-5AC-like (LOC106065351), mRNA	NA		-1.75824	15.2642	20.6463	1.21516	31.6466	70.0497	59.3493	54.595	47.2403	Cysteine-rich secretory protein-related|CAP domain|CAP superfamily__IPR001283|IPR014044|IPR035940	mRNA
BGLB012636	Bg12636	frizzled-10-A-like	Signal transduction		-1.75657	11.1012	9.03276	10.9364	9.63157	42.1485	27.2017	42.6833	27.1794	Frizzled/Smoothened, transmembrane domain|Frizzled/secreted frizzled-related protein|GPCR, family 2-like|Frizzled domain|Frizzled-10|Frizzled cysteine-rich domain superfamily__IPR000539|IPR015526|IPR017981|IPR020067|IPR026549|IPR036790	mRNA
BGLB036804	Bg36804	receptor-type tyrosine-protein phosphatase U-like, partial	NA		-1.75649	2.77531	0	3.64548	12.3835	16.622	21.0195	12.9043	15.5311	Fibronectin type III superfamily__IPR036116	mRNA
BGLB026408	Bg26408	uncharacterized protein LOC106056205 isoform X1	NA		-1.75545	83.2594	36.131	111.795	198.135	402.489	349.913	404.003	278.265	NA	mRNA
BGLB023355	Bg23355	sushi domain-containing protein 2-like	NA		-1.74969	4.16297	3.87118	2.43032	12.3835	19.5902	22.256	13.8969	23.2966	Sushi/SCR/CCP domain|Sushi/SCR/CCP superfamily__IPR000436|IPR035976	mRNA
BGLB020068	Bg20068	Wilms tumor protein 1-interacting protein homolog	NA		-1.74631	13.8766	9.03276	4.86064	6.8797	39.1803	25.9653	26.8012	25.8851	Zinc finger, LIM-type__IPR001781	mRNA
BGLB019336	Bg19336	cilia- and flagella-associated protein 54-like	NA		-1.74402	6.93828	21.9367	13.3667	5.50376	47.4913	45.1302	38.7128	29.1208	NA	mRNA
BGLB007371	Bg7371	protocadherin-like wing polarity protein stan	NA		-1.74333	20.8148	18.0655	26.7335	31.6466	94.389	77.2777	88.3446	64.7128	EGF-like domain|Laminin G domain|EGF-like calcium-binding domain|EGF-like, conserved site|Concanavalin A-like lectin/glucanase domain superfamily__IPR000742|IPR001791|IPR001881|IPR013032|IPR013320	mRNA
BGLB031149	Bg31149	uncharacterized protein LOC106070666	NA		-1.74088	65.2198	63.2293	102.073	74.3007	292.665	252.853	236.247	228.436	Domain of unknown function DUF4549|Coiled-coil domain-containing protein 162__IPR029376|IPR040401	mRNA
BGLB028597	Bg28597	tyramine beta-hydroxylase-like (LOC106053431), mRNA	NA		-1.73894	6.93828	3.87118	2.43032	11.0075	21.9647	30.2929	9.92636	20.7081	NA	ncRNA
BGLB023794	Bg23794	NA	NA		-1.73086	11.1012	6.45197	8.50611	11.0075	27.9011	42.0391	30.7717	23.9437	NA	ncRNA
BGLB002281	Bg2281	membrane metallo-endopeptidase-like 1	NA		-1.73073	29.1408	29.6791	35.2396	55.0376	117.541	167.538	123.087	82.1853	Peptidase M13|Peptidase M13, N-terminal domain|Peptidase M13, C-terminal domain|Metallopeptidase, catalytic domain superfamily|Peptidase M13, domain 2__IPR000718|IPR008753|IPR018497|IPR024079|IPR042089	mRNA
BGLB030709	Bg30709	NA	NA		-1.73025	4.16297	3.87118	1.21516	2.75188	12.4665	9.27332	5.95581	14.8839	NA	ncRNA
BGLB010080	Bg10080	probable serine carboxypeptidase CPVL	Protease		-1.72743	8.32594	14.1943	2.43032	5.50376	26.7139	20.4013	35.7349	19.4138	Peptidase S10, serine carboxypeptidase|Alpha/Beta hydrolase fold__IPR001563|IPR029058	mRNA
BGLB025660	Bg25660	solute carrier family 22 member 6-like	NA		-1.72584	22.2025	29.6791	26.7335	27.5188	78.9543	121.171	83.3814	65.3599	Sugar transporter, conserved site|Major facilitator superfamily|Major facilitator superfamily domain|MFS transporter superfamily__IPR005829|IPR011701|IPR020846|IPR036259	mRNA
BGLB011340	Bg11340	atrial natriuretic peptide receptor 2-like, partial	NA		-1.72355	0	1.29039	10.9364	4.12782	17.2156	8.6551	13.8969	17.4725	Adenylyl cyclase class-3/4/guanylyl cyclase|Adenylyl cyclase class-4/guanylyl cyclase, conserved site|Nucleotide cyclase__IPR001054|IPR018297|IPR029787	mRNA
BGLB000794	Bg794	adhesive plaque matrix protein-like	NA		-1.71767	6.93828	28.3887	51.0367	37.1504	108.636	73.5684	116.138	107.423	NA	mRNA
BGLB036507	Bg36507	alpha-2 adrenergic receptor [Aplysia californica]	NA		-1.70692	5.55062	3.87118	3.64548	9.63157	12.4665	26.5835	17.8674	19.4138	NA	mRNA
BGLB001710	Bg1710	protein Wnt-11b-2-like	NA		-1.70676	27.7531	38.7118	27.9487	30.2707	124.071	85.9328	111.175	82.8324	Wnt|Wnt protein, conserved site__IPR005817|IPR018161	mRNA
BGLB027019	Bg27019	Biomphalaria glabrata strain i4 polymorphic transmembrane cluster 2 transmembrane protein 4 (PTC2-4) mRNA, complete cds	NA		-1.70531	24.9778	30.9694	15.7971	37.1504	98.5445	102.007	94.3004	56.9473	NA	mRNA
BGLB030298	Bg30298	uncharacterized protein LOC106066930	NA		-1.70414	15.2642	7.74236	3.64548	9.63157	30.8694	42.0391	16.8748	29.7679	Peptidase S1, PA clan__IPR009003	mRNA
BGLB021469	Bg21469	uncharacterized protein LOC106062275	NA		-1.70359	4.16297	7.74236	8.50611	5.50376	19.5902	21.0195	13.8969	32.3564	NA	mRNA
BGLB025721	Bg25721	uncharacterized protein LOC106069190	NA		-1.70209	11.1012	28.3887	9.72127	16.5113	55.8023	68.6226	36.7275	51.7702	NA	mRNA
BGLB037004	Bg37004	dystrophin-like	NA		-1.70177	16.6519	6.45197	13.3667	6.8797	40.3676	35.2386	38.7128	28.4736	Spectrin repeat|Spectrin/alpha-actinin__IPR002017|IPR018159	mRNA
BGLB028328	Bg28328	uncharacterized protein LOC106061133	NA		-1.69215	16.6519	40.0022	25.5183	42.6541	93.2017	132.299	96.2856	77.6554	WD40 repeat|F-box domain|WD40/YVTN repeat-like-containing domain superfamily|WD40-repeat-containing domain|WD40 repeat, conserved site|G-protein beta WD-40 repeat|F-box-like domain superfamily|WD40-repeat-containing domain superfamily__IPR001680|IPR001810|IPR015943|IPR017986|IPR019775|IPR020472|IPR036047|IPR036322	mRNA
BGLB021737	Bg21737	NA	NA		-1.69174	12.4889	10.3231	32.8093	23.391	54.0214	62.4404	82.3887	57.5944	NA	ncRNA
BGLB029222	Bg29222	protocadherin Fat 3-like	NA		-1.69134	20.8148	14.1943	74.1247	27.5188	133.569	83.4599	117.131	108.07	Cadherin-like|Cadherin-like superfamily__IPR002126|IPR015919	mRNA
BGLB013796	Bg13796	basement membrane-specific heparan sulfate proteoglycan core protein-like	NA		-1.69113	381.605	383.247	279.487	288.947	1421.77	569.382	972.783	1291.67	Laminin IV|SEA domain|EGF-like domain|Laminin EGF domain|Low-density lipoprotein (LDL) receptor class A repeat|Immunoglobulin subtype 2|Immunoglobulin subtype|Immunoglobulin-like domain|EGF-like, conserved site|Immunoglobulin I-set|Immunoglobulin|Immunoglobulin-like fold|Low-density lipoprotein (LDL) receptor class A, conserved site|LDL receptor-like superfamily|Immunoglobulin-like domain superfa…	mRNA
BGLB028608	Bg28608	NA	NA		-1.69083	6.93828	3.87118	10.9364	5.50376	24.9329	25.9653	23.8233	15.5311	NA	ncRNA
BGLB016916	Bg16916	uncharacterized protein LOC106069296	NA		-1.68919	11.1012	10.3231	4.86064	8.25563	41.5549	24.1106	19.8527	27.1794	Zinc finger C2H2-type|Zinc finger C2H2 superfamily__IPR013087|IPR036236	mRNA
BGLB033566	Bg33566	potassium channel subfamily T member 2 [Aplysia californica]	NA		-1.68907	6.93828	14.1943	17.0122	11.0075	39.1803	42.6573	48.6391	29.1208	NA	mRNA
BGLB032335	Bg32335	uncharacterized protein LOC106060033 isoform X1	NA		-1.68904	18.0395	30.9694	30.379	11.0075	61.7387	82.8417	82.3887	64.0657	NA	mRNA
BGLB018000	Bg18000	endothelin-converting enzyme 1-like	NA		-1.68759	45.7926	29.6791	36.4548	39.9022	159.096	80.3688	108.197	139.133	Peptidase M13|Peptidase M13, N-terminal domain|Metallopeptidase, catalytic domain superfamily|Endothelin-converting enzyme 1|Peptidase M13, domain 2__IPR000718|IPR008753|IPR024079|IPR029734|IPR042089	mRNA
BGLB034031	Bg34031	uncharacterized protein LOC106076476	NA		-1.68541	238.677	32.2598	4.86064	89.436	281.98	403.08	181.652	294.443	von Willebrand factor A-like domain superfamily__IPR036465	mRNA
BGLB019292	Bg19292	uncharacterized protein LOC106051643	NA		-1.68517	37.4667	24.5175	23.088	42.6541	84.2971	131.681	100.256	91.8922	NA	mRNA
BGLB029774	Bg29774	uncharacterized protein LOC106054885 isoform X1	NA		-1.68466	5.55062	28.3887	40.1002	42.6541	83.7034	130.445	82.3887	76.3611	NA	mRNA
BGLB034299	Bg34299	UPF0764 protein C16orf89 homolog [Pomacea canaliculata]	NA		-1.68236	12.4889	6.45197	14.5819	9.63157	41.5549	21.6378	43.676	33.6507	NA	mRNA
BGLB004934	Bg4934	hormone receptor 4-like isoform X1	NA		-1.68012	76.3211	43.8734	70.4792	70.1729	223.803	210.195	218.38	176.666	Nuclear hormone receptor, ligand-binding domain|Zinc finger, nuclear hormone receptor-type|Zinc finger, NHR/GATA-type|Nuclear hormone receptor-like domain superfamily__IPR000536|IPR001628|IPR013088|IPR035500	mRNA
BGLB018870	Bg18870	cilia- and flagella-associated protein 46-like, partial	NA		-1.67677	12.4889	33.5502	23.088	28.8947	62.926	121.171	63.5287	63.4185	Cilia- and flagella-associated protein 46__IPR039586	mRNA
BGLB036320	Bg36320	uncharacterized protein LOC106056044	NA		-1.67565	6.93828	18.0655	10.9364	42.6541	72.4243	55.0217	74.4477	47.8875	NA	mRNA
BGLB009445	Bg9445	uncharacterized protein LOC106071555	NA		-1.673	31.9161	36.131	44.9609	41.2782	147.817	126.117	103.234	111.306	Protein-tyrosine phosphatase-like|Tensin-type phosphatase domain__IPR029021|IPR029023	mRNA
BGLB036192	Bg36192	serine/threonine-protein kinase phg2-like, partial	Signal transduction		-1.67265	16.6519	21.9367	7.29095	28.8947	59.9578	74.1866	64.5213	38.1805	NA	mRNA
BGLB020374	Bg20374	heterogeneous nuclear ribonucleoprotein U-like isoform X1	NA		-1.66969	49.9556	152.266	147.034	151.353	381.711	348.677	427.826	417.398	B30.2/SPRY domain|SPRY domain|Concanavalin A-like lectin/glucanase domain superfamily|P-loop containing nucleoside triphosphate hydrolase__IPR001870|IPR003877|IPR013320|IPR027417	mRNA
BGLB037109	Bg37109	NA	NA		-1.6695	18.0395	14.1943	18.2274	12.3835	56.3959	54.4035	38.7128	51.1231	NA	ncRNA
BGLB036036	Bg36036	cadherin-related tumor suppressor-like, partial	Cell adhesion		-1.6685	4.16297	7.74236	9.72127	2.75188	26.7139	14.2191	16.8748	22.0024	Cadherin-like|Cadherin-like superfamily__IPR002126|IPR015919	mRNA
BGLB010578	Bg10578	metabotropic glutamate receptor 4-like	Apoptosis/Autophagy		-1.66423	38.8544	16.7751	20.6577	27.5188	93.7954	63.0586	98.2709	73.1255	GPCR, family 3|Receptor, ligand binding region|GPCR, family 3, nine cysteines domain|GPCR family 3, C-terminal|Periplasmic binding protein-like I|GPCR, family 3, nine cysteines domain superfamily__IPR000337|IPR001828|IPR011500|IPR017978|IPR028082|IPR038550	mRNA
BGLB028856	Bg28856	uncharacterized protein LOC106078272, partial	NA		-1.66377	8.32594	6.45197	10.9364	12.3835	37.3994	32.7657	26.8012	25.238	NA	mRNA
BGLB023616	Bg23616	uncharacterized protein LOC106070725	NA		-1.66157	1.38766	0	7.29095	19.2631	20.1838	27.2017	17.8674	25.238	Galactose-binding-like domain superfamily__IPR008979	mRNA
BGLB014205	Bg14205	forkhead box protein J1-B-like	NA		-1.66137	41.6297	34.8406	41.3154	81.1804	164.439	174.338	174.704	109.365	Fork head domain|Fork head domain conserved site1|Fork head domain conserved site 2|Winged helix-like DNA-binding domain superfamily|Winged helix DNA-binding domain superfamily__IPR001766|IPR018122|IPR030456|IPR036388|IPR036390	mRNA
BGLB036837	Bg36837	leucine-rich repeat protein soc-2 homolog	NA		-1.65886	16.6519	21.9367	12.1516	30.2707	60.5514	77.8959	58.5655	57.5944	Leucine-rich repeat|Leucine-rich repeat, typical subtype|Leucine-rich repeat domain superfamily__IPR001611|IPR003591|IPR032675	mRNA
BGLB034127	Bg34127	plexin-B-like, partial	NA		-1.6549	5.55062	16.7751	19.4425	8.25563	40.9613	48.2213	33.7496	35.592	Sema domain|Plexin repeat|WD40/YVTN repeat-like-containing domain superfamily|PSI domain|Plexin family|Sema domain superfamily__IPR001627|IPR002165|IPR015943|IPR016201|IPR031148|IPR036352	mRNA
BGLB026396	Bg26396	kinesin-like protein KIF28P, partial	NA		-1.65358	41.6297	24.5175	57.1125	28.8947	134.757	138.482	117.131	86.068	C2 domain|Forkhead-associated (FHA) domain|Kinesin motor domain|SMAD/FHA domain superfamily|Kinesin-like KIF1-type|P-loop containing nucleoside triphosphate hydrolase|Kinesin-like protein|C2 domain superfamily|Kinesin motor domain superfamily__IPR000008|IPR000253|IPR001752|IPR008984|IPR022140|IPR027417|IPR027640|IPR035892|IPR036961	mRNA
BGLB023547	Bg23547	cadherin-89D-like	Cell adhesion		-1.65098	111.012	63.2293	8.50611	147.225	282.573	181.757	332.533	225.848	Cadherin-like|Cadherin-like superfamily|Cadherin conserved site__IPR002126|IPR015919|IPR020894	mRNA
BGLB025964	Bg25964	integumentary mucin C.1-like, partial	Adhesion/Carbohydrate binding/Pattern recognition/Apoptosis/Autophagy		-1.65091	9.71359	14.1943	6.07579	5.50376	33.8376	30.9111	23.8233	23.9437	NA	mRNA
BGLB036651	Bg36651	serine/threonine-protein kinase unc-51-like	Signal transduction		-1.64599	2.77531	3.87118	6.07579	0	13.6538	7.41866	7.94108	13.5897	Protein kinase domain|Serine-threonine/tyrosine-protein kinase, catalytic domain|Protein kinase-like domain superfamily|Protein kinase, ATP binding site__IPR000719|IPR001245|IPR011009|IPR017441	mRNA
BGLB026938	Bg26938	polypeptide N-acetylgalactosaminyltransferase 5-like [Aplysia californica]	NA		-1.64242	11.1012	10.3231	12.1516	16.5113	43.3358	30.2929	38.7128	45.299	NA	mRNA
BGLB006338	Bg6338	uncharacterized threonine-rich GPI-anchored glycoprotein PJ4664.02-like	NA		-1.64178	4.16297	7.74236	6.07579	9.63157	27.9011	22.8742	18.8601	18.1196	Chitin binding domain|Chitin binding domain superfamily__IPR002557|IPR036508	mRNA
BGLB025160	Bg25160	ganglioside GM2 activator-like	NA		-1.64163	1.38766	3.87118	12.1516	2.75188	16.0283	12.3644	19.8527	17.4725	MD-2-related lipid-recognition domain|Ganglioside GM2 activator|GM2-AP, lipid-recognition domain superfamily__IPR003172|IPR028996|IPR036846	mRNA
BGLB032931	Bg32931	serine-rich adhesin for platelets-like, partial	NA		-1.64018	23.5901	33.5502	40.1002	35.7744	112.198	101.388	113.16	85.4209	SEA domain|SEA domain superfamily__IPR000082|IPR036364	mRNA
BGLB035563	Bg35563	uncharacterized protein LOC106065690	NA		-1.63795	22.2025	3.87118	53.467	22.015	70.6433	73.5684	101.249	72.4783	C-type lectin-like|C-type lectin-like/link domain superfamily|C-type lectin fold__IPR001304|IPR016186|IPR016187	mRNA
BGLB029705	Bg29705	uncharacterized protein LOC106080236	NA		-1.63746	48.568	59.3581	70.4792	33.0225	146.036	219.469	141.947	144.957	NA	mRNA
BGLB002812	Bg2812	hephaestin-like protein	NA		-1.63489	327.487	911.018	127.592	617.797	1889.56	1059.63	1532.63	1560.87	Multicopper oxidase, copper-binding site|Cupredoxin|Multicopper oxidase, type 2|Multicopper oxidase, type 3|Multicopper oxidases, conserved site__IPR002355|IPR008972|IPR011706|IPR011707|IPR033138	mRNA
BGLB000785	Bg785	protein kinase C delta type-like	NA		-1.63318	27.7531	27.0983	9.72127	19.2631	81.9225	64.295	65.5139	46.5932	Protein kinase domain|AGC-kinase, C-terminal|Protein kinase C-like, phorbol ester/diacylglycerol-binding domain|Serine/threonine-protein kinase, active site|Protein kinase-like domain superfamily|Protein kinase C, delta/epsilon/eta/theta types|Protein kinase, ATP binding site|Protein kinase, C-terminal|Diacylglycerol/phorbol-ester binding|C2 domain superfamily__IPR000719|IPR000961|IPR002219|IPR00…	mRNA
BGLB025651	Bg25651	NA	NA		-1.63308	95.7483	43.8734	43.7457	24.7669	185.216	218.85	110.183	124.896	NA	ncRNA
BGLB028146	Bg28146	uncharacterized protein LOC106053521	NA		-1.63126	5.55062	1.29039	3.64548	1.37594	10.0919	8.6551	5.95581	14.8839	Smoothelin__IPR022189	mRNA
BGLB005287	Bg5287	forkhead-associated domain-containing protein 1-like	NA		-1.62974	12.4889	23.2271	14.5819	9.63157	43.3358	69.859	44.6686	27.1794	Forkhead-associated (FHA) domain|SMAD/FHA domain superfamily__IPR000253|IPR008984	mRNA
BGLB039067	Bg39067	cytochrome P450 27C1-like isoform X1	Metal binding and transport		-1.62957	260.879	495.511	144.604	165.113	734.334	1074.47	794.108	634.185	Cytochrome P450|Cytochrome P450, E-class, group I|Cytochrome P450, conserved site|Cytochrome P450 superfamily__IPR001128|IPR002401|IPR017972|IPR036396	mRNA
BGLB026158	Bg26158	balbiani ring protein 3-like, partial	NA		-1.62867	439.887	192.269	23.088	240.789	839.409	715.282	406.981	767.494	von Willebrand factor, type A|von Willebrand factor A-like domain superfamily__IPR002035|IPR036465	mRNA
BGLB013710	Bg13710	serine/threonine-protein phosphatase 6 regulatory ankyrin repeat subunit B-like	NA		-1.62841	15.2642	33.5502	60.7579	48.1579	106.855	172.484	120.109	84.7738	Ankyrin repeat|Ankyrin repeat-containing domain|Ankyrin repeat-containing domain superfamily__IPR002110|IPR020683|IPR036770	mRNA
BGLB040208	Bg40208	fibrocystin-L-like	NA		-1.62718	908.915	757.461	1518.95	972.789	3608.15	2375.21	3449.41	3301	IPT domain|Parallel beta-helix repeat|Cupredoxin|Pectin lyase fold/virulence factor|Immunoglobulin-like fold|Immunoglobulin E-set|G8 domain|Fibrocystin-L|PA14/GLEYA domain__IPR002909|IPR006626|IPR008972|IPR011050|IPR013783|IPR014756|IPR019316|IPR029927|IPR037524	mRNA
BGLB034956	Bg34956	NA	NA		-1.62452	4.16297	10.3231	6.07579	4.12782	21.9647	25.3471	14.8895	15.5311	NA	ncRNA
BGLB022893	Bg22893	stabilizer of axonemal microtubules 1-like [Asterias rubens]	NA		-1.6243	72.1581	38.7118	74.1247	50.9097	194.121	161.356	195.549	172.136	Stabilizer of axonemal microtubules 1/2__IPR033336	mRNA
BGLB006769	Bg6769	uncharacterized protein LOC106064666 isoform X1	NA		-1.6216	203.985	158.718	150.68	360.496	854.25	625.022	774.256	393.454	GPCR, family 3|Receptor, ligand binding region|Periplasmic binding protein-like I__IPR000337|IPR001828|IPR028082	mRNA
BGLB036404	Bg36404	NA	NA		-1.61664	4.16297	6.45197	12.1516	4.12782	24.3393	14.8373	26.8012	18.7667	NA	ncRNA
BGLB022077	Bg22077	ras-responsive element-binding protein 1-like	NA		-1.61231	2.77531	3.87118	2.43032	8.25563	8.31098	17.9284	17.8674	11.0012	Zinc finger C2H2-type|Zinc finger C2H2 superfamily__IPR013087|IPR036236	mRNA
BGLB040281	Bg40281	ADAM family mig-17-like isoform X2	NA		-1.61219	266.43	334.212	777.702	575.143	1337.47	2163.78	1159.4	1243.78	Metallopeptidase, catalytic domain superfamily__IPR024079	mRNA
BGLB037341	Bg37341	uncharacterized protein LOC106064394	NA		-1.61192	4.16297	2.58079	12.1516	2.75188	17.2156	16.692	23.8233	11.0012	NA	mRNA
BGLB037992	Bg37992	lactosylceramide 1,3-N-acetyl-beta-D-glucosaminyltransferase-like	NA		-1.61144	38.8544	25.8079	23.088	26.1428	124.071	64.295	79.4108	78.3025	Glycosyl transferase, family 31__IPR002659	mRNA
BGLB010624	Bg10624	serine-rich adhesin for platelets-like	NA		-1.60992	79.0964	56.7773	49.8215	81.1804	235.676	192.267	184.63	193.491	Zinc finger, RING-type|Zinc finger, RING/FYVE/PHD-type|Zinc finger, RING-type, conserved site|Zinc finger, C3HC4 RING-type__IPR001841|IPR013083|IPR017907|IPR018957	mRNA
BGLB034863	Bg34863	uncharacterized protein LOC106067277, partial	NA		-1.60908	12.4889	27.0983	21.8729	20.6391	62.926	63.0586	58.5655	65.3599	NA	mRNA
BGLB017110	Bg17110	protein Wnt-16-like	NA		-1.60566	6.93828	7.74236	9.72127	19.2631	33.8376	42.0391	37.7201	20.061	Wnt|Wnt protein, conserved site__IPR005817|IPR018161	mRNA
BGLB040168	Bg40168	uncharacterized protein LOC106052300	NA		-1.6055	16.6519	2.58079	9.72127	4.12782	22.5584	29.6746	22.8306	27.8265	Galactose-binding-like domain superfamily__IPR008979	mRNA
BGLB019558	Bg19558	sperm-associated antigen 17-like	NA		-1.60452	12.4889	30.9694	19.4425	20.6391	55.2087	69.2408	84.374	44.0047	Sperm-associated antigen 17__IPR026173	mRNA
BGLB003661	Bg3661	putative mediator of RNA polymerase II transcription subunit 26 [Octopus sinensis]	NA		-1.60113	37.4667	29.6791	52.2518	61.9173	138.318	166.302	141.947	99.0106	Zinc finger, RING-type|Zinc finger, RING/FYVE/PHD-type|Zinc finger, RING-type, conserved site|Zinc finger, C3HC4 RING-type__IPR001841|IPR013083|IPR017907|IPR018957	mRNA
BGLB024795	Bg24795	biglycan-like	NA		-1.59857	18.0395	9.03276	3.64548	23.391	53.4277	41.4208	43.676	25.238	Leucine-rich repeat N-terminal domain|Leucine-rich repeat|Leucine-rich repeat, typical subtype|Leucine-rich repeat domain superfamily__IPR000372|IPR001611|IPR003591|IPR032675	mRNA
BGLB004312	Bg4312	F-box only protein 10-like	NA		-1.59833	47.1803	25.8079	61.9731	48.1579	154.94	158.265	129.043	108.717	F-box domain|Parallel beta-helix repeat|Carbohydrate-binding/sugar hydrolysis domain|Pectin lyase fold/virulence factor|Pectin lyase fold|F-box-like domain superfamily|Right handed beta helix domain__IPR001810|IPR006626|IPR006633|IPR011050|IPR012334|IPR036047|IPR039448	mRNA
BGLB004867	Bg4867	deoxynucleoside triphosphate triphosphohydrolase SAMHD1-like isoform X1	NA		-1.5972	545.349	427.12	1172.63	447.18	1631.33	2461.76	2019.02	1667.65	HD/PDEase domain__IPR003607	mRNA
BGLB026118	Bg26118	NA	NA		-1.59648	0	9.03276	8.50611	5.50376	12.4665	25.3471	18.8601	14.8839	NA	ncRNA
BGLB012383	Bg12383	uncharacterized protein LOC106079591 isoform X1	NA		-1.59624	88.81	63.2293	85.0611	72.9248	253.485	217.614	222.35	236.202	Rab-GTPase-TBC domain|Quinoprotein alcohol dehydrogenase-like superfamily|WD40/YVTN repeat-like-containing domain superfamily|Rab-GTPase-TBC domain superfamily__IPR000195|IPR011047|IPR015943|IPR035969	mRNA
BGLB026933	Bg26933	NA	NA		-1.59573	23.5901	10.3231	21.8729	38.5263	99.1381	54.4035	79.4108	51.1231	NA	ncRNA
BGLB010515	Bg10515	high affinity cGMP-specific 3,5-cyclic phosphodiesterase 9A-like	NA		-1.59569	49.9556	28.3887	36.4548	35.7744	123.477	124.263	118.124	86.068	35-cyclic nucleotide phosphodiesterase, catalytic domain|HD/PDEase domain|35-cyclic nucleotide phosphodiesterase|35-cyclic nucleotide phosphodiesterase, conserved site|35-cyclic nucleotide phosphodiesterase, catalytic domain superfamily__IPR002073|IPR003607|IPR023088|IPR023174|IPR036971	mRNA
BGLB032233	Bg32233	cadherin EGF LAG seven-pass G-type receptor 2-like	NA		-1.59451	5.55062	7.74236	12.1516	11.0075	33.8376	22.256	36.7275	18.7667	GAIN domain, N-terminal|GPCR family 2, extracellular hormone receptor domain superfamily__IPR032471|IPR036445	mRNA
BGLB021451	Bg21451	kinesin-like protein KIF28P, partial	NA		-1.59306	4.16297	3.87118	6.07579	12.3835	26.7139	19.7831	20.8453	14.2368	Kinesin-like KIF1-type|Kinesin-like protein__IPR022140|IPR027640	mRNA
BGLB017471	Bg17471	N-acetylated-alpha-linked acidic dipeptidase-like protein	Protease		-1.59301	13.8766	15.4847	19.4425	16.5113	58.7705	48.8395	47.6465	42.0633	Transferrin receptor-like, dimerisation domain|Transferrin receptor-like, dimerisation domain superfamily|Glutamate carboxypeptidase 2-like__IPR007365|IPR036757|IPR039373	mRNA
BGLB009565	Bg9565	calcium/calmodulin-dependent protein kinase type 1-like	NA		-1.59241	15.2642	20.6463	19.4425	23.391	81.9225	45.1302	69.4845	40.1219	Protein kinase domain|Protein kinase-like domain superfamily__IPR000719|IPR011009	mRNA
BGLB034880	Bg34880	NA	NA		-1.59189	24.9778	32.2598	25.5183	70.1729	121.103	136.627	103.234	95.1278	NA	ncRNA
BGLB010928	Bg10928	glucoside xylosyltransferase 1-like, partial	NA		-1.58999	19.4272	25.8079	15.7971	31.6466	77.767	63.6768	85.3667	50.476	Glycosyl transferase, family 8|Nucleotide-diphospho-sugar transferases__IPR002495|IPR029044	mRNA
BGLB036588	Bg36588	NA	NA		-1.5896	9.71359	12.9039	2.43032	5.50376	11.8728	24.7289	27.7938	29.1208	NA	ncRNA
BGLB028265	Bg28265	epidermal retinol dehydrogenase 2-like	NA		-1.588	6.93828	28.3887	17.0122	17.8872	59.9578	30.2929	62.536	58.2415	NAD(P)-binding domain superfamily__IPR036291	mRNA
BGLB018664	Bg18664	haemoglobin type 1	NA		-1.58669	2755.88	988.442	884.636	1403.46	5297.66	4529.09	3848.45	4203.1	NA	mRNA
BGLB008097	Bg8097	zinc transporter ZIP14-like	NA		-1.58635	6.93828	9.03276	1.21516	9.63157	14.841	17.3102	24.8159	25.238	Zinc/iron permease__IPR003689	mRNA
BGLB027116	Bg27116	protocadherin-23-like	NA		-1.58586	4.16297	5.16157	8.50611	11.0075	26.1202	28.4382	21.838	11.6483	Cadherin-like|Cadherin-like superfamily|Cadherin conserved site__IPR002126|IPR015919|IPR020894	mRNA
BGLB023757	Bg23757	tyrosine-protein kinase JAK2-like	NA		-1.58563	56.8939	73.5524	83.846	63.2932	210.149	229.36	209.446	176.019	FERM domain|Protein kinase domain|Serine-threonine/tyrosine-protein kinase, catalytic domain|Protein kinase-like domain superfamily__IPR000299|IPR000719|IPR001245|IPR011009	mRNA
BGLB033693	Bg33693	uncharacterized protein LOC106051121	NA		-1.58393	1.38766	1.29039	15.7971	2.75188	17.2156	18.5466	11.9116	18.7667	LicD family__IPR007074	mRNA
BGLB004656	Bg4656	ecdysone-inducible protein E75-like (LOC106059666), mRNA	NA		-1.5837	19.4272	15.4847	24.3032	13.7594	52.8341	64.295	58.5655	43.3576	Nuclear hormone receptor, ligand-binding domain|Zinc finger, nuclear hormone receptor-type|Nuclear hormone receptor|Thyroid hormone receptor|Zinc finger, NHR/GATA-type|Nuclear hormone receptor-like domain superfamily__IPR000536|IPR001628|IPR001723|IPR001728|IPR013088|IPR035500	mRNA
BGLB038007	Bg38007	uncharacterized protein LOC106079530	NA		-1.58256	202.598	89.0372	179.844	115.579	560.991	356.714	477.458	346.861	NA	mRNA
BGLB035970	Bg35970	NA	NA		-1.58131	12.4889	2.58079	8.50611	9.63157	24.9329	32.7657	18.8601	24.5909	NA	ncRNA
BGLB031564	Bg31564	NA	NA		-1.57998	27.7531	36.131	41.3154	33.0225	136.538	81.6052	117.131	75.0668	NA	mRNA
BGLB023961	Bg23961	uncharacterized protein LOC106076425, partial	NA		-1.57985	22.2025	12.9039	18.2274	24.7669	62.926	61.2039	53.6023	55.653	NA	mRNA
BGLB027966	Bg27966	uncharacterized protein LOC106074721	NA		-1.57531	61.0569	77.4236	82.6308	72.9248	224.99	218.85	203.49	220.671	Low-density lipoprotein (LDL) receptor class A repeat|Low-density lipoprotein (LDL) receptor class A, conserved site|LDL receptor-like superfamily__IPR002172|IPR023415|IPR036055	mRNA
BGLB030385	Bg30385	histone-lysine N-methyltransferase, H3 lysine-79 specific-like	NA		-1.57529	59.6692	51.6157	44.9609	57.7894	166.22	212.668	141.947	109.365	Histone-lysine N-methyltransferase DOT1 domain|S-adenosyl-L-methionine-dependent methyltransferase|Histone H3-K79 methyltransferase__IPR025789|IPR029063|IPR030445	mRNA
BGLB016833	Bg16833	lipoxygenase homology domain-containing protein 1-like	NA		-1.5732	77.7087	55.4869	72.9095	136.218	283.761	255.944	270.989	196.08	PLAT/LH2 domain|PLAT/LH2 domain superfamily|Catalase core domain superfamily__IPR001024|IPR036392|IPR037060	mRNA
BGLB028079	Bg28079	leucyl-cystinyl aminopeptidase-like	NA		-1.57095	8.32594	5.16157	1.21516	2.75188	17.2156	15.4555	13.8969	7.11841	Aminopeptidase N-like , N-terminal__IPR042097	mRNA
BGLB035793	Bg35793	stimulated by retinoic acid gene 6 protein homolog	NA		-1.56885	9.71359	9.03276	8.50611	15.1353	37.3994	30.9111	33.7496	24.5909	NA	mRNA
BGLB023279	Bg23279	filamin-A-like, partial	Cell-to-cell signaling		-1.56808	174.845	100.651	177.413	277.94	702.278	491.486	568.78	376.628	Filamin/ABP280 repeat|Immunoglobulin-like fold|Immunoglobulin E-set|Filamin/ABP280 repeat-like__IPR001298|IPR013783|IPR014756|IPR017868	mRNA
BGLB012837	Bg12837	dihydropyrimidine dehydrogenase [NADP(+)]-like	NA		-1.56671	149.867	353.568	476.342	539.368	1232.99	1037.99	1065.1	1109.82	Dihydroorotate dehydrogenase domain|Alpha-helical ferredoxin|Aldolase-type TIM barrel|4Fe-4S ferredoxin-type, iron-sulphur binding domain|4Fe-4S ferredoxin, iron-sulphur binding, conserved site|FAD/NAD(P)-binding domain|Dihydroprymidine dehydrogenase domain II|FAD/NAD(P)-binding domain superfamily__IPR005720|IPR009051|IPR013785|IPR017896|IPR017900|IPR023753|IPR028261|IPR036188	mRNA
BGLB023943	Bg23943	putative sodium-coupled neutral amino acid transporter 7	NA		-1.56445	2.77531	37.4214	12.1516	34.3985	64.7069	59.3493	55.5876	75.0668	Amino acid transporter, transmembrane domain__IPR013057	mRNA
BGLB017486	Bg17486	mucin-like protein	Adhesion/Carbohydrate binding/Pattern recognition/Apoptosis/Autophagy		-1.56192	31.9161	38.7118	41.3154	31.6466	102.7	131.063	102.241	84.7738	von Willebrand factor, type D domain|NIDO domain|AMOP domain|Mucin-4__IPR001846|IPR003886|IPR005533|IPR039898	mRNA
BGLB016514	Bg16514	tetratricopeptide repeat protein 28-like	NA		-1.56094	51.3433	43.8734	31.5941	35.7744	144.849	111.898	113.16	105.482	Tetratricopeptide TPR-4|Tetratricopeptide-like helical domain superfamily|Tetratricopeptide repeat-containing domain|Tetratricopeptide repeat|CHAT domain__IPR011717|IPR011990|IPR013026|IPR019734|IPR024983	mRNA
BGLB037735	Bg37735	filamin-A-like, partial	Cell-to-cell signaling		-1.56011	5.55062	6.45197	3.64548	5.50376	13.0601	17.3102	22.8306	11.0012	Calponin homology domain|CH domain superfamily__IPR001715|IPR036872	mRNA
BGLB022963	Bg22963	SUMO-specific isopeptidase USPL1-like isoform X1	NA		-1.55694	80.484	130.33	120.301	75.6767	332.439	275.109	299.776	276.324	Ubiquitin-specific peptidase-like, SUMO isopeptidase|USPL1 peptidase__IPR028890|IPR033505	mRNA
BGLB033281	Bg33281	uncharacterized protein LOC106075842	NA		-1.55643	15.2642	83.8756	55.8973	28.8947	140.099	121.79	144.925	128.778	NA	mRNA
BGLB021628	Bg21628	NA	NA		-1.54984	94.3606	42.583	94.7824	77.0526	239.831	223.178	231.284	203.198	NA	ncRNA
BGLB017833	Bg17833	spectrin alpha chain, non-erythrocytic 1-like	NA		-1.54909	1057.39	687.78	670.768	858.586	2750.93	1966.56	2665.23	2076.63	SH3 domain|Actinin-type actin-binding domain, conserved site|Calponin homology domain|Spectrin repeat|Spectrin/alpha-actinin|SH3-like domain superfamily|CH domain superfamily__IPR001452|IPR001589|IPR001715|IPR002017|IPR018159|IPR036028|IPR036872	mRNA
BGLB032166	Bg32166	retinoblastoma-associated protein-like	NA		-1.5473	29.1408	33.5502	25.5183	48.1579	120.509	82.2235	112.168	80.2439	Retinoblastoma-associated protein, A-box|Retinoblastoma-associated protein, N-terminal|Retinoblastoma protein family|Retinoblastoma-associated protein|Cyclin-like superfamily__IPR002720|IPR024599|IPR028309|IPR033057|IPR036915	mRNA
BGLB039908	Bg39908	uncharacterized protein LOC106069173	NA		-1.54622	40.242	18.0655	29.1638	46.7819	116.354	84.0781	100.256	89.3037	FAM124__IPR029380	mRNA
BGLB003727	Bg3727	tyrosine-protein kinase SYK-like	NA		-1.54546	45.7926	37.4214	58.3276	75.6767	147.817	178.666	165.77	136.544	Protein kinase domain|SH2 domain|Serine-threonine/tyrosine-protein kinase, catalytic domain|Tyrosine-protein kinase, active site|Protein kinase-like domain superfamily|Tyrosine-protein kinase, non-receptor SYK/ZAP-70|Protein kinase, ATP binding site|Tyrosine-protein kinase, catalytic domain|SH2 domain superfamily__IPR000719|IPR000980|IPR001245|IPR008266|IPR011009|IPR012234|IPR017441|IPR020635|IPR…	mRNA
BGLB022039	Bg22039	uncharacterized protein LOC106054515	NA		-1.54399	9.71359	5.16157	10.9364	12.3835	29.0884	37.0933	32.757	13.5897	Fibronectin type III|Immunoglobulin-like fold|Fibronectin type III superfamily__IPR003961|IPR013783|IPR036116	mRNA
BGLB030705	Bg30705	interleukin-12 receptor subunit beta-2-like (LOC106058518), transcript variant X1, mRNA	NA		-1.542	113.788	153.557	128.807	163.737	380.524	467.994	410.951	349.449	Fibronectin type III|Immunoglobulin-like domain|Immunoglobulin-like fold|Fibronectin type III superfamily|Immunoglobulin-like domain superfamily__IPR003961|IPR007110|IPR013783|IPR036116|IPR036179	mRNA
BGLB039297	Bg39297	ATP-binding cassette sub-family A member 12-like, partial	NA		-1.54165	5.55062	6.45197	17.0122	12.3835	36.2121	42.6573	11.9116	31.0621	ABC transporter A|P-loop containing nucleoside triphosphate hydrolase__IPR026082|IPR027417	mRNA
BGLB035632	Bg35632	uncharacterized protein LOC106054656	NA		-1.54016	4.16297	12.9039	12.1516	20.6391	44.5231	35.2386	30.7717	34.9449	Leucine-rich repeat domain superfamily__IPR032675	mRNA
BGLB036581	Bg36581	protocadherin-15-like	NA		-1.53936	45.7926	23.2271	76.555	67.421	204.213	141.573	137.976	131.367	Cadherin-like|Cadherin-like superfamily|Cadherin conserved site__IPR002126|IPR015919|IPR020894	mRNA
BGLB029572	Bg29572	NA	NA		-1.53665	1.38766	3.87118	6.07579	6.8797	14.2474	12.3644	19.8527	8.41266	NA	ncRNA
BGLB040083	Bg40083	uncharacterized protein LOC106079555	NA		-1.53601	33.3037	20.6463	37.6699	34.3985	106.855	111.898	87.3519	56.9473	NA	mRNA
BGLB024385	Bg24385	DgyrCDS4535 [Dimorphilus gyrociliatus]	NA		-1.53399	66.6075	76.1332	54.6822	100.444	210.743	208.341	227.314	206.434	Testis-specific gene 13 protein__IPR029241	mRNA
BGLB020239	Bg20239	protein PIF-like, partial	NA		-1.53307	74.9334	7.74236	2.43032	57.7894	101.513	147.137	86.3593	74.4197	Chitin binding domain|Chitin binding domain superfamily__IPR002557|IPR036508	mRNA
BGLB031658	Bg31658	NA	NA		-1.53104	30.5284	28.3887	25.5183	41.2782	99.1381	78.5141	99.2636	84.1266	NA	ncRNA
BGLB028943	Bg28943	prominin-1-A-like	NA		-1.53046	104.074	104.522	66.8337	97.6917	229.739	210.195	371.246	255.616	Prominin__IPR008795	mRNA
BGLB036534	Bg36534	uncharacterized protein LOC106061570	NA		-1.53035	36.0791	20.6463	34.0245	56.4135	113.386	112.516	117.131	78.9496	NA	mRNA
BGLB037444	Bg37444	NA	NA		-1.53007	4.16297	5.16157	7.29095	4.12782	17.8092	12.3644	9.92636	22.0024	NA	ncRNA
BGLB029341	Bg29341	probable E3 ubiquitin-protein ligase HERC4	Signal transduction		-1.52731	13.8766	58.0677	29.1638	77.0526	128.82	137.245	127.057	113.895	Regulator of chromosome condensation, RCC1|Regulator of chromosome condensation 1/beta-lactamase-inhibitor protein II__IPR000408|IPR009091	mRNA
BGLB020823	Bg20823	nesprin-1-like	NA		-1.52581	190.109	144.524	181.059	163.737	489.161	493.341	496.318	456.872	Spectrin repeat|Spectrin/alpha-actinin|Nesprin-1__IPR002017|IPR018159|IPR030265	mRNA
BGLB019157	Bg19157	tyrosine-protein kinase Fer-like [Mizuhopecten yessoensis]	NA		-1.52351	131.827	139.363	109.364	244.917	449.387	348.059	489.369	490.523	Protein kinase domain|Serine-threonine/tyrosine-protein kinase, catalytic domain|Protein kinase-like domain superfamily|Protein kinase, ATP binding site__IPR000719|IPR001245|IPR011009|IPR017441	mRNA
BGLB025317	Bg25317	pyruvate kinase PKM-like	NA		-1.52172	104.074	89.0372	108.149	97.6917	306.319	276.345	316.651	234.26	Pyruvate kinase|Pyruvate kinase-like, insert domain superfamily|Pyruvate kinase, barrel|Pyruvate kinase, C-terminal|Pyruvate kinase, insert domain superfamily|Pyruvate/Phosphoenolpyruvate kinase-like domain superfamily|Pyruvate kinase, active site|Pyruvate kinase, C-terminal domain superfamily|Pyruvate kinase-like domain superfamily__IPR001697|IPR011037|IPR015793|IPR015795|IPR015806|IPR015813|IPR…	mRNA
BGLB013045	Bg13045	organic cation transporter protein-like	NA		-1.51861	47.1803	19.3559	7.29095	4.12782	62.926	30.2929	62.536	67.9484	Major facilitator, sugar transporter-like|Sugar transporter, conserved site|Major facilitator superfamily domain|MFS transporter superfamily__IPR005828|IPR005829|IPR020846|IPR036259	mRNA
BGLB012883	Bg12883	zinc transporter ZIP14-like	NA		-1.51823	4.16297	6.45197	6.07579	12.3835	24.3393	15.4555	19.8527	25.238	Zinc/iron permease__IPR003689	mRNA
BGLB035696	Bg35696	hypoxia-inducible factor 1-alpha-like	NA		-1.51453	12.4889	7.74236	9.72127	2.75188	25.5266	30.9111	15.8822	22.6495	PAS domain|Myc-type, basic helix-loop-helix (bHLH) domain|PAS fold|PAS domain superfamily|Helix-loop-helix DNA-binding domain superfamily__IPR000014|IPR011598|IPR013767|IPR035965|IPR036638	mRNA
BGLB020916	Bg20916	contactin-like	NA		-1.5127	1333.54	441.315	974.557	994.804	3418.78	2484.63	2274.13	2384.67	Immunoglobulin subtype 2|Immunoglobulin subtype|Fibronectin type III|Immunoglobulin-like domain|Immunoglobulin|Immunoglobulin-like fold|Fibronectin type III superfamily|Immunoglobulin-like domain superfamily__IPR003598|IPR003599|IPR003961|IPR007110|IPR013151|IPR013783|IPR036116|IPR036179	mRNA
BGLB038765	Bg38765	neprilysin-like	NA		-1.51176	4.16297	18.0655	6.07579	24.7669	33.8376	22.8742	51.617	43.3576	Peptidase M13|Peptidase M13, N-terminal domain|Metallopeptidase, catalytic domain superfamily|Membrane metallo-endopeptidase-like 1|Peptidase M13, domain 2__IPR000718|IPR008753|IPR024079|IPR029735|IPR042089	mRNA
BGLB013636	Bg13636	ecdysone receptor-like	NA		-1.50871	19.4272	14.1943	21.8729	22.015	65.8942	61.8222	44.6686	47.8875	Nuclear hormone receptor, ligand-binding domain|Zinc finger, nuclear hormone receptor-type|Nuclear hormone receptor|Ecdysteroid receptor|Zinc finger, NHR/GATA-type|Nuclear hormone receptor-like domain superfamily__IPR000536|IPR001628|IPR001723|IPR003069|IPR013088|IPR035500	mRNA
BGLB027068	Bg27068	NA	NA		-1.50811	2.77531	10.3231	7.29095	8.25563	26.1202	11.7462	21.838	23.2966	NA	ncRNA
BGLB021968	Bg21968	uncharacterized protein LOC106057808	NA		-1.50767	72.1581	23.2271	80.2005	45.406	161.47	175.575	165.77	122.307	NA	mRNA
BGLB003195	Bg3195	emopamil-binding protein-like [Branchiostoma belcheri]	NA		-1.50715	137.378	148.395	104.504	45.406	232.707	450.065	217.387	323.564	Emopamil-binding protein__IPR007905	mRNA
BGLB028481	Bg28481	multiple epidermal growth factor-like domains protein 10, partial	Biomineralization/Cytoskeleton/Tissue growth/Cellular defense		-1.5069	8.32594	9.03276	13.3667	11.0075	36.8058	24.1106	31.7643	27.1794	PTP type protein phosphatase|EGF-like domain|Protein-tyrosine phosphatase-like__IPR000242|IPR000742|IPR029021	mRNA
BGLB033027	Bg33027	zinc finger protein 287-like	Nucleic acid biosynthesis/Nucleic acid metabolism/Nucleic acid repair		-1.5055	16.6519	33.5502	24.3032	28.8947	57.5832	93.9697	75.4403	64.7128	Zinc finger C2H2-type|Zinc finger C2H2 superfamily__IPR013087|IPR036236	mRNA
BGLB014059	Bg14059	guanylate cyclase 32E-like	NA		-1.50355	27.7531	7.74236	21.8729	17.8872	67.0815	57.4946	61.5434	27.1794	Receptor, ligand binding region|Periplasmic binding protein-like I__IPR001828|IPR028082	mRNA
BGLB025336	Bg25336	UPF0746 protein DDB_G0281095-like (LOC106051093), partial mRNA	NA		-1.50195	30.5284	171.622	168.907	34.3985	346.093	261.508	322.607	204.492	NA	mRNA
BGLB017639	Bg17639	protocadherin-16-like	NA		-1.50073	162.356	139.363	125.161	178.872	454.136	443.265	434.774	359.803	Cadherin-like|Cadherin-like superfamily|Cadherin conserved site|Cadherin__IPR002126|IPR015919|IPR020894|IPR039808	mRNA
BGLB038183	Bg38183	uncharacterized protein LOC106052884	NA		-1.49995	102.687	105.812	83.846	236.662	401.895	477.885	340.474	251.733	Proline-rich protein 29-like__IPR038915	mRNA
BGLB017525	Bg17525	unconventional myosin-XV-like isoform X1	NA		-1.49796	781.25	765.203	827.523	1018.19	2562.75	2216.94	2571.92	2104.46	IQ motif, EF-hand binding site|FERM domain|MyTH4 domain|SH3 domain|Myosin head, motor domain|PH-like domain superfamily|FERM central domain|Band 4.1 domain|P-loop containing nucleoside triphosphate hydrolase|Unconventional myosin-XV|FERM superfamily, second domain|SH3-like domain superfamily|Kinesin motor domain superfamily|MyTH4 domain superfamily__IPR000048|IPR000299|IPR000857|IPR001452|IPR0016…	mRNA
BGLB018157	Bg18157	xanthine dehydrogenase-like	NA		-1.49024	141.541	91.618	93.5672	96.3157	361.528	242.961	293.82	277.618	2Fe-2S ferredoxin-type iron-sulfur binding domain|[2Fe-2S]-binding|2Fe-2S ferredoxin-like superfamily|[2Fe-2S]-binding domain superfamily__IPR001041|IPR002888|IPR036010|IPR036884	mRNA
BGLB017431	Bg17431	dynein heavy chain 6, axonemal-like	NA		-1.48749	51.3433	25.8079	43.7457	67.421	160.877	122.408	131.028	109.365	Dynein heavy chain, AAA module D4|Dynein heavy chain, coiled coil stalk|Dynein heavy chain|Dynein heavy chain, ATP-binding dynein motor region__IPR024317|IPR024743|IPR026983|IPR035706	mRNA
BGLB036806	Bg36806	kelch-like protein 40	NA		-1.48741	79.0964	18.0655	47.3912	31.6466	122.884	135.391	143.932	89.3037	BTB/POZ domain|SKP1/BTB/POZ domain superfamily|BTB/Kelch-associated|Kelch-type beta propeller__IPR000210|IPR011333|IPR011705|IPR015915	mRNA
BGLB010752	Bg10752	multiple epidermal growth factor-like domains protein 10, partial	Biomineralization/Cytoskeleton/Tissue growth/Cellular defense		-1.4859	23.5901	6.45197	10.9364	9.63157	40.9613	43.2755	22.8306	35.592	PTP type protein phosphatase|Protein-tyrosine phosphatase-like__IPR000242|IPR029021	mRNA
BGLB032825	Bg32825	protein AIG1-like, partial	Adhesion/Carbohydrate binding/Pattern recognition		-1.48277	9.71359	7.74236	20.6577	13.7594	45.7104	30.2929	39.7054	30.415	AIG1-type guanine nucleotide-binding (G) domain|P-loop containing nucleoside triphosphate hydrolase__IPR006703|IPR027417	mRNA
BGLB034834	Bg34834	putative tyrosinase-like protein tyr-3, partial	Protease		-1.48252	165.131	1028.44	654.971	646.691	2005.91	1780.48	1560.42	1507.16	Tyrosinase copper-binding domain|Uncharacterised domain, di-copper centre__IPR002227|IPR008922	mRNA
BGLB020812	Bg20812	CD180 antigen-like	NA		-1.48223	5.55062	3.87118	7.29095	8.25563	11.8728	21.6378	23.8233	14.2368	Toll/interleukin-1 receptor homology (TIR) domain|Leucine-rich repeat|Leucine-rich repeat, typical subtype|BspA type Leucine rich repeat region|Leucine-rich repeat domain superfamily|Toll/interleukin-1 receptor homology (TIR) domain superfamily__IPR000157|IPR001611|IPR003591|IPR026906|IPR032675|IPR035897	mRNA
BGLB031905	Bg31905	uncharacterized protein LOC106066718	NA		-1.48186	6.93828	6.45197	8.50611	15.1353	15.4347	25.9653	26.8012	36.8863	NA	mRNA
BGLB038215	Bg38215	myb-like protein I	NA		-1.48169	18.0395	20.6463	14.5819	27.5188	38.5867	69.859	61.5434	55.0059	NA	mRNA
BGLB036518	Bg36518	acetylcholine receptor subunit alpha-like	NA		-1.48005	15.2642	6.45197	14.5819	12.3835	26.7139	47.6031	25.8085	36.8863	Neurotransmitter-gated ion-channel transmembrane domain|Neurotransmitter-gated ion-channel|Neurotransmitter-gated ion-channel ligand-binding domain|Neurotransmitter-gated ion-channel, conserved site|Neurotransmitter-gated ion-channel transmembrane domain superfamily|Neurotransmitter-gated ion-channel ligand-binding domain superfamily__IPR006029|IPR006201|IPR006202|IPR018000|IPR036719|IPR036734	mRNA
BGLB038564	Bg38564	mucin-like protein	Adhesion/Carbohydrate binding/Pattern recognition/Apoptosis/Autophagy		-1.47753	74.9334	55.4869	36.4548	16.5113	127.039	139.1	161.8	77.6554	von Willebrand factor, type D domain|AMOP domain__IPR001846|IPR005533	mRNA
BGLB025852	Bg25852	atrial natriuretic peptide receptor 3-like isoform X1	NA		-1.4755	4.16297	5.16157	4.86064	8.25563	16.0283	21.6378	15.8822	10.354	Adenylyl cyclase class-4/guanylyl cyclase|Receptor, ligand binding region|Periplasmic binding protein-like I__IPR001170|IPR001828|IPR028082	mRNA
BGLB026499	Bg26499	cytoplasmic dynein 2 heavy chain 1-like, partial	NA		-1.4754	6.93828	34.8406	25.5183	15.1353	74.7988	62.4404	58.5655	31.7093	NA	mRNA
BGLB011850	Bg11850	ribosomal protein S6 kinase alpha-5-like	NA		-1.4695	20.8148	27.0983	37.6699	34.3985	82.5162	76.6595	90.3298	81.5381	Protein kinase domain|AGC-kinase, C-terminal|Serine/threonine-protein kinase, active site|Protein kinase-like domain superfamily|Protein kinase, ATP binding site|Protein kinase, C-terminal__IPR000719|IPR000961|IPR008271|IPR011009|IPR017441|IPR017892	mRNA
BGLB013090	Bg13090	utrophin-like, partial	NA		-1.46779	8.32594	3.87118	4.86064	6.8797	23.152	14.2191	16.8748	13.5897	Spectrin repeat|Spectrin/alpha-actinin__IPR002017|IPR018159	mRNA
BGLB013517	Bg13517	protein bark beetle [Aplysia californica]	NA		-1.46763	387.156	287.758	305.005	368.752	995.537	929.805	944.989	812.146	SRCR domain|Parallel beta-helix repeat|Pectin lyase fold/virulence factor|Pectin lyase fold|C-type lectin fold|SRCR-like domain|Spermadhesin, CUB domain superfamily|SRCR-like domain superfamily__IPR001190|IPR006626|IPR011050|IPR012334|IPR016187|IPR017448|IPR035914|IPR036772	mRNA
BGLB003211	Bg3211	neurite outgrowth regulated kinase isoform X1 [Aplysia californica]	NA		-1.46757	11.1012	11.6135	8.50611	12.3835	28.4948	24.7289	43.676	24.5909	Protein kinase domain|Serine-threonine/tyrosine-protein kinase, catalytic domain|Tyrosine-protein kinase, active site|Protein kinase-like domain superfamily|Protein kinase, ATP binding site|Tyrosine-protein kinase, catalytic domain__IPR000719|IPR001245|IPR008266|IPR011009|IPR017441|IPR020635	mRNA
BGLB038568	Bg38568	alpha-1,3-mannosyl-glycoprotein 2-beta-N-acetylglucosaminyltransferase-like	NA		-1.46756	13.8766	19.3559	12.1516	17.8872	44.5231	30.9111	50.6244	49.1817	Glycosyl transferase, family 13|Nucleotide-diphospho-sugar transferases__IPR004139|IPR029044	mRNA
BGLB016738	Bg16738	proactivator polypeptide-like	NA		-1.46605	348.302	547.127	233.311	645.315	1053.12	905.695	1324.18	1554.4	Saposin A-type domain|Saposin-like type B, region 1|Saposin B type, region 2|Saposin B type domain|Saposin|Saposin-like__IPR003119|IPR007856|IPR008138|IPR008139|IPR008373|IPR011001	mRNA
BGLB000461	Bg461	adenylate cyclase type 9-like	NA		-1.46501	13.8766	34.8406	14.5819	24.7669	69.4561	62.4404	46.6539	62.7714	Adenylyl cyclase class-3/4/guanylyl cyclase|Adenylyl cyclase class-4/guanylyl cyclase, conserved site|Nucleotide cyclase__IPR001054|IPR018297|IPR029787	mRNA
BGLB032029	Bg32029	glycosyltransferase 1 domain-containing protein 1-like isoform X1	NA		-1.46461	30.5284	16.7751	21.8729	57.7894	78.9543	119.317	70.4771	78.9496	Glycosyl transferase, family 1__IPR001296	mRNA
BGLB036709	Bg36709	CD109 antigen-like, partial	NA		-1.46309	99.9112	76.1332	49.8215	129.338	269.513	204.013	278.931	214.846	Macroglobulin domain MG3|Integrase zinc-binding domain__IPR041555|IPR041588	mRNA
BGLB026979	Bg26979	centrosomal protein of 128 kDa-like	NA		-1.46119	88.81	77.4236	82.6308	125.21	267.732	257.798	256.1	236.849	NA	mRNA
BGLB019339	Bg19339	cilia- and flagella-associated protein 54-like	NA		-1.46072	9.71359	45.1638	17.0122	17.8872	77.767	65.5315	54.595	46.5932	Cilia- and flagella-associated protein 54__IPR027912	mRNA
BGLB002887	Bg2887	Na(+)/H(+) exchanger beta-like	NA		-1.46063	33.3037	20.6463	25.5183	44.0301	78.3607	108.807	91.3225	58.8886	Na+/H+ exchanger|Cation/H+ exchanger|Cation/H+ exchanger, CPA1 family__IPR004709|IPR006153|IPR018422	mRNA
BGLB020324	Bg20324	uncharacterized protein LOC106061968	NA		-1.45979	2.77531	5.16157	6.07579	4.12782	15.4347	12.9827	5.95581	17.4725	NA	mRNA
BGLB029703	Bg29703	zinc finger CCCH domain-containing protein 13-like (LOC106058228), transcript variant X3, mRNA	NA		-1.45908	12.4889	6.45197	9.72127	17.8872	33.8376	45.7484	28.7864	20.061	Low-density lipoprotein (LDL) receptor class A repeat|Low-density lipoprotein (LDL) receptor class A, conserved site|LDL receptor-like superfamily__IPR002172|IPR023415|IPR036055	mRNA
BGLB030561	Bg30561	aldose reductase-like	NA		-1.45844	91.5853	170.332	114.225	72.9248	328.877	193.503	333.526	365.627	Aldo/keto reductase, conserved site|Aldo/keto reductase|NADP-dependent oxidoreductase domain|NADP-dependent oxidoreductase domain superfamily__IPR018170|IPR020471|IPR023210|IPR036812	mRNA
BGLB031312	Bg31312	serine/threonine-protein phosphatase 6 regulatory ankyrin repeat subunit B-like	NA		-1.4576	45.7926	74.8428	53.467	53.6616	158.502	119.935	161.8	179.902	SOCS box domain|Ankyrin repeat|Ankyrin repeat-containing domain|SOCS box-like domain superfamily|Ankyrin repeat-containing domain superfamily__IPR001496|IPR002110|IPR020683|IPR036036|IPR036770	mRNA
BGLB019084	Bg19084	protein SZT2-like	NA		-1.45739	47.1803	65.8101	53.467	41.2782	163.251	108.189	147.903	146.251	Protein SZT2__IPR033228	mRNA
BGLB037962	Bg37962	NA	NA		-1.45737	9.71359	16.7751	14.5819	4.12782	26.7139	19.7831	35.7349	43.3576	NA	ncRNA
BGLB033087	Bg33087	NA	NA		-1.45734	13.8766	60.6485	26.7335	22.015	71.8306	61.8222	125.072	77.0082	NA	ncRNA
BGLB034974	Bg34974	autophagy-related protein 2 homolog A-like	Apoptosis/Autophagy		-1.4563	12.4889	9.03276	10.9364	11.0075	30.2757	41.4208	30.7717	17.4725	Autophagy-related protein 2|Vacuolar protein sorting-associated protein 13, N-terminal domain__IPR026849|IPR026854	mRNA
BGLB034497	Bg34497	uncharacterized protein LOC106062372	NA		-1.45393	2.77531	9.03276	6.07579	16.5113	23.7457	16.692	27.7938	27.1794	Concanavalin A-like lectin/glucanase domain superfamily__IPR013320	mRNA
BGLB016690	Bg16690	multidrug resistance-associated protein 1-like	Cellular defense		-1.45368	95.7483	172.913	156.756	94.9398	308.1	291.801	414.922	397.337	ABC transporter-like|AAA+ ATPase domain|ABC transporter type 1, transmembrane domain|ABC transporter, conserved site|P-loop containing nucleoside triphosphate hydrolase|ABC transporter type 1, transmembrane domain superfamily__IPR003439|IPR003593|IPR011527|IPR017871|IPR027417|IPR036640	mRNA
BGLB008294	Bg8294	L-threonine 3-dehydrogenase, mitochondrial-like	NA		-1.45293	5.55062	10.3231	2.43032	31.6466	44.5231	35.8568	21.838	34.2978	NAD-dependent epimerase/dehydratase|NAD(P)-binding domain superfamily__IPR001509|IPR036291	mRNA
BGLB029419	Bg29419	putative amine oxidase [copper-containing]	Chaperones/Detoxification/Stress response		-1.45003	22.2025	14.1943	49.8215	56.4135	89.6399	122.408	101.249	74.4197	Copper amine oxidase|Copper amine oxidase, N2-terminal|Copper amine oxidase, N-terminal__IPR000269|IPR015800|IPR016182	mRNA
BGLB029247	Bg29247	uncharacterized protein LOC106062368, partial	NA		-1.44991	6.93828	10.3231	9.72127	4.12782	14.841	18.5466	26.8012	26.5322	NA	mRNA
BGLB018043	Bg18043	ras-responsive element-binding protein 1-like	NA		-1.44976	6.93828	3.87118	10.9364	9.63157	25.5266	21.6378	25.8085	14.2368	Zinc finger C2H2-type|Zinc finger C2H2 superfamily__IPR013087|IPR036236	mRNA
BGLB029877	Bg29877	GTPase IMAP family member 7-like	Cellular defense		-1.44828	22.2025	73.5524	8.50611	154.105	119.322	197.831	152.866	225.201	AIG1-type guanine nucleotide-binding (G) domain|P-loop containing nucleoside triphosphate hydrolase__IPR006703|IPR027417	mRNA
BGLB008657	Bg8657	protein LAP2-like	NA		-1.44792	63.8322	40.0022	72.9095	114.203	218.46	200.304	208.453	158.546	PDZ domain|Leucine-rich repeat|Leucine-rich repeat, typical subtype|Leucine-rich repeat domain superfamily|PDZ superfamily__IPR001478|IPR001611|IPR003591|IPR032675|IPR036034	mRNA
BGLB017790	Bg17790	cytoplasmic dynein 2 heavy chain 1-like	NA		-1.4455	8.32594	23.2271	12.1516	4.12782	42.1485	31.5293	32.757	23.9437	Dynein heavy chain, domain-2__IPR013602	mRNA
BGLB016487	Bg16487	myosin-VIIa-like isoform X1	NA		-1.44442	492.618	574.225	275.841	533.864	1357.66	997.191	1384.73	1294.26	IQ motif, EF-hand binding site|FERM domain|MyTH4 domain|SH3 domain|Myosin head, motor domain|Myosin S1 fragment, N-terminal|PH-like domain superfamily|FERM/acyl-CoA-binding protein superfamily|FERM central domain|Band 4.1 domain|P-loop containing nucleoside triphosphate hydrolase|Ubiquitin-like domain superfamily|FERM superfamily, second domain|SH3-like domain superfamily|Class VII myosin, motor …	mRNA
BGLB017839	Bg17839	aromatic-L-amino-acid decarboxylase-like	NA		-1.44429	37.4667	46.4542	23.088	22.015	87.2653	86.551	81.3961	93.1864	Pyridoxal phosphate-dependent decarboxylase|Aromatic-L-amino-acid decarboxylase|Pyridoxal phosphate-dependent transferase, major domain|Pyridoxal phosphate-dependent transferase domain 1|Pyridoxal phosphate-dependent transferase|Pyridoxal-phosphate binding site__IPR002129|IPR010977|IPR015421|IPR015422|IPR015424|IPR021115	mRNA
BGLB033751	Bg33751	patched domain-containing protein 2-like	NA		-1.44267	74.9334	69.6813	69.2641	59.1654	183.435	237.397	157.829	155.311	Sterol-sensing domain__IPR000731	mRNA
BGLB024875	Bg24875	C-type lectin-related protein 1 precursor, partial	NA		-1.4403	29.1408	25.8079	18.2274	12.3835	62.3324	71.0955	44.6686	53.0645	C-type lectin-like|C-type lectin-like/link domain superfamily|C-type lectin fold__IPR001304|IPR016186|IPR016187	mRNA
BGLB030923	Bg30923	A disintegrin and metalloproteinase with thrombospondin motifs 7 [Crassostrea gigas]	NA		-1.44026	18.0395	38.7118	76.555	141.722	191.746	197.213	170.733	179.254	ADAM cysteine-rich domain 2__IPR041645	mRNA
BGLB006757	Bg6757	putative uncharacterized protein DDB_G0271606, partial	NA		-1.43627	23.5901	141.943	125.161	52.2857	260.609	204.013	256.1	196.727	NA	mRNA
BGLB020659	Bg20659	TALPID3 protein [Aplysia californica]	NA		-1.43626	38.8544	86.4564	76.555	55.0376	191.153	183.612	179.667	132.661	Protein TALPID3__IPR029246	mRNA
BGLB010035	Bg10035	protein ATP6V1FNB [Aplysia californica]	NA		-1.43514	181.783	197.43	139.743	276.564	558.023	561.345	527.089	473.698	NA	mRNA
BGLB040345	Bg40345	talin-2-like	NA		-1.43481	129.052	135.491	93.5672	154.105	344.312	351.768	348.415	322.27	FERM domain|IRS-type PTB domain|PH-like domain superfamily|FERM/acyl-CoA-binding protein superfamily|FERM, N-terminal|FERM conserved site|FERM central domain|Band 4.1 domain|Ubiquitin-like domain superfamily|Sla2 family|Talin, N-terminal F0 domain|FERM superfamily, second domain__IPR000299|IPR002404|IPR011993|IPR014352|IPR018979|IPR019747|IPR019748|IPR019749|IPR029071|IPR030224|IPR032425|IPR035963	mRNA
BGLB017789	Bg17789	cytoplasmic dynein 2 heavy chain 1-like	NA		-1.4347	9.71359	23.2271	17.0122	11.0075	58.1769	40.1844	40.6981	25.238	P-loop containing nucleoside triphosphate hydrolase__IPR027417	mRNA
BGLB034210	Bg34210	homeotic protein distal-less-like	NA		-1.43295	18.0395	5.16157	18.2274	9.63157	35.0248	36.4751	41.6907	25.8851	Helix-turn-helix motif|Homeobox domain|Homeobox-like domain superfamily|Homeobox, conserved site|Homeobox domain, metazoa__IPR000047|IPR001356|IPR009057|IPR017970|IPR020479	mRNA
BGLB000164	Bg164	ATP-binding cassette sub-family A member 1-like	NA		-1.43182	759.048	540.675	617.301	912.248	2154.92	1722.98	1358.92	2307.01	ABC transporter-like|AAA+ ATPase domain|ABC transporter, conserved site|ABC transporter A|P-loop containing nucleoside triphosphate hydrolase|ATP-binding cassette subfamily A member 12__IPR003439|IPR003593|IPR017871|IPR026082|IPR027417|IPR030371	mRNA
BGLB039153	Bg39153	myosin-VIIa-like	NA		-1.43127	167.906	63.2293	173.768	115.579	375.775	430.9	362.312	220.671	FERM domain|MyTH4 domain|PH-like domain superfamily|FERM/acyl-CoA-binding protein superfamily|FERM central domain|Band 4.1 domain|Ubiquitin-like domain superfamily|FERM superfamily, second domain|MyTH4 domain superfamily__IPR000299|IPR000857|IPR011993|IPR014352|IPR019748|IPR019749|IPR029071|IPR035963|IPR038185	mRNA
BGLB010152	Bg10152	alpha-(1,3)-fucosyltransferase C-like	NA		-1.43037	41.6297	43.8734	31.5941	31.6466	105.668	92.7332	104.227	95.1278	Glycosyl transferase family 10|GT10-like superfamily__IPR001503|IPR038577	mRNA
BGLB009597	Bg9597	feline leukemia virus subgroup C receptor-related protein 2-like	NA		-1.42641	49.9556	103.231	57.1125	39.9022	144.849	103.861	203.49	214.846	Major facilitator superfamily|Major facilitator superfamily domain|MFS transporter superfamily__IPR011701|IPR020846|IPR036259	mRNA
BGLB039447	Bg39447	filaggrin, partial [Aplysia californica]	NA		-1.42637	87.4223	49.035	63.1883	70.1729	210.149	176.193	190.586	141.074	NA	mRNA
BGLB018663	Bg18663	NADPH oxidase 5-like	NA		-1.4256	11.1012	10.3231	6.07579	9.63157	29.0884	22.8742	31.7643	16.8253	Cytochrome b245, heavy chain|EF-hand domain|EF-hand domain pair|FAD-binding 8|Ferric reductase, NAD binding domain|Ferric reductase transmembrane component-like domain|FAD-binding domain, ferredoxin reductase-type|Riboflavin synthase-like beta-barrel|EF-Hand 1, calcium-binding site|NADPH oxidase 5|Ferredoxin-NADP reductase (FNR), nucleotide-binding domain__IPR000778|IPR002048|IPR011992|IPR013112|…	mRNA
BGLB017310	Bg17310	methylmalonate-semialdehyde dehydrogenase [acylating], mitochondrial-like	NA		-1.42514	8.32594	21.9367	6.07579	39.9022	56.9896	64.295	51.617	29.7679	Methylmalonate-semialdehyde dehydrogenase|Aldehyde dehydrogenase domain|Aldehyde/histidinol dehydrogenase|Aldehyde dehydrogenase, N-terminal|Aldehyde dehydrogenase, C-terminal__IPR010061|IPR015590|IPR016161|IPR016162|IPR016163	mRNA
BGLB022919	Bg22919	uncharacterized protein LOC106053568	NA		-1.42346	5.55062	10.3231	21.8729	16.5113	34.4312	55.0217	28.7864	27.8265	NA	mRNA
BGLB021428	Bg21428	uncharacterized protein LOC106052668	NA		-1.42324	26.3655	19.3559	15.7971	34.3985	74.2052	71.0955	72.4624	37.5334	NA	mRNA
BGLB037543	Bg37543	uncharacterized protein LOC106052023	NA		-1.42305	95.7483	55.4869	65.6186	93.5639	236.269	206.486	210.439	170.195	PMP-22/EMP/MP20/Claudin superfamily__IPR004031	mRNA
BGLB033071	Bg33071	uncharacterized protein LOC106071245	NA		-1.42275	15.2642	7.74236	12.1516	9.63157	34.4312	32.1475	31.7643	22.6495	Zinc finger, nuclear hormone receptor-type|Zinc finger, NHR/GATA-type__IPR001628|IPR013088	mRNA
BGLB018282	Bg18282	beta-1,4-galactosyltransferase 5-like	NA		-1.42013	8.32594	9.03276	3.64548	9.63157	15.4347	26.5835	24.8159	16.1782	Beta-1,4-galactosyltransferase|Galactosyltransferase, N-terminal|Nucleotide-diphospho-sugar transferases__IPR003859|IPR027995|IPR029044	mRNA
BGLB024010	Bg24010	NA	NA		-1.41892	2.77531	3.87118	8.50611	5.50376	13.6538	20.4013	11.9116	11.0012	NA	ncRNA
BGLB003122	Bg3122	homeobox protein caupolican-like	NA		-1.41797	18.0395	9.03276	6.07579	6.8797	32.6503	21.6378	27.7938	25.8851	Homeobox domain|Homeobox KN domain|Homeobox-like domain superfamily|Homeobox, conserved site__IPR001356|IPR008422|IPR009057|IPR017970	mRNA
BGLB017556	Bg17556	hydroxysteroid 11-beta-dehydrogenase 1-like protein B	NA		-1.41732	95.7483	61.9389	29.1638	82.5563	205.4	132.299	182.645	191.55	Short-chain dehydrogenase/reductase SDR|Short-chain dehydrogenase/reductase, conserved site|NAD(P)-binding domain superfamily__IPR002347|IPR020904|IPR036291	mRNA
BGLB027610	Bg27610	protein diaphanous homolog 3-like, partial	NA		-1.4152	20.8148	15.4847	24.3032	26.1428	54.615	69.2408	63.5287	43.3576	NA	mRNA
BGLB039812	Bg39812	CUB and sushi domain-containing protein 3-like isoform X1	NA		-1.41289	24.9778	60.6485	74.1247	37.1504	122.29	158.265	145.917	93.1864	EGF-type aspartate/asparagine hydroxylation site|Sushi/SCR/CCP domain|EGF-like domain|CUB domain|C-type lectin-like|EGF-like calcium-binding domain|Low-density lipoprotein (LDL) receptor class A repeat|HYR domain|Tyrosine-protein kinase ephrin type A/B receptor-like|EGF-like, conserved site|C-type lectin-like/link domain superfamily|C-type lectin fold|EGF-like calcium-binding, conserved site|Low-…	mRNA
BGLB025374	Bg25374	GATA zinc finger domain-containing protein 14-like (LOC106070829), mRNA	NA		-1.41251	26.3655	81.2948	63.1883	44.0301	153.753	106.952	159.814	146.251	NA	mRNA
BGLB026583	Bg26583	uncharacterized protein LOC106076849, partial	NA		-1.40855	26.3655	42.583	27.9487	46.7819	77.767	126.117	88.3446	85.4209	NA	mRNA
BGLB002959	Bg2959	dynein heavy chain 3, axonemal-like	NA		-1.40671	43.0173	65.8101	87.4914	79.8045	201.244	220.705	171.726	130.073	AAA+ ATPase domain|Dynein heavy chain region D6 P-loop domain|Dynein heavy chain, domain-2|Dynein heavy chain, AAA module D4|Dynein heavy chain, coiled coil stalk|Dynein heavy chain|P-loop containing nucleoside triphosphate hydrolase|Dynein heavy chain, hydrolytic ATP-binding dynein motor region|Dynein heavy chain, ATP-binding dynein motor region|Dynein heavy chain, C-terminal domain|Dynein heavy…	mRNA
BGLB033805	Bg33805	two pore calcium channel protein 2-like	NA		-1.40634	18.0395	19.3559	15.7971	19.2631	52.8341	39.5662	42.6833	56.9473	Ion transport domain|Voltage-dependent channel domain superfamily|Two pore calcium channel protein 2__IPR005821|IPR027359|IPR028798	mRNA
BGLB009208	Bg9208	TBC1 domain family member 24-like	NA		-1.40574	12.4889	11.6135	10.9364	11.0075	32.6503	17.3102	33.7496	39.4748	Rab-GTPase-TBC domain|TLDc domain__IPR000195|IPR006571	mRNA
BGLB021195	Bg21195	collagen alpha-1(V) chain-like (LOC106054524), mRNA	NA		-1.40544	2012.1	1615.57	1371.91	1508.03	5694.21	2892.66	3853.41	4578.43	Laminin G domain|Collagen triple helix repeat|Concanavalin A-like lectin/glucanase domain superfamily__IPR001791|IPR008160|IPR013320	mRNA
BGLB003278	Bg3278	mitogen-activated protein kinase kinase kinase 11-like	NA		-1.40453	51.3433	32.2598	30.379	44.0301	117.541	94.5879	98.2709	104.835	Protein kinase domain|Serine-threonine/tyrosine-protein kinase, catalytic domain|SH3 domain|Serine/threonine-protein kinase, active site|Protein kinase-like domain superfamily|Protein kinase, ATP binding site|SH3-like domain superfamily__IPR000719|IPR001245|IPR001452|IPR008271|IPR011009|IPR017441|IPR036028	mRNA
BGLB038145	Bg38145	uncharacterized protein LOC106055718	NA		-1.4032	94.3606	117.426	179.844	78.4285	179.873	310.347	406.981	339.095	Tumour necrosis factor-like domain superfamily__IPR008983	mRNA
BGLB016430	Bg16430	microtubule-actin cross-linking factor 1-like (LOC106064970), transcript variant X9, mRNA	NA		-1.40008	1608.29	1205.23	1514.09	1634.62	4210.11	3893.56	3770.03	3666.63	Plectin repeat|SH3 domain|Actinin-type actin-binding domain, conserved site|Calponin homology domain|Spectrin repeat|EF-hand domain|GAR domain|EF-hand domain pair|Spectrin/alpha-actinin|EF-Hand 1, calcium-binding site|Dystonin-like|Plakin repeat superfamily|GAR domain superfamily|CH domain superfamily|Desmoplakin, SH3 domain__IPR001101|IPR001452|IPR001589|IPR001715|IPR002017|IPR002048|IPR003108|I…	mRNA
BGLB035098	Bg35098	selenocysteine-specific elongation factor-like, partial	NA		-1.39833	4.16297	5.16157	6.07579	8.25563	12.4665	16.0738	12.9043	22.6495	Transcription factor, GTP-binding domain|P-loop containing nucleoside triphosphate hydrolase__IPR000795|IPR027417	mRNA
BGLB034989	Bg34989	laminin-like protein epi-1	NA		-1.39721	55.5062	45.1638	36.4548	42.6541	151.379	98.2972	108.197	111.306	Laminin EGF domain__IPR002049	mRNA
BGLB020806	Bg20806	probable E3 ubiquitin-protein ligase HERC4	Signal transduction		-1.39554	9.71359	34.8406	20.6577	66.0451	64.7069	90.8786	101.249	85.4209	Regulator of chromosome condensation, RCC1|Regulator of chromosome condensation 1/beta-lactamase-inhibitor protein II__IPR000408|IPR009091	mRNA
BGLB033269	Bg33269	uncharacterized protein LOC106063664	NA		-1.39463	23.5901	19.3559	23.088	24.7669	73.6115	58.731	55.5876	49.8289	NA	mRNA
BGLB024534	Bg24534	baculoviral IAP repeat-containing protein 2-like	NA		-1.39388	19.4272	3.87118	12.1516	12.3835	30.8694	35.8568	34.7422	25.238	BIR repeat|Zinc finger, RING/FYVE/PHD-type|E3 ubiquitin-protein ligase BOI-like__IPR001370|IPR013083|IPR017066	mRNA
BGLB007544	Bg7544	phosphatidylinositol 4-phosphate 5-kinase-like protein 1 isoform X1	NA		-1.39134	23.5901	28.3887	40.1002	27.5188	75.3925	99.5337	70.4771	66.6542	Phosphatidylinositol-4-phosphate 5-kinase, core|Phosphatidylinositol-4-phosphate 5-kinase|Phosphatidylinositol-4-phosphate 5-kinase, C-terminal|Phosphatidylinositol-4-phosphate 5-kinase, N-terminal__IPR002498|IPR023610|IPR027483|IPR027484	mRNA
BGLB009047	Bg9047	caveolin-1-like	Cell adhesion		-1.39123	271.981	126.459	260.044	349.489	866.717	463.048	721.646	563.648	Caveolin__IPR001612	mRNA
BGLB025067	Bg25067	uncharacterized protein LOC106068218	NA		-1.3903	77.7087	46.4542	55.8973	57.7894	179.873	142.191	163.785	132.014	CABIT domain|Protein THEMIS__IPR025946|IPR039671	mRNA
BGLB006481	Bg6481	uncharacterized protein LOC106064006	NA		-1.39005	8.32594	15.4847	8.50611	5.50376	33.8376	18.5466	24.8159	22.6495	Protein of unknown function DUF229|Alkaline-phosphatase-like, core domain superfamily__IPR004245|IPR017850	mRNA
BGLB019819	Bg19819	uncharacterized protein LOC106050726	NA		-1.3894	45.7926	29.6791	63.1883	60.5413	111.011	178.666	97.2783	131.367	TNFR/NGFR cysteine-rich region__IPR001368	mRNA
BGLB032320	Bg32320	protein FAM200A-like [Hydra vulgaris]	NA		-1.38898	19.4272	14.1943	29.1638	24.7669	49.8659	77.8959	61.5434	39.4748	NA	mRNA
BGLB027268	Bg27268	phosphonopyruvate decarboxylase-like isoform X1	NA		-1.388	56.8939	86.4564	66.8337	118.331	218.46	161.974	223.343	247.203	TPP-binding enzyme, conserved site|Thiamine pyrophosphate enzyme, C-terminal TPP-binding|Thiamine pyrophosphate enzyme, N-terminal TPP-binding domain|Phosphonopyruvate decarboxylase|Thiamin diphosphate-binding fold__IPR000399|IPR011766|IPR012001|IPR017684|IPR029061	mRNA
BGLB037542	Bg37542	NA	NA		-1.38793	49.9556	40.0022	37.6699	44.0301	115.166	91.4968	114.153	125.543	NA	ncRNA
BGLB031875	Bg31875	ADAM 17-like protease	Cellular defense		-1.38742	13.8766	16.7751	8.50611	4.12782	21.3711	35.2386	21.838	35.592	Peptidase M12B, propeptide__IPR002870	mRNA
BGLB004900	Bg4900	doublecortin domain-containing protein 2-like	NA		-1.38739	31.9161	40.0022	32.8093	85.3082	115.76	143.427	123.087	109.365	Doublecortin domain|Doublecortin domain superfamily__IPR003533|IPR036572	mRNA
BGLB040362	Bg40362	rootletin-like	NA		-1.38722	1755.38	931.664	1046.25	1962.09	3828.99	4187.83	3646.94	3022.73	Rootletin__IPR026733	mRNA
BGLB025766	Bg25766	uncharacterized protein LOC106054584, partial	NA		-1.38712	44.405	23.2271	32.8093	38.5263	111.011	100.77	85.3667	63.4185	PDZ domain|PDZ superfamily__IPR001478|IPR036034	mRNA
BGLB006485	Bg6485	uncharacterized protein LOC106064014	NA		-1.38693	19.4272	11.6135	10.9364	15.1353	39.1803	47.6031	27.7938	34.9449	Glycosyl transferase, family 31__IPR002659	mRNA
BGLB020671	Bg20671	apoptotic chromatin condensation inducer in the nucleus-like isoform X1	NA		-1.38651	167.906	180.655	198.071	202.263	486.192	526.725	486.391	434.87	NA	mRNA
BGLB038530	Bg38530	WD repeat and HMG-box DNA-binding protein 1-like	Apoptosis/Autophagy		-1.38402	12.4889	6.45197	3.64548	5.50376	22.5584	11.7462	24.8159	15.5311	WD40 repeat|WD40/YVTN repeat-like-containing domain superfamily|WD40-repeat-containing domain|WD40 repeat, conserved site|WD40-repeat-containing domain superfamily__IPR001680|IPR015943|IPR017986|IPR019775|IPR036322	mRNA
BGLB031377	Bg31377	CUB and sushi domain-containing protein 3-like	NA		-1.38383	5.55062	9.03276	9.72127	15.1353	33.2439	26.5835	28.7864	14.8839	Sushi/SCR/CCP domain|Sushi/SCR/CCP superfamily__IPR000436|IPR035976	mRNA
BGLB004650	Bg4650	slit homolog 2 protein-like	NA		-1.38346	47.1803	33.5502	41.3154	55.0376	122.29	140.336	108.197	86.7151	Cysteine-rich flanking region, C-terminal|Leucine-rich repeat|Leucine-rich repeat, typical subtype|BspA type Leucine rich repeat region|Leucine-rich repeat domain superfamily__IPR000483|IPR001611|IPR003591|IPR026906|IPR032675	mRNA
BGLB023062	Bg23062	uncharacterized protein LOC106072998	NA		-1.38308	34.6914	20.6463	10.9364	8.25563	56.9896	43.8937	51.617	41.4162	C-type lectin-like/link domain superfamily|C-type lectin fold__IPR016186|IPR016187	mRNA
BGLB037845	Bg37845	uncharacterized protein LOC106071282	NA		-1.38294	13.8766	9.03276	10.9364	9.63157	35.0248	30.2929	26.8012	22.0024	NA	mRNA
BGLB008486	Bg8486	fibroblast growth factor 18-like	NA		-1.38203	83.2594	63.2293	60.7579	59.1654	186.997	151.464	198.527	150.781	Fibroblast growth factor family|Cytokine IL1/FGF__IPR002209|IPR008996	mRNA
BGLB000695	Bg695	dynein heavy chain 5, axonemal-like	NA		-1.38103	839.532	483.898	635.528	1289.25	2418.5	2229.31	2180.82	1506.51	AAA+ ATPase domain|Dynein heavy chain region D6 P-loop domain|Dynein heavy chain, domain-1|Dynein heavy chain, domain-2|Dynein heavy chain, AAA module D4|Dynein heavy chain, coiled coil stalk|P-loop containing nucleoside triphosphate hydrolase|Dynein heavy chain, hydrolytic ATP-binding dynein motor region|Dynein heavy chain, ATP-binding dynein motor region|Dynein heavy chain, C-terminal domain|Dy…	mRNA
BGLB013779	Bg13779	multiple C2 and transmembrane domain-containing protein 1-like	NA		-1.37938	20.8148	32.2598	15.7971	41.2782	90.2335	72.3319	77.4256	43.3576	C2 domain|C2 domain superfamily__IPR000008|IPR035892	mRNA
BGLB040224	Bg40224	uncharacterized protein LOC106059579	NA		-1.37912	20.8148	16.7751	20.6577	37.1504	55.8023	83.4599	59.5581	47.8875	NA	mRNA
BGLB035819	Bg35819	nephrocystin-4-like isoform X1	NA		-1.3772	20.8148	27.0983	38.8851	28.8947	81.9225	85.9328	71.4698	59.5358	Nephrocystin-4__IPR029775	mRNA
BGLB017429	Bg17429	peroxidasin homolog	NA		-1.3752	36.0791	33.5502	27.9487	20.6391	100.919	56.8764	60.5508	86.7151	Immunoglobulin subtype 2|Immunoglobulin subtype|Immunoglobulin-like domain|Immunoglobulin I-set|Immunoglobulin-like fold|Immunoglobulin-like domain superfamily__IPR003598|IPR003599|IPR007110|IPR013098|IPR013783|IPR036179	mRNA
BGLB030291	Bg30291	ER degradation-enhancing alpha-mannosidase-like protein 3	NA		-1.37327	19.4272	34.8406	19.4425	13.7594	55.8023	41.4208	66.5066	62.1243	Glycoside hydrolase family 47|Six-hairpin glycosidase-like superfamily|Seven-hairpin glycosidases__IPR001382|IPR012341|IPR036026	mRNA
BGLB039645	Bg39645	carboxypeptidase N subunit 2-like	Protease		-1.37251	31.9161	19.3559	23.088	24.7669	77.1734	62.4404	61.5434	54.3587	Leucine-rich repeat|Leucine-rich repeat, typical subtype|Leucine-rich repeat domain superfamily__IPR001611|IPR003591|IPR032675	mRNA
BGLB027481	Bg27481	uncharacterized protein LOC106057389	NA		-1.37136	24.9778	11.6135	12.1516	5.50376	32.0566	42.0391	37.7201	29.1208	NA	mRNA
BGLB017360	Bg17360	mucin-like protein	Adhesion/Carbohydrate binding/Pattern recognition/Apoptosis/Autophagy		-1.36908	12.4889	6.45197	6.07579	26.1428	26.7139	31.5293	26.8012	47.8875	EGF-type aspartate/asparagine hydroxylation site|EGF-like domain|von Willebrand factor, type D domain|EGF-like calcium-binding domain|NIDO domain|Growth factor receptor cysteine-rich domain superfamily|EGF-like, conserved site|EGF-like calcium-binding, conserved site__IPR000152|IPR000742|IPR001846|IPR001881|IPR003886|IPR009030|IPR013032|IPR018097	mRNA
BGLB005172	Bg5172	extracellular serine/threonine protein kinase FAM20C-like	NA		-1.36734	131.827	103.231	116.655	85.3082	293.259	228.742	261.063	335.212	FAM20, C-terminal|FAM20__IPR009581|IPR024869	mRNA
BGLB033268	Bg33268	uncharacterized protein LOC106062277	NA		-1.36507	19.4272	18.0655	13.3667	12.3835	43.9295	52.5488	24.8159	41.4162	NA	mRNA
BGLB040095	Bg40095	dynein heavy chain 6, axonemal-like	NA		-1.36487	226.188	160.009	239.386	266.932	650.037	621.313	571.758	426.457	AAA+ ATPase domain|Dynein heavy chain region D6 P-loop domain|Dynein heavy chain, domain-2|Dynein heavy chain, AAA module D4|Dynein heavy chain, coiled coil stalk|Sigma-54 interaction domain, ATP-binding site 1|Dynein heavy chain|P-loop containing nucleoside triphosphate hydrolase|Dynein heavy chain, hydrolytic ATP-binding dynein motor region|Dynein heavy chain, ATP-binding dynein motor region|Dy…	mRNA
BGLB030487	Bg30487	uncharacterized protein LOC106064390	NA		-1.36331	2.77531	7.74236	7.29095	9.63157	21.9647	22.256	11.9116	15.5311	Myelin proteolipid protein PLP__IPR001614	mRNA
BGLB002139	Bg2139	alpha-tocopherol transfer protein-like	NA		-1.36292	144.316	112.264	91.1369	148.601	400.114	244.816	340.474	275.029	CRAL-TRIO lipid binding domain|CRAL/TRIO, N-terminal domain|CRAL/TRIO, N-terminal domain superfamily|CRAL-TRIO lipid binding domain superfamily__IPR001251|IPR011074|IPR036273|IPR036865	mRNA
BGLB033867	Bg33867	multiple epidermal growth factor-like domains protein 6 (LOC106054949), mRNA	NA		-1.36251	19.4272	9.03276	8.50611	12.3835	32.6503	37.0933	22.8306	34.9449	NA	ncRNA
BGLB039702	Bg39702	NA	NA		-1.3625	18.0395	9.03276	29.1638	16.5113	45.7104	39.5662	53.6023	49.1817	NA	ncRNA
BGLB027792	Bg27792	protocadherin-17-like	NA		-1.36044	8.32594	5.16157	21.8729	16.5113	42.1485	39.5662	23.8233	28.4736	Cadherin-like superfamily__IPR015919	mRNA
BGLB019782	Bg19782	axonemal dynein light chain domain-containing protein 1-like	NA		-1.35802	13.8766	21.9367	19.4425	17.8872	47.4913	68.0044	38.7128	32.3564	NA	mRNA
BGLB018038	Bg18038	cubilin-like, partial	NA		-1.35779	130.44	42.583	40.1002	24.7669	172.75	141.573	113.16	177.96	CUB domain|Spermadhesin, CUB domain superfamily__IPR000859|IPR035914	mRNA
BGLB030266	Bg30266	uncharacterized protein LOC106058052	NA		-1.35644	106.85	68.3909	93.5672	78.4285	258.828	215.141	224.336	181.843	NA	mRNA
BGLB010267	Bg10267	phospholipase D1-like	Protein modification/Biosynthesis		-1.35612	41.6297	24.5175	37.6699	46.7819	105.075	114.371	69.4845	93.8336	Phox homologous domain|Phospholipase D/Transphosphatidylase|Pleckstrin homology domain|PH-like domain superfamily|Phospholipase D family|Phospholipase D, eukaryotic type|Phospholipase D-like domain|PX domain superfamily__IPR001683|IPR001736|IPR001849|IPR011993|IPR015679|IPR016555|IPR025202|IPR036871	mRNA
BGLB019194	Bg19194	Biomphalaria glabrata mRNA for haemoglobin type 1 (hb1 gene)	NA		-1.35559	559.225	327.76	217.513	298.579	820.413	710.955	1089.91	929.276	Globin|Globin-like superfamily|Globin/Protoglobin__IPR000971|IPR009050|IPR012292	mRNA
BGLB021542	Bg21542	dystrophin-like, partial	NA		-1.35538	185.946	85.166	77.7702	122.459	351.436	259.653	319.629	261.44	Spectrin repeat|Spectrin/alpha-actinin__IPR002017|IPR018159	mRNA
BGLB022336	Bg22336	uncharacterized protein LOC106071109	NA		-1.35443	13.8766	21.9367	44.9609	37.1504	79.548	76.6595	81.3961	62.7714	NA	mRNA
BGLB018970	Bg18970	kinesin-4-like isoform X1	NA		-1.35304	15.2642	12.9039	18.2274	19.2631	46.304	54.4035	35.7349	31.0621	Kinesin motor domain|Kinesin motor domain, conserved site|Kinesin-like protein KIFC3-like|P-loop containing nucleoside triphosphate hydrolase|Kinesin-like protein|Kinesin motor domain superfamily__IPR001752|IPR019821|IPR027325|IPR027417|IPR027640|IPR036961	mRNA
BGLB020831	Bg20831	protein PIF-like, partial	NA		-1.35207	22.2025	2.58079	3.64548	31.6466	30.2757	49.4577	38.7128	34.9449	von Willebrand factor, type A|von Willebrand factor A-like domain superfamily__IPR002035|IPR036465	mRNA
BGLB015979	Bg15979	uncharacterized protein LOC106067566	NA		-1.35156	15.2642	5.16157	3.64548	20.6391	30.2757	31.5293	28.7864	23.9437	Gustatory receptor|7TM chemoreceptor__IPR009318|IPR013604	mRNA
BGLB026114	Bg26114	uncharacterized protein LOC106070817	NA		-1.35147	30.5284	16.7751	17.0122	24.7669	75.3925	57.4946	46.6539	46.5932	Zinc finger, RING-type|IBR domain|Zinc finger, RING/FYVE/PHD-type|E3 ubiquitin ligase RBR family__IPR001841|IPR002867|IPR013083|IPR031127	mRNA
BGLB038958	Bg38958	adipocyte plasma membrane-associated protein-like	NA		-1.3509	30.5284	12.9039	38.8851	11.0075	73.6115	46.9848	72.4624	45.299	NA	mRNA
BGLB020508	Bg20508	uncharacterized protein LOC106075994	NA		-1.34987	22.2025	15.4847	15.7971	22.015	69.4561	38.948	33.7496	49.8289	NA	mRNA
BGLB014135	Bg14135	polycystin-1-like	NA		-1.34882	47.1803	49.035	83.846	63.2932	168.001	172.484	152.866	121.013	GPS motif|PKD domain|PLAT/LH2 domain|C-type lectin-like|Leucine-rich repeat|PKD/REJ-like domain|Polycystic kidney disease type 2 protein|Polycystin cation channel, PKD1/PKD2|Immunoglobulin-like fold|C-type lectin-like/link domain superfamily|C-type lectin fold|C-type lectin, conserved site|PKD/Chitinase domain|Leucine-rich repeat domain superfamily|PKD domain superfamily|PLAT/LH2 domain superfami…	mRNA
BGLB014385	Bg14385	partitioning defective 6 homolog beta-like	NA		-1.34538	13.8766	47.7446	36.4548	31.6466	95.5763	73.5684	79.4108	78.3025	PB1 domain|PDZ domain|Partitioning defective 6 homologue beta|PDZ superfamily__IPR000270|IPR001478|IPR034873|IPR036034	mRNA
BGLB036998	Bg36998	uncharacterized protein LOC106062235	NA		-1.34393	20.8148	27.0983	27.9487	19.2631	66.4878	74.1866	49.6318	49.8289	NA	mRNA
BGLB022943	Bg22943	NA	NA		-1.34359	19.4272	19.3559	29.1638	24.7669	48.6786	70.4773	46.6539	69.2427	NA	ncRNA
BGLB028497	Bg28497	NUAK family SNF1-like kinase 1	NA		-1.34275	5.55062	6.45197	12.1516	11.0075	29.6821	17.9284	18.8601	23.9437	Protein kinase domain|Protein kinase-like domain superfamily|Protein kinase, ATP binding site__IPR000719|IPR011009|IPR017441	mRNA
BGLB026871	Bg26871	transient receptor potential cation channel subfamily M member 2-like	NA		-1.33978	15.2642	14.1943	10.9364	13.7594	33.2439	45.7484	34.7422	23.2966	NA	mRNA
BGLB038767	Bg38767	NA	NA		-1.33858	15.2642	15.4847	8.50611	11.0075	44.5231	32.7657	25.8085	23.9437	NA	ncRNA
BGLB031042	Bg31042	sperm-associated antigen 17-like	NA		-1.33825	30.5284	60.6485	38.8851	46.7819	125.852	116.226	125.072	74.4197	Sperm-associated antigen 17__IPR026173	mRNA
BGLB020816	Bg20816	uncharacterized protein LOC106070379	NA		-1.33675	4.16297	27.0983	7.29095	12.3835	32.6503	24.7289	38.7128	32.3564	Aminoglycoside phosphotransferase|Protein kinase-like domain superfamily__IPR002575|IPR011009	mRNA
BGLB025035	Bg25035	uncharacterized protein LOC106065446	NA		-1.33631	148.479	65.8101	111.795	105.947	252.298	310.347	295.805	221.965	CABIT domain__IPR025946	mRNA
BGLB034068	Bg34068	CRBN [Mytilus coruscus]	NA		-1.33462	51.3433	70.9717	59.5428	59.1654	173.937	127.972	145.917	154.016	NA	mRNA
BGLB022414	Bg22414	probable serine/threonine-protein kinase DDB_G0267514	Signal transduction		-1.3341	104.074	193.559	82.6308	152.729	354.998	259.035	338.489	372.746	Protein kinase domain|Protein kinase-like domain superfamily__IPR000719|IPR011009	mRNA
BGLB018451	Bg18451	titin-like, partial	NA		-1.3338	18.0395	14.1943	9.72127	13.7594	30.2757	30.9111	46.6539	33.0035	Fibronectin type III|Immunoglobulin-like fold|Fibronectin type III superfamily__IPR003961|IPR013783|IPR036116	mRNA
BGLB028020	Bg28020	protocadherin Fat 4-like	NA		-1.33025	140.153	161.299	190.78	77.0526	315.224	433.373	326.577	341.684	GPS motif|GPCR, family 2, secretin-like|Cadherin-like|GPCR, family 2, brain-specific angiogenesis inhibitor|Cadherin-like superfamily|GPCR, family 2-like|GPCR family 2, extracellular hormone receptor domain superfamily__IPR000203|IPR000832|IPR002126|IPR008077|IPR015919|IPR017981|IPR036445	mRNA
BGLB040173	Bg40173	dynein heavy chain 12, axonemal-like	NA		-1.32956	610.569	349.697	415.584	588.902	1263.27	1373.69	1252.71	982.34	Dynein heavy chain region D6 P-loop domain|Dynein heavy chain, domain-2|Dynein heavy chain, AAA module D4|Dynein heavy chain, coiled coil stalk|Dynein heavy chain|P-loop containing nucleoside triphosphate hydrolase|Dynein heavy chain, hydrolytic ATP-binding dynein motor region|Dynein heavy chain, ATP-binding dynein motor region|Dynein heavy chain, C-terminal domain|Dynein heavy chain, AAA 5 exten…	mRNA
BGLB030217	Bg30217	poly [ADP-ribose] polymerase tankyrase [Aplysia californica]	NA		-1.32905	67.9951	89.0372	59.5428	92.1879	223.209	163.829	184.63	194.786	Ankyrin repeat|Ankyrin repeat-containing domain|Ankyrin repeat-containing domain superfamily__IPR002110|IPR020683|IPR036770	mRNA
BGLB036735	Bg36735	leucine-rich repeat serine/threonine-protein kinase 2 isoform X2 [Aplysia californica]	NA		-1.32863	8.32594	9.03276	9.72127	5.50376	24.9329	27.82	11.9116	18.1196	Ankyrin repeat|Armadillo-like helical|Armadillo-type fold|Ankyrin repeat-containing domain|Ankyrin repeat-containing domain superfamily__IPR002110|IPR011989|IPR016024|IPR020683|IPR036770	mRNA
BGLB017998	Bg17998	neprilysin-like	NA		-1.32792	18.0395	11.6135	12.1516	22.015	39.774	28.4382	33.7496	58.8886	Peptidase M13|Peptidase M13, N-terminal domain|Metallopeptidase, catalytic domain superfamily|Endothelin-converting enzyme-like 1|Peptidase M13, domain 2__IPR000718|IPR008753|IPR024079|IPR029736|IPR042089	mRNA
BGLB004963	Bg4963	uncharacterized protein LOC106060356	NA		-1.3276	102.687	90.3276	74.1247	112.827	207.181	309.111	196.542	229.083	Protein of unknown function DUF229|Alkaline-phosphatase-like, core domain superfamily__IPR004245|IPR017850	mRNA
BGLB033603	Bg33603	uncharacterized protein LOC106071356	NA		-1.32723	43.0173	90.3276	37.6699	66.0451	154.347	180.521	126.065	124.896	Alpha/beta hydrolase fold-1|Homoserine/serine acetyltransferase MetX-like|Alpha/Beta hydrolase fold__IPR000073|IPR008220|IPR029058	mRNA
BGLB013243	Bg13243	titin-like	NA		-1.32515	160.968	89.0372	103.289	187.128	323.535	447.592	318.636	245.909	Immunoglobulin subtype 2|Immunoglobulin subtype|Immunoglobulin-like domain|Immunoglobulin I-set|Immunoglobulin-like fold|Immunoglobulin-like domain superfamily__IPR003598|IPR003599|IPR007110|IPR013098|IPR013783|IPR036179	mRNA
BGLB038696	Bg38696	inositol hexakisphosphate kinase 1-like isoform X1	NA		-1.32461	148.479	156.138	187.134	155.481	421.485	439.556	418.892	321.623	Inositol polyphosphate kinase__IPR005522	mRNA
BGLB026905	Bg26905	IQ domain-containing protein E-like	NA		-1.3241	27.7531	55.4869	26.7335	57.7894	116.354	105.098	107.205	86.068	IQ motif, EF-hand binding site__IPR000048	mRNA
BGLB012168	Bg12168	matrilin-2-like	Cell adhesion		-1.32389	23.5901	11.6135	8.50611	24.7669	45.1168	51.3124	42.6833	31.7093	von Willebrand factor, type A|von Willebrand factor A-like domain superfamily__IPR002035|IPR036465	mRNA
BGLB001350	Bg1350	multiple epidermal growth factor-like domains protein 6	Biomineralization/Cytoskeleton/Tissue growth/Cellular defense		-1.32311	195.659	110.974	75.3399	89.436	314.63	336.931	274.96	237.496	EGF-type aspartate/asparagine hydroxylation site|EGF-like domain|EGF-like calcium-binding domain|Laminin EGF domain|Zinc finger, SWIM-type|Growth factor receptor cysteine-rich domain superfamily|EGF-like, conserved site|EGF-like calcium-binding, conserved site__IPR000152|IPR000742|IPR001881|IPR002049|IPR007527|IPR009030|IPR013032|IPR018097	mRNA
BGLB001453	Bg1453	zinc finger protein 569-like	Nucleic acid biosynthesis/Nucleic acid metabolism/Nucleic acid repair		-1.32139	31.9161	18.0655	20.6577	26.1428	74.2052	56.2582	65.5139	44.6518	Zinc finger C2H2-type|Zinc finger C2H2 superfamily__IPR013087|IPR036236	mRNA
BGLB036214	Bg36214	serine-rich adhesin for platelets-like	NA		-1.32107	65.2198	36.131	35.2396	60.5413	106.855	162.592	126.065	91.8922	PAS domain|PAC motif|PAS domain superfamily__IPR000014|IPR001610|IPR035965	mRNA
BGLB006749	Bg6749	melanotransferrin-like	NA		-1.31945	16.6519	15.4847	31.5941	12.3835	61.7387	50.6942	38.7128	38.8277	Transferrin-like domain|Transferrin__IPR001156|IPR016357	mRNA
BGLB034812	Bg34812	uncharacterized protein LOC106056309	NA		-1.31904	36.0791	19.3559	24.3032	37.1504	78.9543	60.5857	67.4992	83.4795	NA	mRNA
BGLB018260	Bg18260	fibrillin-3-like	NA		-1.31859	413.521	198.721	352.396	401.774	995.537	823.471	886.424	662.012	EGF-type aspartate/asparagine hydroxylation site|EGF-like domain|von Willebrand factor, type D domain|EGF-like calcium-binding domain|NIDO domain|AMOP domain|Growth factor receptor cysteine-rich domain superfamily|Tyrosine-protein kinase ephrin type A/B receptor-like|EGF-like, conserved site|EGF-like calcium-binding, conserved site|Complement Clr-like EGF domain__IPR000152|IPR000742|IPR001846|IPR…	mRNA
BGLB026700	Bg26700	protein phosphatase 1 regulatory subunit 12C-like	NA		-1.31829	16.6519	9.03276	17.0122	6.8797	36.2121	26.5835	39.7054	22.0024	Ankyrin repeat|Ankyrin repeat-containing domain|Ankyrin repeat-containing domain superfamily__IPR002110|IPR020683|IPR036770	mRNA
BGLB016319	Bg16319	serine/threonine-protein kinase pats1 [Mizuhopecten yessoensis]	NA		-1.31667	40.242	20.6463	38.8851	44.0301	103.887	82.8417	110.183	58.8886	Toll/interleukin-1 receptor homology (TIR) domain|Leucine-rich repeat|Leucine-rich repeat, typical subtype|Mbt repeat|Roc domain|P-loop containing nucleoside triphosphate hydrolase|C-terminal of Roc (COR) domain|Leucine-rich repeat domain superfamily|Toll/interleukin-1 receptor homology (TIR) domain superfamily__IPR000157|IPR001611|IPR003591|IPR004092|IPR020859|IPR027417|IPR032171|IPR032675|IPR03…	mRNA
BGLB017611	Bg17611	uncharacterized protein LOC106060007	NA		-1.31463	2.77531	14.1943	10.9364	6.8797	24.9329	29.0564	18.8601	14.2368	NA	mRNA
BGLB031441	Bg31441	uncharacterized protein LOC106059158, partial	NA		-1.31397	22.2025	77.4236	71.6944	28.8947	128.227	118.699	128.05	118.424	NA	mRNA
BGLB019121	Bg19121	protein FAM151B-like	NA		-1.31253	33.3037	21.9367	18.2274	27.5188	58.1769	53.1671	85.3667	53.0645	Protein of unknown function DUF2181__IPR019356	mRNA
BGLB001216	Bg1216	centrosomal protein of 135 kDa-like, partial	NA		-1.31166	253.941	260.66	260.044	471.947	817.444	812.343	810.983	608.947	Centrosomal protein of 135kDa__IPR026732	mRNA
BGLB019190	Bg19190	protein sidekick-2-like	NA		-1.31115	142.929	109.683	123.946	156.857	328.877	351.768	431.796	194.138	Immunoglobulin subtype 2|Immunoglobulin subtype|Fibronectin type III|Immunoglobulin-like domain|Immunoglobulin I-set|Immunoglobulin-like fold|Fibronectin type III superfamily|Immunoglobulin-like domain superfamily__IPR003598|IPR003599|IPR003961|IPR007110|IPR013098|IPR013783|IPR036116|IPR036179	mRNA
BGLB022591	Bg22591	regulator of G-protein signaling 22-like isoform X4 [Pomacea canaliculata]	NA		-1.31073	18.0395	9.03276	12.1516	4.12782	25.5266	32.7657	28.7864	21.3552	CRIB domain|RGS domain|RGS domain superfamily__IPR000095|IPR016137|IPR036305	mRNA
BGLB016524	Bg16524	uncharacterized protein LOC106056010	NA		-1.31016	27.7531	24.5175	12.1516	22.015	55.2087	45.1302	62.536	50.476	NA	mRNA
BGLB030456	Bg30456	uncharacterized protein LOC106073599	NA		-1.30964	48.568	43.8734	31.5941	72.9248	125.852	129.208	117.131	110.659	Interleukin-17 receptor A/B, FnIII-like domain 1 superfamily__IPR038683	mRNA
BGLB017334	Bg17334	uncharacterized protein LOC106062685 isoform X1	NA		-1.30934	30.5284	89.0372	38.8851	94.9398	107.449	130.445	192.571	190.903	DEP domain|Mammalian uncoordinated homology 13, domain 2|Winged helix-like DNA-binding domain superfamily__IPR000591|IPR014772|IPR036388	mRNA
BGLB035204	Bg35204	NA	NA		-1.30916	4.16297	11.6135	4.86064	4.12782	18.9965	9.89154	14.8895	18.7667	NA	ncRNA
BGLB031803	Bg31803	contactin-like, partial	NA		-1.30827	62.4445	49.035	24.3032	60.5413	144.849	76.6595	103.234	157.252	Immunoglobulin subtype 2|Immunoglobulin subtype|Fibronectin type III|Immunoglobulin-like domain|Immunoglobulin|Immunoglobulin-like fold|Fibronectin type III superfamily|Immunoglobulin-like domain superfamily__IPR003598|IPR003599|IPR003961|IPR007110|IPR013151|IPR013783|IPR036116|IPR036179	mRNA
BGLB000457	Bg457	rho GTPase-activating protein 6-like	NA		-1.30746	43.0173	21.9367	51.0367	37.1504	121.103	67.3861	86.3593	102.893	Rho GTPase-activating protein domain|Rho GTPase activation protein|Rho GTPase-activating protein 6/36__IPR000198|IPR008936|IPR037863	mRNA
BGLB029612	Bg29612	toll-like receptor 5 isoform X1	Adhesion/Carbohydrate binding/Pattern recognition/Signal transduction		-1.30465	27.7531	6.45197	12.1516	15.1353	34.4312	50.6942	41.6907	25.238	Toll/interleukin-1 receptor homology (TIR) domain|Leucine-rich repeat|Leucine-rich repeat, typical subtype|BspA type Leucine rich repeat region|Leucine-rich repeat domain superfamily|Toll/interleukin-1 receptor homology (TIR) domain superfamily__IPR000157|IPR001611|IPR003591|IPR026906|IPR032675|IPR035897	mRNA
BGLB027291	Bg27291	metabotropic glutamate receptor 2 isoform X2 [Aplysia californica]	NA		-1.30377	201.21	143.234	212.653	319.218	604.921	538.471	533.045	460.108	Receptor, ligand binding region|Periplasmic binding protein-like I__IPR001828|IPR028082	mRNA
BGLB036030	Bg36030	myb-like protein AA, partial	NA		-1.3036	9.71359	15.4847	9.72127	13.7594	33.8376	21.0195	32.757	33.0035	NA	mRNA
BGLB030471	Bg30471	pericentriolar material 1 protein-like	NA		-1.30195	52.7309	61.9389	46.176	39.9022	127.039	108.807	124.079	130.72	Pericentriolar material 1 protein__IPR024138	mRNA
BGLB027999	Bg27999	uncharacterized protein LOC106074857	NA		-1.29986	44.405	24.5175	43.7457	39.9022	93.2017	90.2603	104.227	86.068	NA	mRNA
BGLB018333	Bg18333	fibrillin-1-like isoform X3	NA		-1.29881	58.2815	61.9389	32.8093	49.5338	98.5445	134.772	105.219	155.311	NA	mRNA
BGLB031667	Bg31667	uncharacterized protein LOC106053149	NA		-1.29855	30.5284	25.8079	17.0122	44.0301	71.237	97.679	62.536	54.3587	NA	mRNA
BGLB001926	Bg1926	cyclin-dependent kinase 12-like	Protein modification/Biosynthesis		-1.29812	19.4272	29.6791	23.088	35.7744	70.6433	51.3124	73.455	68.5956	Myc-type, basic helix-loop-helix (bHLH) domain|Protein atonal homologue 8|Helix-loop-helix DNA-binding domain superfamily__IPR011598|IPR032660|IPR036638	mRNA
BGLB001990	Bg1990	dynein heavy chain 6, axonemal-like isoform X1	NA		-1.29812	797.902	500.673	749.753	1089.74	2184.6	1975.22	2069.65	1381.62	AAA+ ATPase domain|Dynein heavy chain region D6 P-loop domain|Dynein heavy chain, domain-2|Dynein heavy chain, AAA module D4|Dynein heavy chain, coiled coil stalk|Dynein heavy chain|P-loop containing nucleoside triphosphate hydrolase|Dynein heavy chain, hydrolytic ATP-binding dynein motor region|Dynein heavy chain, ATP-binding dynein motor region|Dynein heavy chain, C-terminal domain|Dynein heavy…	mRNA
BGLB032319	Bg32319	uncharacterized protein LOC106078999	NA		-1.29796	58.2815	49.035	49.8215	31.6466	132.382	110.662	111.175	106.129	NA	mRNA
BGLB024070	Bg24070	laminin subunit gamma-1-like, partial	NA		-1.29795	34.6914	25.8079	21.8729	16.5113	65.8942	49.4577	56.5802	70.5369	Laminin, N-terminal|Laminin, N-terminal domain superfamily__IPR008211|IPR038684	mRNA
BGLB003032	Bg3032	uncharacterized protein LOC106056671 isoform X1	NA		-1.29619	23.5901	30.9694	17.0122	23.391	64.7069	52.5488	64.5213	49.8289	CUB domain|Thrombospondin type-1 (TSP1) repeat|Spermadhesin, CUB domain superfamily|Thrombospondin type-1 (TSP1) repeat superfamily|Thrombospondin type-1 domain-containing protein 1__IPR000859|IPR000884|IPR035914|IPR036383|IPR038877	mRNA
BGLB017608	Bg17608	major facilitator superfamily domain-containing protein 8-like	NA		-1.2938	12.4889	23.2271	26.7335	42.6541	65.8942	53.7853	62.536	74.4197	Major facilitator superfamily|Major facilitator superfamily domain|MFS transporter superfamily__IPR011701|IPR020846|IPR036259	mRNA
BGLB037397	Bg37397	uncharacterized protein LOC106078747 isoform X1	NA		-1.2937	101.299	103.231	144.604	130.714	280.792	274.49	312.68	297.679	PDZ domain|PDZ superfamily|PDZ domain 6__IPR001478|IPR036034|IPR041489	mRNA
BGLB037646	Bg37646	NA	NA		-1.29351	9.71359	12.9039	15.7971	22.015	48.085	34.0022	38.7128	27.1794	NA	ncRNA
BGLB028460	Bg28460	leucine-rich repeat and fibronectin type-III domain-containing protein 5-like	NA		-1.29294	41.6297	56.7773	77.7702	52.2857	181.654	132.918	139.962	99.6577	Cysteine-rich flanking region, C-terminal|Leucine-rich repeat|Leucine-rich repeat, typical subtype|Immunoglobulin subtype 2|Immunoglobulin-like domain|Immunoglobulin I-set|Immunoglobulin-like fold|Leucine-rich repeat domain superfamily|Immunoglobulin-like domain superfamily__IPR000483|IPR001611|IPR003591|IPR003598|IPR007110|IPR013098|IPR013783|IPR032675|IPR036179	mRNA
BGLB038383	Bg38383	NA	NA		-1.29136	19.4272	11.6135	20.6577	16.5113	46.304	42.6573	47.6465	30.415	NA	ncRNA
BGLB025210	Bg25210	neuroplastin-like	NA		-1.29131	18.0395	54.1965	27.9487	17.8872	89.6399	52.5488	70.4771	73.7726	Immunoglobulin V-set domain|Immunoglobulin-like fold|Immunoglobulin-like domain superfamily__IPR013106|IPR013783|IPR036179	mRNA
BGLB000960	Bg960	cyclin-dependent kinase-like 1 isoform X1	Protein modification/Biosynthesis		-1.29109	84.647	73.5524	83.846	56.4135	189.965	223.796	168.748	139.78	Protein kinase domain|Protein kinase-like domain superfamily|Protein kinase, ATP binding site__IPR000719|IPR011009|IPR017441	mRNA
BGLB016982	Bg16982	Biomphalaria glabrata mRNA for haemoglobin type 1 (hb1 gene)	NA		-1.29065	779.863	307.114	303.79	360.496	1197.37	945.261	1153.44	937.041	NA	ncRNA
BGLB005987	Bg5987	ethanolamine kinase 1-like	NA		-1.28769	5.55062	3.87118	10.9364	12.3835	14.2474	23.4924	22.8306	20.7081	Protein kinase-like domain superfamily__IPR011009	mRNA
BGLB002070	Bg2070	calcium uniporter protein, mitochondrial-like	NA		-1.28666	33.3037	50.3254	29.1638	49.5338	119.322	86.551	109.19	76.3611	Calcium uniporter protein, C-terminal|MCU family__IPR006769|IPR039055	mRNA
BGLB030162	Bg30162	uncharacterized protein LOC106067703	NA		-1.28661	466.252	207.753	388.851	495.338	927.268	1049.74	913.225	868.446	NA	mRNA
BGLB010361	Bg10361	stimulated by retinoic acid gene 6 protein homolog isoform X1	NA		-1.28592	47.1803	18.0655	38.8851	45.406	113.386	77.2777	90.3298	81.5381	NA	mRNA
BGLB031262	Bg31262	putative ferric-chelate reductase 1 homolog, partial	NA		-1.28522	24.9778	28.3887	18.2274	33.0225	73.0179	43.8937	56.5802	80.2439	Reeler domain|DOMON domain|Cytochrome b561/ferric reductase transmembrane__IPR002861|IPR005018|IPR006593	mRNA
BGLB030507	Bg30507	collagen alpha-5(VI) chain-like isoform X1	Biomineralization/Cytoskeleton/Tissue growth		-1.28462	47.1803	14.1943	12.1516	30.2707	80.7352	56.8764	46.6539	67.3013	von Willebrand factor, type A|von Willebrand factor A-like domain superfamily__IPR002035|IPR036465	mRNA
BGLB040035	Bg40035	ADAM 17-like protease isoform X1	Cellular defense		-1.28409	106.85	92.9083	75.3399	112.827	249.329	199.067	271.982	213.552	Peptidase M12B, ADAM/reprolysin|Disintegrin domain|Peptidase M12B, propeptide|Metallopeptidase, catalytic domain superfamily|Disintegrin domain superfamily__IPR001590|IPR001762|IPR002870|IPR024079|IPR036436	mRNA
BGLB032773	Bg32773	NA	NA		-1.28193	9.71359	27.0983	9.72127	1.37594	25.5266	34.0022	20.8453	36.2392	NA	ncRNA
BGLB003690	Bg3690	dynein heavy chain 5, axonemal-like	NA		-1.28143	1877.5	1007.8	1674.49	2178.11	4413.13	4465.41	4298.11	2984.55	AAA+ ATPase domain|Dynein heavy chain region D6 P-loop domain|Dynein heavy chain, domain-1|Dynein heavy chain, domain-2|Dynein heavy chain, AAA module D4|Dynein heavy chain, coiled coil stalk|Dynein heavy chain|P-loop containing nucleoside triphosphate hydrolase|Dynein heavy chain, hydrolytic ATP-binding dynein motor region|Dynein heavy chain, ATP-binding dynein motor region|Dynein heavy chain, C…	mRNA
BGLB001612	Bg1612	putative uncharacterized protein At4g01020, chloroplastic	NA		-1.28138	15.2642	14.1943	35.2396	37.1504	67.0815	69.859	42.6833	67.3013	Helicase, C-terminal|DNA/RNA helicase, ATP-dependent, DEAH-box type, conserved site|IBR domain|Helicase-associated domain|DEAD/DEAH box helicase domain|Domain of unknown function DUF1605|Nucleotide-binding alpha-beta plait domain superfamily|Zinc finger, RING/FYVE/PHD-type|Zinc finger C2H2-type|Helicase superfamily 1/2, ATP-binding domain|Zinc finger, RING-type, conserved site|P-loop containing n…	mRNA
BGLB036547	Bg36547	protein lap4-like	NA		-1.28048	77.7087	56.7773	61.9731	56.4135	154.94	141.573	170.733	141.721	PDZ domain|Leucine-rich repeat|Leucine-rich repeat, typical subtype|Leucine-rich repeat domain superfamily|PDZ superfamily__IPR001478|IPR001611|IPR003591|IPR032675|IPR036034	mRNA
BGLB029051	Bg29051	reticulocyte-binding protein PFD0110w isoform X1 [Crassostrea gigas]	NA		-1.27809	104.074	116.135	99.643	195.383	328.877	340.022	317.643	245.261	NA	mRNA
BGLB010763	Bg10763	uncharacterized protein LOC106074555	NA		-1.27802	37.4667	29.6791	31.5941	35.7744	90.8271	85.9328	76.4329	70.5369	F-box domain|Leucine-rich repeat domain superfamily|F-box-like domain superfamily__IPR001810|IPR032675|IPR036047	mRNA
BGLB030329	Bg30329	NA	NA		-1.27706	15.2642	12.9039	36.4548	28.8947	54.615	63.6768	68.4919	39.4748	NA	ncRNA
BGLB040110	Bg40110	calcium/calmodulin-dependent protein kinase kinase 1-like	NA		-1.27683	74.9334	58.0677	66.8337	49.5338	167.407	153.319	134.998	143.015	Protein kinase domain|Serine/threonine-protein kinase, active site|Protein kinase-like domain superfamily|Protein kinase, ATP binding site__IPR000719|IPR008271|IPR011009|IPR017441	mRNA
BGLB024106	Bg24106	phospholipid scramblase 2-like, partial	NA		-1.27651	9.71359	14.1943	12.1516	33.0225	40.9613	53.7853	40.6981	31.0621	Scramblase__IPR005552	mRNA
BGLB005725	Bg5725	ataxin-1-like	NA		-1.27642	49.9556	51.6157	68.0489	57.7894	160.283	136.009	139.962	109.365	Ataxin, AXH domain|Ataxin, AXH domain superfamily__IPR003652|IPR036096	mRNA
BGLB024129	Bg24129	scavenger receptor class F member 1 [Aplysia californica]	NA		-1.27508	20.8148	19.3559	10.9364	12.3835	38.5867	46.9848	32.757	34.9449	NA	mRNA
BGLB023851	Bg23851	protocadherin Fat 4-like	NA		-1.27429	18.0395	14.1943	12.1516	28.8947	58.7705	35.8568	45.6612	36.2392	Cadherin-like|Cadherin-like superfamily__IPR002126|IPR015919	mRNA
BGLB029821	Bg29821	uncharacterized protein LOC106078020	NA		-1.27336	19.4272	30.9694	21.8729	19.2631	55.8023	68.6226	50.6244	44.6518	NA	mRNA
BGLB036712	Bg36712	protein kinase C-binding protein NELL2-like	NA		-1.27261	241.452	103.231	211.438	225.654	486.192	476.031	486.391	421.28	EGF-like domain|EGF-like calcium-binding domain|EGF-like, conserved site__IPR000742|IPR001881|IPR013032	mRNA
BGLB030129	Bg30129	uncharacterized protein LOC106075620, partial	NA		-1.27183	13.8766	12.9039	27.9487	9.63157	46.8977	40.8026	37.7201	30.415	NA	mRNA
BGLB027235	Bg27235	glutamine-rich protein 2 isoform X2 [Aplysia californica]	NA		-1.2708	66.6075	67.1005	78.9853	107.323	197.089	198.449	211.431	156.605	Protein of unknown function DUF4795__IPR032013	mRNA
BGLB031686	Bg31686	uncharacterized protein LOC106054880	NA		-1.27034	56.8939	50.3254	57.1125	83.9323	166.22	169.393	135.991	120.366	ADP-ribose pyrophosphatase, mitochondrial__IPR039989	mRNA
BGLB028459	Bg28459	cilia- and flagella-associated protein 77 isoform X2 [Aplysia californica]	NA		-1.26985	81.8717	87.7468	87.4914	103.195	234.488	254.089	208.453	160.488	Cilia- and flagella-associated protein 77__IPR029147	mRNA
BGLB009384	Bg9384	mpv17-like protein 2	NA		-1.26971	27.7531	41.2926	31.5941	20.6391	79.548	50.6942	80.4035	80.2439	Mpv17/PMP22__IPR007248	mRNA
BGLB038338	Bg38338	uncharacterized protein LOC106069862	NA		-1.26951	37.4667	34.8406	57.1125	44.0301	117.541	90.2603	108.197	99.6577	NA	mRNA
BGLB025191	Bg25191	uncharacterized protein LOC106073006	NA		-1.26863	19.4272	5.16157	4.86064	6.8797	18.9965	24.1106	22.8306	22.6495	NA	mRNA
BGLB018765	Bg18765	integumentary mucin C.1-like	Adhesion/Carbohydrate binding/Pattern recognition/Apoptosis/Autophagy		-1.2685	183.171	74.8428	1.21516	105.947	271.888	213.286	197.534	183.784	NA	mRNA
BGLB017829	Bg17829	glucose dehydrogenase [FAD, quinone]-like, partial	NA		-1.26778	49.9556	40.0022	21.8729	23.391	111.605	52.5488	73.455	85.4209	Glucose-methanol-choline oxidoreductase, N-terminal|Glucose-methanol-choline oxidoreductase, C-terminal|Glucose-methanol-choline oxidoreductase|FAD/NAD(P)-binding domain superfamily__IPR000172|IPR007867|IPR012132|IPR036188	mRNA
BGLB030280	Bg30280	epidermal growth factor receptor kinase substrate 8 [Aplysia californica]	NA		-1.26758	117.951	76.1332	47.3912	92.1879	208.962	205.25	195.549	183.784	PH-like domain superfamily|Tensin/EPS8 phosphotyrosine-binding domain|Epidermal growth factor receptor kinase substrate 8-like__IPR011993|IPR013625|IPR039801	mRNA
BGLB002798	Bg2798	transmembrane protein 8A-like isoform X1	NA		-1.26476	8.32594	14.1943	27.9487	8.25563	34.4312	41.4208	29.7791	36.2392	EGF-like, conserved site|NGX6/PGAP6/MYMK__IPR013032|IPR021910	mRNA
BGLB001424	Bg1424	leucine-rich repeat-containing protein 15-like	NA		-1.26427	79.0964	58.0677	34.0245	53.6616	122.29	173.72	132.021	105.482	Leucine-rich repeat N-terminal domain|Leucine-rich repeat|Leucine-rich repeat, typical subtype|Leucine-rich repeat domain superfamily__IPR000372|IPR001611|IPR003591|IPR032675	mRNA
BGLB033335	Bg33335	beta-1,3-galactosyltransferase 2-like isoform X1	NA		-1.26203	41.6297	42.583	42.5306	100.444	163.845	118.08	154.851	101.599	Glycosyl transferase, family 31__IPR002659	mRNA
BGLB023831	Bg23831	uncharacterized protein LOC106064559	NA		-1.26125	147.092	158.718	157.971	192.631	404.27	390.716	398.047	361.097	CUB domain|Spermadhesin, CUB domain superfamily__IPR000859|IPR035914	mRNA
BGLB018937	Bg18937	sortilin-related receptor-like	NA		-1.26009	98.5236	90.3276	99.643	96.3157	290.884	239.252	229.299	150.134	LDLR class B repeat|VPS10|Six-bladed beta-propeller, TolB-like|Sortilin, C-terminal|Sortilin, N-terminal__IPR000033|IPR006581|IPR011042|IPR031777|IPR031778	mRNA
BGLB026031	Bg26031	RNA polymerase II-associated protein 1-like	NA		-1.25983	8.32594	5.16157	9.72127	6.8797	24.9329	16.0738	19.8527	12.2954	RNA polymerase II-associated protein 1, N-terminal|RNA polymerase II-associated protein RPAP1/Rba50__IPR013930|IPR039913	mRNA
BGLB019296	Bg19296	amiloride-sensitive sodium channel subunit alpha-like, partial	NA		-1.25939	40.242	19.3559	55.8973	45.406	96.7636	103.243	115.146	67.9484	Epithelial sodium channel__IPR001873	mRNA
BGLB013932	Bg13932	abhydrolase domain-containing protein 15-like	NA		-1.25934	16.6519	5.16157	10.9364	13.7594	25.5266	40.1844	24.8159	21.3552	AB hydrolase 4 family|Alpha/Beta hydrolase fold__IPR012020|IPR029058	mRNA
BGLB038481	Bg38481	deoxynucleoside triphosphate triphosphohydrolase SAMHD1-like	NA		-1.25737	24.9778	47.7446	52.2518	63.2932	86.078	111.898	131.028	117.777	NA	mRNA
BGLB039666	Bg39666	Atrial natriuretic peptide-converting enzyme [Mizuhopecten yessoensis]	NA		-1.25242	356.628	232.271	290.423	399.022	714.151	968.135	739.513	582.415	MAM domain|Serine proteases, trypsin domain|Low-density lipoprotein (LDL) receptor class A repeat|Peptidase S1, PA clan|Concanavalin A-like lectin/glucanase domain superfamily|Serine proteases, trypsin family, histidine active site|Frizzled domain|Low-density lipoprotein (LDL) receptor class A, conserved site|Serine proteases, trypsin family, serine active site|LDL receptor-like superfamily|Frizz…	mRNA
BGLB000810	Bg810	protein Wnt-7b-like	NA		-1.25151	20.8148	6.45197	9.72127	20.6391	42.7422	27.2017	37.7201	29.7679	Wnt|Wnt protein, conserved site__IPR005817|IPR018161	mRNA
BGLB022021	Bg22021	uncharacterized protein LOC106073269	NA		-1.25033	19.4272	18.0655	9.72127	9.63157	42.1485	29.0564	27.7938	36.2392	NA	mRNA
BGLB005757	Bg5757	1-phosphatidylinositol 4,5-bisphosphate phosphodiesterase gamma-1-like	NA		-1.24872	65.2198	56.7773	47.3912	63.2932	137.131	150.846	137.976	121.013	C2 domain|Phosphatidylinositol-specific phospholipase C, X domain|SH2 domain|Phosphoinositide phospholipase C family|SH3 domain|Phospholipase C, phosphatidylinositol-specific, Y domain|Pleckstrin homology domain|EF-hand domain|EF-hand domain pair|PH-like domain superfamily|Phosphatidylinositol-4, 5-bisphosphate phosphodiesterase gamma|PLC-like phosphodiesterase, TIM beta/alpha-barrel domain super…	mRNA
BGLB005951	Bg5951	elongation of very long chain fatty acids protein 4-like isoform X1	NA		-1.24672	137.378	160.009	138.528	183	402.489	356.714	381.172	308.68	ELO family|ELO family, conserved site__IPR002076|IPR030457	mRNA
BGLB030626	Bg30626	junctophilin-1 isoform X2 [Aplysia californica]	NA		-1.24646	37.4667	25.8079	19.4425	16.5113	71.8306	46.3666	49.6318	66.6542	NA	mRNA
BGLB038125	Bg38125	homoserine O-acetyltransferase-like	NA		-1.24608	16.6519	34.8406	21.8729	26.1428	64.1133	72.9501	38.7128	58.2415	Alpha/beta hydrolase fold-1|Alpha/Beta hydrolase fold__IPR000073|IPR029058	mRNA
BGLB012995	Bg12995	beta-N-acetyl-D-glucosaminide beta-1,4-N-acetylglucosaminyl-transferase-like	NA		-1.24587	160.968	81.2948	139.743	125.21	327.096	286.855	305.732	271.794	Beta-1,4-galactosyltransferase|Galactosyltransferase, C-terminal|Galactosyltransferase, N-terminal|Nucleotide-diphospho-sugar transferases__IPR003859|IPR027791|IPR027995|IPR029044	mRNA
BGLB003538	Bg3538	zinc finger protein 474-like	Nucleic acid biosynthesis/Nucleic acid metabolism/Nucleic acid repair		-1.24585	34.6914	56.7773	49.8215	55.0376	125.852	122.408	117.131	95.1278	Zinc finger C2HC domain-containing protein__IPR026319	mRNA
BGLB021699	Bg21699	myosin light chain kinase, smooth muscle-like	NA		-1.24348	62.4445	32.2598	42.5306	35.7744	109.23	110.662	99.2636	87.3623	Immunoglobulin subtype 2|Immunoglobulin subtype|Immunoglobulin-like domain|Immunoglobulin I-set|Immunoglobulin-like fold|Immunoglobulin-like domain superfamily__IPR003598|IPR003599|IPR007110|IPR013098|IPR013783|IPR036179	mRNA
BGLB026684	Bg26684	D-beta-hydroxybutyrate dehydrogenase, mitochondrial-like	Antioxidative/Oxidative		-1.24323	13.8766	16.7751	12.1516	19.2631	32.0566	27.82	33.7496	53.7116	Short-chain dehydrogenase/reductase SDR|Short-chain dehydrogenase/reductase, conserved site|NAD(P)-binding domain superfamily__IPR002347|IPR020904|IPR036291	mRNA
BGLB026150	Bg26150	NA	NA		-1.241	6.93828	7.74236	10.9364	13.7594	15.4347	22.8742	33.7496	22.0024	NA	ncRNA
BGLB019903	Bg19903	tyrosine-protein kinase FRK-like	NA		-1.24071	56.8939	45.1638	71.6944	38.5263	129.414	131.681	125.072	111.953	Protein kinase domain|Serine-threonine/tyrosine-protein kinase, catalytic domain|Protein kinase-like domain superfamily|Tyrosine-protein kinase, catalytic domain__IPR000719|IPR001245|IPR011009|IPR020635	mRNA
BGLB021740	Bg21740	uncharacterized protein LOC106051798	NA		-1.24056	15.2642	14.1943	17.0122	13.7594	32.0566	40.1844	43.676	26.5322	NA	mRNA
BGLB014100	Bg14100	fatty acid desaturase 6-like	NA		-1.23989	67.9951	70.9717	25.5183	60.5413	111.605	140.955	131.028	141.721	Fatty acid desaturase domain__IPR005804	mRNA
BGLB009350	Bg9350	protein FAM43A-like	NA		-1.23928	165.131	108.393	85.0611	82.5563	313.443	212.05	262.056	242.026	PTB/PI domain|PH-like domain superfamily|FAM43A/B, phosphotyrosine-binding domain__IPR006020|IPR011993|IPR033930	mRNA
BGLB003089	Bg3089	protein O-linked-mannose beta-1,4-N-acetylglucosaminyltransferase 2-like	NA		-1.2392	18.0395	19.3559	18.2274	6.8797	36.2121	27.2017	47.6465	36.8863	Glycosyltransferase 61__IPR007657	mRNA
BGLB038075	Bg38075	nidogen-1-like	NA		-1.23831	48.568	61.9389	48.6064	71.5488	154.347	95.8243	157.829	130.72	NIDO domain|G2 nidogen/fibulin G2F|Green fluorescent protein__IPR003886|IPR006605|IPR009017	mRNA
BGLB033174	Bg33174	uncharacterized protein LOC106078357	NA		-1.23819	126.277	170.332	121.516	108.699	251.704	297.365	356.356	323.564	Zinc finger, Sec23/Sec24-type superfamily__IPR036174	mRNA
BGLB011532	Bg11532	uncharacterized protein LOC106077317	NA		-1.23778	104.074	20.6463	6.07579	114.203	150.785	162.592	122.094	135.25	von Willebrand factor, type A|von Willebrand factor A-like domain superfamily__IPR002035|IPR036465	mRNA
BGLB036531	Bg36531	CD109 antigen-like	NA		-1.23653	503.719	332.922	280.702	449.932	1135.64	905.695	916.203	680.131	Alpha-2-macroglobulin|Low-density lipoprotein (LDL) receptor class A repeat|Macroglobulin domain|Alpha-2-macroglobulin, bait region domain|Immunoglobulin-like fold|Macroglobulin domain MG4__IPR001599|IPR002172|IPR002890|IPR011625|IPR013783|IPR040839	mRNA
BGLB014031	Bg14031	metal transporter CNNM4-like	NA		-1.23542	44.405	51.6157	44.9609	26.1428	79.548	123.026	116.138	71.1841	Cyclic nucleotide-binding domain|CBS domain|CNNM, transmembrane domain|RmlC-like jelly roll fold|Cyclic nucleotide-binding-like__IPR000595|IPR000644|IPR002550|IPR014710|IPR018490	mRNA
BGLB035303	Bg35303	acid-sensing ion channel 5-like isoform X1	NA		-1.23505	33.3037	41.2926	23.088	22.015	87.2653	69.2408	49.6318	73.1255	Epithelial sodium channel__IPR001873	mRNA
BGLB028304	Bg28304	protein PFC0760c-like	NA		-1.23439	156.805	147.105	93.5672	152.729	338.969	220.087	350.4	370.804	TNFR/NGFR cysteine-rich region__IPR001368	mRNA
BGLB026944	Bg26944	monocarboxylate transporter 7-like	NA		-1.23406	861.734	642.616	577.2	745.759	1539.91	2017.26	1662.66	1336.32	Major facilitator superfamily|Major facilitator superfamily domain|MFS transporter superfamily__IPR011701|IPR020846|IPR036259	mRNA
BGLB018111	Bg18111	unconventional myosin-X-like	NA		-1.23316	134.603	100.651	172.553	145.85	330.065	370.315	331.54	255.616	IQ motif, EF-hand binding site|Ras-associating (RA) domain|FERM domain|MyTH4 domain|Myosin head, motor domain|PH-like domain superfamily|FERM/acyl-CoA-binding protein superfamily|FERM central domain|Band 4.1 domain|P-loop containing nucleoside triphosphate hydrolase|Ubiquitin-like domain superfamily|FERM superfamily, second domain|Kinesin motor domain superfamily|MyTH4 domain superfamily__IPR0000…	mRNA
BGLB028220	Bg28220	uncharacterized protein LOC106060123	NA		-1.23239	616.119	246.465	507.936	429.293	1056.68	1229.64	1035.32	860.68	NA	mRNA
BGLB035872	Bg35872	uncharacterized protein LOC106072757	NA		-1.23233	81.8717	61.9389	6.07579	92.1879	157.909	142.809	93.3077	166.959	C-type lectin-like|C-type lectin-like/link domain superfamily|C-type lectin fold__IPR001304|IPR016186|IPR016187	mRNA
BGLB008402	Bg8402	lysosomal-trafficking regulator-like isoform X1	NA		-1.2314	104.074	59.3581	98.4279	79.8045	195.902	224.414	209.446	165.018	Armadillo-type fold|Lysosomal-trafficking regulator|Domain of unknown function DUF4704__IPR016024|IPR030464|IPR031570	mRNA
BGLB009128	Bg9128	BTB/POZ domain-containing protein KCTD12-like	NA		-1.23132	19.4272	42.583	23.088	15.1353	54.615	63.6768	52.6097	62.7714	BTB/POZ domain|Potassium channel tetramerisation-type BTB domain|SKP1/BTB/POZ domain superfamily__IPR000210|IPR003131|IPR011333	mRNA
BGLB006359	Bg6359	uncharacterized protein LOC106063721	NA		-1.22944	65.2198	49.035	65.6186	68.797	146.629	172.484	132.021	126.19	Inositol polyphosphate kinase|Inositol polyphosphate kinase superfamily__IPR005522|IPR038286	mRNA
BGLB039011	Bg39011	CD9 antigen-like	NA		-1.22886	234.514	214.205	226.02	216.022	565.74	306.02	501.281	696.957	Tetraspanin|Tetraspanin, EC2 domain superfamily|Tetraspanin/Peripherin__IPR000301|IPR008952|IPR018499	mRNA
BGLB032491	Bg32491	uncharacterized protein LOC106075241	NA		-1.22763	24.9778	78.714	51.0367	28.8947	132.382	97.679	95.293	99.6577	Protein kinase-like domain superfamily|FAM69, protein-kinase domain__IPR011009|IPR022049	mRNA
BGLB034119	Bg34119	ataxin-2 homolog	NA		-1.22649	49.9556	21.9367	36.4548	41.2782	103.887	79.1324	83.3814	81.5381	NA	mRNA
BGLB011320	Bg11320	multidrug resistance-associated protein 1-like, partial	Cellular defense		-1.22508	23.5901	34.8406	25.5183	38.5263	87.2653	42.6573	61.5434	93.1864	ABC transporter-like|ABC transporter, conserved site|P-loop containing nucleoside triphosphate hydrolase__IPR003439|IPR017871|IPR027417	mRNA
BGLB027286	Bg27286	serine/threonine-protein phosphatase 6 regulatory ankyrin repeat subunit B-like (LOC106064123), mRNA	NA		-1.22498	45.7926	33.5502	57.1125	55.0376	134.757	140.955	65.5139	102.246	Ankyrin repeat|Ankyrin repeat-containing domain|Ankyrin repeat-containing domain superfamily__IPR002110|IPR020683|IPR036770	mRNA
BGLB038700	Bg38700	IQ domain-containing protein E [Aplysia californica]	NA		-1.22477	8.32594	18.0655	17.0122	16.5113	36.2121	30.2929	29.7791	44.0047	NA	mRNA
BGLB026807	Bg26807	testis-expressed sequence 26 protein-like	NA		-1.22258	15.2642	10.3231	20.6577	34.3985	49.8659	55.0217	47.6465	34.9449	NA	mRNA
BGLB028909	Bg28909	ryanodine receptor 44F-like (LOC106054240), mRNA	NA		-1.22257	24.9778	49.035	29.1638	83.9323	113.386	118.699	101.249	97.7163	NA	ncRNA
BGLB004141	Bg4141	acyl-CoA synthetase family member 2, mitochondrial-like, partial	NA		-1.22232	76.3211	61.9389	46.176	64.6691	178.092	134.154	127.057	135.25	AMP-dependent synthetase/ligase|AMP-binding, conserved site|AMP-binding enzyme, C-terminal domain|AMP-dependent synthetase-like superfamily__IPR000873|IPR020845|IPR025110|IPR042099	mRNA
BGLB023283	Bg23283	NA	NA		-1.22155	22.2025	43.8734	81.4156	35.7744	94.9826	144.664	103.234	81.5381	NA	ncRNA
BGLB021002	Bg21002	uncharacterized protein LOC106056648	NA		-1.22113	37.4667	27.0983	41.3154	31.6466	64.7069	101.388	69.4845	83.4795	Basic-leucine zipper domain__IPR004827	mRNA
BGLB003094	Bg3094	transcription factor MafB-like	NA		-1.22027	230.351	230.98	227.235	145.85	471.945	459.339	510.215	481.463	Basic leucine zipper domain, Maf-type|Basic-leucine zipper domain|Transcription factor, Skn-1-like, DNA-binding domain superfamily|Transcription factor Maf family__IPR004826|IPR004827|IPR008917|IPR024874	mRNA
BGLB027575	Bg27575	nuclear receptor coactivator 3, partial [Aplysia californica]	NA		-1.21917	277.531	224.529	227.235	216.022	540.807	611.421	554.883	465.932	PAS domain|Nuclear translocator|Nuclear receptor coactivator|PAS domain superfamily__IPR000014|IPR001067|IPR017426|IPR035965	mRNA
BGLB016923	Bg16923	NA	NA		-1.21852	9.71359	18.0655	17.0122	17.8872	45.1168	26.5835	41.6907	32.3564	NA	ncRNA
BGLB032578	Bg32578	serine/arginine repetitive matrix protein 2 [Aplysia californica]	NA		-1.21708	101.299	80.0044	93.5672	125.21	241.612	237.397	232.277	208.375	Ankyrin repeat|Ankyrin repeat-containing domain|Ankyrin repeat-containing domain superfamily__IPR002110|IPR020683|IPR036770	mRNA
BGLB017999	Bg17999	neprilysin-like	NA		-1.21702	120.726	81.2948	117.87	112.827	278.418	194.74	235.255	289.266	Peptidase M13|Peptidase M13, C-terminal domain|Metallopeptidase, catalytic domain superfamily__IPR000718|IPR018497|IPR024079	mRNA
BGLB020056	Bg20056	troponin T, skeletal muscle-like	NA		-1.21658	61.0569	28.3887	196.856	205.015	315.817	281.909	251.137	284.736	Troponin|Troponin T|Troponin domain superfamily__IPR001978|IPR027707|IPR038077	mRNA
BGLB034048	Bg34048	myomesin-3-like, partial	NA		-1.21633	63.8322	36.131	35.2396	63.2932	127.633	98.9154	123.087	107.423	Fibronectin type III|Immunoglobulin-like fold|Fibronectin type III superfamily__IPR003961|IPR013783|IPR036116	mRNA
BGLB007027	Bg7027	protein patched homolog 1-like	NA		-1.215	97.1359	41.2926	43.7457	74.3007	165.626	160.738	130.035	132.661	Sterol-sensing domain|Protein patched/dispatched|Transmembrane receptor, patched__IPR000731|IPR003392|IPR004766	mRNA
BGLB025808	Bg25808	NADP-dependent oxidoreductase domain-containing protein 1-like	NA		-1.21485	37.4667	25.8079	18.2274	50.9097	67.0815	90.8786	77.4256	69.2427	Pyrroline-5-carboxylate reductase, catalytic, N-terminal|NAD(P)-binding domain superfamily__IPR028939|IPR036291	mRNA
BGLB019322	Bg19322	ankyrin repeat and KH domain-containing protein 1-like	NA		-1.21457	41.6297	127.749	63.1883	48.1579	197.683	123.026	169.741	152.075	Ankyrin repeat|Ankyrin repeat-containing domain|Ankyrin repeat-containing domain superfamily__IPR002110|IPR020683|IPR036770	mRNA
BGLB006849	Bg6849	serine-rich adhesin for platelets [Aplysia californica]	NA		-1.21393	259.492	277.435	229.665	159.609	528.935	502.614	506.244	586.298	CARD domain|Death-like domain superfamily__IPR001315|IPR011029	mRNA
BGLB001195	Bg1195	protocadherin beta-18-like isoform X1	NA		-1.21089	138.766	98.0699	104.504	216.022	344.906	324.566	306.724	297.679	Cadherin-like|Cadherin, N-terminal|Cadherin-like superfamily|Cadherin conserved site__IPR002126|IPR013164|IPR015919|IPR020894	mRNA
BGLB036457	Bg36457	Tupaia chinensis glutamyl-prolyl-tRNA synthetase (EPRS), mRNA	NA		-1.21029	38.8544	63.2293	49.8215	53.6616	108.636	114.371	113.16	135.25	NA	ncRNA
BGLB000020	Bg20	circadian locomoter output cycles protein kaput-like	NA		-1.20864	29.1408	32.2598	31.5941	42.6541	94.389	80.987	63.5287	71.8312	PAS domain|Nuclear translocator|PAC motif|Myc-type, basic helix-loop-helix (bHLH) domain|PAS fold-3|PAS fold|PAS domain superfamily|Helix-loop-helix DNA-binding domain superfamily__IPR000014|IPR001067|IPR001610|IPR011598|IPR013655|IPR013767|IPR035965|IPR036638	mRNA
BGLB022371	Bg22371	NA	NA		-1.20816	26.3655	12.9039	6.07579	17.8872	30.8694	40.1844	45.6612	29.1208	NA	ncRNA
BGLB033300	Bg33300	neutrophil cytosol factor 2-like	NA		-1.20815	12.4889	11.6135	15.7971	5.50376	32.0566	27.82	26.8012	18.7667	Tetratricopeptide-like helical domain superfamily|Tetratricopeptide repeat-containing domain|Tetratricopeptide repeat__IPR011990|IPR013026|IPR019734	mRNA
BGLB020256	Bg20256	rho guanine nucleotide exchange factor 12-like isoform X1	NA		-1.20711	105.462	81.2948	92.3521	118.331	188.184	270.163	219.372	230.378	PDZ domain|Protein kinase C-like, phorbol ester/diacylglycerol-binding domain|Regulator of G protein signalling-like domain|Diacylglycerol/phorbol-ester binding|PDZ superfamily|RGS domain superfamily__IPR001478|IPR002219|IPR015212|IPR020454|IPR036034|IPR036305	mRNA
BGLB023095	Bg23095	ubiquitin carboxyl-terminal hydrolase 37-like	NA		-1.20633	23.5901	23.2271	19.4425	19.2631	61.7387	47.6031	41.6907	45.299	Peptidase C19, ubiquitin carboxyl-terminal hydrolase|Ubiquitin specific protease, conserved site|Ubiquitin specific protease domain|Papain-like cysteine peptidase superfamily__IPR001394|IPR018200|IPR028889|IPR038765	mRNA
BGLB002371	Bg2371	kinesin-like protein KIF19	NA		-1.20441	140.153	171.622	162.831	261.428	467.196	444.501	410.951	349.449	Kinesin motor domain|Kinesin motor domain, conserved site|P-loop containing nucleoside triphosphate hydrolase|Kinesin-like protein|Kinesin motor domain superfamily__IPR001752|IPR019821|IPR027417|IPR027640|IPR036961	mRNA
BGLB022620	Bg22620	protein TBATA [Aplysia californica]	NA		-1.20351	29.1408	12.9039	37.6699	56.4135	88.4526	79.1324	75.4403	68.5956	Protein TBATA-like__IPR037394	mRNA
BGLB030818	Bg30818	uncharacterized protein LOC106067282	NA		-1.20288	162.356	147.105	122.731	159.609	281.98	306.638	356.356	403.808	Beta-lactamase-related|Beta-lactamase/transpeptidase-like__IPR001466|IPR012338	mRNA
BGLB026857	Bg26857	uncharacterized protein LOC106068297	NA		-1.20193	23.5901	24.5175	29.1638	35.7744	75.9861	48.2213	70.4771	64.0657	Rab-GTPase-TBC domain superfamily__IPR035969	mRNA
BGLB039613	Bg39613	neurobeachin-like protein 1, partial	NA		-1.20137	33.3037	60.6485	37.6699	63.2932	126.446	74.8048	131.028	111.306	BEACH domain|WD40 repeat|Concanavalin A-like lectin/glucanase domain superfamily|WD40/YVTN repeat-like-containing domain superfamily|Armadillo-type fold|WD40-repeat-containing domain|PH-BEACH domain|Domain of unknown function DUF4704|WD40-repeat-containing domain superfamily|BEACH domain superfamily__IPR000409|IPR001680|IPR013320|IPR015943|IPR016024|IPR017986|IPR023362|IPR031570|IPR036322|IPR0363…	mRNA
BGLB016630	Bg16630	uncharacterized protein LOC106054754	NA		-1.20089	750.722	354.858	1026.81	689.346	1555.34	1867.65	1576.31	1426.92	EGF-type aspartate/asparagine hydroxylation site|EGF-like domain|CUB domain|von Willebrand factor, type D domain|EGF-like calcium-binding domain|Laminin EGF domain|NIDO domain|Growth factor receptor cysteine-rich domain superfamily|EGF-like, conserved site|EGF-like calcium-binding, conserved site|Spermadhesin, CUB domain superfamily__IPR000152|IPR000742|IPR000859|IPR001846|IPR001881|IPR002049|IPR…	mRNA
BGLB009575	Bg9575	histone-lysine N-methyltransferase SETD2-like	NA		-1.20077	43.0173	30.9694	54.6822	59.1654	123.477	97.679	114.153	93.1864	NA	mRNA
BGLB034316	Bg34316	NA	NA		-1.20015	6.93828	20.6463	17.0122	1.37594	29.6821	21.0195	32.757	22.6495	NA	ncRNA
BGLB031908	Bg31908	TNFAIP3-interacting protein 1-like isoform X1	NA		-1.19958	849.245	731.653	961.191	1015.44	1674.66	2674.43	2124.24	1589.99	Zinc finger, RanBP2-type|Zinc finger, RanBP2-type superfamily__IPR001876|IPR036443	mRNA
BGLB026869	Bg26869	potassium channel subfamily T member 2-like	NA		-1.19924	16.6519	9.03276	8.50611	12.3835	28.4948	33.384	27.7938	17.4725	Calcium-activated potassium channel BK, alpha subunit__IPR003929	mRNA
BGLB017287	Bg17287	uncharacterized protein LOC106055552	NA		-1.19882	65.2198	49.035	57.1125	85.3082	138.318	189.176	142.94	111.953	Matrin/U1-C-like, C2H2-type zinc finger|Zinc finger C2H2-type|Zinc finger C2H2 superfamily__IPR003604|IPR013087|IPR036236	mRNA
BGLB003052	Bg3052	phosphorylated CTD-interacting factor 1-like	NA		-1.1981	36.0791	67.1005	69.2641	63.2932	143.661	137.863	125.072	128.778	WW domain|PCIF1, WW domain|Heat shock protein 70kD, C-terminal domain superfamily|WW domain superfamily|mRNA (2-O-methyladenosine-N(6)-)-methyltransferase PCIF1-like__IPR001202|IPR022035|IPR029048|IPR036020|IPR039881	mRNA
BGLB029395	Bg29395	calcium/calmodulin-dependent protein kinase type II alpha chain-like isoform X1	NA		-1.19652	11.1012	15.4847	18.2274	19.2631	35.0248	28.4382	48.6391	34.9449	Protein kinase domain|Protein kinase-like domain superfamily|Protein kinase, ATP binding site__IPR000719|IPR011009|IPR017441	mRNA
BGLB012587	Bg12587	serine/threonine-protein kinase Nek7-like	Signal transduction		-1.19494	55.5062	42.583	37.6699	75.6767	113.386	155.174	134.998	74.4197	Protein kinase domain|Serine-threonine/tyrosine-protein kinase, catalytic domain|Serine/threonine-protein kinase, active site|Protein kinase-like domain superfamily|Protein kinase, ATP binding site__IPR000719|IPR001245|IPR008271|IPR011009|IPR017441	mRNA
BGLB036693	Bg36693	protein FAM135A-like, partial	NA		-1.19138	38.8544	33.5502	38.8851	37.1504	105.075	77.8959	74.4477	78.9496	Domain of unknown function DUF676, lipase-like|Protein FAM135|Alpha/Beta hydrolase fold__IPR007751|IPR022122|IPR029058	mRNA
BGLB031513	Bg31513	uncharacterized protein LOC106068618	NA		-1.191	18.0395	7.74236	37.6699	19.2631	51.6468	56.2582	41.6907	39.4748	NA	mRNA
BGLB017780	Bg17780	talin-1-like	NA		-1.19038	185.946	127.749	95.9976	159.609	358.559	339.404	304.739	278.912	I/LWEQ domain|Talin, central|I/LWEQ domain superfamily|Talin, central domain superfamily|Alpha-catenin/vinculin-like superfamily__IPR002558|IPR015224|IPR035964|IPR036476|IPR036723	mRNA
BGLB009246	Bg9246	acyl-CoA synthetase short-chain family member 3, mitochondrial-like, partial	NA		-1.19015	13.8766	18.0655	25.5183	11.0075	45.1168	48.2213	27.7938	34.9449	AMP-dependent synthetase/ligase|AMP-binding, conserved site|Acetyl-coenzyme A synthetase, N-terminal domain|AMP-dependent synthetase-like superfamily__IPR000873|IPR020845|IPR032387|IPR042099	mRNA
BGLB018563	Bg18563	uncharacterized protein LOC106063516	NA		-1.18942	38.8544	49.035	40.1002	50.9097	121.103	82.8417	90.3298	110.012	NA	mRNA
BGLB034816	Bg34816	protein unc-79 homolog	NA		-1.18716	18.0395	16.7751	13.3667	26.1428	42.7422	29.6746	50.6244	45.9461	Armadillo-type fold|UNC79__IPR016024|IPR024855	mRNA
BGLB008669	Bg8669	glutamyl aminopeptidase-like	NA		-1.18711	40.242	55.4869	46.176	22.015	121.697	68.0044	76.4329	104.188	Peptidase M1, alanine aminopeptidase/leukotriene A4 hydrolase|Peptidase M1, membrane alanine aminopeptidase|ERAP1-like C-terminal domain|Aminopeptidase N2__IPR001930|IPR014782|IPR024571|IPR033581	mRNA
BGLB033716	Bg33716	CD151 antigen-like	NA		-1.18695	140.153	152.266	139.743	176.12	379.931	285.618	370.253	332.624	Tetraspanin|Tetraspanin, EC2 domain superfamily|Tetraspanin/Peripherin|MFS transporter superfamily__IPR000301|IPR008952|IPR018499|IPR036259	mRNA
BGLB033084	Bg33084	uncharacterized protein LOC106069353	NA		-1.18648	48.568	27.0983	26.7335	30.2707	81.9225	78.5141	69.4845	69.8898	Fibroblast growth factor family|Cytokine IL1/FGF__IPR002209|IPR008996	mRNA
BGLB031584	Bg31584	E3 ubiquitin-protein ligase HUWE1-like, partial	Signal transduction		-1.1854	13.8766	34.8406	23.088	16.5113	58.7705	50.0759	44.6686	45.9461	E3 ubiquitin ligase, domain of unknown function DUF908__IPR010309	mRNA
BGLB037771	Bg37771	uncharacterized protein LOC106063031	NA		-1.18287	5.55062	15.4847	18.2274	11.0075	36.2121	25.3471	23.8233	29.1208	NA	mRNA
BGLB013106	Bg13106	tyrosine-protein phosphatase non-receptor type 4-like isoform X1	NA		-1.18282	123.501	104.522	122.731	105.947	295.633	262.744	269.997	196.08	PTP type protein phosphatase|FERM domain|Tyrosine specific protein phosphatases domain|PDZ domain|Protein-tyrosine phosphatase, catalytic|PH-like domain superfamily|Protein-tyrosine phosphatase, non-receptor type-3, -4|FERM/acyl-CoA-binding protein superfamily|FERM adjacent (FA)|Protein-tyrosine phosphatase, active site|FERM, N-terminal|FERM, C-terminal PH-like domain|FERM conserved site|FERM cen…	mRNA
BGLB027030	Bg27030	NA	NA		-1.18272	188.721	32.2598	53.467	53.6616	194.121	146.519	213.417	185.726	NA	ncRNA
BGLB004321	Bg4321	adenylate cyclase type 9-like isoform X1	NA		-1.18192	36.0791	24.5175	32.8093	27.5188	87.2653	53.7853	75.4403	56.3001	Adenylyl cyclase class-3/4/guanylyl cyclase|Nucleotide cyclase__IPR001054|IPR029787	mRNA
BGLB007770	Bg7770	GDP-fucose protein O-fucosyltransferase 1-like, partial	NA		-1.18136	30.5284	20.6463	21.8729	19.2631	61.1451	57.4946	27.7938	62.1243	GDP-fucose protein O-fucosyltransferase|GDP-fucose protein O-fucosyltransferase 1__IPR019378|IPR039922	mRNA
BGLB005366	Bg5366	proton-coupled amino acid transporter 2-like	NA		-1.18123	31.9161	51.6157	44.9609	53.6616	93.7954	85.9328	111.175	119.072	Amino acid transporter, transmembrane domain__IPR013057	mRNA
BGLB037801	Bg37801	NA	NA		-1.18049	81.8717	40.0022	34.0245	99.0676	168.001	143.427	134.006	125.543	NA	ncRNA
BGLB034535	Bg34535	axonemal dynein light chain domain-containing protein 1-like	NA		-1.17984	30.5284	37.4214	30.379	44.0301	78.9543	100.152	82.3887	57.5944	NA	mRNA
BGLB040194	Bg40194	sodium- and chloride-dependent glycine transporter 2-like	NA		-1.17977	95.7483	96.7795	93.5672	100.444	270.701	188.558	214.409	191.55	Sodium:neurotransmitter symporter|Sodium:neurotransmitter symporter superfamily__IPR000175|IPR037272	mRNA
BGLB001313	Bg1313	semaphorin-5A-like	NA		-1.1796	70.7704	87.7468	65.6186	63.2932	182.842	177.43	170.733	111.306	Thrombospondin type-1 (TSP1) repeat|Sema domain|Plexin repeat|WD40/YVTN repeat-like-containing domain superfamily|PSI domain|Semaphorin|Sema domain superfamily|Thrombospondin type-1 (TSP1) repeat superfamily__IPR000884|IPR001627|IPR002165|IPR015943|IPR016201|IPR027231|IPR036352|IPR036383	mRNA
BGLB018695	Bg18695	sporozoite surface protein 2-like	NA		-1.17779	9.71359	16.7751	25.5183	31.6466	57.5832	34.0022	50.6244	46.5932	NA	mRNA
BGLB035998	Bg35998	uncharacterized protein LOC106057542 isoform X1	NA		-1.17774	38.8544	15.4847	48.6064	31.6466	90.8271	74.1866	43.676	95.1278	Immunoglobulin-like domain__IPR007110	mRNA
BGLB036929	Bg36929	lysM and putative peptidoglycan-binding domain-containing protein 2-like isoform X1	NA		-1.17765	36.0791	27.0983	35.2396	35.7744	93.7954	71.7137	70.4771	65.3599	LysM domain|LysM domain superfamily__IPR018392|IPR036779	mRNA
BGLB004985	Bg4985	cell adhesion molecule-related/down-regulated by oncogenes-like	NA		-1.17728	34.6914	19.3559	18.2274	13.7594	60.5514	29.6746	51.617	52.4174	Immunoglobulin-like domain|Immunoglobulin-like fold|Cell adhesion molecule-related/down-regulated by oncogenes|Immunoglobulin-like domain superfamily__IPR007110|IPR013783|IPR032983|IPR036179	mRNA
BGLB003565	Bg3565	chondroitin sulfate synthase 2-like	NA		-1.17714	145.704	167.751	191.995	170.616	299.195	350.532	456.612	408.338	Chondroitin N-acetylgalactosaminyltransferase__IPR008428	mRNA
BGLB029109	Bg29109	endoplasmic reticulum-Golgi intermediate compartment protein 3-like	NA		-1.17416	49.9556	73.5524	65.6186	52.2857	137.131	95.2061	143.932	164.371	Endoplasmic reticulum vesicle transporter, C-terminal|Endoplasmic reticulum vesicle transporter, N-terminal__IPR012936|IPR039542	mRNA
BGLB010201	Bg10201	transmembrane protein 145-like	NA		-1.1737	26.3655	14.1943	25.5183	26.1428	57.5832	59.3493	45.6612	44.6518	Intimal thickness related receptor, IRP__IPR019336	mRNA
BGLB007983	Bg7983	anoctamin-7-like, partial	NA		-1.17367	44.405	95.4891	113.01	68.797	189.965	123.644	208.453	198.021	Anoctamin|Anoctamin-7|Anoctamin, dimerisation domain__IPR007632|IPR031296|IPR032394	mRNA
BGLB006556	Bg6556	bifunctional heparan sulfate N-deacetylase/N-sulfotransferase 3-like	NA		-1.1731	15.2642	50.3254	15.7971	19.2631	56.9896	51.3124	64.5213	51.7702	Sulfotransferase domain|Heparan sulphate-N-deacetylase|P-loop containing nucleoside triphosphate hydrolase|Heparan sulfate sulfotransferase__IPR000863|IPR021930|IPR027417|IPR037359	mRNA
BGLB037387	Bg37387	mucin-17-like	Adhesion/Carbohydrate binding/Pattern recognition/Apoptosis/Autophagy		-1.17214	20.8148	18.0655	20.6577	20.6391	54.615	52.5488	44.6686	27.8265	NA	mRNA
BGLB012869	Bg12869	NACHT and WD repeat domain-containing protein 1 [Mizuhopecten yessoensis]	NA		-1.17101	19.4272	11.6135	24.3032	17.8872	51.0532	40.1844	36.7275	36.8863	WD40 repeat|Quinoprotein alcohol dehydrogenase-like superfamily|WD40/YVTN repeat-like-containing domain superfamily|WD40-repeat-containing domain|Domain of unknown function DUF4062|P-loop containing nucleoside triphosphate hydrolase|WD40-repeat-containing domain superfamily__IPR001680|IPR011047|IPR015943|IPR017986|IPR025139|IPR027417|IPR036322	mRNA
BGLB033832	Bg33832	ras guanyl-releasing protein 3-like isoform X1	NA		-1.1694	11.1012	24.5175	14.5819	6.8797	32.0566	25.3471	36.7275	34.2978	Ras-like guanine nucleotide exchange factor, N-terminal|Ras guanine-nucleotide exchange factors catalytic domain|EF-hand domain|Protein kinase C-like, phorbol ester/diacylglycerol-binding domain|Ras-like guanine nucleotide exchange factor|EF-hand domain pair|EF-Hand 1, calcium-binding site|Ras guanine-nucleotide exchange factor, conserved site|Diacylglycerol/phorbol-ester binding|Ras guanine nucl…	mRNA
BGLB017857	Bg17857	ATP-binding cassette sub-family A member 2-like	NA		-1.16899	16.6519	21.9367	36.4548	28.8947	52.2404	75.423	52.6097	52.4174	ABC transporter A__IPR026082	mRNA
BGLB000890	Bg890	uncharacterized protein LOC106054092, partial	NA		-1.16791	66.6075	38.7118	42.5306	78.4285	129.414	133.536	127.057	113.247	Periplasmic binding protein-like I__IPR028082	mRNA
BGLB026255	Bg26255	C2 domain-containing protein 2-like (LOC106055154), transcript variant X6, mRNA	NA		-1.16744	209.536	183.236	91.1369	136.218	387.648	338.785	350.4	295.737	C2 domain|C2 domain superfamily|C2 domain-containing protein 2-like|Synaptotagmin-like, mitochondrial and lipid-binding domain__IPR000008|IPR035892|IPR039934|IPR040885	mRNA
BGLB024088	Bg24088	period 2-like protein [Onchidium reevesii]	NA		-1.16695	54.1186	36.131	48.6064	31.6466	119.916	88.4057	82.3887	89.3037	PAS domain|Period circadian-like, C-terminal|PAS domain superfamily__IPR000014|IPR022728|IPR035965	mRNA
BGLB009201	Bg9201	ADP-ribosylation factor-like protein 15	NA		-1.16693	54.1186	61.9389	82.6308	75.6767	135.35	164.447	151.873	159.193	Small GTPase superfamily, ARF/SAR type|P-loop containing nucleoside triphosphate hydrolase__IPR006689|IPR027417	mRNA
BGLB031074	Bg31074	LRRK2 [Mytilus coruscus]	NA		-1.16476	40.242	60.6485	47.3912	50.9097	102.106	139.718	112.168	87.3623	Toll/interleukin-1 receptor homology (TIR) domain|Roc domain|P-loop containing nucleoside triphosphate hydrolase|C-terminal of Roc (COR) domain|Toll/interleukin-1 receptor homology (TIR) domain superfamily__IPR000157|IPR020859|IPR027417|IPR032171|IPR035897	mRNA
BGLB036860	Bg36860	betA [Mytilus coruscus]	NA		-1.16435	11.1012	19.3559	14.5819	13.7594	45.7104	23.4924	28.7864	33.6507	NA	mRNA
BGLB035992	Bg35992	uncharacterized protein LOC106074445	NA		-1.16297	47.1803	70.9717	86.2763	64.6691	137.131	136.627	159.814	164.371	NA	mRNA
BGLB016490	Bg16490	uncharacterized protein LOC106061519	NA		-1.16278	54.1186	20.6463	32.8093	42.6541	98.5445	74.1866	93.3077	67.9484	SAND domain|SAND-like domain superfamily|Glucocorticoid modulatory element-binding protein 1/2__IPR000770|IPR010919|IPR024830	mRNA
BGLB035497	Bg35497	uncharacterized protein LOC106067317	NA		-1.16246	52.7309	74.8428	69.2641	56.4135	129.414	134.154	169.741	128.131	PAS domain|PAS fold|PAS domain superfamily__IPR000014|IPR013767|IPR035965	mRNA
BGLB017117	Bg17117	pyrophosphatase PpaX-like	NA		-1.16176	8.32594	21.9367	13.3667	13.7594	39.774	25.9653	28.7864	33.6507	HAD hydrolase, subfamily IA|HAD superfamily|HAD-like superfamily|Haloacid dehalogenase-like hydrolase__IPR006439|IPR023214|IPR036412|IPR041492	mRNA
BGLB039829	Bg39829	receptor-type tyrosine-protein phosphatase T-like	Cell adhesion		-1.16139	58.2815	37.4214	47.3912	56.4135	138.318	121.79	88.3446	93.1864	PTP type protein phosphatase|Tyrosine specific protein phosphatases domain|Protein-tyrosine phosphatase, catalytic|Protein-tyrosine phosphatase, active site|Protein-tyrosine phosphatase-like__IPR000242|IPR000387|IPR003595|IPR016130|IPR029021	mRNA
BGLB005873	Bg5873	retinoic acid receptor RXR-alpha-B-like	NA		-1.16061	15.2642	10.3231	23.088	26.1428	39.1803	48.2213	46.6539	33.0035	Nuclear hormone receptor, ligand-binding domain|Zinc finger, nuclear hormone receptor-type|Nuclear hormone receptor|Thyroid hormone receptor|Zinc finger, NHR/GATA-type|Nuclear hormone receptor-like domain superfamily__IPR000536|IPR001628|IPR001723|IPR001728|IPR013088|IPR035500	mRNA
BGLB008510	Bg8510	kynurenine formamidase-like	NA		-1.15793	149.867	113.555	42.5306	166.489	255.266	287.473	283.894	211.611	Kynurenine formamidase/cyclase-like|Kynurenine formamidase superfamily__IPR007325|IPR037175	mRNA
BGLB012891	Bg12891	uncharacterized protein LOC106050562	NA		-1.15744	477.354	349.697	418.015	499.466	994.349	1111.56	952.93	780.436	EGF-type aspartate/asparagine hydroxylation site|Protein kinase domain|Serine-threonine/tyrosine-protein kinase, catalytic domain|EGF-like calcium-binding domain|Immunoglobulin subtype 2|Immunoglobulin subtype|Immunoglobulin-like domain|Tyrosine-protein kinase, active site|Protein kinase-like domain superfamily|Immunoglobulin-like fold|Protein kinase, ATP binding site|EGF-like calcium-binding, co…	mRNA
BGLB032834	Bg32834	integrin beta-1-like	Cell-to-cell signaling		-1.15679	47.1803	23.2271	49.8215	35.7744	85.4844	81.6052	100.256	78.9496	EGF-like domain, extracellular|Integrin beta subunit|Integrin beta tail domain superfamily|Integrin beta, epidermal growth factor-like domain 1__IPR013111|IPR015812|IPR036349|IPR040622	mRNA
BGLB029071	Bg29071	stAR-related lipid transfer protein 3-like	NA		-1.15539	109.625	150.976	91.1369	151.353	265.951	213.286	333.526	294.443	Steroidogenic acute regulatory protein-like|START domain|MENTAL domain|START-like domain superfamily__IPR000799|IPR002913|IPR019498|IPR023393	mRNA
BGLB035538	Bg35538	transmembrane 9 superfamily member 2-like	NA		-1.15447	55.5062	78.714	80.2005	81.1804	172.156	114.371	175.696	190.256	Nonaspanin (TM9SF)__IPR004240	mRNA
BGLB017380	Bg17380	laminin subunit beta-1-like	NA		-1.15393	345.526	317.437	273.411	198.135	768.766	510.033	587.64	627.067	EGF-like domain|Laminin EGF domain|Laminin, N-terminal|Laminin IV type B|EGF-like, conserved site|Laminin, N-terminal domain superfamily__IPR000742|IPR002049|IPR008211|IPR013015|IPR013032|IPR038684	mRNA
BGLB016776	Bg16776	slowpoke-binding protein-like	NA		-1.15052	31.9161	38.7118	15.7971	37.1504	78.3607	50.0759	66.5066	77.0082	Protein kinase domain|Serine-threonine/tyrosine-protein kinase, catalytic domain|WH2 domain|Protein kinase-like domain superfamily__IPR000719|IPR001245|IPR003124|IPR011009	mRNA
BGLB018469	Bg18469	cilia- and flagella-associated protein 47 [Aplysia californica]	NA		-1.14993	37.4667	78.714	93.5672	90.812	180.467	181.757	159.814	137.191	Calponin homology domain|CH domain superfamily__IPR001715|IPR036872	mRNA
BGLB020616	Bg20616	metabotropic glutamate receptor 6-like	Apoptosis/Autophagy		-1.14967	179.008	74.8428	184.704	330.225	519.436	387.007	453.634	324.858	Receptor, ligand binding region|Periplasmic binding protein-like I__IPR001828|IPR028082	mRNA
BGLB016739	Bg16739	proactivator polypeptide-like	NA		-1.14742	456.539	757.461	348.751	803.548	1138.01	1082.51	1236.82	1714.89	Saposin-like type B, region 1|Saposin B type, region 2|Saposin B type domain|Saposin|Saposin-like__IPR007856|IPR008138|IPR008139|IPR008373|IPR011001	mRNA
BGLB037574	Bg37574	dystrophin, isoform B-like	NA		-1.14729	47.1803	29.6791	13.3667	11.0075	67.6751	46.3666	57.5729	51.1231	Spectrin repeat__IPR002017	mRNA
BGLB023982	Bg23982	uncharacterized protein LOC106077122	NA		-1.14598	15.2642	15.4847	31.5941	13.7594	54.0214	40.1844	34.7422	39.4748	NA	mRNA
BGLB009450	Bg9450	ephrin type-A receptor 4a-like, partial	NA		-1.14481	12.4889	10.3231	9.72127	9.63157	20.7775	29.0564	14.8895	29.1208	Protein kinase domain|Serine-threonine/tyrosine-protein kinase, catalytic domain|Protein kinase-like domain superfamily|Tyrosine-protein kinase, catalytic domain__IPR000719|IPR001245|IPR011009|IPR020635	mRNA
BGLB016604	Bg16604	constitutive coactivator of PPAR-gamma-like protein 1 homolog	NA		-1.14287	33.3037	63.2293	86.2763	63.2932	148.41	103.861	156.836	130.073	Constitutive coactivator of PPAR-gamma|PIN-like domain superfamily__IPR026784|IPR029060	mRNA
BGLB016545	Bg16545	low-density lipoprotein receptor-related protein 1-like isoform X1	NA		-1.13977	457.926	352.277	358.472	302.707	1053.12	718.373	784.182	642.598	LDLR class B repeat|EGF-type aspartate/asparagine hydroxylation site|EGF-like domain|EGF-like calcium-binding domain|Low-density lipoprotein (LDL) receptor class A repeat|Growth factor receptor cysteine-rich domain superfamily|Six-bladed beta-propeller, TolB-like|EGF-like, conserved site|EGF-like calcium-binding, conserved site|Low-density lipoprotein (LDL) receptor class A, conserved site|LDL re…	mRNA
BGLB017814	Bg17814	serine-rich adhesin for platelets-like	NA		-1.13967	52.7309	21.9367	35.2396	55.0376	99.7318	89.0239	90.3298	81.5381	NA	mRNA
BGLB006818	Bg6818	nuclear receptor subfamily 1 group D member 1-like	NA		-1.13951	48.568	46.4542	40.1002	34.3985	80.7352	90.8786	114.153	84.7738	Nuclear hormone receptor, ligand-binding domain|Zinc finger, nuclear hormone receptor-type|Nuclear hormone receptor|Thyroid hormone receptor|Zinc finger, NHR/GATA-type|Nuclear hormone receptor-like domain superfamily__IPR000536|IPR001628|IPR001723|IPR001728|IPR013088|IPR035500	mRNA
BGLB034086	Bg34086	A disintegrin and metalloproteinase with thrombospondin motifs 9-like	NA		-1.13947	9.71359	14.1943	10.9364	6.8797	28.4948	22.8742	11.9116	29.1208	Thrombospondin type-1 (TSP1) repeat|Peptidase M12B, GON-ADAMTSs|Thrombospondin type-1 (TSP1) repeat superfamily__IPR000884|IPR012314|IPR036383	mRNA
BGLB040214	Bg40214	protocadherin beta-14-like	NA		-1.13912	9.71359	16.7751	15.7971	16.5113	24.9329	42.0391	30.7717	31.7093	Cadherin-like|Cadherin, N-terminal|Cadherin-like superfamily|Cadherin conserved site|Cadherin__IPR002126|IPR013164|IPR015919|IPR020894|IPR039808	mRNA
BGLB018828	Bg18828	hemicentin-1-like, partial	NA		-1.13842	24.9778	25.8079	29.1638	5.50376	61.7387	46.3666	34.7422	44.6518	Immunoglobulin subtype 2|Immunoglobulin subtype|Immunoglobulin-like domain|Immunoglobulin I-set|Immunoglobulin-like fold|Immunoglobulin-like domain superfamily__IPR003598|IPR003599|IPR007110|IPR013098|IPR013783|IPR036179	mRNA
BGLB034106	Bg34106	UDP-glucose 4-epimerase-like	NA		-1.13833	56.8939	58.0677	51.0367	81.1804	151.972	103.861	171.726	110.659	UDP-glucose 4-epimerase|NAD(P)-binding domain|NAD(P)-binding domain superfamily__IPR005886|IPR016040|IPR036291	mRNA
BGLB039665	Bg39665	uncharacterized protein LOC106065581	NA		-1.13752	36.0791	56.7773	37.6699	63.2932	100.325	118.08	100.256	102.893	Nuclear hormone receptor, ligand-binding domain|Nuclear hormone receptor-like domain superfamily__IPR000536|IPR035500	mRNA
BGLB029309	Bg29309	uncharacterized protein LOC106068080	NA		-1.1366	23.5901	20.6463	13.3667	26.1428	42.1485	32.1475	57.5729	51.7702	NA	mRNA
BGLB017489	Bg17489	calpain-A-like isoform X2	NA		-1.13603	900.589	554.869	541.961	616.421	1458.58	1352.05	1415.5	1450.21	Cysteine peptidase, cysteine active site|Peptidase C2, calpain, catalytic domain|EF-hand domain|EF-hand domain pair|EF-Hand 1, calcium-binding site|Peptidase C2, calpain, large subunit, domain III|Peptidase C2, calpain, domain III|Peptidase C2, calpain family|Calpain subdomain III|Calpain large subunit, domain III superfamily|Papain-like cysteine peptidase superfamily__IPR000169|IPR001300|IPR0020…	mRNA
BGLB032071	Bg32071	lactosylceramide 1,3-N-acetyl-beta-D-glucosaminyltransferase B-like	NA		-1.13476	33.3037	42.583	17.0122	92.1879	105.075	72.3319	115.146	109.365	Glycosyl transferase, family 31__IPR002659	mRNA
BGLB024984	Bg24984	coiled-coil domain-containing protein AGAP005037-like, partial	NA		-1.13427	23.5901	18.0655	14.5819	33.0225	45.7104	40.1844	64.5213	44.6518	NA	mRNA
BGLB004225	Bg4225	methionine--tRNA ligase, cytoplasmic-like	NA		-1.1342	348.302	321.308	306.22	438.925	835.254	918.059	561.832	746.139	Aminoacyl-tRNA synthetase, class I, conserved site|Glutathione S-transferase, N-terminal|Glutathione S-transferase, C-terminal|Glutathione S-transferase, C-terminal-like|Rossmann-like alpha/beta/alpha sandwich fold|Methionyl/Leucyl tRNA synthetase|Methionyl-tRNA synthetase, Zn-domain|Methioninyl-tRNA synthetase core domain|Glutathione S-transferase, C-terminal domain superfamily|Methionine--tRNA …	mRNA
BGLB001304	Bg1304	zinc finger protein GLI4-like isoform X1	Nucleic acid biosynthesis/Nucleic acid metabolism/Nucleic acid repair		-1.13415	62.4445	50.3254	57.1125	85.3082	159.69	137.245	153.859	102.893	Zinc finger C2H2-type|Zinc finger C2H2 superfamily__IPR013087|IPR036236	mRNA
BGLB024922	Bg24922	E3 ubiquitin-protein ligase TTC3-like	Signal transduction		-1.13079	43.0173	50.3254	72.9095	56.4135	131.195	145.282	102.241	104.188	Tetratricopeptide-like helical domain superfamily|Tetratricopeptide repeat-containing domain|Tetratricopeptide repeat__IPR011990|IPR013026|IPR019734	mRNA
BGLB018146	Bg18146	dynein heavy chain 7, axonemal-like isoform X1	NA		-1.12918	843.695	520.029	695.071	1151.66	1891.34	1963.47	1729.17	1338.91	EF-hand domain|Dynein heavy chain region D6 P-loop domain|EF-hand domain pair|EF-Hand 1, calcium-binding site|Dynein heavy chain, AAA module D4|Dynein heavy chain, coiled coil stalk|Dynein heavy chain|P-loop containing nucleoside triphosphate hydrolase|Dynein heavy chain, hydrolytic ATP-binding dynein motor region|Dynein heavy chain, ATP-binding dynein motor region|Dynein heavy chain, C-terminal …	mRNA
BGLB026358	Bg26358	DNA N6-methyl adenine demethylase, partial [Aplysia californica]	NA		-1.12789	51.3433	29.6791	68.0489	38.5263	124.071	100.152	100.256	82.8324	CARD domain|Death-like domain superfamily__IPR001315|IPR011029	mRNA
BGLB024709	Bg24709	tyrosine-protein kinase Fer-like	NA		-1.12772	43.0173	29.6791	30.379	44.0301	70.6433	88.4057	89.3372	70.5369	NA	mRNA
BGLB028440	Bg28440	pericentriolar material 1 protein isoform X6 [Aplysia californica]	NA		-1.12651	18.0395	21.9367	17.0122	9.63157	46.8977	36.4751	31.7643	29.7679	NA	mRNA
BGLB004807	Bg4807	uncharacterized protein LOC106060009	NA		-1.12532	72.1581	50.3254	69.2641	57.7894	149.598	126.117	134.006	130.073	Tumour necrosis factor domain|Tumour necrosis factor-like domain superfamily__IPR006052|IPR008983	mRNA
BGLB018225	Bg18225	serine/threonine-protein kinase 24-like isoform X1	Signal transduction		-1.12491	309.447	247.756	320.802	280.692	708.214	602.148	704.771	480.816	Protein kinase domain|Protein kinase-like domain superfamily|Protein kinase, ATP binding site__IPR000719|IPR011009|IPR017441	mRNA
BGLB010509	Bg10509	alpha-L-fucosidase-like, partial	NA		-1.12461	40.242	40.0022	54.6822	44.0301	97.9508	77.8959	109.19	102.893	Glycoside hydrolase, family 29|Alpha-L-fucosidase, metazoa-type|Glycoside hydrolase superfamily__IPR000933|IPR016286|IPR017853	mRNA
BGLB035777	Bg35777	putative ATP-dependent RNA helicase TDRD9, partial	Nucleic acid biosynthesis/Nucleic acid metabolism/Nucleic acid repair		-1.12217	13.8766	14.1943	8.50611	11.0075	29.6821	21.0195	20.8453	32.3564	NA	mRNA
BGLB011511	Bg11511	tyramine beta-hydroxylase-like	NA		-1.12113	29.1408	24.5175	52.2518	83.9323	109.824	114.371	89.3372	95.7749	Copper type II, ascorbate-dependent monooxygenase, N-terminal|PHM/PNGase F domain superfamily|Copper type II, ascorbate-dependent monooxygenase-like, C-terminal|Copper type II ascorbate-dependent monooxygenase, C-terminal|Copper type II, ascorbate-dependent monooxygenase, N-terminal domain superfamily__IPR000323|IPR008977|IPR014784|IPR024548|IPR036939	mRNA
BGLB000138	Bg138	poly [ADP-ribose] polymerase 15-like (LOC106051999), mRNA	NA		-1.12042	5.55062	40.0022	18.2274	9.63157	44.5231	37.7115	36.7275	39.4748	Macro domain|WWE domain|Poly(ADP-ribose) polymerase, catalytic domain|WWE domain superfamily__IPR002589|IPR004170|IPR012317|IPR037197	mRNA
BGLB026954	Bg26954	tolloid-like protein 1, partial	NA		-1.11977	34.6914	10.3231	13.3667	2.75188	30.8694	28.4382	34.7422	39.4748	CUB domain|Spermadhesin, CUB domain superfamily__IPR000859|IPR035914	mRNA
BGLB001806	Bg1806	lysosomal alpha-mannosidase-like	NA		-1.1188	49.9556	65.8101	30.379	90.812	119.322	133.536	142.94	111.953	Glycoside hydrolase family 38, N-terminal domain|Galactose mutarotase-like domain superfamily|Glycoside hydrolase/deacetylase, beta/alpha-barrel|Glycosyl hydrolase, all-beta|Glycoside hydrolase family 38, central domain|Glycoside hydrolase 38, N-terminal domain superfamily|Glycoside hydrolase families 57/38, central domain superfamily|Glycoside hydrolase family 38, central domain superfamily__IPR…	mRNA
BGLB002264	Bg2264	metal tolerance protein 11-like	NA		-1.11849	23.5901	55.4869	32.8093	23.391	81.9225	55.6399	71.4698	82.1853	Cation efflux protein|Cation efflux transmembrane domain superfamily|Cation efflux protein, cytoplasmic domain|Cation efflux protein, cytoplasmic domain superfamily__IPR002524|IPR027469|IPR027470|IPR036837	mRNA
BGLB004317	Bg4317	5-formyltetrahydrofolate cyclo-ligase-like	NA		-1.11831	15.2642	41.2926	21.8729	33.0225	45.1168	62.4404	66.5066	66.0071	5-formyltetrahydrofolate cyclo-ligase|5-formyltetrahydrofolate cyclo-ligase-like domain superfamily|NagB/RpiA transferase-like__IPR002698|IPR024185|IPR037171	mRNA
BGLB031305	Bg31305	NA	NA		-1.11661	31.9161	19.3559	14.5819	11.0075	44.5231	41.4208	33.7496	46.5932	NA	ncRNA
BGLB034112	Bg34112	peroxisomal membrane protein 2-like	NA		-1.11547	79.0964	131.62	47.3912	70.1729	186.403	118.08	205.476	192.197	Mpv17/PMP22__IPR007248	mRNA
BGLB033469	Bg33469	serine-rich adhesin for platelets-like	NA		-1.11458	61.0569	34.8406	42.5306	45.406	134.757	87.1692	86.3593	86.068	NA	mRNA
BGLB017455	Bg17455	nesprin-1-like	NA		-1.11324	509.27	308.404	402.218	511.849	930.236	1014.5	1022.41	731.255	Spectrin repeat|Spectrin/alpha-actinin__IPR002017|IPR018159	mRNA
BGLB014175	Bg14175	tyramine beta-hydroxylase-like	NA		-1.11222	66.6075	86.4564	76.555	210.519	246.955	265.217	247.166	177.96	Copper type II, ascorbate-dependent monooxygenase, N-terminal|PHM/PNGase F domain superfamily|Copper type II, ascorbate-dependent monooxygenase-like, C-terminal|Copper type II ascorbate-dependent monooxygenase, C-terminal|Copper type II, ascorbate-dependent monooxygenase, N-terminal domain superfamily__IPR000323|IPR008977|IPR014784|IPR024548|IPR036939	mRNA
BGLB026422	Bg26422	cadherin-23-like isoform X1	Cell adhesion		-1.11164	77.7087	67.1005	137.313	46.7819	194.714	161.356	162.792	187.667	Cadherin-like|Cadherin-like superfamily|Cadherin conserved site__IPR002126|IPR015919|IPR020894	mRNA
BGLB017194	Bg17194	annexin A7-like	Adhesion/Carbohydrate binding/Pattern recognition		-1.10905	158.193	99.3603	121.516	227.03	322.941	431.519	289.85	244.614	Annexin|Annexin repeat, conserved site|Annexin repeat|Annexin superfamily__IPR001464|IPR018252|IPR018502|IPR037104	mRNA
BGLB024721	Bg24721	cadherin-related family member 1-like, partial	NA		-1.10827	59.6692	16.7751	19.4425	75.6767	93.2017	106.334	77.4256	89.3037	Cadherin-like|Cadherin-like superfamily|Cadherin__IPR002126|IPR015919|IPR039808	mRNA
BGLB036562	Bg36562	uncharacterized protein LOC106056857	NA		-1.10729	104.074	147.105	161.616	165.113	249.329	423.482	296.798	259.498	Basic-leucine zipper domain__IPR004827	mRNA
BGLB029069	Bg29069	alsin-like	NA		-1.1072	58.2815	49.035	47.3912	50.9097	122.884	98.2972	105.219	112.6	Regulator of chromosome condensation, RCC1|MORN motif|Regulator of chromosome condensation 1/beta-lactamase-inhibitor protein II|PH-like domain superfamily__IPR000408|IPR003409|IPR009091|IPR011993	mRNA
BGLB033749	Bg33749	protein broad-minded-like	NA		-1.10715	15.2642	16.7751	32.8093	30.2707	68.2688	45.7484	46.6539	43.3576	Armadillo-type fold|Protein broad-minded|UPF0183/Protein broad-minded__IPR016024|IPR032735|IPR039156	mRNA
BGLB013171	Bg13171	disintegrin and metalloproteinase domain-containing protein 10-like, partial	NA		-1.10639	45.7926	29.6791	47.3912	30.2707	80.1416	92.115	80.4035	75.0668	Peptidase M12B, ADAM/reprolysin|Disintegrin domain|Peptidase M12B, propeptide|Metallopeptidase, catalytic domain superfamily|Disintegrin domain superfamily__IPR001590|IPR001762|IPR002870|IPR024079|IPR036436	mRNA
BGLB033314	Bg33314	NA	NA		-1.1062	88.81	60.6485	44.9609	68.797	159.69	146.519	114.153	139.78	NA	ncRNA
BGLB039933	Bg39933	probable glutamate receptor	NA		-1.10518	258.104	107.103	177.413	257.301	495.691	344.968	405.988	456.872	Ionotropic glutamate receptor__IPR001320	mRNA
BGLB025112	Bg25112	uncharacterized protein LOC106062478, partial	NA		-1.10451	104.074	59.3581	54.6822	90.812	197.683	139.718	184.63	134.603	von Willebrand factor, type A|von Willebrand factor A-like domain superfamily__IPR002035|IPR036465	mRNA
BGLB024738	Bg24738	monocarboxylate transporter 5-like	NA		-1.10382	52.7309	32.2598	48.6064	23.391	93.7954	93.9697	68.4919	78.9496	Major facilitator superfamily|Major facilitator superfamily domain|MFS transporter superfamily__IPR011701|IPR020846|IPR036259	mRNA
BGLB013880	Bg13880	adhesive plaque matrix protein-like	NA		-1.10298	30.5284	30.9694	94.7824	72.9248	125.258	100.152	102.241	163.076	Chitin binding domain|Chitin binding domain superfamily__IPR002557|IPR036508	mRNA
BGLB001811	Bg1811	ATP-binding cassette sub-family A member 7-like	NA		-1.10275	97.1359	81.2948	224.804	159.609	331.252	323.33	326.577	216.141	ABC transporter-like|AAA+ ATPase domain|ABC transporter, conserved site|ABC transporter A|P-loop containing nucleoside triphosphate hydrolase|ATP-binding cassette subfamily A member 12__IPR003439|IPR003593|IPR017871|IPR026082|IPR027417|IPR030371	mRNA
BGLB001385	Bg1385	magnesium transporter NIPA2-like	NA		-1.10103	45.7926	29.6791	55.8973	70.1729	98.5445	134.154	114.153	81.5381	Magnesium transporter NIPA__IPR008521	mRNA
BGLB008112	Bg8112	uncharacterized protein LOC106068384 isoform X1	NA		-1.10077	48.568	49.035	53.467	28.8947	81.9225	95.8243	111.175	94.4807	EF-hand domain|Calcineurin-like phosphoesterase domain, ApaH type|Serine/threonine-specific protein phosphatase/bis(5-nucleosyl)-tetraphosphatase|EF-hand domain pair|EF-Hand 1, calcium-binding site|Metallo-dependent phosphatase-like__IPR002048|IPR004843|IPR006186|IPR011992|IPR018247|IPR029052	mRNA
BGLB017485	Bg17485	signal peptide, CUB and EGF-like domain-containing protein 1	NA		-1.1	49.9556	38.7118	55.8973	44.0301	104.481	131.681	92.3151	71.8312	EGF-type aspartate/asparagine hydroxylation site|EGF-like domain|EGF-like calcium-binding domain|Growth factor receptor cysteine-rich domain superfamily|EGF-like, conserved site|EGF-like calcium-binding, conserved site__IPR000152|IPR000742|IPR001881|IPR009030|IPR013032|IPR018097	mRNA
BGLB038246	Bg38246	probable serine incorporator	NA		-1.09918	40.242	45.1638	32.8093	33.0225	92.6081	80.987	64.5213	82.8324	Serine incorporator/TMS membrane protein__IPR005016	mRNA
BGLB014452	Bg14452	follistatin-related protein 5-like isoform X2 [Pomacea canaliculata]	NA		-1.09837	19.4272	9.03276	21.8729	12.3835	41.5549	22.8742	36.7275	33.6507	Immunoglobulin-like domain|Immunoglobulin-like fold|Immunoglobulin-like domain superfamily__IPR007110|IPR013783|IPR036179	mRNA
BGLB021806	Bg21806	NA	NA		-1.09748	45.7926	68.3909	10.9364	28.8947	83.7034	54.4035	91.3225	96.4221	NA	ncRNA
BGLB031479	Bg31479	protein lava lamp-like	NA		-1.0968	112.4	96.7795	130.022	140.346	263.577	250.38	212.424	289.266	NA	mRNA
BGLB004660	Bg4660	inositol hexakisphosphate kinase 1-like	NA		-1.09597	102.687	67.1005	85.0611	72.9248	165.626	181.139	176.689	170.842	Inositol polyphosphate kinase|Inositol polyphosphate kinase superfamily__IPR005522|IPR038286	mRNA
BGLB013105	Bg13105	uncharacterized protein LOC106051079	NA		-1.0954	52.7309	89.0372	52.2518	48.1579	164.439	96.4426	124.079	126.19	NA	mRNA
BGLB026259	Bg26259	ganglioside-induced differentiation-associated protein 1-like	NA		-1.09398	33.3037	51.6157	14.5819	56.4135	104.481	54.4035	86.3593	83.4795	Glutathione S-transferase, N-terminal|Glutathione S-transferase, C-terminal-like|Thioredoxin-like superfamily|Glutathione S-transferase, C-terminal domain superfamily__IPR004045|IPR010987|IPR036249|IPR036282	mRNA
BGLB035837	Bg35837	cytoskeleton-associated protein 5-like	NA		-1.09304	20.8148	47.7446	36.4548	17.8872	73.6115	56.2582	67.4992	62.7714	Armadillo-like helical|Armadillo-type fold|CLASP N-terminal domain|TOG domain__IPR011989|IPR016024|IPR024395|IPR034085	mRNA
BGLB001150	Bg1150	receptor-type tyrosine-protein phosphatase S-like	NA		-1.09245	238.677	105.812	200.501	297.203	451.168	493.959	484.406	344.919	PTP type protein phosphatase|Tyrosine specific protein phosphatases domain|Protein-tyrosine phosphatase, catalytic|Fibronectin type III|Furin-like repeat|Immunoglobulin-like fold|Protein-tyrosine phosphatase, active site|Protein-tyrosine phosphatase-like|Fibronectin type III superfamily__IPR000242|IPR000387|IPR003595|IPR003961|IPR006212|IPR013783|IPR016130|IPR029021|IPR036116	mRNA
BGLB013286	Bg13286	RIMS-binding protein 2-like	NA		-1.09182	172.069	145.814	183.489	162.361	442.857	312.82	335.511	306.739	SH3 domain|Fibronectin type III|Immunoglobulin-like fold|RIMS-binding protein, second SH3 domain|RIMS-binding protein, third SH3 domain|SH3-like domain superfamily|Fibronectin type III superfamily|RIMS-binding protein 1/2/3__IPR001452|IPR003961|IPR013783|IPR035753|IPR035755|IPR036028|IPR036116|IPR040325	mRNA
BGLB011267	Bg11267	2-acylglycerol O-acyltransferase 1-like	NA		-1.09125	19.4272	29.6791	15.7971	38.5263	64.7069	42.6573	53.6023	57.5944	Diacylglycerol acyltransferase__IPR007130	mRNA
BGLB017521	Bg17521	uncharacterized family 31 glucosidase KIAA1161-like isoform X1	NA		-1.09118	33.3037	50.3254	46.176	48.1579	99.7318	93.3515	105.219	77.0082	Glycoside hydrolase family 31|Glycoside hydrolase superfamily__IPR000322|IPR017853	mRNA
BGLB013510	Bg13510	vacuolar protein sorting-associated protein 13B-like	Cellular defense		-1.09077	220.637	209.044	211.438	295.827	602.546	450.065	475.472	440.694	Vacuolar protein sorting-associated protein 13, SHR-binding domain|Vacuolar protein sorting-associated protein 13, N-terminal domain|Vacuolar protein sorting-associated protein 13B__IPR009543|IPR026854|IPR039782	mRNA
BGLB033055	Bg33055	talin-1-like, partial	NA		-1.0904	173.457	130.33	111.795	138.97	315.817	302.31	279.923	267.911	Vinculin-binding site-containing domain|Alpha-catenin/vinculin-like superfamily|Talin-1/2, rod-segment__IPR015009|IPR036723|IPR037438	mRNA
BGLB038158	Bg38158	rab11 family-interacting protein 4B-like isoform X1	NA		-1.08956	203.985	200.011	131.237	243.541	407.832	341.877	470.509	416.103	EF-hand domain|EF-hand domain pair|Rab-binding domain FIP-RBD|FIP-RBD, C-terminal domain superfamily__IPR002048|IPR011992|IPR019018|IPR037245	mRNA
BGLB029830	Bg29830	latrophilin-1-like	NA		-1.08931	20.8148	42.583	18.2274	16.5113	42.1485	56.8764	57.5729	50.476	GPS motif|GPCR, family 2, secretin-like|Latrophilin-1|GAIN domain, N-terminal__IPR000203|IPR000832|IPR031234|IPR032471	mRNA
BGLB002462	Bg2462	alpha-(1,3)-fucosyltransferase 6-like	NA		-1.08763	70.7704	20.6463	159.186	137.594	224.99	216.996	213.417	163.723	Glycosyl transferase family 10|Fucosyltransferase, N-terminal|GT10-like superfamily__IPR001503|IPR031481|IPR038577	mRNA
BGLB025518	Bg25518	formin-like protein 3	NA		-1.08683	34.6914	47.7446	48.6064	45.406	104.481	90.8786	103.234	72.4783	NA	mRNA
BGLB020172	Bg20172	NA	NA		-1.08659	20.8148	21.9367	4.86064	30.2707	45.1168	44.512	38.7128	35.592	NA	ncRNA
BGLB002383	Bg2383	transcription factor E2F3-like	NA		-1.08653	29.1408	76.1332	43.7457	42.6541	134.757	76.0412	81.3961	110.012	E2F/DP family, winged-helix DNA-binding domain|E2F Family|E2F transcription factor, CC-MB domain|Winged helix-like DNA-binding domain superfamily|Winged helix DNA-binding domain superfamily|E2F-DP heterodimerization region__IPR003316|IPR015633|IPR032198|IPR036388|IPR036390|IPR037241	mRNA
BGLB011055	Bg11055	allene oxide synthase-lipoxygenase protein-like	NA		-1.08619	11.1012	25.8079	12.1516	26.1428	31.463	38.948	47.6465	40.7691	PLAT/LH2 domain|PLAT/LH2 domain superfamily|Catalase core domain superfamily__IPR001024|IPR036392|IPR037060	mRNA
BGLB009221	Bg9221	toll-like receptor 4	Adhesion/Carbohydrate binding/Pattern recognition/Signal transduction		-1.08521	38.8544	32.2598	55.8973	49.5338	101.513	93.9697	90.3298	86.068	Toll/interleukin-1 receptor homology (TIR) domain|Leucine-rich repeat|Leucine-rich repeat, typical subtype|Leucine-rich repeat domain superfamily|Toll/interleukin-1 receptor homology (TIR) domain superfamily__IPR000157|IPR001611|IPR003591|IPR032675|IPR035897	mRNA
BGLB011137	Bg11137	NIF3-like protein 1, partial	NA		-1.08492	15.2642	38.7118	27.9487	34.3985	59.3641	50.6942	80.4035	54.3587	GTP cyclohydrolase 1 type 2/Nif3|GTP cyclohydrolase 1 type 2/Nif3 superfamily__IPR002678|IPR036069	mRNA
BGLB025288	Bg25288	mediator of RNA polymerase II transcription subunit 12-like protein isoform X1	NA		-1.08456	95.7483	123.878	122.731	122.459	287.916	228.742	245.181	211.611	Mediator complex, subunit Med12|Mediator complex, subunit Med12, LCEWAV-domain__IPR019035|IPR021990	mRNA
BGLB028629	Bg28629	uncharacterized protein LOC106052706	NA		-1.0841	18.0395	9.03276	15.7971	24.7669	45.1168	38.3297	29.7791	29.7679	NA	mRNA
BGLB040320	Bg40320	cys-loop ligand-gated ion channel-like isoform X1	NA		-1.08351	159.58	90.3276	115.44	130.714	298.008	288.091	229.299	223.259	Neurotransmitter-gated ion-channel|Neurotransmitter-gated ion-channel ligand-binding domain|Neurotransmitter-gated ion-channel transmembrane domain superfamily|Neurotransmitter-gated ion-channel ligand-binding domain superfamily__IPR006201|IPR006202|IPR036719|IPR036734	mRNA
BGLB010798	Bg10798	choline transporter-like protein 2	NA		-1.08256	334.425	310.985	227.235	324.722	597.203	617.603	685.911	601.829	Choline transporter-like__IPR007603	mRNA
BGLB027679	Bg27679	C2 domain-containing protein 3-like	NA		-1.08255	91.5853	103.231	109.364	115.579	236.863	234.306	217.387	189.608	C2 domain|C2 domain superfamily__IPR000008|IPR035892	mRNA
BGLB037938	Bg37938	TGF-beta receptor type-1-like	NA		-1.08203	79.0964	80.0044	70.4792	49.5338	149.598	127.354	169.741	138.485	NA	mRNA
BGLB019116	Bg19116	lamin-B receptor-like (LOC106065042), mRNA	NA		-1.07924	73.5458	91.618	58.3276	74.3007	187.591	118.699	158.822	156.605	Ergosterol biosynthesis ERG4/ERG24__IPR001171	mRNA
BGLB037087	Bg37087	cytoplasmic dynein 1 heavy chain 1-like, partial	NA		-1.07852	134.603	153.557	94.7824	136.218	264.17	190.412	314.665	315.151	Dynein heavy chain, ATP-binding dynein motor region__IPR035706	mRNA
BGLB036636	Bg36636	protein phosphatase Slingshot homolog 1-like isoform X1 [Mizuhopecten yessoensis]	NA		-1.07842	148.479	167.751	132.452	132.09	321.754	359.805	296.798	230.378	Dual specificity phosphatase, catalytic domain|Tyrosine specific protein phosphatases domain|DEK, C-terminal|Protein-tyrosine phosphatase, active site|Dual specificity protein phosphatase domain|Protein-tyrosine phosphatase-like__IPR000340|IPR000387|IPR014876|IPR016130|IPR020422|IPR029021	mRNA
BGLB034438	Bg34438	golgin subfamily A member 4-like	NA		-1.07705	295.571	296.791	383.99	284.819	795.48	619.458	647.198	566.237	Pleckstrin homology domain|PH-like domain superfamily__IPR001849|IPR011993	mRNA
BGLB035197	Bg35197	uncharacterized protein LOC106069821	NA		-1.07545	13.8766	16.7751	15.7971	8.25563	33.2439	29.6746	18.8601	33.6507	NA	mRNA
BGLB003521	Bg3521	lamin-B2-like isoform X1	NA		-1.07525	169.294	221.948	270.98	378.383	527.747	666.443	526.097	441.988	Lamin tail domain|Lamin tail domain superfamily|Intermediate filament, rod domain__IPR001322|IPR036415|IPR039008	mRNA
BGLB019337	Bg19337	cilia- and flagella-associated protein 54-like	NA		-1.0735	54.1186	77.4236	76.555	56.4135	160.283	157.028	127.057	105.482	NA	mRNA
BGLB014268	Bg14268	acetoacetyl-CoA synthetase-like	NA		-1.07342	119.338	197.43	85.0611	155.481	316.411	213.286	311.688	315.151	AMP-dependent synthetase/ligase|Acetoacetyl-CoA synthase|AMP-binding, conserved site|Acetyl-coenzyme A synthetase, N-terminal domain|AMP-dependent synthetase-like superfamily__IPR000873|IPR005914|IPR020845|IPR032387|IPR042099	mRNA
BGLB012166	Bg12166	phosphoenolpyruvate phosphomutase-like	NA		-1.07219	41.6297	36.131	38.8851	44.0301	90.8271	50.0759	90.3298	104.835	Pyruvate/Phosphoenolpyruvate kinase-like domain superfamily|ICL/PEPM domain|Pyruvate kinase-like domain superfamily__IPR015813|IPR039556|IPR040442	mRNA
BGLB028198	Bg28198	uncharacterized protein LOC106058109	NA		-1.07215	22.2025	25.8079	41.3154	35.7744	45.1168	82.8417	68.4919	65.3599	Galactose-binding-like domain superfamily__IPR008979	mRNA
BGLB040240	Bg40240	glutamate receptor ionotropic, kainate 2-like	NA		-1.07195	33.3037	41.2926	21.8729	27.5188	68.8624	42.0391	66.5066	81.5381	Ionotropic glutamate receptor|Ionotropic glutamate receptor, metazoa|Solute-binding protein family 3/N-terminal domain of MltF|Receptor, ligand binding region|Periplasmic binding protein-like I__IPR001320|IPR001508|IPR001638|IPR001828|IPR028082	mRNA
BGLB013258	Bg13258	dynein heavy chain 5, axonemal-like	NA		-1.07045	423.235	220.657	353.611	481.579	848.907	849.436	812.968	553.942	AAA+ ATPase domain|Dynein heavy chain region D6 P-loop domain|ATPase, dynein-related, AAA domain|Dynein heavy chain, domain-1|Dynein heavy chain, domain-2|Dynein heavy chain, AAA module D4|Dynein heavy chain|P-loop containing nucleoside triphosphate hydrolase|Dynein heavy chain, hydrolytic ATP-binding dynein motor region|Dynein heavy chain, ATP-binding dynein motor region|Dynein heavy chain, C-te…	mRNA
BGLB018370	Bg18370	fibrillin-3-like	NA		-1.07031	265.042	291.629	343.89	290.323	608.483	710.337	590.618	560.413	EGF-type aspartate/asparagine hydroxylation site|EGF-like domain|von Willebrand factor, type D domain|EGF-like calcium-binding domain|Laminin EGF domain|NIDO domain|AMOP domain|Growth factor receptor cysteine-rich domain superfamily|EGF-like, conserved site|Immunoglobulin-like fold|EGF-like calcium-binding, conserved site__IPR000152|IPR000742|IPR001846|IPR001881|IPR002049|IPR003886|IPR005533|IPR0…	mRNA
BGLB038987	Bg38987	protein phosphatase 1 regulatory subunit 37-like	NA		-1.07005	23.5901	32.2598	51.0367	20.6391	63.5196	74.1866	63.5287	65.3599	Leucine-rich repeat domain superfamily__IPR032675	mRNA
BGLB034541	Bg34541	uncharacterized protein LOC106062281	NA		-1.06996	24.9778	25.8079	31.5941	15.1353	51.6468	58.1128	59.5581	34.2978	Immunoglobulin-like fold|Immunoglobulin-like domain superfamily__IPR013783|IPR036179	mRNA
BGLB014120	Bg14120	E3 ubiquitin-protein ligase HUWE1-like, partial	Signal transduction		-1.06939	271.981	507.125	433.812	298.579	849.501	718.992	834.806	726.725	WWE domain|UBA-like superfamily|E3 ubiquitin ligase, domain of unknown function DUF908|E3 ubiquitin ligase, domain of unknown function DUF913|Ubiquitin-associated domain|Armadillo-type fold|WWE domain superfamily|HUWE1, UBA domain__IPR004170|IPR009060|IPR010309|IPR010314|IPR015940|IPR016024|IPR037197|IPR041918	mRNA
BGLB028538	Bg28538	toll-like receptor 13	Adhesion/Carbohydrate binding/Pattern recognition/Signal transduction		-1.06898	26.3655	15.4847	21.8729	27.5188	65.8942	40.8026	32.757	51.1231	Leucine-rich repeat|Leucine-rich repeat, typical subtype|BspA type Leucine rich repeat region|Leucine-rich repeat domain superfamily|Toll/interleukin-1 receptor homology (TIR) domain superfamily__IPR001611|IPR003591|IPR026906|IPR032675|IPR035897	mRNA
BGLB021468	Bg21468	polynucleotide 5-hydroxyl-kinase NOL9 [Aplysia californica]	NA		-1.06831	22.2025	19.3559	30.379	12.3835	41.5549	32.1475	51.617	51.7702	NA	mRNA
BGLB027151	Bg27151	uncharacterized protein LOC106071278	NA		-1.06581	56.8939	65.8101	75.3399	60.5413	128.82	142.191	147.903	117.13	NA	mRNA
BGLB017477	Bg17477	peroxidasin-like	NA		-1.06568	83.2594	64.5197	66.8337	56.4135	170.375	103.243	135.991	152.722	Cysteine-rich flanking region, C-terminal|Leucine-rich repeat|Leucine-rich repeat, typical subtype|Immunoglobulin subtype 2|Immunoglobulin subtype|Immunoglobulin-like domain|Immunoglobulin I-set|Immunoglobulin-like fold|Leucine-rich repeat domain superfamily|Immunoglobulin-like domain superfamily__IPR000483|IPR001611|IPR003591|IPR003598|IPR003599|IPR007110|IPR013098|IPR013783|IPR032675|IPR036179	mRNA
BGLB007287	Bg7287	protocadherin gamma-B4-like isoform X1	NA		-1.06446	29.1408	52.9061	55.8973	42.6541	108.043	93.3515	85.3667	87.3623	Cadherin-like|Cadherin, N-terminal|Cadherin-like superfamily|Cadherin conserved site__IPR002126|IPR013164|IPR015919|IPR020894	mRNA
BGLB017048	Bg17048	uncharacterized protein LOC106058095	NA		-1.0642	13.8766	15.4847	10.9364	6.8797	21.9647	25.3471	32.757	18.7667	NA	mRNA
BGLB039082	Bg39082	cartilage oligomeric matrix protein [Aplysia californica]	NA		-1.06317	48.568	55.4869	36.4548	83.9323	92.0144	105.716	120.109	146.898	EGF-like domain|Thrombospondin/cartilage oligomeric matrix protein, coiled-coil domain|Thrombospondin-3__IPR000742|IPR024665|IPR028507	mRNA
BGLB025733	Bg25733	uncharacterized protein LOC106068946 isoform X1	NA		-1.06144	126.277	58.0677	105.719	165.113	246.361	259.035	251.137	182.49	MFS transporter superfamily__IPR036259	mRNA
BGLB003136	Bg3136	inter-alpha-trypsin inhibitor heavy chain H3-like isoform X3	Protease inhibitor/Transport		-1.06081	1137.88	969.086	1184.78	1737.81	2534.26	3219.7	2527.25	2060.46	von Willebrand factor, type A|VIT domain|von Willebrand factor A-like domain superfamily__IPR002035|IPR013694|IPR036465	mRNA
BGLB017369	Bg17369	protein dopey-1-like isoform X1	NA		-1.06002	179.008	196.14	183.489	134.842	343.718	304.783	415.914	366.274	Dopey, N-terminal|Protein dopey__IPR007249|IPR040314	mRNA
BGLB026382	Bg26382	NA	NA		-1.05948	31.9161	18.0655	35.2396	28.8947	61.7387	52.5488	73.455	49.1817	NA	ncRNA
BGLB039803	Bg39803	TBC1 domain family member 5 homolog A-like (LOC106060452), transcript variant X2, mRNA	NA		-1.0594	240.064	952.311	492.139	642.564	1191.44	1435.51	1113.74	1022.46	NA	mRNA
BGLB018694	Bg18694	NA	NA		-1.05823	359.403	1015.54	449.609	1080.11	1659.23	1126.4	1387.7	1781.54	NA	mRNA
BGLB023134	Bg23134	uncharacterized protein LOC106052863	NA		-1.05799	8.32594	11.6135	15.7971	26.1428	40.9613	30.2929	28.7864	28.4736	NA	mRNA
BGLB022217	Bg22217	neurofascin-like, partial	NA		-1.05781	16.6519	14.1943	4.86064	17.8872	33.8376	24.7289	26.8012	25.8851	Immunoglobulin-like fold|Immunoglobulin-like domain superfamily__IPR013783|IPR036179	mRNA
BGLB006289	Bg6289	probable sodium/potassium/calcium exchanger CG1090	NA		-1.0572	73.5458	51.6157	53.467	49.5338	116.354	89.0239	142.94	122.954	Sodium/potassium/calcium exchanger|Sodium/calcium exchanger membrane region__IPR004481|IPR004837	mRNA
BGLB019526	Bg19526	discoidin domain-containing receptor 2-like	NA		-1.05676	11.1012	9.03276	29.1638	9.63157	28.4948	29.0564	36.7275	29.1208	Coagulation factor 5/8 C-terminal domain|Galactose-binding-like domain superfamily__IPR000421|IPR008979	mRNA
BGLB037043	Bg37043	galactoside 2-alpha-L-fucosyltransferase 1-like	NA		-1.05662	24.9778	25.8079	26.7335	45.406	73.0179	71.7137	69.4845	38.8277	Glycosyl transferase, family 11__IPR002516	mRNA
BGLB003201	Bg3201	uncharacterized protein LOC106056816 isoform X1	NA		-1.05521	23.5901	49.035	70.4792	37.1504	90.8271	83.4599	104.227	93.8336	Matrin/U1-C-like, C2H2-type zinc finger|Helicase/UvrB, N-terminal|Zinc finger C2H2-type|Helicase superfamily 1/2, ATP-binding domain|P-loop containing nucleoside triphosphate hydrolase|Zinc finger C2H2 superfamily__IPR003604|IPR006935|IPR013087|IPR014001|IPR027417|IPR036236	mRNA
BGLB039699	Bg39699	formin-like protein 5 [Aplysia californica]	NA		-1.05297	13.8766	14.1943	14.5819	31.6466	45.1168	35.2386	31.7643	41.4162	NA	mRNA
BGLB038709	Bg38709	uncharacterized protein LOC106063132	NA		-1.05273	73.5458	67.1005	46.176	71.5488	140.099	111.898	144.925	133.308	NA	mRNA
BGLB025854	Bg25854	uncharacterized protein LOC106070012	NA		-1.05241	70.7704	61.9389	51.0367	82.5563	134.757	159.501	122.094	129.426	NA	mRNA
BGLB022880	Bg22880	TPR and ankyrin repeat-containing protein 1-like	NA		-1.05131	44.405	100.651	94.7824	82.5563	109.824	181.757	184.63	185.726	Tetratricopeptide-like helical domain superfamily|UvrD-like helicase, ATP-binding domain|Ankyrin repeat-containing domain|P-loop containing nucleoside triphosphate hydrolase|UvrD/AddA helicase, N-terminal|Ankyrin repeat-containing domain superfamily|TPR and ankyrin repeat-containing protein 1__IPR011990|IPR014016|IPR020683|IPR027417|IPR034739|IPR036770|IPR039904	mRNA
BGLB026445	Bg26445	uncharacterized protein LOC106062074, partial	NA		-1.05093	70.7704	24.5175	59.5428	49.5338	94.389	137.863	94.3004	93.8336	NA	mRNA
BGLB007428	Bg7428	putative oxidoreductase YteT	Antioxidative/Oxidative		-1.04978	169.294	274.854	155.54	209.143	373.4	388.861	426.833	463.344	Oxidoreductase, N-terminal|Oxidoreductase, C-terminal|NAD(P)-binding domain superfamily__IPR000683|IPR004104|IPR036291	mRNA
BGLB024753	Bg24753	ephrin type-B receptor 2-like	NA		-1.04944	19.4272	10.3231	12.1516	15.1353	34.4312	29.0564	33.7496	20.7081	Ephrin receptor ligand binding domain|Galactose-binding-like domain superfamily|Growth factor receptor cysteine-rich domain superfamily|Tyrosine-protein kinase ephrin type A/B receptor-like__IPR001090|IPR008979|IPR009030|IPR011641	mRNA
BGLB018288	Bg18288	ADAMTS-like protein 4	NA		-1.04858	109.625	55.4869	113.01	78.4285	217.273	204.013	169.741	139.133	Thrombospondin type-1 (TSP1) repeat|PLAC|Thrombospondin type-1 (TSP1) repeat superfamily__IPR000884|IPR010909|IPR036383	mRNA
BGLB031269	Bg31269	neural cell adhesion molecule 1-like	NA		-1.04839	144.316	123.878	206.577	217.398	343.718	421.009	385.143	264.675	Immunoglobulin subtype 2|Immunoglobulin subtype|Fibronectin type III|Variant surface antigen Stevor|Immunoglobulin-like domain|Immunoglobulin I-set|Immunoglobulin-like fold|Fibronectin type III superfamily|Immunoglobulin-like domain superfamily__IPR003598|IPR003599|IPR003961|IPR006374|IPR007110|IPR013098|IPR013783|IPR036116|IPR036179	mRNA
BGLB037181	Bg37181	CRBN [Mytilus coruscus]	NA		-1.04806	22.2025	69.6813	20.6577	38.5263	97.3572	61.2039	63.5287	86.068	HIT-like superfamily__IPR036265	mRNA
BGLB039815	Bg39815	tetraspanin-3-like	NA		-1.04679	301.121	145.814	119.086	276.564	516.468	450.065	410.951	337.801	Tetraspanin, EC2 domain superfamily|Tetraspanin/Peripherin__IPR008952|IPR018499	mRNA
BGLB017951	Bg17951	fibulin-5-like, partial	Cellular defense		-1.04648	29.1408	16.7751	18.2274	13.7594	48.085	48.8395	32.757	30.415	EGF-type aspartate/asparagine hydroxylation site|EGF-like domain|EGF-like calcium-binding domain|Growth factor receptor cysteine-rich domain superfamily|EGF-like calcium-binding, conserved site__IPR000152|IPR000742|IPR001881|IPR009030|IPR018097	mRNA
BGLB017183	Bg17183	phosphatidylinositol 3-kinase regulatory subunit alpha-like isoform X1	NA		-1.04647	398.257	421.959	472.697	524.233	1145.73	665.206	917.195	981.046	Rho GTPase-activating protein domain|SH2 domain|Sterile alpha motif domain|Protein kinase C-like, phorbol ester/diacylglycerol-binding domain|Rho GTPase activation protein|Sterile alpha motif/pointed domain superfamily|PI3K p85 subunit, inter-SH2 domain|PI3K p85 subunit, N-terminal SH2 domain|SH2 domain superfamily__IPR000198|IPR000980|IPR001660|IPR002219|IPR008936|IPR013761|IPR032498|IPR035022|I…	mRNA
BGLB022246	Bg22246	DNA-directed RNA polymerase II subunit RPB1-like	NA		-1.04557	13.8766	20.6463	23.088	27.5188	51.0532	38.948	46.6539	38.1805	NA	mRNA
BGLB030634	Bg30634	carbonic anhydrase-like	NA		-1.04479	389.931	172.913	325.663	290.323	685.062	738.775	516.17	462.049	Alpha carbonic anhydrase domain|Alpha carbonic anhydrase domain superfamily__IPR001148|IPR036398	mRNA
BGLB036695	Bg36695	transient receptor potential cation channel trpm [Aplysia californica]	NA		-1.04461	41.6297	34.8406	41.3154	30.2707	65.8942	53.1671	95.293	89.9508	Ion transport domain|TRPM, tetramerisation domain|TRPM, tetramerisation domain superfamily__IPR005821|IPR032415|IPR037162	mRNA
BGLB024199	Bg24199	uncharacterized protein LOC106078021	NA		-1.04416	41.6297	83.8756	59.5428	53.6616	118.135	131.063	137.976	99.0106	NA	mRNA
BGLB024343	Bg24343	uncharacterized protein LOC106073890	NA		-1.04396	105.462	131.62	123.946	147.225	228.552	276.345	291.835	238.79	NA	mRNA
BGLB023711	Bg23711	glutamate [NMDA] receptor subunit 1-like	NA		-1.0433	245.615	141.943	230.88	242.165	517.655	347.441	459.59	430.987	NA	mRNA
BGLB023773	Bg23773	USP6 N-terminal-like protein	NA		-1.04325	33.3037	38.7118	30.379	31.6466	76.5797	61.2039	78.4182	57.5944	Rab-GTPase-TBC domain|Rab-GTPase-TBC domain superfamily__IPR000195|IPR035969	mRNA
BGLB030444	Bg30444	integrin alpha-4-like	Cell-to-cell signaling		-1.04248	41.6297	43.8734	47.3912	22.015	86.078	86.551	78.4182	65.3599	Integrin alpha chain|FG-GAP repeat|Integrin alpha beta-propellor|Integrin alpha-2|Integrin alpha chain, C-terminal cytoplasmic region, conserved site|Integrin alpha, N-terminal|Integrin domain superfamily__IPR000413|IPR013517|IPR013519|IPR013649|IPR018184|IPR028994|IPR032695	mRNA
BGLB016427	Bg16427	netrin-1-like isoform X1	NA		-1.04229	108.237	83.8756	75.3399	107.323	206.587	203.395	202.498	149.487	Netrin domain|Laminin EGF domain|Laminin, N-terminal|Galactose-binding-like domain superfamily|Tissue inhibitor of metalloproteinases-like, OB-fold|Netrin module, non-TIMP type|Laminin, N-terminal domain superfamily__IPR001134|IPR002049|IPR008211|IPR008979|IPR008993|IPR018933|IPR038684	mRNA
BGLB026767	Bg26767	uncharacterized protein LOC106071698	NA		-1.04158	222.025	104.522	213.868	217.398	375.775	451.92	374.224	341.684	NA	mRNA
BGLB032875	Bg32875	post-GPI attachment to proteins factor 2-like	NA		-1.03984	52.7309	50.3254	51.0367	49.5338	100.919	76.0412	119.116	119.719	Frag1/DRAM/Sfk1|Post-GPI attachment to proteins factor 2__IPR019402|IPR039545	mRNA
BGLB019764	Bg19764	zinc finger CCCH domain-containing protein 13-like isoform X1	NA		-1.03671	364.953	233.561	273.411	348.113	617.981	668.297	643.228	542.293	CUB domain|Low-density lipoprotein (LDL) receptor class A repeat|Low-density lipoprotein (LDL) receptor class A, conserved site|LDL receptor-like superfamily__IPR000859|IPR002172|IPR023415|IPR036055	mRNA
BGLB017474	Bg17474	transmembrane protein KIAA1109 homolog isoform X2 [Aplysia californica]	NA		-1.03466	223.413	175.494	142.174	180.248	399.521	355.477	372.238	331.33	Fragile site-associated protein, C-terminal|Protein KIAA1109__IPR018863|IPR033616	mRNA
BGLB035947	Bg35947	semaphorin-1A-like	NA		-1.03394	1058.78	840.046	933.242	937.015	2056.97	2123.59	1842.33	1589.99	Sema domain|Plexin repeat|WD40/YVTN repeat-like-containing domain superfamily|PSI domain|Semaphorin|Sema domain superfamily__IPR001627|IPR002165|IPR015943|IPR016201|IPR027231|IPR036352	mRNA
BGLB025731	Bg25731	serine/threonine-protein kinase ULK4-like isoform X1	Signal transduction		-1.03365	23.5901	30.9694	19.4425	30.2707	59.9578	57.4946	41.6907	52.4174	Protein kinase domain|Protein kinase-like domain superfamily|Armadillo-like helical|Armadillo-type fold__IPR000719|IPR011009|IPR011989|IPR016024	mRNA
BGLB013340	Bg13340	alpha-L-fucosidase-like, partial	NA		-1.03348	22.2025	11.6135	19.4425	23.391	48.085	29.6746	40.6981	38.1805	Glycoside hydrolase, family 29|Alpha-L-fucosidase, metazoa-type|Glycoside hydrolase superfamily__IPR000933|IPR016286|IPR017853	mRNA
BGLB008162	Bg8162	transient receptor potential cation channel subfamily M member 3-like isoform X1	NA		-1.03291	29.1408	30.9694	46.176	31.6466	71.8306	48.8395	78.4182	82.1853	TRPM, SLOG domain__IPR041491	mRNA
BGLB025462	Bg25462	P-selectin glycoprotein ligand 1-like	Adhesion/Carbohydrate binding/Pattern recognition		-1.03179	22.2025	20.6463	24.3032	26.1428	43.3358	37.0933	62.536	47.2403	NA	mRNA
BGLB020096	Bg20096	kidney mitochondrial carrier protein 1-like	NA		-1.0307	24.9778	45.1638	47.3912	59.1654	111.011	89.0239	86.3593	70.5369	Mitochondrial substrate/solute carrier|Mitochondrial carrier domain superfamily__IPR018108|IPR023395	mRNA
BGLB003213	Bg3213	protein pellino-like	NA		-1.02978	36.0791	78.714	51.0367	34.3985	97.9508	98.2972	107.205	100.952	Pellino family__IPR006800	mRNA
BGLB016951	Bg16951	ATP-binding cassette sub-family A member 3-like	NA		-1.02977	567.551	383.247	452.039	506.346	1027.59	1035.52	949.952	834.795	ABC transporter-like|AAA+ ATPase domain|ABC transporter, conserved site|ABC transporter A|P-loop containing nucleoside triphosphate hydrolase__IPR003439|IPR003593|IPR017871|IPR026082|IPR027417	mRNA
BGLB030200	Bg30200	protein MLP1 homolog [Aplysia californica]	NA		-1.02967	18.0395	7.74236	9.72127	16.5113	28.4948	27.82	31.7643	18.1196	NA	mRNA
BGLB001202	Bg1202	mucin-5AC-like isoform X1	Adhesion/Carbohydrate binding/Pattern recognition/Apoptosis/Autophagy		-1.02934	333.037	187.107	382.775	388.015	802.01	667.061	638.265	495.7	Formin, FH3 domain|Formin, FH2 domain|Armadillo-type fold|Inverted formin-2__IPR010472|IPR015425|IPR016024|IPR027649	mRNA
BGLB035909	Bg35909	mucin-17-like	Adhesion/Carbohydrate binding/Pattern recognition/Apoptosis/Autophagy		-1.02902	55.5062	65.8101	35.2396	55.0376	111.011	116.226	96.2856	102.893	Terminal deoxynucleotidyltransferase-interacting factor 1|DNTTIP1, dimerisation domain__IPR026064|IPR041384	mRNA
BGLB022751	Bg22751	A-kinase anchor protein 13/18/28 [Mytilus galloprovincialis]	NA		-1.02825	83.2594	55.4869	49.8215	67.421	122.884	135.391	133.013	125.543	NA	mRNA
BGLB022181	Bg22181	RNA polymerase II-associated protein 3-like	NA		-1.0278	26.3655	10.3231	19.4425	26.1428	39.774	50.0759	34.7422	42.7104	Tetratricopeptide-like helical domain superfamily|Tetratricopeptide repeat-containing domain|Tetratricopeptide repeat__IPR011990|IPR013026|IPR019734	mRNA
BGLB016983	Bg16983	Biomphalaria glabrata mRNA for haemoglobin type 1 (hb1 gene)	NA		-1.02551	345.526	148.395	128.807	218.774	475.507	404.317	382.165	430.34	NA	ncRNA
BGLB002368	Bg2368	dynein beta chain, ciliary-like	NA		-1.02533	2547.74	1285.23	1689.07	3157.78	4849.46	4803.58	4508.55	3249.88	AAA+ ATPase domain|Dynein heavy chain region D6 P-loop domain|Dynein heavy chain, domain-1|Dynein heavy chain, domain-2|Dynein heavy chain, AAA module D4|Dynein heavy chain, coiled coil stalk|P-loop containing nucleoside triphosphate hydrolase|Dynein heavy chain, hydrolytic ATP-binding dynein motor region|Dynein heavy chain, ATP-binding dynein motor region|Dynein heavy chain, C-terminal domain|Dy…	mRNA
BGLB005044	Bg5044	nuclear hormone receptor HR96-like isoform X1	NA		-1.02439	70.7704	63.2293	60.7579	55.0376	127.633	111.898	132.021	132.014	Nuclear hormone receptor, ligand-binding domain|Zinc finger, nuclear hormone receptor-type|Nuclear hormone receptor|Zinc finger, NHR/GATA-type|Nuclear hormone receptor-like domain superfamily__IPR000536|IPR001628|IPR001723|IPR013088|IPR035500	mRNA
BGLB022800	Bg22800	rho GTPase-activating protein 25-like	NA		-1.02437	31.9161	52.9061	26.7335	46.7819	74.7988	80.3688	93.3077	69.8898	Rho GTPase-activating protein domain|Pleckstrin homology domain|Rho GTPase activation protein|PH-like domain superfamily__IPR000198|IPR001849|IPR008936|IPR011993	mRNA
BGLB002762	Bg2762	heparan sulfate glucosamine 3-O-sulfotransferase 5-like	NA		-1.02427	24.9778	29.6791	27.9487	20.6391	72.4243	41.4208	50.6244	44.0047	Sulfotransferase domain|P-loop containing nucleoside triphosphate hydrolase|Heparan sulfate sulfotransferase__IPR000863|IPR027417|IPR037359	mRNA
BGLB007923	Bg7923	uncharacterized protein LOC106067842, partial	NA		-1.02416	131.827	54.1965	41.3154	45.406	158.502	143.427	132.021	114.542	WD40 repeat|Quinoprotein alcohol dehydrogenase-like superfamily|WD40/YVTN repeat-like-containing domain superfamily|WD40-repeat-containing domain|WD40 repeat, conserved site|WD40-repeat-containing domain superfamily__IPR001680|IPR011047|IPR015943|IPR017986|IPR019775|IPR036322	mRNA
BGLB002152	Bg2152	AH receptor-interacting protein-like	NA		-1.02366	38.8544	67.1005	19.4425	31.6466	86.6717	64.9133	94.3004	69.2427	FKBP-type peptidyl-prolyl cis-trans isomerase domain|Tetratricopeptide-like helical domain superfamily|Tetratricopeptide repeat-containing domain|Tetratricopeptide repeat|AH receptor-interacting protein|AIP/AIPL1__IPR001179|IPR011990|IPR013026|IPR019734|IPR031208|IPR039663	mRNA
BGLB006836	Bg6836	cytosolic carboxypeptidase 2-like	Protease		-1.02094	63.8322	59.3581	92.3521	59.1654	157.909	161.974	116.138	115.836	Peptidase M14, carboxypeptidase A|Cytosolic carboxypeptidase, N-terminal__IPR000834|IPR040626	mRNA
BGLB013621	Bg13621	dmX-like protein 2 isoform X1	NA		-1.02033	291.408	267.112	219.944	282.068	613.825	487.159	496.318	525.468	WD40 repeat|WD40/YVTN repeat-like-containing domain superfamily|WD40-repeat-containing domain|RAVE complex protein Rav1 C-terminal|WD40-repeat-containing domain superfamily__IPR001680|IPR015943|IPR017986|IPR022033|IPR036322	mRNA
BGLB034208	Bg34208	genetic suppressor element 1 [Aplysia californica]	NA		-1.0203	94.3606	116.135	104.504	92.1879	194.121	210.814	219.372	192.197	Genetic suppressor element-like__IPR022207	mRNA
BGLB027891	Bg27891	uncharacterized protein LOC106066064	NA		-1.02021	59.6692	34.8406	66.8337	78.4285	133.569	128.59	123.087	96.4221	NA	mRNA
BGLB003753	Bg3753	ankyrin repeat domain-containing protein 12-like isoform X1	NA		-1.01935	48.568	14.1943	60.7579	42.6541	68.8624	102.007	95.293	69.2427	Ankyrin repeat|Ankyrin repeat-containing domain|Ankyrin repeat-containing domain superfamily__IPR002110|IPR020683|IPR036770	mRNA
BGLB021109	Bg21109	cell adhesion molecule 2-like	NA		-1.01912	145.704	136.782	63.1883	108.699	304.538	214.523	178.674	209.022	NA	mRNA
BGLB040070	Bg40070	stabilin-2-like	NA		-1.01872	24.9778	25.8079	13.3667	12.3835	39.774	48.8395	38.7128	26.5322	EGF-like domain|FAS1 domain|EGF-like, conserved site|FAS1 domain superfamily__IPR000742|IPR000782|IPR013032|IPR036378	mRNA
BGLB022233	Bg22233	proton-coupled folate transporter-like	NA		-1.01844	54.1186	36.131	40.1002	42.6541	87.2653	70.4773	95.293	95.1278	MFS transporter superfamily__IPR036259	mRNA
BGLB023814	Bg23814	glutathione S-transferase 3-like isoform X1	Chaperones/Detoxification/Stress response		-1.0184	44.405	32.2598	37.6699	53.6616	109.824	61.2039	96.2856	69.8898	Glutathione S-transferase, N-terminal|Glutathione S-transferase, C-terminal|Glutathione S-transferase, C-terminal-like|Thioredoxin-like superfamily|Glutathione S-transferase, C-terminal domain superfamily|Glutathione Transferase family__IPR004045|IPR004046|IPR010987|IPR036249|IPR036282|IPR040079	mRNA
BGLB007438	Bg7438	WD repeat-containing protein 7-like	Apoptosis/Autophagy		-1.01838	105.462	160.009	115.44	133.466	286.729	221.942	261.063	258.851	WD40 repeat|WD40/YVTN repeat-like-containing domain superfamily|WD40-repeat-containing domain|WD40 repeat, conserved site|WD40-repeat-containing domain superfamily__IPR001680|IPR015943|IPR017986|IPR019775|IPR036322	mRNA
BGLB014086	Bg14086	piggyBac transposable element-derived protein 3-like	NA		-1.01836	38.8544	38.7118	42.5306	118.331	113.979	102.007	127.057	135.25	PiggyBac transposable element-derived protein__IPR029526	mRNA
BGLB007365	Bg7365	transmembrane and coiled-coil domain-containing protein 5B-like	NA		-1.01786	62.4445	51.6157	61.9731	88.0601	103.294	133.536	172.719	120.366	NA	mRNA
BGLB018938	Bg18938	low-density lipoprotein receptor-related protein 2-like	Cholesterol homeostasis/Lipid metabolism		-1.01754	119.338	129.039	128.807	92.1879	268.326	244.816	236.247	188.961	Low-density lipoprotein (LDL) receptor class A repeat|Fibronectin type III|Immunoglobulin-like fold|Low-density lipoprotein (LDL) receptor class A, conserved site|LDL receptor-like superfamily|Fibronectin type III superfamily__IPR002172|IPR003961|IPR013783|IPR023415|IPR036055|IPR036116	mRNA
BGLB025286	Bg25286	mucin-5AC-like isoform X1	Adhesion/Carbohydrate binding/Pattern recognition/Apoptosis/Autophagy		-1.01754	131.827	129.039	142.174	111.451	276.637	252.234	268.012	232.966	NA	mRNA
BGLB013574	Bg13574	uncharacterized protein LOC106052228	NA		-1.0167	31.9161	21.9367	44.9609	28.8947	60.5514	64.9133	79.4108	52.4174	GPS motif|PLAT/LH2 domain|Polycystin cation channel, PKD1/PKD2|PLAT/LH2 domain superfamily|Polycystin-1 like, PLAT/LH2 domain__IPR000203|IPR001024|IPR013122|IPR036392|IPR042060	mRNA
BGLB021577	Bg21577	molybdenum cofactor sulfurase-like	NA		-1.01579	19.4272	21.9367	10.9364	23.391	49.8659	33.384	33.7496	34.9449	Aminotransferase class V domain|Pyridoxal phosphate-dependent transferase domain 1|Pyridoxal phosphate-dependent transferase__IPR000192|IPR015422|IPR015424	mRNA
BGLB023242	Bg23242	uncharacterized protein LOC106066019 isoform X1	NA		-1.01436	292.795	256.788	256.399	276.564	570.489	456.247	617.419	517.055	NA	mRNA
BGLB018287	Bg18287	ADAMTS-like protein 3	NA		-1.01423	37.4667	23.2271	42.5306	28.8947	77.767	74.8048	64.5213	47.8875	Thrombospondin type-1 (TSP1) repeat superfamily__IPR036383	mRNA
BGLB016901	Bg16901	protein crumbs-like	NA		-1.01364	131.827	86.4564	99.643	112.827	233.895	210.195	208.453	207.728	EGF-type aspartate/asparagine hydroxylation site|EGF-like domain|Laminin G domain|EGF-like calcium-binding domain|EGF-like, conserved site|Concanavalin A-like lectin/glucanase domain superfamily|EGF-like calcium-binding, conserved site__IPR000152|IPR000742|IPR001791|IPR001881|IPR013032|IPR013320|IPR018097	mRNA
BGLB017773	Bg17773	coatomer subunit beta-like	NA		-1.01323	159.58	237.432	224.804	221.526	438.107	308.493	465.546	471.756	WD40 repeat|WD40/YVTN repeat-like-containing domain superfamily|WD40-repeat-containing domain|G-protein beta WD-40 repeat|WD40-repeat-containing domain superfamily__IPR001680|IPR015943|IPR017986|IPR020472|IPR036322	mRNA
BGLB030095	Bg30095	renin receptor [Aplysia californica]	NA		-1.0132	176.232	188.397	142.174	199.511	415.549	260.271	377.201	354.626	NA	mRNA
BGLB008452	Bg8452	monocarboxylate transporter 12-like [Pomacea canaliculata]	NA		-1.0114	95.7483	112.264	60.7579	99.0676	212.524	140.955	173.711	205.14	Major facilitator superfamily|Major facilitator superfamily domain|MFS transporter superfamily__IPR011701|IPR020846|IPR036259	mRNA
BGLB039434	Bg39434	tropomyosin-2-like (LOC106077027), partial mRNA	NA		-1.01101	29.1408	21.9367	26.7335	22.015	51.0532	61.2039	36.7275	51.1231	NA	mRNA
BGLB027688	Bg27688	band 4.1-like protein 4A isoform X1	NA		-1.0105	162.356	194.849	176.198	217.398	430.984	348.677	376.209	336.507	FERM domain|Ezrin/radixin/moesin-like|PH-like domain superfamily|FERM/acyl-CoA-binding protein superfamily|FERM adjacent (FA)|FERM, N-terminal|FERM, C-terminal PH-like domain|FERM conserved site|FERM central domain|Band 4.1 domain|Ubiquitin-like domain superfamily|FERM superfamily, second domain__IPR000299|IPR000798|IPR011993|IPR014352|IPR014847|IPR018979|IPR018980|IPR019747|IPR019748|IPR019749|I…	mRNA
BGLB020323	Bg20323	GTP cyclohydrolase 1 feedback regulatory protein-like, partial	NA		-1.01047	16.6519	33.5502	29.1638	15.1353	57.5832	32.7657	48.6391	50.476	GTP cyclohydrolase I, feedback regulatory protein|GFRP superfamily__IPR009112|IPR036717	mRNA
BGLB020698	Bg20698	hemicentin-1-like, partial	NA		-1.00954	165.131	129.039	217.513	312.338	458.291	480.976	414.922	282.148	Immunoglobulin subtype 2|Immunoglobulin subtype|Immunoglobulin-like domain|Immunoglobulin I-set|Immunoglobulin V-set domain|Immunoglobulin-like fold|Immunoglobulin-like domain superfamily__IPR003598|IPR003599|IPR007110|IPR013098|IPR013106|IPR013783|IPR036179	mRNA
BGLB030232	Bg30232	microtubule-associated protein futsch [Aplysia californica]	NA		-1.00905	920.016	521.319	430.166	792.541	1504.88	1189.46	1380.76	1214.01	NA	mRNA
BGLB026172	Bg26172	cysteine and tyrosine-rich protein 1-like isoform X1	NA		-1.00839	245.615	105.812	221.159	251.797	430.984	491.486	382.165	334.565	NA	mRNA
BGLB003715	Bg3715	transmembrane protein 45B-like	NA		-1.008	52.7309	32.2598	40.1002	53.6616	87.8589	105.098	89.3372	73.7726	Protein of unknown function DUF716|Transmembrane protein 45__IPR006904|IPR042127	mRNA
BGLB017548	Bg17548	uncharacterized protein LOC106055970	NA		-1.00741	26.3655	15.4847	7.29095	12.3835	28.4948	30.9111	38.7128	25.238	NA	mRNA
BGLB033488	Bg33488	centrosomal protein of 170 kDa protein B-like isoform X1	NA		-1.0074	141.541	131.62	142.174	176.12	285.542	324.566	288.857	275.677	Forkhead-associated (FHA) domain|SMAD/FHA domain superfamily__IPR000253|IPR008984	mRNA
BGLB010649	Bg10649	cell number regulator 10-like	NA		-1.00632	61.0569	64.5197	30.379	30.2707	99.1381	69.859	113.16	88.0094	PLAC8 motif-containing protein__IPR006461	mRNA
BGLB020838	Bg20838	NA	NA		-1.00552	13.8766	16.7751	10.9364	15.1353	36.8058	22.256	24.8159	29.7679	NA	ncRNA
BGLB018827	Bg18827	hemicentin-1-like	NA		-1.00423	58.2815	43.8734	63.1883	26.1428	109.824	87.1692	91.3225	93.1864	Immunoglobulin subtype 2|Immunoglobulin subtype|Immunoglobulin-like domain|Neural cell adhesion|Immunoglobulin I-set|Immunoglobulin-like fold|Immunoglobulin-like domain superfamily__IPR003598|IPR003599|IPR007110|IPR009138|IPR013098|IPR013783|IPR036179	mRNA
BGLB039774	Bg39774	MAGUK p55 subfamily member 2-like, partial	NA		-1.00413	113.788	42.583	47.3912	82.5563	139.506	131.681	145.917	152.075	SH3 domain|PDZ domain|L27 domain|L27 domain, C-terminal|SH3-like domain superfamily|PDZ superfamily|L27 domain superfamily__IPR001452|IPR001478|IPR004172|IPR014775|IPR036028|IPR036034|IPR036892	mRNA
BGLB037923	Bg37923	uncharacterized protein LOC106072194	NA		-1.00351	55.5062	76.1332	43.7457	132.09	135.944	127.972	186.615	158.546	Tetratricopeptide repeat-containing domain|Tetratricopeptide repeat__IPR013026|IPR019734	mRNA
BGLB019127	Bg19127	potassium voltage-gated channel subfamily A member 1-like	NA		-1.00339	16.6519	11.6135	30.379	42.6541	46.8977	63.0586	50.6244	41.4162	BTB/POZ domain|Potassium channel tetramerisation-type BTB domain|Potassium channel, voltage dependent, Kv1|Ion transport domain|SKP1/BTB/POZ domain superfamily|Voltage-dependent channel domain superfamily|Voltage-gated potassium channel__IPR000210|IPR003131|IPR003972|IPR005821|IPR011333|IPR027359|IPR028325	mRNA
BGLB022175	Bg22175	uncharacterized protein LOC106057772	NA		-1.00291	106.85	101.941	165.262	100.444	262.983	240.488	230.291	207.728	ZU5 domain__IPR000906	mRNA
BGLB008988	Bg8988	chitin synthase chs-2-like [Aplysia californica]	NA		-1.0027	170.682	209.044	156.756	154.105	425.047	322.712	350.4	265.322	Chitin synthase|Major facilitator superfamily domain|Nucleotide-diphospho-sugar transferases__IPR004835|IPR020846|IPR029044	mRNA
BGLB007628	Bg7628	probable serine carboxypeptidase CPVL	Protease		-1.00229	99.9112	69.6813	31.5941	63.2932	140.099	114.371	149.888	119.072	Peptidase S10, serine carboxypeptidase|Alpha/Beta hydrolase fold__IPR001563|IPR029058	mRNA
BGLB037424	Bg37424	ankyrin repeat and SOCS box protein 11 [Aplysia californica]	NA		-1.00118	13.8766	15.4847	15.7971	30.2707	28.4948	43.8937	43.676	34.2978	SOCS box domain|Ankyrin repeat-containing domain|SOCS box-like domain superfamily|Ankyrin repeat-containing domain superfamily__IPR001496|IPR020683|IPR036036|IPR036770	mRNA
BGLB019849	Bg19849	uncharacterized protein LOC106078145	NA		-1.00052	66.6075	74.8428	72.9095	77.0526	146.036	186.703	142.94	99.6577	Centrosomal protein of 126kDa__IPR028257	mRNA

## Sheet: 4-RES @2_down
Table 10. Expression summary of the groups not covered in the 7 categories with log2FC values and snail replicates for each DE comparison
VB ID	ID in text	Annotation upated	Function Category	Note (any update from FREPs/FReDs, AIG gene family, biomphalysin studies)	log2FC(RES vs. S.m @2dpe)_down	(RES vs. Sm)_R1	(RES vs. Sm)_R2	(RES vs. Sm)_R3	(RES vs. Sm)_R4	RES_R1	RES_R2	RES_R3	RES_R4	Domain prediction	Transcript type
BGLB023548	Bg23548	uncharacterized protein LOC106059204, partial	NA		-7.97992	0	0	0	0	0	0	0	337.085	NA	mRNA
BGLB019687	Bg19687	kelch-like protein 22	NA		-6.88565	0	0	0	0	0	0	0	157.168	BTB/POZ domain|SKP1/BTB/POZ domain superfamily|BTB/Kelch-associated|Kelch-type beta propeller__IPR000210|IPR011333|IPR011705|IPR015915	mRNA
BGLB034793	Bg34793	uncharacterized protein LOC106069479	NA		-6.85062	0	0	0	0	44.2478	49.2778	0	58.5934	NA	mRNA
BGLB021413	Bg21413	NA	NA		-6.52387	0	0	0	0	0	0	0	122.012	NA	ncRNA
BGLB034518	Bg34518	uncharacterized protein LOC106063039	NA		-5.69686	0	0	0	0	0	16.8953	50.5891	0	NA	mRNA
BGLB030408	Bg30408	NA	NA		-5.32821	0	0	0	1.53751	0	113.339	0	0.689335	NA	ncRNA
BGLB029780	Bg29780	BPTI/Kunitz domain-containing protein 4-like (LOC106065996), partial mRNA	NA		-5.01129	0	1.09379	1.0454	0	2.15843	28.1588	44.3435	36.5347	Antistasin-like domain|Hirudin/antistatin__IPR004094|IPR011061	mRNA
BGLB020328	Bg20328	UDP-glucuronosyltransferase 3A1-like	NA		-4.73942	0	0	0	1.53751	0	51.3897	0	24.1267	Toll/interleukin-1 receptor homology (TIR) domain|UDP-glucuronosyl/UDP-glucosyltransferase|UDP-glycosyltransferase family, conserved site|Toll/interleukin-1 receptor homology (TIR) domain superfamily__IPR000157|IPR002213|IPR035595|IPR035897	mRNA
BGLB035977	Bg35977	NA	NA		-4.70478	1.09506	1.09379	1.0454	1.53751	64.7529	24.6389	61.2066	6.89335	NA	ncRNA
BGLB036250	Bg36250	kelch repeat and BTB domain-containing protein 3-like	NA		-4.54121	0	0	1.0454	0.768757	0	0	0	72.3801	BTB/POZ domain|SKP1/BTB/POZ domain superfamily|BTB/Kelch-associated__IPR000210|IPR011333|IPR011705	mRNA
BGLB024778	Bg24778	uncharacterized protein LOC106052597	NA		-4.52185	1.09506	0	0	0	0	53.5017	1.24911	0	NA	mRNA
BGLB036898	Bg36898	UDP-glucuronosyltransferase 2B15-like	NA		-4.39167	9.85553	14.2193	7.31782	23.8315	20.5051	850.395	46.8418	277.802	UDP-glucuronosyl/UDP-glucosyltransferase|UDP-glycosyltransferase family, conserved site__IPR002213|IPR035595	mRNA
BGLB027167	Bg27167	kynurenine formamidase-like	NA		-3.61575	3.28518	13.1255	22.9989	0.768757	39.9309	25.3429	266.061	178.538	Kynurenine formamidase/cyclase-like|Kynurenine formamidase superfamily__IPR007325|IPR037175	mRNA
BGLB021622	Bg21622	quinone oxidoreductase-like	Antioxidative/Oxidative		-3.33085	26.2814	71.0964	152.629	112.238	467.3	1027.79	1515.17	652.111	GroES-like superfamily|Alcohol dehydrogenase, C-terminal|Alcohol dehydrogenase, N-terminal|Polyketide synthase, enoylreductase domain|NAD(P)-binding domain superfamily__IPR011032|IPR013149|IPR013154|IPR020843|IPR036291	mRNA
BGLB028619	Bg28619	DNA-directed RNA polymerase II subunit RPB1-like isoform X4	NA		-3.28894	214.631	49.2206	35.5437	1.53751	220.16	196.407	1277.22	1292.5	CUB domain|Spermadhesin, CUB domain superfamily__IPR000859|IPR035914	mRNA
BGLB002302	Bg2302	uncharacterized oxidoreductase YajO-like	Antioxidative/Oxidative		-3.20296	294.571	520.645	427.57	508.917	3094.11	4941.16	5714.69	2453.34	Aldo/keto reductase|NADP-dependent oxidoreductase domain|NADP-dependent oxidoreductase domain superfamily__IPR020471|IPR023210|IPR036812	mRNA
BGLB032283	Bg32283	quinone oxidoreductase-like (LOC106075386), partial mRNA	NA		-3.04265	3.28518	4.37517	10.454	1.53751	22.6635	52.0937	73.0731	24.1267	Alcohol dehydrogenase, C-terminal|NAD(P)-binding domain superfamily__IPR013149|IPR036291	mRNA
BGLB037412	Bg37412	uncharacterized protein LOC106073117	NA		-2.91539	43.8023	20.782	25.0897	44.5879	134.902	370.288	182.371	340.531	Ependymin__IPR001299	mRNA
BGLB036340	Bg36340	probable glutathione S-transferase 6, partial	Chaperones/Detoxification/Stress response		-2.90716	249.673	56.8772	140.084	338.253	742.5	1871.85	2294	1004.36	Glutathione S-transferase, N-terminal|Glutathione S-transferase, C-terminal|Glutathione S-transferase, C-terminal-like|Thioredoxin-like superfamily|Glutathione S-transferase, C-terminal domain superfamily|Glutathione Transferase family__IPR004045|IPR004046|IPR010987|IPR036249|IPR036282|IPR040079	mRNA
BGLB026425	Bg26425	glutamate--cysteine ligase catalytic subunit-like, partial	NA		-2.80293	17.5209	16.4069	19.8627	25.369	130.585	114.747	206.104	110.294	Glutamate-cysteine ligase catalytic subunit__IPR004308	mRNA
BGLB030900	Bg30900	glutamate--cysteine ligase catalytic subunit-like	NA		-2.73579	20.8061	25.1572	22.9989	36.9003	171.595	165.433	247.949	129.595	Glutamate-cysteine ligase catalytic subunit|Glutamine synthetase/guanido kinase, catalytic domain__IPR004308|IPR014746	mRNA
BGLB010938	Bg10938	uncharacterized protein LOC106074925	NA		-2.73504	4.38023	4.37517	5.22702	3.07503	20.5051	18.3032	37.4734	45.4961	Protein of unknown function DUF229|Alkaline-phosphatase-like, core domain superfamily__IPR004245|IPR017850	mRNA
BGLB019860	Bg19860	zeta-crystallin-like, partial	NA		-2.697	1.09506	1.09379	12.5448	3.07503	6.47529	36.6064	33.7261	46.1854	GroES-like superfamily|Alcohol dehydrogenase, N-terminal__IPR011032|IPR013154	mRNA
BGLB010499	Bg10499	cytochrome P450 1A1-like	Metal binding and transport		-2.68556	59.1332	38.2827	61.6788	52.2754	353.982	190.072	543.989	281.938	Cytochrome P450|Cytochrome P450, E-class, group I|Cytochrome P450, conserved site|Cytochrome P450 superfamily__IPR001128|IPR002401|IPR017972|IPR036396	mRNA
BGLB028351	Bg28351	pirin-like	NA		-2.60987	146.738	264.698	284.35	341.328	1673.86	1312.2	2224.05	1139.47	Pirin, N-terminal domain|Pirin, C-terminal domain|RmlC-like cupin domain superfamily|Pirin|RmlC-like jelly roll fold__IPR003829|IPR008778|IPR011051|IPR012093|IPR014710	mRNA
BGLB039643	Bg39643	multidrug resistance protein 3-like	NA		-2.58857	3.28518	10.9379	12.5448	4.61254	49.6439	46.462	74.9468	24.816	ABC transporter-like|ABC transporter type 1, transmembrane domain|P-loop containing nucleoside triphosphate hydrolase|ABC transporter type 1, transmembrane domain superfamily|Type I protein exporter__IPR003439|IPR011527|IPR027417|IPR036640|IPR039421	mRNA
BGLB012381	Bg12381	glutamate--cysteine ligase-like, partial	NA		-2.54834	94.175	84.2219	143.22	176.814	594.647	652.579	1109.21	570.769	Glutamate-cysteine ligase catalytic subunit|Glutamine synthetase/guanido kinase, catalytic domain__IPR004308|IPR014746	mRNA
BGLB026845	Bg26845	uncharacterized protein LOC106066701	NA		-2.49415	0	1.09379	3.13621	3.07503	8.63372	7.74366	13.7402	17.2334	G protein-coupled receptor, rhodopsin-like|GPCR, rhodopsin-like, 7TM__IPR000276|IPR017452	mRNA
BGLB031101	Bg31101	uncharacterized protein LOC106073118	NA		-2.47885	1.09506	1.09379	5.22702	0	17.2674	10.5595	11.242	8.27202	Ependymin__IPR001299	mRNA
BGLB017874	Bg17874	beta-1,3-galactosyltransferase 5-like	NA		-2.34194	2.19012	5.46896	6.27242	0	15.109	16.1913	15.6139	29.6414	Glycosyl transferase, family 31__IPR002659	mRNA
BGLB031653	Bg31653	zinc carboxypeptidase A 1-like, partial	Cellular defense/Protease		-2.30885	6.57035	27.3448	11.4994	6.91881	46.4062	59.1334	79.9433	81.3415	Peptidase M14, carboxypeptidase A__IPR000834	mRNA
BGLB006512	Bg6512	FMN-dependent NADPH-azoreductase-like	NA		-2.30597	520.153	654.087	884.411	748.769	3315.35	3093.94	5021.44	2488.5	NADPH-dependent FMN reductase-like|Flavoprotein-like superfamily__IPR005025|IPR029039	mRNA
BGLB030430	Bg30430	uncharacterized protein LOC106055029	NA		-2.29046	3.28518	3.28137	4.18161	1.53751	17.2674	13.3754	23.1086	11.7187	NA	mRNA
BGLB013547	Bg13547	glutathione S-transferase omega-1-like	Chaperones/Detoxification/Stress response		-2.06046	160.974	200.164	208.035	595.018	766.242	1412.87	1690.05	1002.29	Glutathione S-transferase, N-terminal|Glutathione S-transferase, C-terminal|Glutathione S-transferase, omega-class|Glutathione S-transferase, C-terminal-like|Thioredoxin-like superfamily|Glutathione S-transferase, C-terminal domain superfamily|Glutathione Transferase family__IPR004045|IPR004046|IPR005442|IPR010987|IPR036249|IPR036282|IPR040079	mRNA
BGLB039746	Bg39746	NA	NA		-2.0419	19.7111	60.1585	28.2259	30.7503	67.9905	108.411	211.1	193.014	NA	ncRNA
BGLB026742	Bg26742	glutathione S-transferase omega-1-like, partial	Chaperones/Detoxification/Stress response		-2.01938	30.6616	33.9075	36.5891	76.1069	120.872	230.198	216.097	157.858	Glutathione S-transferase, N-terminal|Glutathione S-transferase, omega-class|Thioredoxin-like superfamily|Glutathione Transferase family__IPR004045|IPR005442|IPR036249|IPR040079	mRNA
BGLB009192	Bg9192	multidrug resistance protein 1B-like	NA		-1.89913	111.696	99.535	76.3145	122.232	332.398	399.15	559.603	246.782	ABC transporter-like|AAA+ ATPase domain|ABC transporter type 1, transmembrane domain|ABC transporter, conserved site|P-loop containing nucleoside triphosphate hydrolase|ABC transporter type 1, transmembrane domain superfamily|Type I protein exporter__IPR003439|IPR003593|IPR011527|IPR017871|IPR027417|IPR036640|IPR039421	mRNA
BGLB004411	Bg4411	MOXD1 homolog 1-like	NA		-1.85533	109.506	217.664	79.4507	358.241	498.597	888.409	627.055	771.365	Copper type II, ascorbate-dependent monooxygenase, N-terminal|PHM/PNGase F domain superfamily|Copper type II, ascorbate-dependent monooxygenase-like, C-terminal|Copper type II ascorbate-dependent monooxygenase, C-terminal|Copper type II, ascorbate-dependent monooxygenase, N-terminal domain superfamily__IPR000323|IPR008977|IPR014784|IPR024548|IPR036939	mRNA
BGLB031340	Bg31340	integumentary mucin C.1-like (LOC106052573), mRNA	NA		-1.85222	1.09506	4.37517	6.27242	1.53751	17.2674	7.74366	9.99291	16.544	NA	mRNA
BGLB037655	Bg37655	NA	NA		-1.81135	95.2701	20.782	100.359	43.0504	203.972	220.342	288.545	203.354	NA	ncRNA
BGLB001011	Bg1011	pirin-like	NA		-1.75971	105.126	117.036	149.493	124.539	383.121	363.952	623.308	317.783	Pirin, N-terminal domain|Pirin, C-terminal domain|RmlC-like cupin domain superfamily|Pirin|RmlC-like jelly roll fold__IPR003829|IPR008778|IPR011051|IPR012093|IPR014710	mRNA
BGLB023273	Bg23273	probable glutathione S-transferase 7	Chaperones/Detoxification/Stress response		-1.75088	784.062	452.83	589.608	795.663	1550.83	2687.75	3055.96	1566.86	Glutathione S-transferase, N-terminal|Glutathione S-transferase, C-terminal|Glutathione S-transferase, C-terminal-like|Thioredoxin-like superfamily|Glutathione S-transferase, C-terminal domain superfamily__IPR004045|IPR004046|IPR010987|IPR036249|IPR036282	mRNA
BGLB021577	Bg21577	molybdenum cofactor sulfurase-like	NA		-1.74548	16.4259	17.5007	21.9535	18.4502	49.6439	60.5413	81.8169	61.3508	Aminotransferase class V domain|Pyridoxal phosphate-dependent transferase domain 1|Pyridoxal phosphate-dependent transferase__IPR000192|IPR015422|IPR015424	mRNA
BGLB016318	Bg16318	cell wall protein DAN4-like	NA		-1.74495	17.5209	67.8151	26.1351	6.91881	85.258	64.0612	119.29	135.11	Serine proteases, trypsin domain|Peptidase S1, PA clan__IPR001254|IPR009003	mRNA
BGLB029055	Bg29055	NA	NA		-1.70789	13.1407	8.75033	2.09081	14.6064	24.8219	30.2707	44.3435	30.3307	NA	ncRNA
BGLB031826	Bg31826	NA	NA		-1.68666	16.4259	20.782	27.1805	13.0689	57.1984	65.4691	39.3471	91.6815	NA	ncRNA
BGLB028867	Bg28867	uncharacterized protein LOC106071912	NA		-1.66337	208.061	525.02	233.125	182.195	734.945	668.771	1201.65	1062.95	Peptidase S1, PA clan__IPR009003	mRNA
BGLB038520	Bg38520	NA	NA		-1.65614	25.1863	25.1572	36.5891	37.6691	53.9607	112.635	106.799	124.08	NA	ncRNA
BGLB011030	Bg11030	proton-coupled folate transporter-like	NA		-1.6369	8.76047	13.1255	11.4994	39.9753	36.6933	59.8374	66.203	68.9335	Major facilitator superfamily domain|MFS transporter superfamily__IPR020846|IPR036259	mRNA
BGLB038827	Bg38827	protein yellow-like isoform X1	NA		-1.63178	87.6047	179.382	162.038	97.6321	394.993	370.288	602.697	272.977	Six-bladed beta-propeller, TolB-like|Major royal jelly protein/protein yellow__IPR011042|IPR017996	mRNA
BGLB025926	Bg25926	NA	NA		-1.62735	0	8.75033	4.18161	3.84378	15.109	9.85557	17.4876	12.408	NA	ncRNA
BGLB040116	Bg40116	mucin-22-like (LOC106068914), mRNA	NA		-1.6241	31.7567	15.3131	25.0897	5.3813	73.3866	58.4294	59.9575	51.0108	NA	mRNA
BGLB022197	Bg22197	uncharacterized protein LOC106068719	NA		-1.62314	5.47529	7.65654	0	9.99383	12.9506	19.0072	21.8595	20.68	NA	mRNA
BGLB001683	Bg1683	carbohydrate sulfotransferase 15-like	NA		-1.61682	14.2358	83.1281	47.0432	13.8376	92.8125	92.9239	166.132	139.935	Sulfotransferase domain|P-loop containing nucleoside triphosphate hydrolase__IPR000863|IPR027417	mRNA
BGLB022474	Bg22474	putative ammonium transporter 1	NA		-1.57968	67.8936	39.3765	111.858	63.038	205.051	193.592	250.447	198.528	Ammonium transporter AmtB-like domain|Ammonium/urea transporter__IPR024041|IPR029020	mRNA
BGLB037016	Bg37016	ferric-chelate reductase 1-like	NA		-1.57114	42.7073	35.0013	36.5891	64.5755	53.9607	161.209	151.767	170.266	DOMON domain__IPR005018	mRNA
BGLB023380	Bg23380	NA	NA		-1.52796	204.776	310.637	242.534	191.42	772.718	668.771	493.4	820.308	NA	ncRNA
BGLB029784	Bg29784	60 kDa neurofilament protein-like	NA		-1.51085	144.548	99.535	95.1317	201.414	200.734	496.298	400.341	454.272	Intermediate filament, rod domain__IPR039008	mRNA
BGLB030638	Bg30638	molybdenum cofactor sulfurase-like	NA		-1.48619	26.2814	19.6882	26.1351	36.9003	66.9113	73.9168	103.676	64.1081	Aminotransferase class V domain|Pyridoxal phosphate-dependent transferase, major domain|Pyridoxal phosphate-dependent transferase__IPR000192|IPR015421|IPR015424	mRNA
BGLB004069	Bg4069	oxidative stress-induced growth inhibitor 2-like	NA		-1.47385	1192.52	1223.95	1071.54	1621.31	2855.6	3339.63	5006.45	3048.24	OKL38 family|FAD/NAD(P)-binding domain superfamily__IPR029731|IPR036188	mRNA
BGLB033603	Bg33603	uncharacterized protein LOC106071356	NA		-1.47361	68.9887	145.474	109.767	128.382	182.387	292.147	448.432	343.289	Alpha/beta hydrolase fold-1|Homoserine/serine acetyltransferase MetX-like|Alpha/Beta hydrolase fold__IPR000073|IPR008220|IPR029058	mRNA
BGLB027852	Bg27852	xanthine dehydrogenase-like	NA		-1.43849	77.7492	56.8772	66.9058	78.4132	171.595	222.454	208.602	161.304	Aldehyde oxidase/xanthine dehydrogenase, molybdopterin binding|Aldehyde oxidase/xanthine dehydrogenase, molybdopterin binding domain superfamily__IPR008274|IPR037165	mRNA
BGLB032990	Bg32990	oxidoreductase HTATIP2-like	Antioxidative/Oxidative		-1.42729	77.7492	73.284	81.5415	123.001	201.813	226.678	339.134	193.703	NAD(P)-binding domain|NAD(P)-binding domain superfamily__IPR016040|IPR036291	mRNA
BGLB004666	Bg4666	xanthine dehydrogenase-like	NA		-1.38244	1067.68	989.881	695.193	1136.22	2201.6	2775.05	2929.8	2284.45	Aldehyde oxidase/xanthine dehydrogenase, a/b hammerhead|2Fe-2S ferredoxin-type iron-sulfur binding domain|Molybdopterin dehydrogenase, FAD-binding|[2Fe-2S]-binding|CO dehydrogenase flavoprotein, C-terminal|Aldehyde oxidase/xanthine dehydrogenase, molybdopterin binding|FAD-binding domain, PCMH-type|Aldehyde oxidase/xanthine dehydrogenase|2Fe-2S ferredoxin-like superfamily|FAD-binding, type PCMH-li…	mRNA
BGLB038564	Bg38564	mucin-like protein	Adhesion/Carbohydrate binding/Pattern recognition/Apoptosis/Autophagy		-1.37569	54.7529	29.5324	30.3167	14.6064	96.0501	83.0684	99.9291	59.9721	von Willebrand factor, type D domain|AMOP domain__IPR001846|IPR005533	mRNA
BGLB034927	Bg34927	uncharacterized protein LOC106050416	NA		-1.35913	55.848	42.6579	101.404	20.7564	150.011	112.635	186.118	120.634	NA	mRNA
BGLB026179	Bg26179	molybdenum cofactor sulfurase-like	NA		-1.33959	50.3727	43.7517	32.4075	75.3381	90.654	154.169	158.013	112.362	MOSC, N-terminal beta barrel__IPR005303	mRNA
BGLB006749	Bg6749	melanotransferrin-like	NA		-1.33109	27.3765	12.0317	38.6799	26.9065	84.1787	49.9818	52.4628	79.9628	Transferrin-like domain|Transferrin__IPR001156|IPR016357	mRNA
BGLB033563	Bg33563	cell wall protein DAN4-like (LOC106070092), mRNA	NA		-1.32292	249.673	600.491	283.304	256.765	659.4	695.522	1113.58	1037.45	Serine proteases, trypsin domain|Peptidase S1, PA clan__IPR001254|IPR009003	mRNA
BGLB005288	Bg5288	cystinosin-like isoform X1	NA		-1.29591	21.9012	35.0013	36.5891	22.2939	45.327	66.8771	94.9326	80.6522	Lysosomal cystine transporter|PQ-loop repeat__IPR005282|IPR006603	mRNA
BGLB026319	Bg26319	NA	NA		-1.29548	112.791	68.9089	79.4507	162.976	201.813	287.219	297.289	260.568	NA	ncRNA
BGLB005779	Bg5779	guanylate cyclase 32E-like	NA		-1.29056	9.85553	6.56275	6.27242	5.3813	9.71293	24.6389	18.1121	18.612	Protein kinase domain|Adenylyl cyclase class-3/4/guanylyl cyclase|Adenylyl cyclase class-4/guanylyl cyclase|Serine-threonine/tyrosine-protein kinase, catalytic domain|Protein kinase-like domain superfamily|Adenylyl cyclase class-4/guanylyl cyclase, conserved site|Periplasmic binding protein-like I|Nucleotide cyclase__IPR000719|IPR001054|IPR001170|IPR001245|IPR011009|IPR018297|IPR028082|IPR029787	mRNA
BGLB008998	Bg8998	failed axon connections homolog	NA		-1.27644	56.943	95.1599	48.0886	69.1881	133.823	164.729	214.223	145.45	Thioredoxin-like fold|Failed axon connections|Thioredoxin-like superfamily__IPR012336|IPR026928|IPR036249	mRNA
BGLB018157	Bg18157	xanthine dehydrogenase-like	NA		-1.26073	188.35	210.008	196.536	193.727	383.121	508.266	632.051	376.377	2Fe-2S ferredoxin-type iron-sulfur binding domain|[2Fe-2S]-binding|2Fe-2S ferredoxin-like superfamily|[2Fe-2S]-binding domain superfamily__IPR001041|IPR002888|IPR036010|IPR036884	mRNA
BGLB002495	Bg2495	kelch-like ECH-associated protein 1	NA		-1.23529	88.6997	120.317	84.6777	172.201	222.318	282.996	374.11	223.344	BTB/POZ domain|Kelch repeat type 1|SKP1/BTB/POZ domain superfamily|BTB/Kelch-associated|Kelch-type beta propeller|BTB-kelch protein__IPR000210|IPR006652|IPR011333|IPR011705|IPR015915|IPR017096	mRNA
BGLB023947	Bg23947	ammonium transporter 2-like	NA		-1.22138	38.3271	28.4386	79.4507	59.1943	102.525	123.195	138.652	117.187	Ammonium transporter AmtB-like domain|Ammonium/urea transporter__IPR024041|IPR029020	mRNA
BGLB033615	Bg33615	NA	NA		-1.21185	21.9012	36.0951	4.18161	22.2939	31.2972	52.0937	52.4628	63.4188	NA	ncRNA
BGLB020699	Bg20699	zinc carboxypeptidase A 1-like	Cellular defense/Protease		-1.18746	18.616	21.8758	24.0443	12.3001	42.0894	30.2707	48.7154	56.5254	Peptidase M14, carboxypeptidase A__IPR000834	mRNA
BGLB008395	Bg8395	annetocin receptor-like, partial	NA		-1.15801	15.3308	13.1255	12.5448	15.3751	39.9309	38.0143	23.7332	26.1947	G protein-coupled receptor, rhodopsin-like|Vasopressin receptor|GPCR, rhodopsin-like, 7TM__IPR000276|IPR001817|IPR017452	mRNA
BGLB008425	Bg8425	uncharacterized protein LOC106069271	NA		-1.15628	12.0456	22.9696	22.9989	9.22508	38.8517	28.1588	49.9645	35.1561	PDZ domain|PDZ superfamily__IPR001478|IPR036034	mRNA
BGLB023386	Bg23386	uncharacterized protein LOC106063437	NA		-1.15303	107.316	227.509	135.902	89.1758	239.586	279.476	360.369	376.377	NA	mRNA
BGLB021337	Bg21337	NA	NA		-1.14352	97.4602	97.3474	134.857	166.051	205.051	325.938	281.675	288.142	NA	ncRNA
BGLB007884	Bg7884	sodium- and chloride-dependent GABA transporter ine-like	NA		-1.1384	490.586	444.079	411.889	670.356	814.807	1227.72	1268.47	1151.19	Sodium:neurotransmitter symporter|Sodium:neurotransmitter symporter superfamily__IPR000175|IPR037272	mRNA
BGLB040395	Bg40395	xanthine dehydrogenase-like	NA		-1.13008	818.009	776.592	867.685	769.525	1327.43	1871.85	2307.11	1600.64	Aldehyde oxidase/xanthine dehydrogenase, a/b hammerhead|Molybdopterin dehydrogenase, FAD-binding|CO dehydrogenase flavoprotein, C-terminal|Aldehyde oxidase/xanthine dehydrogenase, molybdopterin binding|FAD-binding, type PCMH, subdomain 2|FAD-binding, type PCMH-like superfamily|CO dehydrogenase flavoprotein, C-terminal domain superfamily|Aldehyde oxidase/xanthine dehydrogenase, a/b hammerhead supe…	mRNA
BGLB000026	Bg26	S-crystallin SL20-1-like	NA		-1.09294	657.035	917.691	1279.57	697.262	1897.26	1892.97	2384.56	1423.48	Glutathione S-transferase, N-terminal|Glutathione S-transferase, C-terminal|Glutathione S-transferase, C-terminal-like|Thioredoxin-like superfamily|Glutathione S-transferase, C-terminal domain superfamily__IPR004045|IPR004046|IPR010987|IPR036249|IPR036282	mRNA
BGLB024294	Bg24294	DNA-directed RNA polymerase II subunit GRINL1A-like isoform X1 [Mizuhopecten yessoensis]	NA		-1.08582	219.012	329.231	237.307	328.259	573.063	669.475	721.363	410.843	DNA-directed RNA polymerase II subunit GRINL1__IPR026213	mRNA
BGLB032113	Bg32113	uncharacterized protein LOC106068839	NA		-1.05985	153.308	71.0964	124.403	114.545	312.972	254.837	182.995	219.208	AIG1-type guanine nucleotide-binding (G) domain|P-loop containing nucleoside triphosphate hydrolase__IPR006703|IPR027417	mRNA
BGLB019898	Bg19898	inactive polypeptide N-acetylgalactosaminyltransferase-like protein 5	NA		-1.04939	21.9012	30.6262	20.9081	30.7503	34.5349	70.3969	63.7048	49.6321	Glycosyltransferase 2-like|Nucleotide-diphospho-sugar transferases|Ricin B-like lectins__IPR001173|IPR029044|IPR035992	mRNA
BGLB008537	Bg8537	nitrilase homolog 1-like	NA		-1.04634	190.54	145.474	127.539	158.364	305.418	332.977	336.636	317.094	Uncharacterised protein family UPF0012, conserved site|Histidine triad (HIT) protein|Carbon-nitrogen hydrolase|HIT-like domain|Histidine triad, conserved site|HIT-like superfamily|Carbon-nitrogen hydrolase superfamily|FHIT family__IPR001110|IPR001310|IPR003010|IPR011146|IPR019808|IPR036265|IPR036526|IPR039383	mRNA
BGLB004312	Bg4312	F-box only protein 10-like	NA		-1.03372	66.7986	54.6896	82.5869	58.4255	135.981	118.267	149.894	136.488	F-box domain|Parallel beta-helix repeat|Carbohydrate-binding/sugar hydrolysis domain|Pectin lyase fold/virulence factor|Pectin lyase fold|F-box-like domain superfamily|Right handed beta helix domain__IPR001810|IPR006626|IPR006633|IPR011050|IPR012334|IPR036047|IPR039448	mRNA

## Sheet: 5-RES @8_down
Table 10. Expression summary of the groups not covered in the 7 categories with log2FC values and snail replicates for each DE comparison
VB ID	ID in text	Annotation upated	Function Category	Note (any update from FREPs/FReDs, AIG gene family, biomphalysin studies)	log2FC(RES vs. S.m @8dpe)_down	(RES vs. Sm)_R1	(RES vs. Sm)_R2	(RES vs. Sm)_R3	(RES vs. Sm)_R4	(RES vs. Sm)_R5	(RES vs. Sm)_R6	RES_R1	RES_R2	RES_R3	RES_R4	Domain prediction	Transcript type
BGLB021257	Bg21257	Biomphalaria glabrata strain 1742 mitochondrion, complete genome	NA		-10.6536	2.088	3.1457	4.41182	4.0556	11.6838	2.7586	6.47529	9.1516	4.99645	40219.2	NA	pseudogenic_transcript
BGLB039788	Bg39788	Biomphalaria glabrata strain G-72 M line mitochondrion, complete genome	NA		-10.2095	9.39601	15.7285	11.0296	5.79371	31.1569	24.1377	22.6635	24.6389	24.3577	98627.2	NA	pseudogenic_transcript
BGLB032592	Bg32592	Biomphalaria glabrata strain G-72 M line mitochondrion, complete genome	NA		-9.37833	7.30801	16.777	7.72069	9.26994	24.6658	17.2412	8.63372	31.6786	13.1157	47379.3	NA	pseudogenic_transcript
BGLB023548	Bg23548	uncharacterized protein LOC106059204, partial	NA		-8.18303	0	0	0	0	0	0	0	0	0	337.085	NA	mRNA
BGLB031083	Bg31083	Biomphalaria glabrata strain 1742 mitochondrion, complete genome	NA		-8.13673	21.924	25.1656	27.5739	25.4923	25.964	32.4135	25.9012	36.6064	39.3471	37796.2	NA	pseudogenic_transcript
BGLB032276	Bg32276	Biomphalaria glabrata strain G-72 M line mitochondrion, complete genome	NA		-7.94071	2.088	0	1.10296	0.579371	5.19281	0.689649	0	2.11191	1.24911	2284.45	NA	pseudogenic_transcript
BGLB030823	Bg30823	uncharacterized protein LOC106073064, partial	NA		-7.69827	0	0	0	0	7.78921	0	0	829.276	0	614.197	NA	mRNA
BGLB039543	Bg39543	protein AIG1-like	Adhesion/Carbohydrate binding/Pattern recognition		-7.1057	0	1.04857	0	0.579371	0	3.44825	0	734.944	1.87367	0	AIG1-type guanine nucleotide-binding (G) domain|P-loop containing nucleoside triphosphate hydrolase__IPR006703|IPR027417	mRNA
BGLB022629	Bg22629	Biomphalaria glabrata strain 1742 mitochondrion, complete genome	NA		-6.85839	105.444	104.857	109.193	72.4214	160.977	106.896	115.476	95.0358	106.799	64255.6	NA	pseudogenic_transcript
BGLB030408	Bg30408	NA	NA		-6.65064	0	0	0	0	0	0	0	113.339	0	0.689335	NA	ncRNA
BGLB030932	Bg30932	uncharacterized protein LOC106074251	NA		-6.14416	0	0	0	0	0	0	0	34.4945	0	37.2241	NA	mRNA
BGLB034518	Bg34518	uncharacterized protein LOC106063039	NA		-5.98403	0	0	0	0	0	0	0	16.8953	50.5891	0	NA	mRNA
BGLB030491	Bg30491	uncharacterized protein LOC106056139	NA		-5.82927	0	0	0	0	0	0	0	16.1913	0	43.4281	NA	mRNA
BGLB037880	Bg37880	NA	NA		-5.76024	0	0	0	0	0	0	0	7.03969	15.6139	30.3307	NA	ncRNA
BGLB024842	Bg24842	Biomphalaria glabrata strain G-72 M line mitochondrion, complete genome	NA		-5.60085	16.704	16.777	16.5443	8.1112	20.7712	15.8619	16.1882	23.935	31.2278	3830.63	NA	pseudogenic_transcript
BGLB029530	Bg29530	GTPase IMAP family member 8-like	Cellular defense		-5.4076	2.088	2.09713	2.20591	1.15874	0	0.689649	2.15843	334.385	0	0	AIG1-type guanine nucleotide-binding (G) domain|P-loop containing nucleoside triphosphate hydrolase__IPR006703|IPR027417	mRNA
BGLB001368	Bg1368	cathepsin L1-like	Cell adhesion		-5.35704	0	1.04857	0	0	0	0	10.7921	23.935	6.87012	25.5054	Cysteine peptidase, cysteine active site|Peptidase C1A, papain C-terminal|Cathepsin propeptide inhibitor domain (I29)|Cysteine peptidase, histidine active site|Cysteine peptidase, asparagine active site|Papain-like cysteine peptidase superfamily|Papain-like cysteine endopeptidase__IPR000169|IPR000668|IPR013201|IPR025660|IPR025661|IPR038765|IPR039417	mRNA
BGLB027167	Bg27167	kynurenine formamidase-like	NA		-5.11129	1.044	4.19426	3.30887	5.79371	2.5964	2.06895	39.9309	25.3429	266.061	178.538	Kynurenine formamidase/cyclase-like|Kynurenine formamidase superfamily__IPR007325|IPR037175	mRNA
BGLB006731	Bg6731	zinc finger protein 271-like (LOC106071790), mRNA	NA		-5.06779	0	0	0	0.579371	0	0.689649	1.07921	67.581	1.87367	0.689335	NA	pseudogenic_transcript
BGLB025270	Bg25270	uncharacterized protein LOC106074250 isoform X1	NA		-5.01641	0	1.04857	0	0	0	1.3793	0	38.0143	0	53.0788	NA	mRNA
BGLB039379	Bg39379	uncharacterized protein LOC106080159	NA		-4.76675	0	16.777	2.20591	0	2.5964	8.96544	4.31686	590.63	11.242	85.4775	EF-hand domain|EF-hand domain pair|EF-Hand 1, calcium-binding site__IPR002048|IPR011992|IPR018247	mRNA
BGLB034292	Bg34292	NA	NA		-4.56376	0	0	1.10296	3.47623	0	0	3.23764	16.1913	44.9681	32.3987	NA	mRNA
BGLB019860	Bg19860	zeta-crystallin-like, partial	NA		-4.38779	0	0	1.10296	2.31749	2.5964	1.3793	6.47529	36.6064	33.7261	46.1854	GroES-like superfamily|Alcohol dehydrogenase, N-terminal__IPR011032|IPR013154	mRNA
BGLB038408	Bg38408	protein yellow-like	NA		-4.31147	7.30801	26.2141	35.2946	7.53183	114.242	102.758	114.397	1189	2205.31	666.587	Six-bladed beta-propeller, TolB-like|Major royal jelly protein/protein yellow__IPR011042|IPR017996	mRNA
BGLB016761	Bg16761	putative ferric-chelate reductase 1 homolog	NA		-4.30047	5.22001	51.3797	20.9562	9.26994	59.7173	72.4132	109.001	1371.33	1010.53	530.098	Reeler domain|DOMON domain|Cytochrome b561/ferric reductase transmembrane__IPR002861|IPR005018|IPR006593	mRNA
BGLB031953	Bg31953	kynurenine formamidase-like	NA		-4.26224	9.39601	9.43709	11.0296	81.112	35.0515	1.3793	198.575	375.216	948.702	453.582	Kynurenine formamidase/cyclase-like|Kynurenine formamidase superfamily__IPR007325|IPR037175	mRNA
BGLB029061	Bg29061	solute carrier family 23 member 2-like	NA		-3.96356	4.176	2.09713	0	1.15874	0	0.689649	5.39607	16.8953	46.2172	32.3987	Xanthine/uracil/vitamin C permease__IPR006043	mRNA
BGLB040435	Bg40435	uncharacterized protein LOC106061219	NA		-3.86376	0	0	0	0	0	1.3793	32.3764	0	0	0	NA	mRNA
BGLB037412	Bg37412	uncharacterized protein LOC106073117	NA		-3.80882	12.528	12.5828	20.9562	16.8018	23.3676	21.3791	134.902	370.288	182.371	340.531	Ependymin__IPR001299	mRNA
BGLB037405	Bg37405	NA	NA		-3.74355	1.044	4.19426	0	0	3.89461	2.7586	12.9506	57.0215	51.2137	4.13601	NA	ncRNA
BGLB036286	Bg36286	DNA-directed RNA polymerase II subunit RPB1-like (LOC106058570), transcript variant X4, mRNA	NA		-3.6993	130.5	156.236	110.296	1045.19	164.872	33.7928	654.004	1839.47	5027.06	7445.5	CUB domain|Spermadhesin, CUB domain superfamily__IPR000859|IPR035914	mRNA
BGLB021622	Bg21622	quinone oxidoreductase-like	Antioxidative/Oxidative		-3.61886	43.848	55.574	65.0744	123.406	109.049	40.6893	467.3	1027.79	1515.17	652.111	GroES-like superfamily|Alcohol dehydrogenase, C-terminal|Alcohol dehydrogenase, N-terminal|Polyketide synthase, enoylreductase domain|NAD(P)-binding domain superfamily__IPR011032|IPR013149|IPR013154|IPR020843|IPR036291	mRNA
BGLB008567	Bg8567	cytochrome P450 4F6-like	Metal binding and transport		-3.57949	8.35201	9.43709	8.82364	15.0637	7.78921	2.7586	20.5051	166.841	190.49	64.7975	Cytochrome P450|Cytochrome P450, E-class, group I|Cytochrome P450, conserved site|Cytochrome P450 superfamily__IPR001128|IPR002401|IPR017972|IPR036396	mRNA
BGLB027931	Bg27931	Biomphalaria glabrata strain 1742 mitochondrion, complete genome	NA		-3.55152	301.716	332.395	487.506	219.582	333.638	366.893	358.299	582.182	458.425	18048.2	NA	pseudogenic_transcript
BGLB034220	Bg34220	sialate O-acetylesterase-like, partial	NA		-3.54928	4.176	19.9227	35.2946	1.73811	11.6838	18.6205	222.318	121.787	176.75	205.422	Sialate O-acetylesterase domain|SGNH hydrolase superfamily|Sialate O-acetylesterase__IPR005181|IPR036514|IPR039329	mRNA
BGLB022531	Bg22531	abhydrolase domain-containing protein 15-like, partial	NA		-3.53778	2.088	0	0	0	0	0	0	2.81588	12.4911	11.7187	Alpha/Beta hydrolase fold__IPR029058	mRNA
BGLB034524	Bg34524	NA	NA		-3.50189	1.044	1.04857	1.10296	2.31749	1.2982	0	1.07921	23.935	8.7438	29.6414	NA	ncRNA
BGLB030247	Bg30247	uncharacterized protein LOC106069290	NA		-3.44159	261	384.823	287.871	280.416	423.214	1672.4	863.372	9925.96	3695.5	10428.9	Thioredoxin-like fold|Thioredoxin-like superfamily__IPR012336|IPR036249	mRNA
BGLB032283	Bg32283	quinone oxidoreductase-like (LOC106075386), partial mRNA	NA		-3.42706	1.044	7.33996	0	5.79371	3.89461	4.1379	22.6635	52.0937	73.0731	24.1267	Alcohol dehydrogenase, C-terminal|NAD(P)-binding domain superfamily__IPR013149|IPR036291	mRNA
BGLB009004	Bg9004	cytochrome P450 2J1-like	Metal binding and transport		-3.41827	2.088	4.19426	1.10296	1.15874	0	0	9.71293	15.4873	11.8666	34.4667	Cytochrome P450|Cytochrome P450, E-class, group I|Cytochrome P450, E-class, group I, CYP2D-like|Cytochrome P450, conserved site|Cytochrome P450 superfamily__IPR001128|IPR002401|IPR008069|IPR017972|IPR036396	mRNA
BGLB007676	Bg7676	phosphoethanolamine N-methyltransferase 3-like	NA		-3.39423	53.2441	106.954	142.281	67.2071	36.3497	182.067	402.547	1201.68	730.731	1905.32	S-adenosyl-L-methionine-dependent methyltransferase|Methyltransferase domain 25__IPR029063|IPR041698	mRNA
BGLB025038	Bg25038	retinoschisin-like, partial	NA		-3.36728	3.132	1.04857	2.20591	0	3.89461	6.20684	8.63372	43.6461	45.5926	25.5054	Coagulation factor 5/8 C-terminal domain|Galactose-binding-like domain superfamily__IPR000421|IPR008979	mRNA
BGLB026779	Bg26779	Chitin synthase 1 [Mizuhopecten yessoensis]	NA		-3.3568	5.22001	5.24283	3.30887	1.15874	2.5964	22.0688	6.47529	256.245	29.3542	28.2627	Sterile alpha motif domain|Chitin synthase|Sterile alpha motif/pointed domain superfamily__IPR001660|IPR004835|IPR013761	mRNA
BGLB009583	Bg9583	mucin-2-like, partial	Adhesion/Carbohydrate binding/Pattern recognition/Apoptosis/Autophagy		-3.31317	32.364	39.8455	22.0591	143.684	6.49101	4.82755	111.159	313.97	613.939	653.489	NA	mRNA
BGLB020215	Bg20215	uncharacterized protein LOC106054124 isoform X2	NA		-3.28904	0	2.09713	0	0	2.5964	2.06895	17.2674	4.22381	17.4876	13.7867	Ependymin__IPR001299	mRNA
BGLB007885	Bg7885	extensin-2-like (LOC106067729), transcript variant X2, mRNA	NA		-3.28859	495.9	196.082	293.386	2300.68	298.587	75.1718	2300.89	2818.69	12135.8	7645.41	CUB domain|Spermadhesin, CUB domain superfamily__IPR000859|IPR035914	mRNA
BGLB020328	Bg20328	UDP-glucuronosyltransferase 3A1-like	NA		-3.28005	0	0	0	0	9.08742	0	0	51.3897	0	24.1267	Toll/interleukin-1 receptor homology (TIR) domain|UDP-glucuronosyl/UDP-glucosyltransferase|UDP-glycosyltransferase family, conserved site|Toll/interleukin-1 receptor homology (TIR) domain superfamily__IPR000157|IPR002213|IPR035595|IPR035897	mRNA
BGLB029107	Bg29107	NA	NA		-3.27645	0	221.247	0	53.8815	0	0	995.036	548.392	375.983	0	NA	ncRNA
BGLB018358	Bg18358	NA	NA		-3.26594	0	0	0	44.6116	2.5964	714.477	0	2818.69	1332.18	1007.81	NA	ncRNA
BGLB010938	Bg10938	uncharacterized protein LOC106074925	NA		-3.20449	1.044	2.09713	5.51478	9.84931	0	0	20.5051	18.3032	37.4734	45.4961	Protein of unknown function DUF229|Alkaline-phosphatase-like, core domain superfamily__IPR004245|IPR017850	mRNA
BGLB031101	Bg31101	uncharacterized protein LOC106073118	NA		-3.1844	0	1.04857	1.10296	0.579371	3.89461	0	17.2674	10.5595	11.242	8.27202	Ependymin__IPR001299	mRNA
BGLB039746	Bg39746	NA	NA		-3.18099	12.528	12.5828	15.4414	41.7147	11.6838	0	67.9905	108.411	211.1	193.014	NA	ncRNA
BGLB021568	Bg21568	uncharacterized protein LOC106062323	NA		-3.17518	0	0	1.10296	6.37308	2.5964	0.689649	8.63372	14.0794	21.2349	28.2627	C-type lectin-like|C-type lectin-like/link domain superfamily|C-type lectin fold__IPR001304|IPR016186|IPR016187	mRNA
BGLB000197	Bg197	S-crystallin SL11-like	NA		-3.17442	126.324	559.934	438.976	170.335	1441	1184.82	1193.61	9471.2	7563.38	5855.21	Glutathione S-transferase, N-terminal|Glutathione S-transferase, C-terminal|Glutathione S-transferase, C-terminal-like|Thioredoxin-like superfamily|Glutathione S-transferase, C-terminal domain superfamily__IPR004045|IPR004046|IPR010987|IPR036249|IPR036282	mRNA
BGLB020997	Bg20997	NA	NA		-3.16547	1.044	6.29139	7.72069	12.1668	3.89461	0.689649	8.63372	15.4873	167.381	34.4667	NA	ncRNA
BGLB013891	Bg13891	mucin-5AC-like, partial	Adhesion/Carbohydrate binding/Pattern recognition/Apoptosis/Autophagy		-3.15785	13.572	30.4084	9.9266	6.37308	77.8921	18.6205	12.9506	92.9239	435.941	465.301	NA	mRNA
BGLB023101	Bg23101	NA	NA		-3.1235	8.35201	4.19426	1.10296	60.2546	212.905	14.4826	287.071	564.583	323.52	600.41	NA	ncRNA
BGLB024914	Bg24914	uncharacterized protein LOC106072518 isoform X1	NA		-3.0883	2.088	2.09713	6.61773	0.579371	3.89461	1.3793	4.31686	28.1588	18.7367	54.4574	Tetratricopeptide-like helical domain superfamily|Tetratricopeptide repeat-containing domain__IPR011990|IPR013026	mRNA
BGLB037886	Bg37886	GTPase IMAP family member 4-like, partial	Cellular defense		-3.05129	0	0	0	0	1.2982	0	5.39607	0	4.3719	4.13601	AIG1-type guanine nucleotide-binding (G) domain|P-loop containing nucleoside triphosphate hydrolase__IPR006703|IPR027417	mRNA
BGLB031007	Bg31007	uncharacterized protein LOC106061976	NA		-3.02005	0	1.04857	1.10296	1.15874	419.319	0	0	1313.61	8.7438	1220.81	NA	mRNA
BGLB023389	Bg23389	Biomphalaria glabrata strain G-72 M line mitochondrion, complete genome	NA		-2.97684	27.144	31.457	28.6768	20.278	59.7173	31.0342	29.1388	22.527	24.9823	1193.24	NA	pseudogenic_transcript
BGLB009666	Bg9666	DEC-3 [Lymnaea stagnalis]	NA		-2.97017	62.6401	285.21	189.708	49.2466	443.985	419.996	1026.33	2370.26	2102.88	2092.13	EF-hand domain|EF-hand domain pair|EF-Hand 1, calcium-binding site__IPR002048|IPR011992|IPR018247	mRNA
BGLB027661	Bg27661	N-sulphoglucosamine sulphohydrolase-like (LOC106061023), mRNA	NA		-2.96338	0	0	2.20591	1.73811	0	2.7586	2.15843	28.1588	8.11924	5.51468	NA	ncRNA
BGLB017529	Bg17529	stimulated by retinoic acid gene 6 protein homolog	NA		-2.94923	2.088	0	1.10296	0	0	0	1.07921	7.74366	5.62101	7.58268	NA	mRNA
BGLB020842	Bg20842	4-coumarate--CoA ligase 1-like	NA		-2.93178	0	0	0	1.15874	2.5964	0	5.39607	9.85557	8.7438	1.37867	AMP-dependent synthetase/ligase|AMP-binding enzyme, C-terminal domain|AMP-dependent synthetase-like superfamily__IPR000873|IPR025110|IPR042099	mRNA
BGLB017741	Bg17741	eukaryotic translation initiation factor 2-alpha kinase 4-like	NA		-2.92256	1.044	0	0	2.89686	0	2.06895	7.5545	6.33572	11.8666	9.65068	Protein kinase domain|Serine/threonine-protein kinase, active site|Protein kinase-like domain superfamily__IPR000719|IPR008271|IPR011009	mRNA
BGLB012415	Bg12415	NA	NA		-2.90822	4.176	1.04857	1.10296	5.21434	2.5964	1.3793	4.31686	47.8699	6.24557	29.6414	NA	ncRNA
BGLB020095	Bg20095	uncharacterized protein LOC106070336	NA		-2.89781	2.088	0	2.20591	1.73811	0	0	3.23764	9.1516	7.49468	15.8547	NA	mRNA
BGLB011915	Bg11915	cell wall protein DAN4-like	NA		-2.87238	5.22001	20.9713	14.3384	9.84931	45.4371	48.9651	191.021	185.144	165.508	167.508	MAM domain__IPR000998	mRNA
BGLB037864	Bg37864	calmodulin-like protein 5 [Mizuhopecten yessoensis]	NA		-2.86964	0	2.09713	0	0	6.49101	10.3447	1.07921	80.2525	4.3719	24.1267	EF-hand domain|EF-hand domain pair__IPR002048|IPR011992	mRNA
BGLB019999	Bg19999	NA	NA		-2.86466	1.044	1.04857	2.20591	2.89686	11.6838	3.44825	6.47529	83.7723	6.24557	28.9521	NA	ncRNA
BGLB030458	Bg30458	carbohydrate sulfotransferase 11-like [Pomacea canaliculata]	NA		-2.85742	3.132	2.09713	1.10296	1.15874	0	2.7586	8.63372	12.6714	19.9858	13.0974	Sulfotransferase|Carbohydrate sulfotransferase 8-10__IPR005331|IPR018011	mRNA
BGLB030788	Bg30788	NA	NA		-2.83582	0	0	3.30887	0	3.89461	0	3.23764	4.92778	14.9894	17.9227	NA	ncRNA
BGLB035765	Bg35765	proline-rich protein 2-like (LOC106059814), partial mRNA	NA		-2.83426	0	0	2.20591	5.79371	5.19281	5.51719	16.1882	21.1191	39.9716	17.9227	NA	mRNA
BGLB030332	Bg30332	uncharacterized protein LOC106056714	NA		-2.82412	1.044	1.04857	27.5739	1.15874	19.473	0	55.0399	83.0684	38.7225	68.2441	NA	mRNA
BGLB038540	Bg38540	uncharacterized protein LOC106070856	NA		-2.82208	8.35201	6.29139	6.61773	0.579371	7.78921	17.9309	8.63372	206.263	19.9858	26.1947	Chitin synthase__IPR004835	mRNA
BGLB039180	Bg39180	NA	NA		-2.81996	1.044	0	0	2.89686	0	0	1.07921	7.74366	9.36835	5.51468	NA	ncRNA
BGLB038453	Bg38453	uncharacterized protein LOC106071721	NA		-2.81311	4.176	1.04857	1.10296	4.63497	2.5964	0.689649	12.9506	26.7508	26.2314	6.89335	NA	mRNA
BGLB012215	Bg12215	nose resistant to fluoxetine protein 6-like	NA		-2.81039	15.66	19.9227	14.3384	5.79371	12.982	37.9307	53.9607	180.92	102.427	169.576	NA	mRNA
BGLB030884	Bg30884	collagen alpha-1(XII) chain-like	Biomineralization/Cytoskeleton/Tissue growth		-2.80043	18.792	50.3311	31.9857	2.31749	54.5245	64.827	47.4854	561.767	77.445	417.047	von Willebrand factor, type A|von Willebrand factor A-like domain superfamily__IPR002035|IPR036465	mRNA
BGLB011320	Bg11320	multidrug resistance-associated protein 1-like, partial	Cellular defense		-2.79755	25.056	26.2141	28.6768	30.1273	25.964	21.3791	101.446	160.505	309.78	171.644	ABC transporter-like|ABC transporter, conserved site|P-loop containing nucleoside triphosphate hydrolase__IPR003439|IPR017871|IPR027417	mRNA
BGLB031653	Bg31653	zinc carboxypeptidase A 1-like, partial	Cellular defense/Protease		-2.78639	6.26401	6.29139	12.1325	31.2861	1.2982	0	46.4062	59.1334	79.9433	81.3415	Peptidase M14, carboxypeptidase A__IPR000834	mRNA
BGLB004411	Bg4411	MOXD1 homolog 1-like	NA		-2.77936	83.5201	137.362	81.6187	42.8735	25.964	239.308	498.597	888.409	627.055	771.365	Copper type II, ascorbate-dependent monooxygenase, N-terminal|PHM/PNGase F domain superfamily|Copper type II, ascorbate-dependent monooxygenase-like, C-terminal|Copper type II ascorbate-dependent monooxygenase, C-terminal|Copper type II, ascorbate-dependent monooxygenase, N-terminal domain superfamily__IPR000323|IPR008977|IPR014784|IPR024548|IPR036939	mRNA
BGLB022754	Bg22754	uncharacterized protein LOC106080063, partial	NA		-2.77662	2.088	0	0	0	0	0	6.47529	1.40794	3.12278	3.44667	NA	mRNA
BGLB027972	Bg27972	mucin-5AC-like, partial	NA		-2.77326	0	0	0	0	325.849	0	0	184.44	750.717	666.587	NA	mRNA
BGLB032736	Bg32736	glucose dehydrogenase [FAD, quinone]-like	NA		-2.76799	1.044	2.09713	9.9266	4.63497	22.0694	24.1377	8.63372	89.4041	76.8205	126.838	Glucose-methanol-choline oxidoreductase, C-terminal|FAD/NAD(P)-binding domain superfamily__IPR007867|IPR036188	mRNA
BGLB030900	Bg30900	glutamate--cysteine ligase catalytic subunit-like	NA		-2.75448	21.924	14.6799	22.0591	50.9847	20.7712	27.586	171.595	165.433	247.949	129.595	Glutamate-cysteine ligase catalytic subunit|Glutamine synthetase/guanido kinase, catalytic domain__IPR004308|IPR014746	mRNA
BGLB020967	Bg20967	NA	NA		-2.73676	0	33.5541	0	0	0	0	64.7529	42.2381	56.2101	0	NA	ncRNA
BGLB021738	Bg21738	nose resistant to fluoxetine protein 6-like	NA		-2.73229	8.35201	31.457	17.6473	7.53183	22.0694	45.5169	55.0399	239.35	117.417	188.188	NA	mRNA
BGLB016318	Bg16318	cell wall protein DAN4-like	NA		-2.72981	9.39601	4.19426	11.0296	61.4134	1.2982	2.7586	85.258	64.0612	119.29	135.11	Serine proteases, trypsin domain|Peptidase S1, PA clan__IPR001254|IPR009003	mRNA
BGLB027329	Bg27329	DBH-like monooxygenase protein 1	Metal binding and transport		-2.70857	134.676	430.96	323.166	112.398	602.366	454.479	852.58	3058.04	2199.06	2925.54	Copper type II, ascorbate-dependent monooxygenase, N-terminal|DOMON domain|PHM/PNGase F domain superfamily|Copper type II ascorbate-dependent monooxygenase, C-terminal|Tyramine beta-hydroxylase/Dopamine beta-hydroxylase|Copper type II, ascorbate-dependent monooxygenase, N-terminal domain superfamily|CHD, cytochrome domain superfamily__IPR000323|IPR005018|IPR008977|IPR024548|IPR028460|IPR036939|IP…	mRNA
BGLB027484	Bg27484	uncharacterized protein LOC106062039, partial	NA		-2.69974	0	4.19426	0	0.579371	3.89461	8.27579	17.2674	27.4548	18.7367	14.476	NA	mRNA
BGLB035256	Bg35256	uncharacterized protein LOC106078277	NA		-2.67553	1.044	2.09713	3.30887	1.73811	0	2.06895	18.3466	10.5595	14.9894	4.82534	Immunoglobulin-like domain__IPR007110	mRNA
BGLB024932	Bg24932	nose resistant to fluoxetine protein 6-like	NA		-2.66447	9.39601	22.0199	28.6768	8.69057	45.4371	44.1376	65.8321	263.284	148.645	202.664	Nose resistant-to-fluoxetine protein, N-terminal__IPR006621	mRNA
BGLB012381	Bg12381	glutamate--cysteine ligase-like, partial	NA		-2.65316	131.544	119.536	95.9571	176.708	81.7868	89.6544	594.647	652.579	1109.21	570.769	Glutamate-cysteine ligase catalytic subunit|Glutamine synthetase/guanido kinase, catalytic domain__IPR004308|IPR014746	mRNA
BGLB036898	Bg36898	UDP-glucuronosyltransferase 2B15-like	NA		-2.64042	4.176	4.19426	7.72069	8.1112	218.098	13.1033	20.5051	850.395	46.8418	277.802	UDP-glucuronosyl/UDP-glucosyltransferase|UDP-glycosyltransferase family, conserved site__IPR002213|IPR035595	mRNA
BGLB023380	Bg23380	NA	NA		-2.61775	44.892	46.1369	168.752	210.312	149.293	53.7926	772.718	668.771	493.4	820.308	NA	ncRNA
BGLB022044	Bg22044	uncharacterized protein LOC106074253	NA		-2.61446	3.132	3.1457	3.30887	4.63497	5.19281	3.44825	3.23764	66.8771	1.24911	35.1561	NA	mRNA
BGLB031201	Bg31201	nose resistant to fluoxetine protein 6-like, partial	NA		-2.61063	5.22001	20.9713	20.9562	6.37308	24.6658	30.3446	44.2478	152.761	113.045	137.867	NA	mRNA
BGLB009801	Bg9801	putative protein PHLOEM PROTEIN 2-LIKE A3	NA		-2.60789	0	0	0	0	20.7712	0.689649	59.3568	0	0	44.1174	AIG1-type guanine nucleotide-binding (G) domain|P-loop containing nucleoside triphosphate hydrolase__IPR006703|IPR027417	mRNA
BGLB036041	Bg36041	cytochrome P450 4F22-like, partial	Metal binding and transport		-2.60547	5.22001	3.1457	6.61773	2.31749	5.19281	6.20684	4.31686	40.1262	54.3364	24.816	Cytochrome P450|Cytochrome P450 superfamily__IPR001128|IPR036396	mRNA
BGLB021893	Bg21893	uncharacterized protein LOC106053177	NA		-2.5976	0	9.43709	1.10296	5.79371	0	0.689649	35.6141	28.8627	11.242	1.37867	NA	mRNA
BGLB032747	Bg32747	epithelial membrane protein 1-like	NA		-2.59585	0	0	1.10296	0.579371	2.5964	0	0	12.6714	3.12278	6.89335	PMP-22/EMP/MP20/Claudin superfamily__IPR004031	mRNA
BGLB021021	Bg21021	DNA-binding protein RFX6-like isoform X1	NA		-2.58967	0	2.09713	4.41182	1.15874	5.19281	4.1379	6.47529	17.5992	20.6104	28.2627	DNA-binding RFX-type winged-helix domain|Winged helix-like DNA-binding domain superfamily|Winged helix DNA-binding domain superfamily|RFX-like DNA-binding protein__IPR003150|IPR036388|IPR036390|IPR039779	mRNA
BGLB035648	Bg35648	b(0,+)-type amino acid transporter 1-like	NA		-2.58202	0	1.04857	1.10296	1.15874	3.89461	0.689649	6.47529	14.0794	4.99645	10.34	Amino acid/polyamine transporter I__IPR002293	mRNA
BGLB029754	Bg29754	uncharacterized protein LOC106071694	NA		-2.58167	26.1	84.9338	111.398	17.3811	157.082	211.033	546.083	857.434	424.699	611.44	NA	mRNA
BGLB031593	Bg31593	DBH-like monooxygenase protein 1 (LOC106062731), mRNA	NA		-2.57153	27.144	67.1082	34.1916	16.8018	97.3652	66.2063	154.328	375.216	264.188	441.174	NA	ncRNA
BGLB001396	Bg1396	endoglucanase A-like	Carbohydrate metabolism		-2.56481	5.22001	9.43709	72.7951	6.37308	336.234	22.7584	198.575	1085.52	198.609	426.009	Glycoside hydrolase family 9|Six-hairpin glycosidase superfamily|Six-hairpin glycosidase-like superfamily__IPR001701|IPR008928|IPR012341	mRNA
BGLB039686	Bg39686	canalicular multispecific organic anion transporter 1-like, partial	NA		-2.56451	6.26401	10.4857	5.51478	22.0161	25.964	16.5516	46.4062	71.8049	138.652	92.3708	ABC transporter type 1, transmembrane domain|Canalicular multispecific organic anion transporter 1|ABC transporter type 1, transmembrane domain superfamily__IPR011527|IPR030247|IPR036640	mRNA
BGLB030530	Bg30530	NA	NA		-2.56233	7.30801	1.04857	0	11.0081	2.5964	0	14.0298	13.3754	32.477	31.0201	NA	ncRNA
BGLB008704	Bg8704	H(+)/Cl(-) exchange transporter 7-like	NA		-2.55458	11.484	17.8256	11.0296	16.2224	19.473	23.4481	42.0894	57.7255	63.7048	257.811	CBS domain|Chloride channel, voltage gated|Chloride channel, core__IPR000644|IPR001807|IPR014743	mRNA
BGLB031418	Bg31418	calmodulin-like protein 5 isoform X3	NA		-2.55341	1.044	2.09713	0	0.579371	1.2982	1.3793	3.23764	1.40794	17.4876	8.96135	EF-hand domain|EF-hand domain pair__IPR002048|IPR011992	mRNA
BGLB039871	Bg39871	uncharacterized protein LOC106068713, partial	NA		-2.54877	0	2.09713	1.10296	0	12.982	2.06895	6.47529	19.7111	31.2278	19.3014	Immunoglobulin-like domain superfamily__IPR036179	mRNA
BGLB004122	Bg4122	sodium-dependent phosphate transport protein 2B-like	NA		-2.54253	7.30801	67.1082	12.1325	2.31749	40.2443	30.3446	138.139	320.306	14.3648	184.052	Sodium-dependent phosphate transport protein|Sodium-dependent phosphate transporter NptA-like__IPR003841|IPR030147	mRNA
BGLB020077	Bg20077	uncharacterized protein LOC106071920	NA		-2.52978	86.6521	207.616	480.889	74.7389	329.743	335.859	1739.69	610.341	1529.54	2053.53	Low-density lipoprotein (LDL) receptor class A repeat|LDL receptor-like superfamily__IPR002172|IPR036055	mRNA
BGLB013660	Bg13660	baculoviral IAP repeat-containing protein 3-like	NA		-2.52385	0	0	56.2507	0	0	0	62.5945	1.40794	92.4344	75.8268	BIR repeat|Zinc finger, RING-type__IPR001370|IPR001841	mRNA
BGLB009882	Bg9882	uncharacterized protein LOC106072628	NA		-2.52324	1.044	7.33996	12.1325	0	9.08742	15.8619	25.9012	68.285	28.7296	57.2148	NA	mRNA
BGLB033615	Bg33615	NA	NA		-2.52258	2.088	1.04857	7.72069	0	7.78921	32.4135	31.2972	52.0937	52.4628	63.4188	NA	ncRNA
BGLB028351	Bg28351	pirin-like	NA		-2.50285	223.416	246.413	271.327	411.354	295.99	226.895	1673.86	1312.2	2224.05	1139.47	Pirin, N-terminal domain|Pirin, C-terminal domain|RmlC-like cupin domain superfamily|Pirin|RmlC-like jelly roll fold__IPR003829|IPR008778|IPR011051|IPR012093|IPR014710	mRNA
BGLB000753	Bg753	uncharacterized protein LOC106054171	NA		-2.47171	2.088	8.38852	5.51478	1.15874	5.19281	2.7586	21.5843	12.6714	56.8347	11.7187	NA	mRNA
BGLB027157	Bg27157	putative protein PHLOEM PROTEIN 2-LIKE A3, partial	NA		-2.44552	2.088	0	2.20591	1.15874	14.2802	1.3793	9.71293	5.63175	3.74734	73.7588	AIG1-type guanine nucleotide-binding (G) domain|P-loop containing nucleoside triphosphate hydrolase__IPR006703|IPR027417	mRNA
BGLB019836	Bg19836	temptin-like	Neuro-related/Reproduction		-2.43371	10.44	26.2141	33.0887	4.0556	25.964	45.5169	41.0102	214.007	130.532	146.828	NA	mRNA
BGLB022235	Bg22235	alpha-glucosidase YihQ-like	NA		-2.43323	12.528	31.457	18.7502	12.7462	42.8407	73.7925	113.318	183.736	195.486	199.907	Glycoside hydrolase family 31|Galactose mutarotase-like domain superfamily|Glycosyl hydrolase, all-beta|Glycoside hydrolase superfamily__IPR000322|IPR011013|IPR013780|IPR017853	mRNA
BGLB040015	Bg40015	sodium-dependent phosphate transport protein 2B-like, partial	NA		-2.4176	0	7.33996	4.41182	0	14.2802	4.82755	17.2674	71.1009	5.62101	27.5734	Sodium-dependent phosphate transport protein|Sodium-dependent phosphate transporter NptA-like__IPR003841|IPR030147	mRNA
BGLB026425	Bg26425	glutamate--cysteine ligase catalytic subunit-like, partial	NA		-2.41663	27.144	17.8256	11.0296	44.6116	28.5605	27.586	130.585	114.747	206.104	110.294	Glutamate-cysteine ligase catalytic subunit__IPR004308	mRNA
BGLB021627	Bg21627	NA	NA		-2.41466	0	0	6.61773	0	14.2802	0	19.4259	23.231	16.863	18.612	NA	ncRNA
BGLB005668	Bg5668	sodium-coupled monocarboxylate transporter 1-like	NA		-2.40774	8.35201	16.777	14.3384	10.4287	10.3856	32.4135	77.7035	114.043	71.1995	67.5548	Sodium/solute symporter|Sodium/glucose symporter superfamily__IPR001734|IPR038377	mRNA
BGLB027216	Bg27216	uncharacterized protein LOC106078764, partial	NA		-2.40736	2.088	9.43709	7.72069	1.15874	24.6658	42.7583	63.6737	98.5557	68.7012	82.7202	Leucine-rich repeat|Leucine-rich repeat domain superfamily__IPR001611|IPR032675	mRNA
BGLB031510	Bg31510	contactin-like	NA		-2.3929	3.132	13.6313	0	1.15874	12.982	11.0344	31.2972	59.8374	29.9787	30.3307	Fibronectin type III|Immunoglobulin-like fold|Fibronectin type III superfamily__IPR003961|IPR013783|IPR036116	mRNA
BGLB032724	Bg32724	NA	NA		-2.39283	26.1	41.9426	49.633	17.9605	18.1748	81.3786	173.754	267.508	212.349	169.576	NA	ncRNA
BGLB017450	Bg17450	NA	NA		-2.38046	0	0	1.10296	0	5.19281	4.82755	3.23764	23.231	6.24557	11.0294	NA	ncRNA
BGLB013683	Bg13683	cathepsin L1-like	Cell adhesion		-2.3784	1397.92	4742.66	2623.93	833.715	11891.5	8984.06	12007.3	40162.8	27137.6	27112.2	Cysteine peptidase, cysteine active site|Peptidase C1A, papain C-terminal|Cathepsin propeptide inhibitor domain (I29)|Papain-like cysteine peptidase superfamily|Papain-like cysteine endopeptidase__IPR000169|IPR000668|IPR013201|IPR038765|IPR039417	mRNA
BGLB009020	Bg9020	temptin-like	Neuro-related/Reproduction		-2.36719	18.792	11.5342	8.82364	6.37308	48.0335	12.4137	20.5051	154.873	38.098	169.576	NA	mRNA
BGLB035610	Bg35610	neuroendocrine convertase 1-like (LOC106078663), transcript variant X4, mRNA	NA		-2.36282	0	0	0	1.15874	18.1748	0	17.2674	27.4548	11.242	15.1654	NA	ncRNA
BGLB008096	Bg8096	zinc transporter ZIP14-like	NA		-2.3604	4.176	5.24283	9.9266	4.0556	15.5784	16.5516	24.8219	90.108	33.7261	48.2534	Zinc/iron permease__IPR003689	mRNA
BGLB033006	Bg33006	transforming growth factor-beta-induced protein ig-h3-like	NA		-2.35918	530.353	985.651	828.319	234.645	1444.9	1329.64	1382.47	7185.41	5130.11	4783.29	FAS1 domain|FAS1 domain superfamily__IPR000782|IPR036378	mRNA
BGLB008247	Bg8247	sulfotransferase 1A1-like	NA		-2.35142	1.044	0	5.51478	1.73811	0	3.44825	6.47529	11.9675	8.7438	15.8547	Sulfotransferase domain|P-loop containing nucleoside triphosphate hydrolase__IPR000863|IPR027417	mRNA
BGLB027203	Bg27203	NA	NA		-2.3513	1.044	1.04857	2.20591	0	0	2.7586	5.39607	3.51985	6.87012	11.7187	NA	ncRNA
BGLB039045	Bg39045	sialate O-acetylesterase-like, partial	NA		-2.35035	11.484	32.5055	88.2364	5.79371	49.3317	86.8958	273.041	107.003	204.23	369.483	Sialate O-acetylesterase domain|Sialate O-acetylesterase__IPR005181|IPR039329	mRNA
BGLB007648	Bg7648	nose resistant to fluoxetine protein 6-like	NA		-2.3484	133.632	348.124	131.252	93.2788	158.381	523.444	617.311	1514.24	1307.2	1267.69	Acyltransferase 3|Nose resistant-to-fluoxetine protein, N-terminal__IPR002656|IPR006621	mRNA
BGLB022197	Bg22197	uncharacterized protein LOC106068719	NA		-2.33456	0	1.04857	1.10296	0	18.1748	0.689649	12.9506	19.0072	21.8595	20.68	NA	mRNA
BGLB037127	Bg37127	NA	NA		-2.32104	38.628	79.691	45.2212	68.9452	179.152	102.758	329.16	539.944	418.453	422.562	NA	mRNA
BGLB034047	Bg34047	uncharacterized protein LOC106050725	NA		-2.31768	4.176	13.6313	13.2355	2.31749	16.8766	35.8618	42.0894	92.22	54.961	101.332	NA	mRNA
BGLB028240	Bg28240	nose resistant to fluoxetine protein 6-like	NA		-2.30749	11.484	16.777	5.51478	6.95246	19.473	28.9653	42.0894	99.9636	98.68	57.2148	NA	mRNA
BGLB023268	Bg23268	large neutral amino acids transporter small subunit 2-like	NA		-2.29669	3.132	3.1457	4.41182	1.15874	3.89461	7.58614	7.5545	19.0072	9.99291	46.8748	NA	mRNA
BGLB028919	Bg28919	cell adhesion molecule 2-like	NA		-2.29301	0	0	0	0	119.435	0	0	339.313	0	108.226	Immunoglobulin subtype 2|Immunoglobulin subtype|Immunoglobulin-like domain|Immunoglobulin-like fold|Immunoglobulin-like domain superfamily__IPR003598|IPR003599|IPR007110|IPR013783|IPR036179	mRNA
BGLB024083	Bg24083	uncharacterized protein LOC106051143, partial	NA		-2.28973	1.044	2.09713	11.0296	0	2.5964	1.3793	22.6635	9.85557	21.2349	9.65068	NA	mRNA
BGLB012502	Bg12502	uncharacterized protein LOC106079863	NA		-2.26788	26.1	63.9625	31.9857	8.1112	77.8921	15.8619	107.921	306.931	93.6835	228.17	Ankyrin repeat|Ankyrin repeat-containing domain|Ankyrin repeat-containing domain superfamily__IPR002110|IPR020683|IPR036770	mRNA
BGLB029120	Bg29120	NA	NA		-2.25633	1.044	0	0	2.89686	25.964	1.3793	18.3466	35.9024	11.242	39.9814	NA	ncRNA
BGLB031785	Bg31785	polypeptide N-acetylgalactosaminyltransferase 5-like	NA		-2.25598	0	0	0	0	9.08742	0	5.39607	9.1516	12.4911	5.51468	Ricin B-like lectins__IPR035992	mRNA
BGLB004388	Bg4388	macrophage-expressed gene 1 protein-like, partial	Cellular defense		-2.22913	11.484	25.1656	15.4414	0.579371	15.5784	60.6891	97.1293	66.1731	122.413	121.323	Membrane attack complex component/perforin (MACPF) domain|Macrophage-expressed gene 1 protein__IPR020864|IPR039707	mRNA
BGLB012939	Bg12939	UDP-glucuronosyltransferase 2A3-like isoform X1	NA		-2.22185	52.2001	54.5254	72.7951	83.4295	71.4011	216.55	247.14	395.631	671.399	408.775	UDP-glucuronosyl/UDP-glucosyltransferase|UDP-glycosyltransferase family, conserved site__IPR002213|IPR035595	mRNA
BGLB012658	Bg12658	legumain-like	NA		-2.21886	429.084	1580.19	855.893	302.432	3908.89	3259.28	4336.28	11309.3	8793.14	7758.46	Peptidase C13, legumain__IPR001096	mRNA
BGLB017103	Bg17103	fibrillin-1-like, partial	Adhesion/Carbohydrate binding/Pattern recognition		-2.20401	41.76	106.954	88.2364	40.556	272.623	326.204	510.469	1046.1	475.288	681.752	EGF-type aspartate/asparagine hydroxylation site|EGF-like domain|von Willebrand factor, type D domain|EGF-like calcium-binding domain|NIDO domain|Growth factor receptor cysteine-rich domain superfamily|EGF-like, conserved site|EGF-like calcium-binding, conserved site__IPR000152|IPR000742|IPR001846|IPR001881|IPR003886|IPR009030|IPR013032|IPR018097	mRNA
BGLB007784	Bg7784	proton-associated sugar transporter A-like	NA		-2.20117	6.26401	34.6026	19.8532	9.26994	50.6299	83.4476	102.525	240.053	123.662	165.44	Major facilitator superfamily domain|MFS transporter superfamily__IPR020846|IPR036259	mRNA
BGLB024635	Bg24635	cathepsin L1-like	Cell adhesion		-2.20072	27.144	69.2053	48.53	52.1434	127.224	147.585	152.169	592.742	419.078	297.793	Peptidase C1A, papain C-terminal|Cysteine peptidase, histidine active site|Cysteine peptidase, asparagine active site|Papain-like cysteine peptidase superfamily|Papain-like cysteine endopeptidase__IPR000668|IPR025660|IPR025661|IPR038765|IPR039417	mRNA
BGLB003073	Bg3073	b(0,+)-type amino acid transporter 1-like	NA		-2.19325	66.8161	67.1082	56.2507	116.454	88.2778	93.1027	219.081	454.06	563.35	259.879	Amino acid/polyamine transporter I__IPR002293	mRNA
BGLB022290	Bg22290	glycerol-3-phosphate cytidylyltransferase [Brachionus plicatilis]	NA		-2.18423	5.22001	19.9227	5.51478	5.79371	16.8766	11.0344	37.7725	59.1334	69.3258	32.3987	Cytidyltransferase-like domain|Rossmann-like alpha/beta/alpha sandwich fold__IPR004821|IPR014729	mRNA
BGLB021577	Bg21577	molybdenum cofactor sulfurase-like	NA		-2.18307	15.66	7.33996	15.4414	18.5399	19.473	6.89649	49.6439	60.5413	81.8169	61.3508	Aminotransferase class V domain|Pyridoxal phosphate-dependent transferase domain 1|Pyridoxal phosphate-dependent transferase__IPR000192|IPR015422|IPR015424	mRNA
BGLB024797	Bg24797	solute carrier family 22 member 6-like	NA		-2.18273	1.044	0	2.20591	2.89686	6.49101	3.44825	8.63372	17.5992	13.1157	11.7187	Major facilitator, sugar transporter-like|Sugar transporter, conserved site|Major facilitator superfamily domain|MFS transporter superfamily__IPR005828|IPR005829|IPR020846|IPR036259	mRNA
BGLB030225	Bg30225	uncharacterized protein LOC106075307	NA		-2.18245	3.132	2.09713	2.20591	0	5.19281	1.3793	8.63372	11.2635	7.49468	17.9227	Immunoglobulin-like fold|Fibronectin type III superfamily__IPR013783|IPR036116	mRNA
BGLB032459	Bg32459	contactin-like	NA		-2.17891	3.132	7.33996	3.30887	2.31749	7.78921	27.586	17.2674	54.9096	49.9645	36.5347	C-type lectin-like|Immunoglobulin subtype 2|Immunoglobulin subtype|Immunoglobulin-like domain|Immunoglobulin-like fold|C-type lectin-like/link domain superfamily|C-type lectin fold|Contactin-4|Immunoglobulin-like domain superfamily__IPR001304|IPR003598|IPR003599|IPR007110|IPR013783|IPR016186|IPR016187|IPR033007|IPR036179	mRNA
BGLB025473	Bg25473	beta-1,3-galactosyltransferase 1-like isoform X1	NA		-2.16699	1.044	0	1.10296	0	2.5964	4.1379	7.5545	3.51985	9.99291	8.27202	Glycosyl transferase, family 31__IPR002659	mRNA
BGLB010525	Bg10525	polypeptide N-acetylgalactosaminyltransferase 5-like, partial	NA		-2.15726	7.30801	7.33996	13.2355	27.2305	5.19281	5.51719	32.3764	36.6064	72.4486	57.2148	Glycosyltransferase 2-like|Nucleotide-diphospho-sugar transferases__IPR001173|IPR029044	mRNA
BGLB028429	Bg28429	macrophage-expressed gene 1 protein-like, partial	Cellular defense		-2.15681	2.088	23.0684	9.9266	1.15874	7.78921	47.5858	60.436	59.1334	67.4521	88.2348	Macrophage-expressed gene 1 protein__IPR039707	mRNA
BGLB024432	Bg24432	serotransferrin-like	NA		-2.14863	3.132	1.04857	6.61773	1.15874	2.5964	1.3793	19.4259	7.03969	11.8666	11.7187	Transferrin-like domain__IPR001156	mRNA
BGLB027660	Bg27660	putative amine oxidase [copper-containing]	Chaperones/Detoxification/Stress response		-2.14862	43.848	52.4283	50.7359	19.1193	67.5065	153.792	266.566	339.313	252.946	283.317	Copper amine oxidase|Domain of unknown function DUF1965|Copper amine oxidase, catalytic domain|Copper amine oxidase, N2-terminal|Copper amine oxidase, N-terminal|Copper amine oxidase, catalytic domain superfamily__IPR000269|IPR015328|IPR015798|IPR015800|IPR016182|IPR036460	mRNA
BGLB025637	Bg25637	2-succinylbenzoate--CoA ligase-like, partial	NA		-2.13387	1.044	1.04857	0	0	11.6838	6.20684	19.4259	15.4873	8.7438	17.9227	AMP-dependent synthetase/ligase|AMP-binding, conserved site|AMP-dependent synthetase-like superfamily__IPR000873|IPR020845|IPR042099	mRNA
BGLB022227	Bg22227	cathepsin L-like	Cell adhesion		-2.12075	58.4641	133.168	109.193	33.0242	286.903	266.894	342.111	782.11	783.194	669.344	Cysteine peptidase, cysteine active site|Peptidase C1A, papain C-terminal|Papain-like cysteine peptidase superfamily|Papain-like cysteine endopeptidase__IPR000169|IPR000668|IPR038765|IPR039417	mRNA
BGLB005986	Bg5986	macrodontain-1-like, partial	NA		-2.11926	647.281	1815.07	823.908	410.774	4513.85	3249.63	4377.29	11286	8538.94	9075.09	Peptidase C1A, papain C-terminal|Cysteine peptidase, histidine active site|Cysteine peptidase, asparagine active site|Papain-like cysteine peptidase superfamily|Papain-like cysteine endopeptidase__IPR000668|IPR025660|IPR025661|IPR038765|IPR039417	mRNA
BGLB026472	Bg26472	monocarboxylate transporter 12-B-like	NA		-2.11826	22.968	19.9227	24.265	20.8574	38.9461	46.2065	35.6141	165.433	146.146	157.168	Major facilitator superfamily|Major facilitator superfamily domain|MFS transporter superfamily__IPR011701|IPR020846|IPR036259	mRNA
BGLB019730	Bg19730	NA	NA		-2.11122	0	0	11.0296	0	20.7712	0	28.0596	14.7834	21.8595	31.0201	NA	ncRNA
BGLB023534	Bg23534	uncharacterized protein LOC106071430, partial	NA		-2.08586	33.408	75.4967	69.4862	12.1668	80.4886	212.412	193.179	438.573	245.451	503.214	PAN/Apple domain__IPR003609	mRNA
BGLB021017	Bg21017	NA	NA		-2.08065	0	15.7285	6.61773	0	35.0515	0.689649	4.31686	73.2128	14.9894	83.4095	NA	ncRNA
BGLB003196	Bg3196	xanthine dehydrogenase/oxidase-like	NA		-2.07571	470.844	1271.91	988.248	308.226	1744.78	2262.05	2294.41	7451.51	5121.37	5011.46	Aldehyde oxidase/xanthine dehydrogenase, a/b hammerhead|2Fe-2S ferredoxin-type iron-sulfur binding domain|Molybdopterin dehydrogenase, FAD-binding|[2Fe-2S]-binding|CO dehydrogenase flavoprotein, C-terminal|2Fe-2S ferredoxin, iron-sulphur binding site|Aldehyde oxidase/xanthine dehydrogenase, molybdopterin binding|FAD-binding domain, PCMH-type|Aldehyde oxidase/xanthine dehydrogenase|2Fe-2S ferredox…	mRNA
BGLB037100	Bg37100	cathepsin L1-like	Cell adhesion		-2.07529	42.804	123.731	82.7216	27.2305	286.903	345.514	361.537	970.069	648.29	588.692	Cysteine peptidase, cysteine active site|Peptidase C1A, papain C-terminal|Cathepsin propeptide inhibitor domain (I29)|Papain-like cysteine peptidase superfamily|Papain-like cysteine endopeptidase__IPR000169|IPR000668|IPR013201|IPR038765|IPR039417	mRNA
BGLB014324	Bg14324	sialin-like	NA		-2.0658	12.528	18.8742	13.2355	3.47623	49.3317	52.4133	89.5748	148.537	113.045	71.0015	Major facilitator superfamily|Major facilitator superfamily domain|MFS transporter superfamily__IPR011701|IPR020846|IPR036259	mRNA
BGLB016577	Bg16577	serine-rich adhesin for platelets-like	NA		-2.06547	8.35201	15.7285	5.51478	11.0081	64.9101	25.517	107.921	81.6604	95.5572	83.4095	Cysteine-rich flanking region, C-terminal|Leucine-rich repeat|Leucine-rich repeat, typical subtype|BspA type Leucine rich repeat region|Leucine-rich repeat domain superfamily__IPR000483|IPR001611|IPR003591|IPR026906|IPR032675	mRNA
BGLB013433	Bg13433	probable sodium/potassium/calcium exchanger CG1090	NA		-2.06097	11.484	33.5541	15.4414	8.1112	31.1569	54.4823	57.1984	173.176	92.4344	110.983	Sodium/potassium/calcium exchanger|Sodium/calcium exchanger membrane region__IPR004481|IPR004837	mRNA
BGLB037016	Bg37016	ferric-chelate reductase 1-like	NA		-2.05686	14.616	22.0199	20.9562	12.7462	63.6119	58.6202	53.9607	161.209	151.767	170.266	DOMON domain__IPR005018	mRNA
BGLB019850	Bg19850	monoacylglycerol lipase ABHD6-like	Cellular defense		-2.05656	11.484	7.33996	12.1325	0	16.8766	22.0688	19.4259	71.1009	46.8418	59.2828	Alpha/beta hydrolase fold-1|Alpha/Beta hydrolase fold__IPR000073|IPR029058	mRNA
BGLB033414	Bg33414	sulfotransferase 1A2-like	NA		-2.04796	37.584	46.1369	40.8093	23.1749	57.1209	67.5856	111.159	275.252	194.237	171.644	Sulfotransferase domain|P-loop containing nucleoside triphosphate hydrolase__IPR000863|IPR027417	mRNA
BGLB023386	Bg23386	uncharacterized protein LOC106063437	NA		-2.04478	63.6841	48.234	60.6625	268.249	11.6838	4.1379	239.586	279.476	360.369	376.377	NA	mRNA
BGLB028974	Bg28974	solute carrier organic anion transporter family member 5A1-like, partial	NA		-2.0309	0	3.1457	1.10296	0	7.78921	2.7586	7.5545	16.8953	7.49468	11.0294	Organic anion transporter polypeptide__IPR004156	mRNA
BGLB035017	Bg35017	excitatory amino acid transporter 3-like	NA		-2.02188	2.088	9.43709	16.5443	23.7542	12.982	13.1033	24.8219	59.8374	69.3258	58.5934	Sodium:dicarboxylate symporter|Sodium:dicarboxylate symporter superfamily__IPR001991|IPR036458	mRNA
BGLB009442	Bg9442	kynurenine formamidase-like	NA		-2.02151	1.044	6.29139	0	1.15874	2.5964	2.7586	7.5545	8.44763	7.49468	16.544	Kynurenine formamidase/cyclase-like|Kynurenine formamidase superfamily__IPR007325|IPR037175	mRNA
BGLB033503	Bg33503	cytochrome P450 3A14-like	Metal binding and transport		-2.0204	0	1.04857	2.20591	1.15874	3.89461	11.724	9.71293	21.823	15.6139	9.65068	Cytochrome P450|Cytochrome P450 superfamily__IPR001128|IPR036396	mRNA
BGLB020850	Bg20850	disrupted in renal carcinoma protein 2 homolog	NA		-2.01548	1.044	7.33996	3.30887	0.579371	1.2982	7.58614	12.9506	17.5992	17.4876	11.0294	MFS transporter superfamily__IPR036259	mRNA
BGLB029230	Bg29230	uncharacterized protein LOC106067663, partial	NA		-2.01449	2.088	14.6799	6.61773	2.31749	11.6838	35.1721	34.5349	73.9168	43.719	46.1854	NA	mRNA
BGLB026116	Bg26116	uncharacterized protein LOC106054125	NA		-2.01329	3.132	2.09713	1.10296	2.31749	10.3856	13.793	22.6635	11.2635	23.7332	33.7774	Ependymin__IPR001299	mRNA
BGLB029356	Bg29356	sialate O-acetylesterase-like	NA		-2.00701	8.35201	16.777	26.4709	2.31749	22.0694	39.31	38.8517	83.7723	97.4309	90.9922	Sialate O-acetylesterase domain|SGNH hydrolase superfamily|Sialate O-acetylesterase__IPR005181|IPR036514|IPR039329	mRNA
BGLB029975	Bg29975	ferric-chelate reductase 1-like	NA		-1.99755	77.2561	199.227	156.62	58.5165	225.887	327.583	343.19	1015.12	639.546	792.045	Reeler domain|DOMON domain|Cytochrome b561/ferric reductase transmembrane__IPR002861|IPR005018|IPR006593	mRNA
BGLB006209	Bg6209	NA	NA		-1.9937	809.101	2159	1322.44	612.395	4145.16	4221.34	4322.25	12565.8	9835.52	8603.59	NA	ncRNA
BGLB020097	Bg20097	uncharacterized protein LOC106059657	NA		-1.98058	80.3881	225.442	136.766	43.4528	346.62	474.479	812.649	1161.55	676.395	794.803	Immunoglobulin subtype|Immunoglobulin-like fold|Immunoglobulin-like domain superfamily__IPR003599|IPR013783|IPR036179	mRNA
BGLB037308	Bg37308	cubilin-like isoform X2	NA		-1.97592	1.044	2.09713	1.10296	1.73811	11.6838	0	5.39607	13.3754	16.2385	13.7867	CUB domain|Spermadhesin, CUB domain superfamily__IPR000859|IPR035914	mRNA
BGLB032611	Bg32611	cystine/glutamate transporter [Aplysia californica]	NA		-1.97072	32.364	37.7483	87.1335	44.0322	99.9616	104.137	145.694	228.79	267.31	425.319	Amino acid/polyamine transporter I__IPR002293	mRNA
BGLB036017	Bg36017	uncharacterized protein LOC106052653	NA		-1.96486	46.98	111.148	81.6187	20.8574	153.188	244.826	337.794	632.164	312.903	439.106	Sushi/SCR/CCP domain|Sushi/SCR/CCP superfamily__IPR000436|IPR035976	mRNA
BGLB003388	Bg3388	arsenite methyltransferase-like	NA		-1.95875	34.452	53.4768	33.0887	19.6986	85.6814	150.344	222.318	308.338	147.395	303.307	Methyltransferase domain|S-adenosyl-L-methionine-dependent methyltransferase__IPR025714|IPR029063	mRNA
BGLB006210	Bg6210	cathepsin L1-like	Cell adhesion		-1.95797	2339.61	5388.58	3598.94	1599.64	9092.61	10295.8	10645.4	29687.8	21621.5	21846.4	Cysteine peptidase, cysteine active site|Peptidase C1A, papain C-terminal|Cysteine peptidase, histidine active site|Papain-like cysteine peptidase superfamily|Papain-like cysteine endopeptidase__IPR000169|IPR000668|IPR025660|IPR038765|IPR039417	mRNA
BGLB012962	Bg12962	C-factor-like	NA		-1.95694	79.3441	119.536	93.7512	68.9452	355.707	254.481	323.764	888.409	822.541	495.632	Short-chain dehydrogenase/reductase SDR|NAD(P)-binding domain superfamily__IPR002347|IPR036291	mRNA
BGLB011553	Bg11553	sodium/potassium/calcium exchanger 3-like, partial	NA		-1.95554	1.044	14.6799	7.72069	3.47623	11.6838	28.2756	30.218	65.4691	28.7296	51.7001	Sodium/potassium/calcium exchanger|Sodium/calcium exchanger membrane region|Sodium/potassium/calcium exchanger 4__IPR004481|IPR004837|IPR030232	mRNA
BGLB010747	Bg10747	GTP-binding protein ypt1-like	NA		-1.95152	9.39601	31.457	20.9562	28.3892	36.3497	40.6893	101.446	111.227	64.9539	157.168	Small GTPase|Small GTP-binding protein domain|P-loop containing nucleoside triphosphate hydrolase__IPR001806|IPR005225|IPR027417	mRNA
BGLB027535	Bg27535	probable xanthine dehydrogenase subunit E	NA		-1.94876	1.044	2.09713	4.41182	0	5.19281	7.58614	8.63372	18.3032	15.6139	11.7187	[2Fe-2S]-binding|[2Fe-2S]-binding domain superfamily__IPR002888|IPR036884	mRNA
BGLB026179	Bg26179	molybdenum cofactor sulfurase-like	NA		-1.94653	29.232	24.117	39.7064	42.8735	41.5425	23.4481	90.654	154.169	158.013	112.362	MOSC, N-terminal beta barrel__IPR005303	mRNA
BGLB024866	Bg24866	autocrine proliferation repressor protein A-like	NA		-1.93736	10.44	33.5541	19.8532	5.21434	36.3497	51.0341	98.2085	123.899	73.6977	105.468	PhoPQ-activated pathogenicity-related protein, PqaA type__IPR009199	mRNA
BGLB022744	Bg22744	putative amine oxidase [copper-containing]	Chaperones/Detoxification/Stress response		-1.93556	24.012	91.2252	54.0448	17.3811	107.751	173.102	172.674	410.414	280.426	331.57	Copper amine oxidase|Copper amine oxidase, N-terminal__IPR000269|IPR016182	mRNA
BGLB016704	Bg16704	putative protein PHLOEM PROTEIN 2-LIKE A3	NA		-1.93253	5.22001	23.0684	13.2355	1.15874	10.3856	23.4481	22.6635	67.581	45.5926	61.3508	AIG1-type guanine nucleotide-binding (G) domain|P-loop containing nucleoside triphosphate hydrolase__IPR006703|IPR027417	mRNA
BGLB012174	Bg12174	autocrine proliferation repressor protein A-like	NA		-1.92708	102.312	213.907	164.34	119.93	284.306	413.1	591.41	997.524	676.395	1018.15	PhoPQ-activated pathogenicity-related protein, PqaA type|Alpha/Beta hydrolase fold__IPR009199|IPR029058	mRNA
BGLB028416	Bg28416	chloride channel protein D-like, partial	NA		-1.92617	1.044	4.19426	0	0	7.78921	6.89649	8.63372	16.8953	13.7402	13.0974	Chloride channel, voltage gated|Chloride channel, core__IPR001807|IPR014743	mRNA
BGLB038730	Bg38730	disrupted in renal carcinoma protein 2-like	NA		-1.91988	2.088	2.09713	1.10296	0	16.8766	8.96544	23.7427	18.3032	11.242	28.2627	MFS transporter superfamily__IPR036259	mRNA
BGLB039164	Bg39164	cadherin EGF LAG seven-pass G-type receptor 1-like, partial	NA		-1.91701	10.44	6.29139	4.41182	10.4287	12.982	9.65509	17.2674	49.2778	28.7296	42.7387	Cadherin-like|Cadherin-like superfamily|Cadherin conserved site__IPR002126|IPR015919|IPR020894	mRNA
BGLB006125	Bg6125	sialin-like, partial	NA		-1.91668	2.088	0	7.72069	6.37308	11.6838	1.3793	20.5051	19.0072	26.2314	10.34	NA	mRNA
BGLB019797	Bg19797	uncharacterized protein LOC106050281	NA		-1.91485	4.176	4.19426	2.20591	0	12.982	6.89649	25.9012	14.0794	26.2314	13.0974	NA	mRNA
BGLB020909	Bg20909	proline-rich transmembrane protein 1-like	NA		-1.91225	15.66	45.0883	24.265	1.15874	70.1029	86.8958	116.555	232.31	132.406	133.731	CD225/Dispanin family__IPR007593	mRNA
BGLB040223	Bg40223	uncharacterized protein LOC106059580	NA		-1.91193	1.044	3.1457	2.20591	0	6.49101	7.58614	11.8714	15.4873	16.2385	9.65068	NA	mRNA
BGLB034003	Bg34003	cell wall protein DAN4-like	NA		-1.90259	12.528	13.6313	7.72069	39.9766	5.19281	11.0344	31.2972	45.054	75.5714	74.4481	Peptidase S1, PA clan__IPR009003	mRNA
BGLB035834	Bg35834	putative ferric-chelate reductase 1 homolog	NA		-1.90025	39.672	39.8455	41.9123	32.4448	170.065	81.3786	102.525	326.642	276.679	306.754	DOMON domain|Cytochrome b561/ferric reductase transmembrane__IPR005018|IPR006593	mRNA
BGLB029955	Bg29955	zinc-binding alcohol dehydrogenase domain-containing protein 2-like	Antioxidative/Oxidative		-1.89857	115.884	148.896	162.134	163.962	186.941	197.24	259.012	801.117	793.187	569.39	Quinone oxidoreductase/zeta-crystallin, conserved site|GroES-like superfamily|Alcohol dehydrogenase, C-terminal|Alcohol dehydrogenase, N-terminal|Polyketide synthase, enoylreductase domain|NAD(P)-binding domain superfamily__IPR002364|IPR011032|IPR013149|IPR013154|IPR020843|IPR036291	mRNA
BGLB037176	Bg37176	arrestin domain-containing protein 3-like, partial	NA		-1.89431	4.176	13.6313	5.51478	2.31749	29.8587	26.2067	35.6141	68.989	58.0838	42.0494	Arrestin-like, N-terminal|Arrestin C-terminal-like domain|Arrestin, C-terminal|Immunoglobulin E-set__IPR011021|IPR011022|IPR014752|IPR014756	mRNA
BGLB008399	Bg8399	uncharacterized protein LOC106069205	NA		-1.89333	6.26401	22.0199	8.82364	4.0556	28.5605	41.379	33.4557	95.7398	54.961	94.4388	Immunoglobulin subtype|Immunoglobulin-like domain|Immunoglobulin-like fold|Immunoglobulin-like domain superfamily__IPR003599|IPR007110|IPR013783|IPR036179	mRNA
BGLB030725	Bg30725	NA	NA		-1.89275	1.044	5.24283	2.20591	2.89686	9.08742	9.65509	17.2674	24.6389	13.7402	20.68	NA	ncRNA
BGLB030638	Bg30638	molybdenum cofactor sulfurase-like	NA		-1.89034	24.012	28.3113	13.2355	14.4843	27.2623	17.2412	66.9113	73.9168	103.676	64.1081	Aminotransferase class V domain|Pyridoxal phosphate-dependent transferase, major domain|Pyridoxal phosphate-dependent transferase__IPR000192|IPR015421|IPR015424	mRNA
BGLB026319	Bg26319	NA	NA		-1.88589	62.6401	70.2539	100.369	45.191	83.085	65.5167	201.813	287.219	297.289	260.568	NA	ncRNA
BGLB007984	Bg7984	cationic amino acid transporter 2-like	NA		-1.88092	68.9041	140.508	83.8246	75.3183	155.784	194.481	290.309	674.402	329.766	475.641	Amino acid/polyamine transporter I|Cationic amino acid transport permease|Cationic amino acid transporter, C-terminal__IPR002293|IPR004755|IPR029485	mRNA
BGLB030930	Bg30930	NA	NA		-1.87824	5.22001	23.0684	11.0296	3.47623	31.1569	74.4821	51.8023	129.53	83.0661	102.711	NA	ncRNA
BGLB008072	Bg8072	low-density lipoprotein receptor-related protein 4-like	NA		-1.87018	27.144	32.5055	37.5005	10.4287	209.011	251.722	151.09	462.508	339.759	441.863	Low-density lipoprotein (LDL) receptor class A repeat|Low-density lipoprotein (LDL) receptor class A, conserved site|LDL receptor-like superfamily__IPR002172|IPR023415|IPR036055	mRNA
BGLB028249	Bg28249	monocarboxylate transporter 12-like, partial	NA		-1.86878	8.35201	12.5828	11.0296	5.21434	16.8766	18.6205	11.8714	64.0612	53.7119	49.6321	MFS transporter superfamily__IPR036259	mRNA
BGLB026925	Bg26925	CD109 antigen [Aplysia californica]	NA		-1.86722	1.044	5.24283	8.82364	3.47623	27.2623	26.8963	36.6933	55.6136	31.8524	55.1468	NA	mRNA
BGLB014198	Bg14198	amine oxidase [flavin-containing] B-like isoform X1	Chaperones/Detoxification/Stress response		-1.86532	77.2561	68.1567	80.5157	35.3417	147.995	189.654	480.251	428.717	170.504	388.095	Flavin amine oxidase|Amine oxidase|FAD/NAD(P)-binding domain superfamily__IPR001613|IPR002937|IPR036188	mRNA
BGLB000805	Bg805	dipeptidyl peptidase 1-like isoform X1	Protease		-1.86034	1160.93	1521.47	1378.69	962.336	2003.13	2440.67	2991.58	8192.09	6807.67	4914.96	Cysteine peptidase, cysteine active site|Peptidase C1A, papain C-terminal|Cathepsin C exclusion|Cysteine peptidase, histidine active site|Cysteine peptidase, asparagine active site|Cathepsin C, exclusion domain superfamily|Papain-like cysteine peptidase superfamily__IPR000169|IPR000668|IPR014882|IPR025660|IPR025661|IPR036496|IPR038765	mRNA
BGLB008566	Bg8566	cytochrome P450 4F6-like isoform X1	Metal binding and transport		-1.854	140.94	153.091	210.664	60.2546	206.414	322.066	279.517	845.467	660.781	849.26	Cytochrome P450|Cytochrome P450, E-class, group I|Cytochrome P450, conserved site|Cytochrome P450 superfamily__IPR001128|IPR002401|IPR017972|IPR036396	mRNA
BGLB039200	Bg39200	NA	NA		-1.85155	2.088	8.38852	1.10296	1.15874	3.89461	9.65509	20.5051	15.4873	13.1157	15.8547	NA	ncRNA
BGLB001011	Bg1011	pirin-like	NA		-1.84931	119.016	90.1766	110.296	170.915	109.049	102.758	383.121	363.952	623.308	317.783	Pirin, N-terminal domain|Pirin, C-terminal domain|RmlC-like cupin domain superfamily|Pirin|RmlC-like jelly roll fold__IPR003829|IPR008778|IPR011051|IPR012093|IPR014710	mRNA
BGLB037291	Bg37291	NA	NA		-1.84243	4.176	2.09713	1.10296	1.73811	3.89461	5.51719	8.63372	14.0794	18.1121	5.51468	NA	ncRNA
BGLB017197	Bg17197	neurotrypsin-like, partial	NA		-1.84086	0	15.7285	4.41182	8.69057	38.9461	56.5512	52.8815	60.5413	89.3116	97.1962	SRCR domain|Six-bladed beta-propeller, TolB-like|SRCR-like domain|SRCR-like domain superfamily__IPR001190|IPR011042|IPR017448|IPR036772	mRNA
BGLB002495	Bg2495	kelch-like ECH-associated protein 1	NA		-1.84085	73.0801	73.3996	46.3241	100.231	76.5939	93.7923	222.318	282.996	374.11	223.344	BTB/POZ domain|Kelch repeat type 1|SKP1/BTB/POZ domain superfamily|BTB/Kelch-associated|Kelch-type beta propeller|BTB-kelch protein__IPR000210|IPR006652|IPR011333|IPR011705|IPR015915|IPR017096	mRNA
BGLB004671	Bg4671	uncharacterized protein LOC106059706	NA		-1.83119	70.9921	206.567	125.737	31.8654	379.075	431.72	625.945	928.535	615.813	786.531	CUB domain|Spermadhesin, CUB domain superfamily__IPR000859|IPR035914	mRNA
BGLB001306	Bg1306	glyoxylate reductase/hydroxypyruvate reductase-like	NA		-1.82974	30.276	32.5055	46.3241	84.5882	57.1209	71.7235	157.565	218.934	235.458	149.586	D-isomer specific 2-hydroxyacid dehydrogenase, catalytic domain|D-isomer specific 2-hydroxyacid dehydrogenase, NAD-binding domain|D-isomer specific 2-hydroxyacid dehydrogenase, NAD-binding domain conserved site|NAD(P)-binding domain superfamily__IPR006139|IPR006140|IPR029753|IPR036291	mRNA
BGLB030236	Bg30236	fruit bromelain-like, partial	NA		-1.82531	11.484	4.19426	9.9266	17.9605	2.5964	3.44825	25.9012	39.4223	33.7261	19.3014	Cathepsin propeptide inhibitor domain (I29)|Papain-like cysteine peptidase superfamily__IPR013201|IPR038765	mRNA
BGLB028693	Bg28693	NA	NA		-1.82254	5.22001	22.0199	20.9562	5.79371	59.7173	57.9305	67.9905	116.859	79.9433	143.382	NA	ncRNA
BGLB026868	Bg26868	uncharacterized protein LOC106062539	NA		-1.81711	180.612	544.205	341.916	64.8896	1020.39	1294.47	1283.19	2906.69	1580.13	2364.42	NA	mRNA
BGLB022068	Bg22068	NA	NA		-1.81704	2.088	4.19426	2.20591	0	5.19281	6.89649	3.23764	14.0794	14.3648	18.612	NA	ncRNA
BGLB016642	Bg16642	NA	NA		-1.81163	1.044	1.04857	9.9266	1.15874	6.49101	14.4826	16.1882	21.823	13.7402	30.3307	NA	ncRNA
BGLB036871	Bg36871	NA	NA		-1.80584	4.176	16.777	5.51478	3.47623	20.7712	44.1376	28.0596	71.8049	46.8418	77.2055	NA	ncRNA
BGLB006714	Bg6714	L-gulonolactone oxidase-like	NA		-1.80296	46.98	71.3024	57.3537	60.2546	84.3832	107.585	148.932	320.306	232.335	290.21	FAD linked oxidase, N-terminal|D-arabinono-1,4-lactone oxidase|L-gulonolactone/D-arabinono-1,4-lactone oxidase|FAD-binding domain, PCMH-type|FAD-binding, type PCMH, subdomain 1|FAD-binding, type PCMH, subdomain 2|Sugar 1,4-lactone oxidase|FAD-binding, type PCMH-like superfamily__IPR006094|IPR007173|IPR010031|IPR016166|IPR016167|IPR016169|IPR030654|IPR036318	mRNA
BGLB036815	Bg36815	uncharacterized protein LOC106077473, partial	NA		-1.79778	9.39601	10.4857	9.9266	1.15874	6.49101	22.0688	28.0596	42.2381	23.7332	45.4961	NA	mRNA
BGLB036601	Bg36601	arrestin domain-containing protein 1 [Aplysia californica]	NA		-1.79593	13.572	76.5453	26.4709	8.69057	114.242	121.378	130.585	318.898	189.241	202.664	NA	mRNA
BGLB037304	Bg37304	NA	NA		-1.79489	12.528	19.9227	18.7502	5.21434	12.982	22.0688	24.8219	76.0287	46.2172	66.1761	NA	ncRNA
BGLB032248	Bg32248	NA	NA		-1.79421	13.572	22.0199	11.0296	17.3811	42.8407	24.8274	44.2478	106.299	76.1959	78.5841	NA	ncRNA
BGLB035469	Bg35469	flavin reductase (NADPH) [Aplysia californica]	NA		-1.79328	11.484	16.777	16.5443	23.7542	25.964	24.8274	57.1984	90.108	39.3471	90.9922	NAD(P)-binding domain|NAD(P)-binding domain superfamily__IPR016040|IPR036291	mRNA
BGLB001864	Bg1864	cathepsin L1-like	Cell adhesion		-1.78783	1915.74	3517.94	2964.74	755.5	4904.61	6030.29	7565.29	16488.4	9952.31	12242.6	Cysteine peptidase, cysteine active site|Peptidase C1A, papain C-terminal|Cathepsin propeptide inhibitor domain (I29)|Cysteine peptidase, histidine active site|Cysteine peptidase, asparagine active site|Papain-like cysteine peptidase superfamily|Papain-like cysteine endopeptidase__IPR000169|IPR000668|IPR013201|IPR025660|IPR025661|IPR038765|IPR039417	mRNA
BGLB012904	Bg12904	amino acid transporter ANTL1-like	NA		-1.78767	83.5201	132.119	91.5453	49.2466	114.242	199.998	239.586	527.977	342.257	430.834	Amino acid transporter, transmembrane domain__IPR013057	mRNA
BGLB032145	Bg32145	sodium-dependent glucose transporter 1-like isoform X1	NA		-1.76998	37.584	57.6711	57.3537	43.4528	131.118	131.033	230.952	353.393	182.995	275.734	Major facilitator superfamily domain|MFS transporter superfamily__IPR020846|IPR036259	mRNA
BGLB037076	Bg37076	solute carrier family 40 member 1-like	NA		-1.76106	2.088	6.29139	5.51478	2.89686	11.6838	25.517	22.6635	40.1262	23.7332	37.2241	Ferroporti-1__IPR009716	mRNA
BGLB022216	Bg22216	oxygen-dependent choline dehydrogenase-like, partial	NA		-1.75642	4.176	2.09713	18.7502	40.556	44.1389	1.3793	47.4854	74.6207	86.1888	44.8068	Glucose-methanol-choline oxidoreductase, N-terminal|FAD/NAD(P)-binding domain superfamily__IPR000172|IPR036188	mRNA
BGLB013045	Bg13045	organic cation transporter protein-like	NA		-1.75292	5.22001	4.19426	7.72069	22.0161	57.1209	3.44825	37.7725	66.1731	72.4486	50.3214	Major facilitator, sugar transporter-like|Sugar transporter, conserved site|Major facilitator superfamily domain|MFS transporter superfamily__IPR005828|IPR005829|IPR020846|IPR036259	mRNA
BGLB001683	Bg1683	carbohydrate sulfotransferase 15-like	NA		-1.74989	29.232	41.9426	44.1182	44.0322	36.3497	23.4481	92.8125	92.9239	166.132	139.935	Sulfotransferase domain|P-loop containing nucleoside triphosphate hydrolase__IPR000863|IPR027417	mRNA
BGLB013804	Bg13804	NP_001298202.1 cathepsin B-like precursor	Cell adhesion		-1.74875	2362.57	4842.27	3323.2	1207.99	12410.8	10963.4	18884.1	23512.6	13482.3	22978.3	Cysteine peptidase, cysteine active site|Peptidase C1A, papain C-terminal|Peptidase C1A, propeptide|Cysteine peptidase, histidine active site|Cysteine peptidase, asparagine active site|Papain-like cysteine peptidase superfamily__IPR000169|IPR000668|IPR012599|IPR025660|IPR025661|IPR038765	mRNA
BGLB032375	Bg32375	medium-chain specific acyl-CoA dehydrogenase, mitochondrial-like	NA		-1.74453	27.144	53.4768	37.5005	34.1829	85.6814	61.3788	102.525	256.245	124.287	188.878	Acyl-CoA dehydrogenase/oxidase, N-terminal and middle domain superfamily|Acyl-CoA dehydrogenase/oxidase, N-terminal|Acyl-CoA dehydrogenase/oxidase, N-terminal domain superfamily__IPR009100|IPR013786|IPR037069	mRNA
BGLB006850	Bg6850	multidrug resistance protein 1-like	NA		-1.74112	90.8281	159.382	108.09	53.8815	364.795	400.686	400.389	903.896	597.701	725.18	ABC transporter-like|ABC transporter type 1, transmembrane domain|ABC transporter, conserved site|P-loop containing nucleoside triphosphate hydrolase|Multidrug resistance protein 3|ABC transporter type 1, transmembrane domain superfamily|Type I protein exporter__IPR003439|IPR011527|IPR017871|IPR027417|IPR030275|IPR036640|IPR039421	mRNA
BGLB032481	Bg32481	solute carrier family 15 member 4-like	NA		-1.74104	6.26401	20.9713	9.9266	9.26994	19.473	42.0686	48.5647	70.3969	59.3329	62.7295	Proton-dependent oligopeptide transporter family|Major facilitator superfamily domain|MFS transporter superfamily__IPR000109|IPR020846|IPR036259	mRNA
BGLB028098	Bg28098	major facilitator superfamily domain-containing protein 6-like protein A	NA		-1.74096	14.616	6.29139	30.8827	24.3336	64.9101	2.06895	39.9309	122.491	102.427	58.5934	Major facilitator superfamily domain|Major facilitator superfamily associated domain|MFS transporter superfamily__IPR020846|IPR024989|IPR036259	mRNA
BGLB004881	Bg4881	fatty acid-binding protein-like	Cell adhesion		-1.74058	29.232	70.2539	49.633	10.4287	149.293	163.447	191.021	369.584	176.125	322.609	Lipocalin/cytosolic fatty-acid binding domain|Calycin|Intracellular lipid binding protein__IPR000566|IPR012674|IPR031259	mRNA
BGLB039643	Bg39643	multidrug resistance protein 3-like	NA		-1.73772	10.44	22.0199	19.8532	16.2224	6.49101	11.724	49.6439	46.462	74.9468	24.816	ABC transporter-like|ABC transporter type 1, transmembrane domain|P-loop containing nucleoside triphosphate hydrolase|ABC transporter type 1, transmembrane domain superfamily|Type I protein exporter__IPR003439|IPR011527|IPR027417|IPR036640|IPR039421	mRNA
BGLB029579	Bg29579	uncharacterized protein LOC106080039	NA		-1.73706	17.748	42.9912	23.1621	16.2224	42.8407	50.3444	115.476	90.108	84.3152	141.314	Ependymin__IPR001299	mRNA
BGLB022863	Bg22863	carbohydrate sulfotransferase 10-like isoform X1	NA		-1.73695	6.26401	60.8168	6.61773	38.2385	14.2802	0.689649	90.654	60.5413	80.5678	53.7681	Sulfotransferase|Carbohydrate sulfotransferase 8-10__IPR005331|IPR018011	mRNA
[truncated: 258 more rows]

## Sheet: 6-RES @40_down
Table 10. Expression summary of the groups not covered in the 7 categories with log2FC values and snail replicates for DE comparison
[truncated: 74 more rows]
