# Supplementary material for: An Overview of Transcriptional Responses of Schistosome-Susceptible (M line) or -Resistant (BS-90) Biomphalaria glabrata Exposed or Not to Schistosoma mansoni Infection
Source: Front Immunol. 2022 Jan 12;12:805882. doi: 10.3389/fimmu.2021.805882 (PMC8791074; doi:10.3389/fimmu.2021.805882)
Supplement: Supplementary file 14 [file Table_11.xlsx]

## Sheet: Table S11
Table S11. Overview of features in the groups not covered in the 7 categories
Group/Time/Status	Number of features	Stress-related	Lectins	G-protein coupled receptor (GPCR)	AIG/GIMAPs	Toll-like receptors	Neuro-like features
1_SUS/0.5dpe/up	36	4	0	0	0	1	0
2_SUS/2dpe/up	291	0	1	4	0	1	3
3_RES/0.5dpe/down	1051	4	21	11	5	3	13
4_RES/2dpe/down	91	5	1	2	1	0	2
5_RES/8dpe/down	525	8	7	1	9	1	10
6_RES/40dpe/down	74	0	1	1	3	0	0
