# Supplementary material for: An Overview of Transcriptional Responses of Schistosome-Susceptible (M line) or -Resistant (BS-90) Biomphalaria glabrata Exposed or Not to Schistosoma mansoni Infection
Source: Front Immunol. 2022 Jan 12;12:805882. doi: 10.3389/fimmu.2021.805882 (PMC8791074; doi:10.3389/fimmu.2021.805882)
Supplement: Supplementary file 15 [file Table_12.xlsx]

## Sheet: Table S12
Table S12. Summary of lectin in the 7 categories
VB ID	ID in text	Annotation updated	Domain prediction	Lectin type	Category 1	Category 2	Category 3	Category 4 (@0.5dpe_up)	Category 4 (@2dpe_up)	Category 4 (@0.5&2dpe_both up)	Category 5 (@0.5dpe_down)	Category 5 (@2dpe_down)	Category 5 (@0.5&2dpe_both down)	Category 6 (@8dpe_down)	Category 6 (@40dpe_down)	Category 7 (@8dpe_up)	Category 7 (@40dpe_up)	Category 7 (@8&40dpe_both up)
BGLB000007	Bg7	low affinity immunoglobulin epsilon Fc receptor-like (LOC106071722), partial mRNA	C-type lectin-like|C-type lectin-like/link domain superfamily|C-type lectin fold__IPR001304|IPR016186|IPR016187	C-type lectin	x			x
BGLB038142	Bg38142	uncharacterized protein LOC106052956	C-type lectin-like|C-type lectin-like/link domain superfamily|C-type lectin fold__IPR001304|IPR016186|IPR016187		x
BGLB024989	Bg24989	C-type lectin domain family 3 member A-like isoform X2	C-type lectin-like|C-type lectin-like/link domain superfamily|C-type lectin fold__IPR001304|IPR016186|IPR016187			x									x
BGLB027239	Bg27239	C-type lectin domain family 3 member A-like (LOC106066901), transcript variant X1, mRNA	C-type lectin-like|C-type lectin-like/link domain superfamily|C-type lectin fold__IPR001304|IPR016186|IPR016187			x		x
BGLB030189	Bg30189	lectin BRA-3-like	C-type lectin-like|C-type lectin-like/link domain superfamily|C-type lectin fold__IPR001304|IPR016186|IPR016187			x											x
BGLB036821	Bg36821	uncharacterized protein LOC106073194 isoform X1	C-type lectin-like|C-type lectin-like/link domain superfamily|C-type lectin fold__IPR001304|IPR016186|IPR016187			x		x								x
BGLB038752	Bg38752	uncharacterized protein LOC106080308	C-type lectin-like/link domain superfamily|C-type lectin fold__IPR016186|IPR016187			x										x
BGLB012218	Bg12218	uncharacterized protein LOC106079199	C-type lectin-like|C-type lectin-like/link domain superfamily|C-type lectin fold|Fibronectin type III superfamily__IPR001304|IPR016186|IPR016187|IPR036116			x
BGLB016648	Bg16648	neurogenic locus Notch protein-like	EGF-type aspartate/asparagine hydroxylation site|EGF-like domain|C-type lectin-like|EGF-like calcium-binding domain|Growth factor receptor cysteine-rich domain superfamily|EGF-like, conserved site|C-type lectin-like/link domain superfamily|C-type lectin fold|EGF-like calcium-binding, conserved site__IPR000152|IPR000742|IPR001304|IPR001881|IPR009030|IPR013032|IPR016186|IPR016187|IPR018097			x
BGLB020382	Bg20382	C-type lectin domain family 10 member A-like	C-type lectin-like|C-type lectin-like/link domain superfamily|C-type lectin fold__IPR001304|IPR016186|IPR016187			x
BGLB020720	Bg20720	uncharacterized protein LOC106062883	C-type lectin-like|C-type lectin-like/link domain superfamily|C-type lectin fold__IPR001304|IPR016186|IPR016187			x
BGLB034442	Bg34442	C-type lectin domain family 3 member A-like isoform X2	C-type lectin-like|C-type lectin-like/link domain superfamily|C-type lectin fold__IPR001304|IPR016186|IPR016187			x
BGLB035177	Bg35177	perlucin-like protein	C-type lectin-like|C-type lectin-like/link domain superfamily|C-type lectin fold__IPR001304|IPR016186|IPR016187			x
BGLB040010	Bg40010	uncharacterized protein LOC106079205 isoform X1	C-type lectin-like|Fibronectin type III|Immunoglobulin-like fold|C-type lectin-like/link domain superfamily|C-type lectin fold|Fibronectin type III superfamily|Immunoglobulin-like domain superfamily__IPR001304|IPR003961|IPR013783|IPR016186|IPR016187|IPR036116|IPR036179			x
BGLB020796	Bg20796	perlucin-like isoform X1	C-type lectin-like|C-type lectin-like/link domain superfamily|C-type lectin fold__IPR001304|IPR016186|IPR016187					x								x
BGLB020805	Bg20805	hepatic lectin-like	C-type lectin-like|C-type lectin-like/link domain superfamily|C-type lectin fold|C-type lectin, conserved site__IPR001304|IPR016186|IPR016187|IPR018378					x	x	x							x
BGLB025422	Bg25422	perlucin-like	C-type lectin-like|C-type lectin-like/link domain superfamily|C-type lectin fold__IPR001304|IPR016186|IPR016187					x	x	x							x
BGLB025708	Bg25708	C-type lectin domain family 7 member A-like, partial	C-type lectin-like|C-type lectin-like/link domain superfamily|C-type lectin fold__IPR001304|IPR016186|IPR016187					x	x	x
BGLB033606	Bg33606	perlucin-like, partial	C-type lectin-like|C-type lectin-like/link domain superfamily|C-type lectin fold__IPR001304|IPR016186|IPR016187					x									x
BGLB034276	Bg34276	CD209 antigen-like protein 2	C-type lectin-like|C-type lectin-like/link domain superfamily|C-type lectin fold__IPR001304|IPR016186|IPR016187					x	x	x
BGLB037386	Bg37386	uncharacterized protein LOC106057839	C-type lectin-like|C-type lectin-like/link domain superfamily|C-type lectin fold__IPR001304|IPR016186|IPR016187					x	x	x
BGLB039813	Bg39813	uncharacterized protein LOC106054012	C-type lectin-like|C-type lectin-like/link domain superfamily|C-type lectin fold__IPR001304|IPR016186|IPR016187					x	x	x						x
BGLB001342	Bg1342	uncharacterized protein LOC106054900	C-type lectin-like/link domain superfamily|C-type lectin fold|C-type lectin, conserved site__IPR016186|IPR016187|IPR018378					x
BGLB013155	Bg13155	uncharacterized protein LOC106051175	C-type lectin fold__IPR016187					x
BGLB019465	Bg19465	collectin-10-like	C-type lectin-like|C-type lectin-like/link domain superfamily|C-type lectin fold|C-type lectin, conserved site__IPR001304|IPR016186|IPR016187|IPR018378					x
BGLB021452	Bg21452	uncharacterized protein LOC106059756	C-type lectin-like|C-type lectin-like/link domain superfamily|C-type lectin fold__IPR001304|IPR016186|IPR016187					x
BGLB023569	Bg23569	perlucin-like	C-type lectin-like|C-type lectin-like/link domain superfamily|C-type lectin fold__IPR001304|IPR016186|IPR016187					x
BGLB025124	Bg25124	uncharacterized protein LOC106054899, partial	C-type lectin, conserved site__IPR018378					x
BGLB025911	Bg25911	uncharacterized protein LOC106070445	C-type lectin-like|C-type lectin-like/link domain superfamily|C-type lectin fold__IPR001304|IPR016186|IPR016187					x
BGLB034384	Bg34384	multiple epidermal growth factor-like domains protein 11	C-type lectin-like|C-type lectin-like/link domain superfamily|C-type lectin fold__IPR001304|IPR016186|IPR016187					x
BGLB036667	Bg36667	uncharacterized protein LOC106055845 isoform X1	C-type lectin-like/link domain superfamily|C-type lectin fold__IPR016186|IPR016187					x
BGLB019913	Bg19913	uncharacterized protein LOC106070500, partial	C-type lectin-like|C-type lectin-like/link domain superfamily|C-type lectin fold__IPR001304|IPR016186|IPR016187						x
BGLB024870	Bg24870	uncharacterized protein LOC106059133, partial	C-type lectin-like|C-type lectin-like/link domain superfamily|C-type lectin fold__IPR001304|IPR016186|IPR016187						x
BGLB025386	Bg25386	uncharacterized protein LOC106075225	C-type lectin fold__IPR016187						x
BGLB035089	Bg35089	uncharacterized protein LOC106053369, partial	C-type lectin-like/link domain superfamily|C-type lectin fold__IPR016186|IPR016187						x
BGLB027945	Bg27945	uncharacterized protein LOC106059816	C-type lectin-like|C-type lectin-like/link domain superfamily|C-type lectin fold__IPR001304|IPR016186|IPR016187								x
BGLB020461	Bg20461	G-protein coupled receptor GRL101-like	G protein-coupled receptor, rhodopsin-like|C-type lectin-like|Glycoprotein hormone receptor family|C-type lectin-like/link domain superfamily|C-type lectin fold|GPCR, rhodopsin-like, 7TM__IPR000276|IPR001304|IPR002131|IPR016186|IPR016187|IPR017452									x
BGLB020463	Bg20463	mannose-binding protein C-like	C-type lectin-like|C-type lectin-like/link domain superfamily|C-type lectin fold__IPR001304|IPR016186|IPR016187											x
BGLB026793	Bg26793	Bg selectin 1, partial	C-type lectin-like|C-type lectin-like/link domain superfamily|C-type lectin fold__IPR001304|IPR016186|IPR016187											x
BGLB031481	Bg31481	perlucin-like protein	C-type lectin-like|C-type lectin-like/link domain superfamily|C-type lectin fold__IPR001304|IPR016186|IPR016187											x
BGLB019815	Bg19815	uncharacterized protein LOC106053522, partial	Sushi/SCR/CCP domain|C-type lectin-like/link domain superfamily|C-type lectin fold|Spermadhesin, CUB domain superfamily|Sushi/SCR/CCP superfamily__IPR000436|IPR016186|IPR016187|IPR035914|IPR035976												x
BGLB020548	Bg20548	CD209 antigen-like	C-type lectin-like|C-type lectin-like/link domain superfamily|C-type lectin fold__IPR001304|IPR016186|IPR016187												x
BGLB022058	Bg22058	cell wall protein DAN4-like	C-type lectin-like|C-type lectin-like/link domain superfamily|C-type lectin fold__IPR001304|IPR016186|IPR016187												x
BGLB023108	Bg23108	uncharacterized protein LOC106056426	C-type lectin fold__IPR016187												x
BGLB023549	Bg23549	collectin-10-like, partial	C-type lectin-like|C-type lectin-like/link domain superfamily|C-type lectin fold__IPR001304|IPR016186|IPR016187												x
BGLB023874	Bg23874	C-type lectin domain family 6 member A-like	C-type lectin-like|C-type lectin-like/link domain superfamily|C-type lectin fold__IPR001304|IPR016186|IPR016187												x
BGLB024451	Bg24451	collectin-10-like	C-type lectin-like|C-type lectin-like/link domain superfamily|C-type lectin fold__IPR001304|IPR016186|IPR016187												x
BGLB025042	Bg25042	cell wall protein DAN4-like	C-type lectin-like|C-type lectin-like/link domain superfamily|C-type lectin fold__IPR001304|IPR016186|IPR016187												x
BGLB026916	Bg26916	uncharacterized protein LOC106068512	C-type lectin-like|C-type lectin-like/link domain superfamily|C-type lectin fold__IPR001304|IPR016186|IPR016187												x
BGLB027110	Bg27110	CD209 antigen-like protein D	C-type lectin-like|C-type lectin-like/link domain superfamily|C-type lectin fold__IPR001304|IPR016186|IPR016187												x
BGLB027294	Bg27294	kremen protein 2-like	Kringle|Sushi/SCR/CCP domain|Kringle-like fold|C-type lectin-like/link domain superfamily|C-type lectin fold|Sushi/SCR/CCP superfamily|Kringle superfamily__IPR000001|IPR000436|IPR013806|IPR016186|IPR016187|IPR035976|IPR038178												x
BGLB028042	Bg28042	perlucin-like protein	C-type lectin-like|C-type lectin-like/link domain superfamily|C-type lectin fold__IPR001304|IPR016186|IPR016187												x
BGLB028884	Bg28884	threonine-rich protein-like (LOC106050855), partial mRNA	C-type lectin-like|C-type lectin-like/link domain superfamily|C-type lectin fold__IPR001304|IPR016186|IPR016187												x
BGLB031370	Bg31370	ladderlectin-like	C-type lectin-like|C-type lectin-like/link domain superfamily|C-type lectin fold__IPR001304|IPR016186|IPR016187												x
BGLB039812	Bg39812	CUB and sushi domain-containing protein 3-like isoform X1	EGF-type aspartate/asparagine hydroxylation site|Sushi/SCR/CCP domain|EGF-like domain|CUB domain|C-type lectin-like|EGF-like calcium-binding domain|Low-density lipoprotein (LDL) receptor class A repeat|HYR domain|Tyrosine-protein kinase ephrin type A/B receptor-like|EGF-like, conserved site|C-type lectin-like/link domain superfamily|C-type lectin fold|EGF-like calcium-binding, conserved site|Low-…												x
BGLB037466	Bg37466	uncharacterized protein LOC106076964	C-type lectin-like/link domain superfamily__IPR016186													x	x	x
BGLB016680	Bg16680	C-type mannose receptor 2-like	C-type lectin-like|C-type lectin-like/link domain superfamily|C-type lectin fold__IPR001304|IPR016186|IPR016187														x
BGLB017395	Bg17395	uncharacterized protein LOC106050880 isoform X1	C-type lectin-like|C-type lectin-like/link domain superfamily|C-type lectin fold__IPR001304|IPR016186|IPR016187														x
BGLB018175	Bg18175	macrophage mannose receptor 1-like	C-type lectin-like|ShKT domain|C-type lectin-like/link domain superfamily|C-type lectin fold|C-type lectin, conserved site__IPR001304|IPR003582|IPR016186|IPR016187|IPR018378														x
BGLB018176	Bg18176	macrophage mannose receptor 1-like	C-type lectin-like|C-type lectin-like/link domain superfamily|C-type lectin fold|C-type lectin, conserved site__IPR001304|IPR016186|IPR016187|IPR018378														x
BGLB021311	Bg21311	uncharacterized protein LOC106051732	C-type lectin-like|Fibronectin type III|Immunoglobulin-like fold|C-type lectin-like/link domain superfamily|C-type lectin fold|Fibronectin type III superfamily__IPR001304|IPR003961|IPR013783|IPR016186|IPR016187|IPR036116														x
BGLB023863	Bg23863	uncharacterized protein LOC106051274, partial	C-type lectin-like|C-type lectin-like/link domain superfamily|C-type lectin fold__IPR001304|IPR016186|IPR016187														x
BGLB025799	Bg25799	uncharacterized protein LOC106050693	C-type lectin-like/link domain superfamily__IPR016186														x
BGLB029880	Bg29880	C-type mannose receptor 2-like, partial	C-type lectin-like|C-type lectin-like/link domain superfamily|C-type lectin fold|C-type lectin, conserved site__IPR001304|IPR016186|IPR016187|IPR018378														x
BGLB031948	Bg31948	uncharacterized protein LOC106051780	C-type lectin, conserved site__IPR018378														x
BGLB032429	Bg32429	perlucin-like	C-type lectin-like|C-type lectin-like/link domain superfamily|C-type lectin fold__IPR001304|IPR016186|IPR016187														x
BGLB034592	Bg34592	uncharacterized protein LOC106051419, partial	C-type lectin-like|C-type lectin-like/link domain superfamily|C-type lectin fold__IPR001304|IPR016186|IPR016187														x
BGLB036345	Bg36345	macrophage mannose receptor 1-like isoform X1	C-type lectin-like|C-type lectin-like/link domain superfamily|C-type lectin fold__IPR001304|IPR016186|IPR016187														x
BGLB036622	Bg36622	C-type mannose receptor 2-like, partial	C-type lectin-like|C-type lectin-like/link domain superfamily|C-type lectin fold__IPR001304|IPR016186|IPR016187														x
BGLB037059	Bg37059	secretory phospholipase A2 receptor-like, partial	C-type lectin-like|C-type lectin-like/link domain superfamily|C-type lectin fold__IPR001304|IPR016186|IPR016187														x
BGLB037455	Bg37455	uncharacterized protein LOC106051280	C-type lectin-like|C-type lectin-like/link domain superfamily|C-type lectin fold__IPR001304|IPR016186|IPR016187														x
BGLB038866	Bg38866	hemolymph lipopolysaccharide-binding protein-like, partial	C-type lectin-like|C-type lectin-like/link domain superfamily|C-type lectin fold__IPR001304|IPR016186|IPR016187														x
BGLB039216	Bg39216	uncharacterized protein LOC106050780	C-type lectin-like/link domain superfamily|C-type lectin fold__IPR016186|IPR016187														x
BGLB039408	Bg39408	uncharacterized protein LOC106051589 isoform X1	C-type lectin-like|C-type lectin-like/link domain superfamily|C-type lectin fold__IPR001304|IPR016186|IPR016187														x
BGLB011606	Bg11606	MAM and LDL-receptor class A domain-containing protein 1-like	MAM domain|Concanavalin A-like lectin/glucanase domain superfamily__IPR000998|IPR013320	Concanavalin A-like lectin		x			x								x
BGLB022933	Bg22933	galectin-10-like	Galectin, carbohydrate recognition domain|Concanavalin A-like lectin/glucanase domain superfamily__IPR001079|IPR013320					x
BGLB024171	Bg24171	uncharacterized protein LOC106056505	Laminin G domain|Concanavalin A-like lectin/glucanase domain superfamily__IPR001791|IPR013320					x
BGLB025726	Bg25726	MAM and LDL-receptor class A domain-containing protein 1-like isoform X1	Sushi/SCR/CCP domain|MAM domain|Concanavalin A-like lectin/glucanase domain superfamily|Sushi/SCR/CCP superfamily__IPR000436|IPR000998|IPR013320|IPR035976					x
BGLB017695	Bg17695	MAM and LDL-receptor class A domain-containing protein 1-like	Sushi/SCR/CCP domain|MAM domain|Peptidase M12A|Peptidase, metallopeptidase|Concanavalin A-like lectin/glucanase domain superfamily|Metallopeptidase, catalytic domain superfamily|Astacin-like metallopeptidase domain|Sushi/SCR/CCP superfamily__IPR000436|IPR000998|IPR001506|IPR006026|IPR013320|IPR024079|IPR034035|IPR035976					x
BGLB016748	Bg16748	uncharacterized protein LOC106056493	Thrombospondin type-1 (TSP1) repeat|Laminin G domain|Concanavalin A-like lectin/glucanase domain superfamily|Thrombospondin type-1 (TSP1) repeat superfamily__IPR000884|IPR001791|IPR013320|IPR036383					x
BGLB037146	Bg37146	uncharacterized protein LOC106051822	EGF-type aspartate/asparagine hydroxylation site|Sushi/SCR/CCP domain|EGF-like domain|Thrombospondin type-1 (TSP1) repeat|EGF-like calcium-binding domain|HYR domain|Growth factor receptor cysteine-rich domain superfamily|Tyrosine-protein kinase ephrin type A/B receptor-like|EGF-like, conserved site|Concanavalin A-like lectin/glucanase domain superfamily|EGF-like calcium-binding, conserved site|Su…					x
BGLB029227	Bg29227	galectin-7-like	Galectin, carbohydrate recognition domain|Concanavalin A-like lectin/glucanase domain superfamily__IPR001079|IPR013320						x
BGLB020277	Bg20277	MAM and LDL-receptor class A domain-containing protein 1-like	Sushi/SCR/CCP domain|MAM domain|Concanavalin A-like lectin/glucanase domain superfamily|Sushi/SCR/CCP superfamily__IPR000436|IPR000998|IPR013320|IPR035976						x
BGLB027700	Bg27700	von Willebrand factor D and EGF domain-containing protein [Mizuhopecten yessoensis]	EGF-like domain|von Willebrand factor, type D domain|Galactose-binding-like domain superfamily|EGF-like, conserved site|Concanavalin A-like lectin/glucanase domain superfamily|Tenascin, EGF-like domain__IPR000742|IPR001846|IPR008979|IPR013032|IPR013320|IPR041161								x				x
BGLB009338	Bg9338	galectin-6-like	Galectin, carbohydrate recognition domain|Concanavalin A-like lectin/glucanase domain superfamily__IPR001079|IPR013320												x
BGLB025725	Bg25725	galectin-related protein precursor (GREP) mRNA, complete cds	Galectin, carbohydrate recognition domain|Concanavalin A-like lectin/glucanase domain superfamily__IPR001079|IPR013320												x
BGLB003290	Bg3290	usherin-like	Laminin G domain|Laminin EGF domain|Fibronectin type III|Laminin, N-terminal|Galactose-binding-like domain superfamily|Concanavalin A-like lectin/glucanase domain superfamily|Immunoglobulin-like fold|Usherin|Fibronectin type III superfamily|Laminin, N-terminal domain superfamily__IPR001791|IPR002049|IPR003961|IPR008211|IPR008979|IPR013320|IPR013783|IPR026915|IPR036116|IPR038684												x
BGLB036077	Bg36077	beta-1,3-glucan-binding protein-like	Glycoside hydrolase family 16|Concanavalin A-like lectin/glucanase domain superfamily__IPR000757|IPR013320														x
BGLB038804	Bg38804	laminin subunit alpha [Aplysia californica]	Laminin G domain|Concanavalin A-like lectin/glucanase domain superfamily__IPR001791|IPR013320														x
BGLB017701	Bg17701	MAM and LDL-receptor class A domain-containing protein 1-like	MAM domain|Concanavalin A-like lectin/glucanase domain superfamily__IPR000998|IPR013320														x
BGLB020302	Bg20302	MAM and LDL-receptor class A domain-containing protein 1-like, partial	MAM domain|Concanavalin A-like lectin/glucanase domain superfamily__IPR000998|IPR013320														x
BGLB034017	Bg34017	MAM and LDL-receptor class A domain-containing protein 2-like, partial	MAM domain|Low-density lipoprotein (LDL) receptor class A repeat|Concanavalin A-like lectin/glucanase domain superfamily|Low-density lipoprotein (LDL) receptor class A, conserved site|LDL receptor-like superfamily__IPR000998|IPR002172|IPR013320|IPR023415|IPR036055														x
BGLB001841	Bg1841	SPRY domain-containing SOCS box protein 3-like	SOCS box domain|B30.2/SPRY domain|SPRY domain|Concanavalin A-like lectin/glucanase domain superfamily__IPR001496|IPR001870|IPR003877|IPR013320														x
BGLB024880	Bg24880	sushi, von Willebrand factor type A, EGF and pentraxin domain-containing protein 1-like	Sushi/SCR/CCP domain|HYR domain|Growth factor receptor cysteine-rich domain superfamily|Tyrosine-protein kinase ephrin type A/B receptor-like|Concanavalin A-like lectin/glucanase domain superfamily|Sushi/SCR/CCP superfamily__IPR000436|IPR003410|IPR009030|IPR011641|IPR013320|IPR035976														x
BGLB005660	Bg5660	enteropeptidase-like, partial	Sushi/SCR/CCP domain|MAM domain|Concanavalin A-like lectin/glucanase domain superfamily|Sushi/SCR/CCP superfamily__IPR000436|IPR000998|IPR013320|IPR035976														x
BGLB029359	Bg29359	uncharacterized protein LOC106073177	B30.2/SPRY domain|Concanavalin A-like lectin/glucanase domain superfamily__IPR001870|IPR013320													x
BGLB027954	Bg27954	uncharacterized protein LOC106061757	EGF-like domain|Fucolectin tachylectin-4 pentraxin-1|Galactose-binding-like domain superfamily__IPR000742|IPR006585|IPR008979	Fucolectin tachylectin-4 pentraxin-1				x
BGLB029025	Bg29025	uncharacterized protein LOC106052303	Fucolectin tachylectin-4 pentraxin-1|Galactose-binding-like domain superfamily__IPR006585|IPR008979					x
BGLB006184	Bg6184	platelet endothelial aggregation receptor 1-like	EGF-like domain|Fucolectin tachylectin-4 pentraxin-1|Galactose-binding-like domain superfamily__IPR000742|IPR006585|IPR008979						x
BGLB027250	Bg27250	uncharacterized protein LOC106066309	EGF-like domain|Fucolectin tachylectin-4 pentraxin-1|Galactose-binding-like domain superfamily__IPR000742|IPR006585|IPR008979								x	x	x	x
BGLB025987	Bg25987	platelet endothelial aggregation receptor 1-like	Fucolectin tachylectin-4 pentraxin-1|Galactose-binding-like domain superfamily__IPR006585|IPR008979														x
BGLB020070	Bg20070	uncharacterized protein LOC106080318, partial	Fucolectin tachylectin-4 pentraxin-1|Galactose-binding-like domain superfamily__IPR006585|IPR008979			x
BGLB026231	Bg26231	multiple epidermal growth factor-like domains protein 11, partial	Fucolectin tachylectin-4 pentraxin-1|Galactose-binding-like domain superfamily__IPR006585|IPR008979			x					x	x	x	x
BGLB013398	Bg13398	D-galactoside-specific lectin-like	D-galactoside/L-rhamnose binding SUEL lectin domain__IPR000922	L-rhamnose binding SUEL lectin domain				x	x	x
BGLB023979	Bg23979	microtubule-actin cross-linking factor 1 [Aplysia californica]	Plectin repeat|Spectrin/alpha-actinin|Plakin repeat superfamily__IPR001101|IPR018159|IPR035915	Plectin repeat							x
BGLB019898	Bg19898	inactive polypeptide N-acetylgalactosaminyltransferase-like protein 5	Glycosyltransferase 2-like|Nucleotide-diphospho-sugar transferases|Ricin B-like lectins__IPR001173|IPR029044|IPR035992	Ricin B-like lectins										x
BGLB033454	Bg33454	uncharacterized protein LOC106051208	H-type lectin domain|H-type lectin domain superfamily__IPR019019|IPR037221	H-type lectin domain			x
BGLB027566	Bg27566	uncharacterized protein LOC106050393	H-type lectin domain|H-type lectin domain superfamily__IPR019019|IPR037221									x
BGLB029552	Bg29552	DSC-2 [Lymnaea stagnalis]	H-type lectin domain|H-type lectin domain superfamily__IPR019019|IPR037221														x
BGLB029552	Bg29552	DSC-2 [Lymnaea stagnalis]	H-type lectin domain|H-type lectin domain superfamily__IPR019019|IPR037221											x
