# Supplementary material for: An Overview of Transcriptional Responses of Schistosome-Susceptible (M line) or -Resistant (BS-90) Biomphalaria glabrata Exposed or Not to Schistosoma mansoni Infection
Source: Front Immunol. 2022 Jan 12;12:805882. doi: 10.3389/fimmu.2021.805882 (PMC8791074; doi:10.3389/fimmu.2021.805882)
Supplement: Supplementary file 16 [file Table_13.xlsx]

## Sheet: Table S13
Table S13. Summary of G-protein coupled receptor (GPCR) domain in the 7 categories
VB ID	ID in text	Domain prediction	Annotation updated	Category 1	Category 2	Category 4 (@0.5dpe_up)	Category 4 (@2dpe_up)	Category 4 (@0.5&2dpe_both up)	Category 5 (@0.5dpe_down)	Category 5 (@2dpe_down)	Category 5 (@0.5&2dpe_both down)	Category 6 (@8dpe_down)	Category 6 (@40dpe_down)	Category 7 (@8dpe_up)	Category 7 (@40dpe_up)
BGLB027922	Bg27922	GPCR, family 2, secretin-like|GPCR, family 2-like__IPR000832|IPR017981	uncharacterized protein LOC106068424	x
BGLB004658	Bg4658	GPCR, family 3, metabotropic glutamate receptor|GPCR, family 3|GPCR, family 3, nine cysteines domain|GPCR family 3, C-terminal|GPCR, family 3, conserved site|GPCR, family 3, nine cysteines domain superfamily__IPR000162|IPR000337|IPR011500|IPR017978|IPR017979|IPR038550	metabotropic glutamate receptor-like, partial		x								x
BGLB027243	Bg27243	G protein-coupled receptor, rhodopsin-like|GPCR, rhodopsin-like, 7TM__IPR000276|IPR017452	muscarinic acetylcholine receptor gar-3 [Aplysia californica]		x
BGLB025907	Bg25907	GPCR, rhodopsin-like, 7TM|7TM GPCR, serpentine receptor class x (Srx)__IPR017452|IPR019430	probable G-protein coupled receptor B0563.6		x
BGLB020536	Bg20536	G protein-coupled receptor, rhodopsin-like|GPCR, rhodopsin-like, 7TM__IPR000276|IPR017452	adenosine receptor A1-like			x								x
BGLB023658	Bg23658	G protein-coupled receptor, rhodopsin-like|GPCR, rhodopsin-like, 7TM__IPR000276|IPR017452	adenosine receptor A2b-like			x
BGLB004319	Bg4319	G protein-coupled receptor, rhodopsin-like|GPCR, rhodopsin-like, 7TM__IPR000276|IPR017452	adenosine receptor A2b-like			x
BGLB012667	Bg12667	G protein-coupled receptor, rhodopsin-like|Adenosine receptor|GPCR, rhodopsin-like, 7TM__IPR000276|IPR001634|IPR017452	adenosine receptor A3-like			x
BGLB007312	Bg7312	G protein-coupled receptor, rhodopsin-like|Adenosine receptor|GPCR, rhodopsin-like, 7TM__IPR000276|IPR001634|IPR017452	adenosine receptor A3-like			x
BGLB035334	Bg35334	G protein-coupled receptor, rhodopsin-like|GPCR, rhodopsin-like, 7TM__IPR000276|IPR017452	adenosine receptor A3-like			x
BGLB019710	Bg19710	GPCR, family 2, secretin-like|GPCR, family 2-like__IPR000832|IPR017981	adhesion G protein-coupled receptor E2-like			x
BGLB031952	Bg31952	GPCR, family 2, secretin-like|GPCR, family 2-like__IPR000832|IPR017981	adhesion G protein-coupled receptor E3-like			x
BGLB019270	Bg19270	GPS motif|GPCR, family 2, secretin-like|GPCR, family 2-like|GPCR, family 2, secretin-like, conserved site__IPR000203|IPR000832|IPR017981|IPR017983	adhesion G-protein coupled receptor D1-like isoform X1			x
BGLB034008	Bg34008	G protein-coupled receptor, rhodopsin-like|GPCR, rhodopsin-like, 7TM__IPR000276|IPR017452	C-C chemokine receptor type 1-like			x								x
BGLB029249	Bg29249	GPCR, family 2, extracellular hormone receptor domain|GPCR family 2, extracellular hormone receptor domain superfamily__IPR001879|IPR036445	calcitonin receptor-like protein 1 (LOC106064272), partial mRNA			x
BGLB027171	Bg27171	GPCR, family 2, extracellular hormone receptor domain|GPCR family 2, extracellular hormone receptor domain superfamily__IPR001879|IPR036445	calcitonin receptor-like protein 1, partial			x
BGLB035798	Bg35798	G protein-coupled receptor, rhodopsin-like|GPCR, rhodopsin-like, 7TM__IPR000276|IPR017452	D(2) dopamine receptor A-like isoform X1			x
BGLB029145	Bg29145	G protein-coupled receptor, rhodopsin-like|GPCR, rhodopsin-like, 7TM__IPR000276|IPR017452	D(2) dopamine receptor-like			x
BGLB024883	Bg24883	G protein-coupled receptor, rhodopsin-like|GPCR, rhodopsin-like, 7TM__IPR000276|IPR017452	D(3) dopamine receptor-like, partial			x
BGLB026279	Bg26279	Receptor, ligand binding region|GPCR, family 3, nine cysteines domain|GPCR family 3, C-terminal|Periplasmic binding protein-like I|GPCR, family 3, nine cysteines domain superfamily__IPR001828|IPR011500|IPR017978|IPR028082|IPR038550	metabotropic glutamate receptor 1-like			x
BGLB002218	Bg2218	GPCR, family 3|Receptor, ligand binding region|GPCR family 3, C-terminal|Periplasmic binding protein-like I|GPCR, family 3, nine cysteines domain superfamily__IPR000337|IPR001828|IPR017978|IPR028082|IPR038550	metabotropic glutamate receptor 2-like			x
BGLB027818	Bg27818	GPCR, family 3|Receptor, ligand binding region|Periplasmic binding protein-like I|GPCR, family 3, nine cysteines domain superfamily__IPR000337|IPR001828|IPR028082|IPR038550	metabotropic glutamate receptor 3-like			x
BGLB031748	Bg31748	GPCR, family 3|Receptor, ligand binding region|GPCR, family 3, nine cysteines domain|GPCR family 3, C-terminal|Periplasmic binding protein-like I|GPCR, family 3, nine cysteines domain superfamily__IPR000337|IPR001828|IPR011500|IPR017978|IPR028082|IPR038550	metabotropic glutamate receptor 7-like, partial			x
BGLB039091	Bg39091	GPCR family 3, C-terminal__IPR017978	metabotropic glutamate receptor-like, partial			x
BGLB025978	Bg25978	GPCR family 3, C-terminal__IPR017978	metabotropic glutamate receptor-like, partial			x
BGLB037215	Bg37215	G protein-coupled receptor, rhodopsin-like|GPCR, rhodopsin-like, 7TM__IPR000276|IPR017452	neuropeptide FF receptor 2-like			x
BGLB039852	Bg39852	G protein-coupled receptor, rhodopsin-like|GPCR, rhodopsin-like, 7TM__IPR000276|IPR017452	neuropeptide Y receptor type 5-like			x									x
BGLB029857	Bg29857	G protein-coupled receptor, rhodopsin-like|GPCR, rhodopsin-like, 7TM__IPR000276|IPR017452	probable G-protein coupled receptor 139			x
BGLB019841	Bg19841	GPCR, rhodopsin-like, 7TM__IPR017452	probable G-protein coupled receptor 139			x
BGLB034979	Bg34979	G protein-coupled receptor, rhodopsin-like|GPCR, rhodopsin-like, 7TM__IPR000276|IPR017452	probable G-protein coupled receptor 142, partial			x
BGLB024571	Bg24571	G protein-coupled receptor, rhodopsin-like|GPCR, rhodopsin-like, 7TM__IPR000276|IPR017452	type-1 angiotensin II receptor B-like			x
BGLB036444	Bg36444	G protein-coupled receptor, rhodopsin-like|GPCR, rhodopsin-like, 7TM__IPR000276|IPR017452	type-1 angiotensin II receptor B-like			x
BGLB029284	Bg29284	G protein-coupled receptor, rhodopsin-like|GPCR, rhodopsin-like, 7TM__IPR000276|IPR017452	beta-2 adrenergic receptor-like isoform X1			x
BGLB017218	Bg17218	G protein-coupled receptor, rhodopsin-like|GPCR, rhodopsin-like, 7TM__IPR000276|IPR017452	beta-4C adrenergic receptor-like			x
BGLB037433	Bg37433	G protein-coupled receptor, rhodopsin-like|GPCR, rhodopsin-like, 7TM__IPR000276|IPR017452	C5a anaphylatoxin chemotactic receptor 1-like, partial			x
BGLB024351	Bg24351	GPCR, family 2, secretin-like|GPCR, family 2-like__IPR000832|IPR017981	corticotropin-releasing factor receptor 2-like, partial			x
BGLB032826	Bg32826	GPCR, family 2, secretin-like|GPCR, family 2-like__IPR000832|IPR017981	G-protein coupled receptor 126-like			x
BGLB026066	Bg26066	GPCR, family 2, secretin-like|GPCR, family 2-like__IPR000832|IPR017981	glucagon-like peptide 1 receptor			x
BGLB025744	Bg25744	G protein-coupled receptor, rhodopsin-like|GPCR, rhodopsin-like, 7TM__IPR000276|IPR017452	glucose-dependent insulinotropic receptor-like			x
BGLB022670	Bg22670	G protein-coupled receptor, rhodopsin-like|GPCR, rhodopsin-like, 7TM|7TM GPCR, serpentine receptor class w (Srw)__IPR000276|IPR017452|IPR019427	growth hormone secretagogue receptor type 1-like			x
BGLB020061	Bg20061	G protein-coupled receptor, rhodopsin-like|GPCR, rhodopsin-like, 7TM__IPR000276|IPR017452	histamine H2 receptor-like			x								x
BGLB027880	Bg27880	G protein-coupled receptor, rhodopsin-like|7TM GPCR, serpentine receptor class w (Srw)__IPR000276|IPR019427	N-formyl peptide receptor 2-like			x
BGLB020513	Bg20513	G protein-coupled receptor, rhodopsin-like|GPCR, rhodopsin-like, 7TM__IPR000276|IPR017452	neurotensin receptor type 1-like (LOC106080139), mRNA			x	x	x
BGLB023075	Bg23075	G protein-coupled receptor, rhodopsin-like|GPCR, rhodopsin-like, 7TM__IPR000276|IPR017452	short-wave-sensitive opsin 1 [Aplysia californica]			x
BGLB038194	Bg38194	G protein-coupled receptor, rhodopsin-like|GPCR, rhodopsin-like, 7TM__IPR000276|IPR017452	substance-K receptor-like, partial			x
BGLB030790	Bg30790	G protein-coupled receptor, rhodopsin-like|GPCR, rhodopsin-like, 7TM__IPR000276|IPR017452	uncharacterized protein LOC106057432			x
BGLB025847	Bg25847	G protein-coupled receptor, rhodopsin-like|GPCR, rhodopsin-like, 7TM__IPR000276|IPR017452	uncharacterized protein LOC106057711 isoform X1			x
BGLB029427	Bg29427	G protein-coupled receptor, rhodopsin-like|GPCR, rhodopsin-like, 7TM__IPR000276|IPR017452	uncharacterized protein LOC106058287, partial			x
BGLB037740	Bg37740	GPCR, family 2, extracellular hormone receptor domain|GPCR family 2, extracellular hormone receptor domain superfamily__IPR001879|IPR036445	uncharacterized protein LOC106050871, partial			x
BGLB034465	Bg34465	GPCR, rhodopsin-like, 7TM__IPR017452	uncharacterized protein LOC106063444			x
BGLB019942	Bg19942	GPCR, family 2, secretin-like|GPCR, family 2-like__IPR000832|IPR017981	adhesion G-protein coupled receptor D1-like				x
BGLB029681	Bg29681	G protein-coupled receptor, rhodopsin-like|GPCR, rhodopsin-like, 7TM__IPR000276|IPR017452	fMet-Leu-Phe receptor-like				x
BGLB036922	Bg36922	G protein-coupled receptor, rhodopsin-like|GPCR, rhodopsin-like, 7TM__IPR000276|IPR017452	green-sensitive opsin-like				x
BGLB037728	Bg37728	G protein-coupled receptor, rhodopsin-like|GPCR, rhodopsin-like, 7TM__IPR000276|IPR017452	tyramine receptor Ser-2-like, partial				x
BGLB026602	Bg26602	G protein-coupled receptor, rhodopsin-like|GPCR, rhodopsin-like, 7TM__IPR000276|IPR017452	uncharacterized protein LOC106054969				x
BGLB025096	Bg25096	G protein-coupled receptor, rhodopsin-like|GPCR, rhodopsin-like, 7TM__IPR000276|IPR017452	uncharacterized protein LOC106059480 isoform X1				x
BGLB002219	Bg2219	GPCR, family 3|Receptor, ligand binding region|Periplasmic binding protein-like I__IPR000337|IPR001828|IPR028082	metabotropic glutamate receptor 5-like						x
BGLB020517	Bg20517	GPCR, family 3|Receptor, ligand binding region|Periplasmic binding protein-like I__IPR000337|IPR001828|IPR028082	metabotropic glutamate receptor-like						x	x	x
BGLB032089	Bg32089	G protein-coupled receptor, rhodopsin-like|GPCR, rhodopsin-like, 7TM__IPR000276|IPR017452	prolactin-releasing peptide receptor-like						x
BGLB020461	Bg20461	G protein-coupled receptor, rhodopsin-like|C-type lectin-like|Glycoprotein hormone receptor family|C-type lectin-like/link domain superfamily|C-type lectin fold|GPCR, rhodopsin-like, 7TM__IPR000276|IPR001304|IPR002131|IPR016186|IPR016187|IPR017452	G-protein coupled receptor GRL101-like							x
BGLB037122	Bg37122	GPCR, rhodopsin-like, 7TM|7TM GPCR, serpentine receptor class x (Srx)__IPR017452|IPR019430	5-hydroxytryptamine receptor 2-like									x
BGLB014050	Bg14050	G protein-coupled receptor, rhodopsin-like|Leucine-rich repeat|GPCR, rhodopsin-like, 7TM|Leucine-rich repeat domain superfamily__IPR000276|IPR001611|IPR017452|IPR032675	G-protein coupled receptor GRL101-like										x
BGLB021182	Bg21182	G protein-coupled receptor, rhodopsin-like|Low-density lipoprotein (LDL) receptor class A repeat|GPCR, rhodopsin-like, 7TM|Leucine-rich repeat domain superfamily|LDL receptor-like superfamily__IPR000276|IPR002172|IPR017452|IPR032675|IPR036055	G-protein coupled receptor GRL101-like										x
BGLB037439	Bg37439	G protein-coupled receptor, rhodopsin-like|Glycoprotein hormone receptor family|GPCR, rhodopsin-like, 7TM__IPR000276|IPR002131|IPR017452	G-protein coupled receptor GRL101-like, partial										x
BGLB028297	Bg28297	G protein-coupled receptor, rhodopsin-like|GPCR, rhodopsin-like, 7TM__IPR000276|IPR017452	probable G-protein coupled receptor B0563.6										x
BGLB021852	Bg21852	GPCR, family 3|Receptor, ligand binding region|Periplasmic binding protein-like I__IPR000337|IPR001828|IPR028082	Metabotropic glutamate receptor 3 [Mizuhopecten yessoensis]										x
BGLB026502	Bg26502	GPCR, family 2, secretin-like|GPCR, family 2, extracellular hormone receptor domain|GPCR, family 2, corticotropin releasing factor receptor|GPCR, family 2-like|GPCR, family 2, secretin-like, conserved site|GPCR family 2, extracellular hormone receptor domain superfamily__IPR000832|IPR001879|IPR003051|IPR017981|IPR017983|IPR036445	corticotropin-releasing factor receptor 2-like										x
BGLB026751	Bg26751	GPCR, family 3|Receptor, ligand binding region|Periplasmic binding protein-like I__IPR000337|IPR001828|IPR028082	extracellular calcium-sensing receptor-like, partial										x
BGLB028969	Bg28969	G protein-coupled receptor, rhodopsin-like|GPCR, rhodopsin-like, 7TM__IPR000276|IPR017452	galanin receptor type 2-like										x
BGLB007799	Bg7799	G protein-coupled receptor, rhodopsin-like|Neuropeptide Y receptor family|GPCR, rhodopsin-like, 7TM__IPR000276|IPR000611|IPR017452	neuropeptide FF receptor 2-like										x
BGLB032889	Bg32889	GPCR, family 2, secretin-like|GPCR, family 2-like|GPCR, family 2, secretin-like, conserved site__IPR000832|IPR017981|IPR017983	secretin receptor-like										x
BGLB029585	Bg29585	GPCR, family 2, secretin-like|GPCR, family 2-like__IPR000832|IPR017981	uncharacterized protein LOC106079150, partial										x
BGLB006769	Bg6769	GPCR, family 3|Receptor, ligand binding region|Periplasmic binding protein-like I__IPR000337|IPR001828|IPR028082	uncharacterized protein LOC106064666 isoform X1										x
BGLB031315	Bg31315	GPCR, rhodopsin-like, 7TM|Serpentine type 7TM GPCR chemoreceptor Srsx__IPR017452|IPR019424	uncharacterized protein LOC106053953										x	x
BGLB025753	Bg25753	G protein-coupled receptor, rhodopsin-like|GPCR, rhodopsin-like, 7TM__IPR000276|IPR017452	adenosine receptor A2b-like											x
BGLB032413	Bg32413	GPCR, family 2, secretin-like|GPCR, family 2-like__IPR000832|IPR017981	adhesion G-protein coupled receptor D1-like											x
BGLB030036	Bg30036	G protein-coupled receptor, rhodopsin-like|GPCR, rhodopsin-like, 7TM__IPR000276|IPR017452	G-protein coupled receptor 54-like											x
BGLB026674	Bg26674	G protein-coupled receptor, rhodopsin-like|GPCR, rhodopsin-like, 7TM__IPR000276|IPR017452	cholecystokinin receptor type A-like [Pecten maximus]											x
BGLB033119	Bg33119	G protein-coupled receptor, rhodopsin-like|GPCR, rhodopsin-like, 7TM__IPR000276|IPR017452	muscarinic acetylcholine receptor M4-like											x
BGLB032600	Bg32600	G protein-coupled receptor, rhodopsin-like|GPCR, rhodopsin-like, 7TM__IPR000276|IPR017452	retinochrome-like											x
BGLB008381	Bg8381	G protein-coupled receptor, rhodopsin-like|GPCR, rhodopsin-like, 7TM|Visual pigments (opsins) retinal binding site__IPR000276|IPR017452|IPR027430	rhodopsin-like											x
BGLB039860	Bg39860	G protein-coupled receptor, rhodopsin-like|GPCR, rhodopsin-like, 7TM|7TM GPCR, serpentine receptor class w (Srw)__IPR000276|IPR017452|IPR019427	probable G-protein coupled receptor B0563.6												x
BGLB026855	Bg26855	G protein-coupled receptor, rhodopsin-like|GPCR, rhodopsin-like, 7TM__IPR000276|IPR017452	G-protein coupled receptor moody-like												x
BGLB021261	Bg21261	GPS motif|GPCR, family 2, secretin-like|GPCR, family 2, extracellular hormone receptor domain|GPCR, family 2, brain-specific angiogenesis inhibitor|GPCR, family 2-like|GAIN domain, N-terminal|GPCR family 2, extracellular hormone receptor domain superfamily__IPR000203|IPR000832|IPR001879|IPR008077|IPR017981|IPR032471|IPR036445	adhesion G protein-coupled receptor E3-like												x
BGLB027732	Bg27732	G protein-coupled receptor, rhodopsin-like|GPCR, rhodopsin-like, 7TM__IPR000276|IPR017452	FMRFamide receptor-like												x
BGLB022230	Bg22230	G protein-coupled receptor, rhodopsin-like|GPCR, rhodopsin-like, 7TM__IPR000276|IPR017452	olfactory receptor 5K2-like												x
BGLB020409	Bg20409	G protein-coupled receptor, rhodopsin-like|GPCR, rhodopsin-like, 7TM__IPR000276|IPR017452	P2Y purinoceptor 12-like												x
BGLB023016	Bg23016	G protein-coupled receptor, rhodopsin-like|GPCR, rhodopsin-like, 7TM__IPR000276|IPR017452	somatostatin receptor type 3-like												x
BGLB024902	Bg24902	G protein-coupled receptor, rhodopsin-like|GPCR, rhodopsin-like, 7TM__IPR000276|IPR017452	uncharacterized protein LOC106054628												x
BGLB038685	Bg38685	G protein-coupled receptor, rhodopsin-like|GPCR, rhodopsin-like, 7TM__IPR000276|IPR017452	uncharacterized protein LOC106055324												x
BGLB034584	Bg34584	G protein-coupled receptor, rhodopsin-like|GPCR, rhodopsin-like, 7TM__IPR000276|IPR017452	uncharacterized protein LOC106055350												x
