# Supplementary material for: An Overview of Transcriptional Responses of Schistosome-Susceptible (M line) or -Resistant (BS-90) Biomphalaria glabrata Exposed or Not to Schistosoma mansoni Infection
Source: Front Immunol. 2022 Jan 12;12:805882. doi: 10.3389/fimmu.2021.805882 (PMC8791074; doi:10.3389/fimmu.2021.805882)
Supplement: Supplementary file 17 [file Table_14.xlsx]

## Sheet: Table S14
Table S14. Overview of the features in the previous genome wide mapping studies (GWMS) and other 6 feature-specific studies
Study	# of Features	NDE	Category 1	Category 2	Category 3	Category 4	Category 5	Category 6	Category 7
GWMS
Tennessen et al., 2015a (GWMS)	15	4 (26.7%)	4 (26.7%)	2 (13.3%)	3 (20%)	3 (20%)	1 (6.7%)	1 (6.7%)	3 (20%)
Allan et al., 2019 (GWMS)	18	8 (44.4%)	1 (5.6%)	4 (22.2%)	0 (0.0%)	2 (11.1%)	1 (5.6%)	0 (0.0%)	5 (27.8%)
Tennessen et al., 2020 (GWMS)	9	2 (22.2%)	1 (11.1%)	3 (33.3%)	0 (0.0%)	1 (11.1%)	0 (0.0%)	0 (0.0%)	1 (11.1%)
Tennessen et al., 2015b (GWMS)	13	4 (30.7%)	3 (23.1%)	1 (7.7%)	1 (7.7%)	2 (15.4%)	0 (0.0%)	3 (23.1%)	1 (7.7%)
Feature-Specific
Larson et al., 2014 (Select resistance candidates)	16	7 (43.8%)	2 (12.5%)	3 (18.8%)	0 (0.0%)	4 (25%)	0 (0.0%)	0 (0.0%)	3 (18.8%)
Hathaway et al., 2010 (egg masses)	17	4 (23.5%)	3 (17.6%)	3 (17.6%)	0 (0.0%)	1 (5.9%)	1 (5.9%)	5 (29.4%)	1 (5.9%)
Pinaud et al., 2021 (biomphalysins)	23	10 (43.5%)	6 (26.1%)	6 (26.1%)	0 (0.0%)	2 (8.7%)	0 (0.0%)	4 (17.4%)	1 (4.3%)
Duvall et al., 2020 (TEPs)	30	10 (33.3%)	11 (36.7%)	1 (3.3%)	0 (0.0%)	4 (13.3%)	0 (0.0%)	2 (6.7%)	0 (0.0%)
*Lu et al., 2020a (AIG/GIMAPs)	111	30 (27.2%)	44 (39.6%)	26 (23.4%)	0 (0.0%)	5 (4.5%)	4 (3.6%)	5 (4.5%)	9 (8.1%)
*Lu et al., 2020b (FREP/FReDs)	73	29 (39.7%)	16 (21.8%)	19 (26%)	2 (2.7%)	23 (31.5%)	1 (1.4%)	5 (6.8%)	2 (2.7%)
Total	325	108 (33.2%)	94 (28.9%)	68 (20.9%)	6 (1.8%)	47 (14.5%)	8 (2.5%)	24 (7.4%)	26 (8.0%)
NDE = not differentially expressed
* Results derived from the same transcriptomics data as analyzed in the present study
