# Supplementary material for: An Overview of Transcriptional Responses of Schistosome-Susceptible (M line) or -Resistant (BS-90) Biomphalaria glabrata Exposed or Not to Schistosoma mansoni Infection
Source: Front Immunol. 2022 Jan 12;12:805882. doi: 10.3389/fimmu.2021.805882 (PMC8791074; doi:10.3389/fimmu.2021.805882)
Supplement: Supplementary file 18 [file Table_15.xlsx]

## Sheet: 1-RES network
Table S15. Expression summary of the genes in the RES or SUS network with log2FC values and snail replicates for each DE comparison.
VB ID	ID in text	Full annotation	Name used in plot	Function Category	Notes	Domain prediction	log2FC (RES vs. SUS_0.5dpe)	log2FC (RES vs. SUS_2dpe)	log2FC (RES vs. SUS_40dpe)	log2FC (RES vs. S.m_0.5dpe)	log2FC (RES vs. S.m_2dpe)	log2FC (RES vs. S.m_8dpe)	log2FC (RES vs. S.m_40dpe)	log2FC (SUS vs. S.m_0.5dpe)	log2FC (SUS vs. S.m_2dpe)	log2FC (SUS vs. S.m_8dpe)	log2FC (SUS vs. S.m_40dpe)	Transcript Type
BGLB037433	Bg37433	C5a anaphylatoxin chemotactic receptor 1-like, partial	C5a anaphylatoxin chemotactic receptor 1	NA		G protein-coupled receptor, rhodopsin-like|GPCR, rhodopsin-like, 7TM__IPR000276|IPR017452	ns	ns	ns	2.05231	ns	ns	ns	ns	ns	ns	ns	mRNA
BGLB020513	Bg20513	neurotensin receptor type 1-like (LOC106080139), mRNA	neurotensin receptor type 1	NA		G protein-coupled receptor, rhodopsin-like|GPCR, rhodopsin-like, 7TM__IPR000276|IPR017452	ns	ns	ns	2.36899	3.19948	ns	ns	ns	ns	ns	ns	mRNA
BGLB037728	Bg37728	tyramine receptor Ser-2-like, partial	tyramine receptor Ser-2	NA		G protein-coupled receptor, rhodopsin-like|GPCR, rhodopsin-like, 7TM__IPR000276|IPR017452	ns	ns	ns	ns	1.22189	0.905577	ns	ns	ns	ns	0.851593	mRNA
BGLB029427	Bg29427	uncharacterized protein LOC106058287, partial	uncharacterized protein (LOC106058287)	NA		G protein-coupled receptor, rhodopsin-like|GPCR, rhodopsin-like, 7TM__IPR000276|IPR017452	ns	ns	ns	1.48869	ns	ns	ns	ns	ns	0.963593	1.2096	mRNA
BGLB027239	Bg27239	C-type lectin domain family 3 member A-like (LOC106066901), transcript variant X1, mRNA	C-type lectin-related protein 3 member A	Adhesion/Carbohydrate binding/Pattern recognition		C-type lectin-like|C-type lectin-like/link domain superfamily|C-type lectin fold__IPR001304|IPR016186|IPR016187	-1.50117	-2.72212	-1.43058	2.66648	ns	ns	ns	ns	ns	ns	ns	mRNA
BGLB025708	Bg25708	C-type lectin domain family 7 member A-like, partial	C-type lectin domain family 7	Adhesion/Carbohydrate binding/Pattern recognition		C-type lectin-like|C-type lectin-like/link domain superfamily|C-type lectin fold__IPR001304|IPR016186|IPR016187	ns	3.12895	ns	3.44262	4.9327	ns	ns	ns	ns	ns	ns	mRNA
BGLB013398	Bg13398	D-galactoside-specific lectin-like	D-galactoside-specific lectin	NA		D-galactoside/L-rhamnose binding SUEL lectin domain__IPR000922	ns	-1.16321	ns	3.57347	2.81844	ns	ns	ns	ns	ns	ns	mRNA
BGLB020805	Bg20805	hepatic lectin-like	hepatic lectin	NA		C-type lectin-like|C-type lectin-like/link domain superfamily|C-type lectin fold|C-type lectin, conserved site__IPR001304|IPR016186|IPR016187|IPR018378	ns	2.57521	2.31409	3.61306	4.85902	ns	ns	ns	ns	ns	2.12041	mRNA
BGLB017695	Bg17695	MAM and LDL-receptor class A domain-containing protein 1-like	MAM and LDL-receptor class A domain-containing protein 1	NA		Sushi/SCR/CCP domain|MAM domain|Peptidase M12A|Peptidase, metallopeptidase|Concanavalin A-like lectin/glucanase domain superfamily|Metallopeptidase, catalytic domain superfamily|Astacin-like metallopeptidase domain|Sushi/SCR/CCP superfamily__IPR000436|IPR000998|IPR001506|IPR006026|IPR013320|IPR024079|IPR034035|IPR035976	ns	ns	ns	1.56699	0.661187	0.599558	ns	ns	ns	ns	ns	mRNA
BGLB037386	Bg37386	uncharacterized protein LOC106057839	uncharacterized protein (LOC106057839)	NA		C-type lectin-like|C-type lectin-like/link domain superfamily|C-type lectin fold__IPR001304|IPR016186|IPR016187	-3.8366	ns	ns	4.70363	7.18702	7.38314	ns	ns	ns	ns	ns	mRNA
BGLB029570	Bg29570	arginase-1-like (LOC106075632), partial mRNA	arginase-1	Metabolic		Ureohydrolase|Ureohydrolase domain superfamily__IPR006035|IPR023696	ns	ns	ns	3.52193	2.89993	ns	ns	ns	ns	ns	2.73226	mRNA
BGLB040100	Bg40100	arginase-1-like isoform X1	arginase-1	Metabolic		Ureohydrolase|Arginase|Ureohydrolase, manganese-binding site|Ureohydrolase domain superfamily__IPR006035|IPR014033|IPR020855|IPR023696	ns	ns	ns	3.17167	2.34258	ns	ns	ns	ns	ns	ns	mRNA
BGLB035183	Bg35183	BgMFREP6 (BgMFREP6) gene, partial cds	BgMFREP6	Cell adhesion		none	ns	ns	ns	2.27722	3.97024	ns	ns	ns	ns	ns	1.92444	pseudogeneic_transcript
BGLB032661	Bg32661	C-type lectin-related protein 4 precursor (CREP4) mRNA, complete cds	C-type lectin-related protein 4 precursor	Adhesion/Carbohydrate binding/Pattern recognition		none	ns	2.05066	ns	3.00493	4.90493	ns	ns	ns	ns	ns	ns	ncRNA
BGLB022875	Bg22875	collagen alpha-4(VI) chain-like	collagen alpha-4(VI) chain	Biomineralization/Cytoskeleton/Tissue growth		von Willebrand factor, type A|von Willebrand factor A-like domain superfamily__IPR002035|IPR036465	ns	ns	ns	3.16795	ns	ns	1.72448	ns	ns	1.30819	2.26805	mRNA
BGLB023584	Bg23584	collagen alpha-4(VI) chain-like	collagen alpha-4(VI) chain	Biomineralization/Cytoskeleton/Tissue growth		von Willebrand factor, type A|von Willebrand factor A-like domain superfamily__IPR002035|IPR036465	ns	ns	ns	ns	0.879152	0.67793	ns	ns	ns	0.980524	ns	mRNA
BGLB028617	Bg28617	fibrinogen-like protein A precursor	FREP2	Cell adhesion	FREP2 (1-IgSF FREP)	Fibrinogen, alpha/beta/gamma chain, C-terminal globular domain|Fibrinogen, conserved site|Fibrinogen-like, C-terminal__IPR002181|IPR020837|IPR036056	ns	ns	1.80016	2.28936	3.92015	ns	ns	ns	ns	ns	2.47855	mRNA
BGLB025501	Bg25501	fibrinogen-related protein C1 precursor (FREPC1) mRNA, partial cds	FREP C1	Cell adhesion		none	ns	ns	ns	1.99223	4.18956	ns	ns	ns	ns	ns	2.18916	ncRNA
BGLB020351	Bg20351	ficolin-2-like	BgMFREP4	Cell adhesion	BgMFREP4_AY012701-like (sFReD)	Fibrinogen, alpha/beta/gamma chain, C-terminal globular domain|Fibrinogen-like, C-terminal__IPR002181|IPR036056	ns	ns	ns	3.464	6.59257	2.97622	ns	ns	ns	ns	ns	mRNA
BGLB027872	Bg27872	glutathione S-transferase Mu 1-like	glutathione S-transferase Mu 1	Chaperones/Detoxification/Stress response		Glutathione S-transferase, Mu class|Glutathione S-transferase, N-terminal|Glutathione S-transferase, C-terminal|Glutathione S-transferase, C-terminal-like|Thioredoxin-like superfamily|Glutathione S-transferase, C-terminal domain superfamily|Glutathione Transferase family__IPR003081|IPR004045|IPR004046|IPR010987|IPR036249|IPR036282|IPR040079	ns	ns	ns	2.25551	ns	ns	ns	ns	ns	ns	ns	mRNA
BGLB021790	Bg21790	glutathione S-transferase-like	glutathione S-transferase	Chaperones/Detoxification/Stress response		Glutathione S-transferase, C-terminal|Glutathione S-transferase, C-terminal-like|Glutathione S-transferase, C-terminal domain superfamily__IPR004046|IPR010987|IPR036282	ns	ns	ns	3.03277	3.96738	ns	ns	ns	ns	ns	ns	mRNA
BGLB004431	Bg4431	heat shock protein 70 B2-like	heat shock protein 70 B2	Chaperones/Detoxification/Stress response		Heat shock protein 70 family|Heat shock protein 70, conserved site|Heat shock protein 70kD, peptide-binding domain superfamily|Heat shock protein 70kD, C-terminal domain superfamily__IPR013126|IPR018181|IPR029047|IPR029048	ns	ns	ns	ns	ns	1.62354	ns	ns	ns	ns	1.97658	mRNA
BGLB040121	Bg40121	IQ motif and SEC7 domain-containing protein 1-like isoform X1	IQ motif and SEC7 domain-containing protein 1	NA		IQ motif, EF-hand binding site|Sec7 domain|Pleckstrin homology domain|PH-like domain superfamily|Sec7, C-terminal domain superfamily|IQ motif and SEC7 domain-containing protein, PH domain|Sec7 domain superfamily__IPR000048|IPR000904|IPR001849|IPR011993|IPR023394|IPR033742|IPR035999	ns	ns	ns	0.700429	0.358512	ns	ns	ns	ns	ns	0.411547	mRNA
BGLB019036	Bg19036	macrophage-expressed gene 1 protein-like	macrophage-expressed gene 1	Cellular defense		Macrophage-expressed gene 1 protein__IPR039707	ns	ns	ns	2.03651	2.97891	ns	ns	ns	ns	ns	ns	mRNA
BGLB007427	Bg7427	misshapen-like kinase 1 isoform X1	misshapen kinase 1	NA		Protein kinase domain|Citron homology (CNH) domain|Serine/threonine-protein kinase, active site|Protein kinase-like domain superfamily|Protein kinase, ATP binding site|Mitogen-activated protein (MAP) kinase kinase kinase kinase__IPR000719|IPR001180|IPR008271|IPR011009|IPR017441|IPR021160	ns	ns	ns	ns	ns	ns	ns	ns	ns	ns	ns	mRNA
BGLB020159	Bg20159	NA	ncRNA	NA		none	ns	ns	ns	4.00934	ns	ns	ns	ns	ns	ns	5.76232	ncRNA
BGLB032533	Bg32533	NA	ncRNA	NA		none	-4.60883	-5.25152	ns	3.66036	ns	ns	ns	ns	ns	ns	5.40548	ncRNA
BGLB036602	Bg36602	NA	ncRNA	NA		none	-0.599783	ns	ns	2.14684	ns	ns	ns	ns	ns	ns	0.739564	ncRNA
BGLB023229	Bg23229	NA	ncRNA	NA		none	ns	ns	ns	ns	ns	ns	ns	ns	ns	ns	ns	ncRNA
BGLB021867	Bg21867	NA	ncRNA	NA		none	ns	1.90275	ns	2.26696	ns	ns	ns	ns	ns	ns	ns	ncRNA
BGLB020594	Bg20594	NA	ncRNA	NA		none	ns	ns	ns	2.78722	ns	ns	ns	ns	ns	ns	ns	ncRNA
BGLB024081	Bg24081	NA	ncRNA	NA		none	ns	ns	ns	3.4663	ns	ns	ns	ns	ns	ns	ns	ncRNA
BGLB000607	Bg607	NA	uncharacterized protein	NA		none	ns	ns	ns	3.74463	ns	ns	ns	ns	ns	ns	ns	mRNA
BGLB020458	Bg20458	NA	ncRNA	NA		none	ns	-3.06068	-3.90823	5.12123	ns	ns	ns	ns	ns	ns	ns	ncRNA
BGLB031659	Bg31659	NA	ncRNA	NA		none	ns	ns	ns	5.47226	ns	ns	ns	ns	ns	ns	ns	ncRNA
BGLB026036	Bg26036	NA	ncRNA	NA		none	ns	ns	ns	6.18221	ns	ns	ns	ns	ns	ns	ns	ncRNA
BGLB024060	Bg24060	NA	ncRNA	NA		none	ns	-1.08937	-0.544506	1.36863	0.352605	ns	ns	ns	ns	ns	ns	ncRNA
BGLB038161	Bg38161	NA	ncRNA	NA		none	-1.38269	ns	ns	2.59328	0.713267	ns	ns	ns	ns	ns	ns	ncRNA
BGLB017017	Bg17017	NA	ncRNA	NA		none	ns	ns	-1.31533	2.93792	1.30778	ns	ns	ns	ns	ns	ns	ncRNA
BGLB032981	Bg32981	NA	ncRNA	NA		none	2.87023	ns	ns	2.65105	1.82236	ns	ns	ns	ns	ns	ns	ncRNA
BGLB001295	Bg1295	NA	uncharacterized protein	NA		Quinoprotein amine dehydrogenase, beta chain-like__IPR011044	ns	ns	ns	5.66926	4.41163	ns	ns	ns	ns	ns	ns	mRNA
BGLB024788	Bg24788	NA	ncRNA	NA		none	ns	ns	ns	2.8903	3.39141	3.04512	ns	ns	ns	ns	ns	ncRNA
BGLB007764	Bg7764	paired box protein Pax-6-like	paired box protein Pax-6	NA		Paired domain|Homeobox-like domain superfamily|Winged helix-like DNA-binding domain superfamily__IPR001523|IPR009057|IPR036388	ns	ns	ns	1.2541	ns	0.934761	ns	ns	ns	ns	ns	mRNA
BGLB005409	Bg5409	protein FAM71B-like (LOC106061499), transcript variant X2, mRNA	protein FAM71B	NA		none	ns	ns	1.09569	1.38239	ns	ns	ns	ns	ns	ns	ns	mRNA
BGLB008908	Bg8908	protein strawberry notch homolog 1-like	protein strawberry notch homolog 1	NA		Protein strawberry notch|Strawberry notch, helicase C domain|P-loop containing nucleoside triphosphate hydrolase|Strawberry notch, AAA domain__IPR026741|IPR026937|IPR027417|IPR039187	ns	ns	ns	0.676257	ns	ns	ns	ns	ns	ns	ns	mRNA
BGLB009165	Bg9165	rap guanine nucleotide exchange factor 1-like	rap guanine nucleotide exchange factor 1	NA		Ras-like guanine nucleotide exchange factor, N-terminal|Ras guanine-nucleotide exchange factors catalytic domain|Ras-like guanine nucleotide exchange factor|Ras guanine-nucleotide exchange factor, conserved site|Ras guanine nucleotide exchange factor domain superfamily|Ras guanine-nucleotide exchange factor catalytic domain superfamily__IPR000651|IPR001895|IPR008937|IPR019804|IPR023578|IPR036964	0.44936	ns	ns	0.850255	ns	ns	ns	ns	ns	ns	ns	mRNA
BGLB032307	Bg32307	receptor-type tyrosine-protein phosphatase alpha-like, partial	receptor-type tyrosine-protein phosphatase alpha	Cell adhesion		PTP type protein phosphatase|Tyrosine specific protein phosphatases domain|Protein-tyrosine phosphatase, catalytic|Protein-tyrosine phosphatase, active site|Protein-tyrosine phosphatase-like__IPR000242|IPR000387|IPR003595|IPR016130|IPR029021	ns	ns	-1.91332	2.22668	ns	ns	ns	ns	ns	ns	ns	mRNA
BGLB024545	Bg24545	receptor-type tyrosine-protein phosphatase T-like, partial	receptor-type tyrosine-protein phosphatase T	Cell adhesion		PTP type protein phosphatase|Protein-tyrosine phosphatase-like__IPR000242|IPR029021	ns	ns	ns	4.75962	ns	ns	ns	ns	ns	ns	ns	mRNA
BGLB027371	Bg27371	signal transducer and activator of transcription 5A-like isoform X1	signal transducer and activator of transcription 5A	NA		SH2 domain|Transcription factor STAT|p53-like transcription factor, DNA-binding|STAT transcription factor, DNA-binding, N-terminal|STAT transcription factor, protein interaction|STAT transcription factor, all-alpha domain|STAT transcription factor, DNA-binding|STAT transcription factor, coiled coil|STAT transcription factor, N-terminal domain superfamily|SH2 domain superfamily__IPR000980|IPR00121…	ns	ns	-0.706312	1.13714	ns	ns	ns	ns	ns	ns	ns	mRNA
BGLB014066	Bg14066	suppressor of cytokine signaling 2-like	suppressor of cytokine signaling 2	NA		SH2 domain|SOCS box domain|SOCS box-like domain superfamily|SH2 domain superfamily__IPR000980|IPR001496|IPR036036|IPR036860	ns	ns	ns	ns	ns	ns	ns	-0.515321	ns	ns	0.644364	mRNA
BGLB013337	Bg13337	uncharacterized protein LOC106051655	uncharacterized protein (LOC106051655)	NA		none	ns	ns	ns	1.62035	1.59189	ns	ns	ns	ns	ns	ns	mRNA
BGLB032746	Bg32746	uncharacterized protein LOC106053156, partial	uncharacterized protein (LOC106053156)	NA		CUB domain|Low-density lipoprotein (LDL) receptor class A repeat|Low-density lipoprotein (LDL) receptor class A, conserved site|Golgin subfamily A member 6-like|Spermadhesin, CUB domain superfamily|LDL receptor-like superfamily__IPR000859|IPR002172|IPR023415|IPR026737|IPR035914|IPR036055	-4.69644	ns	-4.34674	4.3552	6.96596	7.12976	ns	ns	ns	ns	ns	mRNA
BGLB022511	Bg22511	uncharacterized protein LOC106054936	uncharacterized protein (LOC106054936)	NA		Peptidase S1, PA clan__IPR009003	ns	ns	ns	2.79662	2.67755	1.86237	ns	ns	ns	ns	ns	mRNA
BGLB025789	Bg25789	uncharacterized protein LOC106055179	uncharacterized protein (LOC106055179)	NA		none	ns	ns	ns	ns	ns	ns	ns	ns	ns	ns	ns	mRNA
BGLB032525	Bg32525	uncharacterized protein LOC106058751	uncharacterized protein (LOC106058751)	NA		none	ns	ns	ns	2.4375	ns	ns	ns	ns	ns	ns	ns	mRNA
BGLB020619	Bg20619	uncharacterized protein LOC106059067, partial	uncharacterized protein (LOC106059067)	NA		none	ns	ns	ns	2.89967	3.33261	ns	ns	ns	ns	ns	ns	mRNA
BGLB029913	Bg29913	uncharacterized protein LOC106060719	uncharacterized protein (LOC106060719)	NA		none	ns	0.691986	ns	1.4813	1.58389	ns	ns	ns	0.761614	0.911813	0.509699	mRNA
BGLB005410	Bg5410	uncharacterized protein LOC106061500	uncharacterized protein (LOC106061500)	NA		none	ns	ns	1.28028	1.37983	ns	ns	ns	ns	ns	ns	ns	mRNA
BGLB019112	Bg19112	uncharacterized protein LOC106063272	uncharacterized protein (LOC106063272)	NA		none	2.63307	2.72581	1.83516	3.10527	1.25176	ns	ns	ns	ns	ns	1.49526	mRNA
BGLB023774	Bg23774	uncharacterized protein LOC106077171	uncharacterized protein (LOC106077171)	NA		none	ns	6.46075	ns	2.59212	3.57186	ns	ns	ns	4.68897	7.48035	ns	mRNA
BGLB009960	Bg9960	zinc metalloproteinase nas-13-like	zinc metalloproteinase nas-13	Protease		Peptidase M12A|ShKT domain|Peptidase, metallopeptidase|Metallopeptidase, catalytic domain superfamily|Astacin-like metallopeptidase domain__IPR001506|IPR003582|IPR006026|IPR024079|IPR034035	ns	ns	ns	2.24466	1.41618	ns	ns	ns	ns	ns	1.862	mRNA
Note:
ns: not significantly expressed
The highlighted red or green values are differentially expressed: values in red indicate gene up-regulated; values in green indicate gene down-regulated in the detailed comparison.
The VB ID highlighted in pink is the same feature appears in both RES and SUS network.

## Sheet: 2-SUS network
Table S15. Expression summary of the genes in the RES or SUS network with log2FC values and snail replicates for each DE comparison.
VB ID	ID in text	Full annotation	Name in the plot	Function Category	Domain prediction	log2FC (RES vs. SUS_0.5dpe)	log2FC (RES vs. SUS_2dpe)	log2FC (RES vs. SUS_40dpe)	log2FC (RES vs. S.m_0.5dpe)	log2FC (RES vs. S.m_2dpe)	log2FC (RES vs. S.m_8dpe)	log2FC (RES vs. S.m_40dpe)	log2FC (SUS vs. S.m_0.5dpe)	log2FC (SUS vs. S.m_2dpe)	log2FC (SUS vs. S.m_8dpe)	log2FC (SUS vs. S.m_40dpe)	Transcript Type
BGLB033440	Bg33440	adhesion G protein-coupled receptor L2-like isoform X1	adhesion G protein-coupled receptor L2	NA	GPS motif|GPCR, family 2, secretin-like|GPCR, family 2, extracellular hormone receptor domain|GPCR, family 2, brain-specific angiogenesis inhibitor|GPCR, family 2-like|GAIN domain, N-terminal|GPCR family 2, extracellular hormone receptor domain superfamily__IPR000203|IPR000832|IPR001879|IPR008077|IPR017981|IPR032471|IPR036445	ns	ns	ns	ns	0.856193	0.817332	ns	ns	0.957887	ns	0.964427	mRNA
BGLB023191	Bg23191	cholecystokinin receptor-like	cholecystokinin receptor	NA	G protein-coupled receptor, rhodopsin-like|GPCR, rhodopsin-like, 7TM__IPR000276|IPR017452	ns	ns	-1.11289	ns	0.964499	ns	ns	ns	ns	ns	0.938114	mRNA
BGLB039860	Bg39860	probable G-protein coupled receptor B0563.6	probable G-protein coupled receptor B0563.6	NA	G protein-coupled receptor, rhodopsin-like|GPCR, rhodopsin-like, 7TM|7TM GPCR, serpentine receptor class w (Srw)__IPR000276|IPR017452|IPR019427	0.504086	0.622032	ns	ns	ns	ns	ns	0.449521	ns	ns	1.50292	mRNA
BGLB036622	Bg36622	C-type mannose receptor 2-like, partial	C-type mannose receptor 2	NA	C-type lectin-like|C-type lectin-like/link domain superfamily|C-type lectin fold__IPR001304|IPR016186|IPR016187	ns	ns	ns	ns	ns	ns	ns	ns	ns	ns	1.48825	mRNA
BGLB029880	Bg29880	C-type mannose receptor 2-like, partial	C-type mannose receptor 2	NA	C-type lectin-like|C-type lectin-like/link domain superfamily|C-type lectin fold|C-type lectin, conserved site__IPR001304|IPR016186|IPR016187|IPR018378	ns	ns	ns	ns	ns	ns	ns	ns	ns	ns	6.06232	mRNA
BGLB005660	Bg5660	enteropeptidase-like, partial	enteropeptidase	NA	Sushi/SCR/CCP domain|MAM domain|Concanavalin A-like lectin/glucanase domain superfamily|Sushi/SCR/CCP superfamily__IPR000436|IPR000998|IPR013320|IPR035976	1.69333	2.33513	ns	ns	ns	ns	ns	ns	ns	ns	1.11939	mRNA
BGLB011606	Bg11606	MAM and LDL-receptor class A domain-containing protein 1-like	MAM and LDL-receptor class A domain-containing protein 1	NA	MAM domain|Concanavalin A-like lectin/glucanase domain superfamily__IPR000998|IPR013320	-1.10263	-1.45589	-1.92913	ns	1.09578	ns	ns	ns	0.683964	ns	1.18129	mRNA
BGLB037059	Bg37059	secretory phospholipase A2 receptor-like, partial	secretory phospholipase A2 receptor	NA	C-type lectin-like|C-type lectin-like/link domain superfamily|C-type lectin fold__IPR001304|IPR016186|IPR016187	ns	ns	ns	-0.886919	ns	ns	ns	ns	ns	ns	6.12569	mRNA
BGLB001841	Bg1841	SPRY domain-containing SOCS box protein 3-like	SPRY domain-containing SOCS box protein 3	NA	SOCS box domain|B30.2/SPRY domain|SPRY domain|Concanavalin A-like lectin/glucanase domain superfamily__IPR001496|IPR001870|IPR003877|IPR013320	ns	ns	ns	ns	ns	ns	ns	ns	ns	ns	1.31978	mRNA
BGLB040010	Bg40010	uncharacterized protein LOC106079205 isoform X1	uncharacterized protein (LOC106079205)	NA	C-type lectin-like|Fibronectin type III|Immunoglobulin-like fold|C-type lectin-like/link domain superfamily|C-type lectin fold|Fibronectin type III superfamily|Immunoglobulin-like domain superfamily__IPR001304|IPR003961|IPR013783|IPR016186|IPR016187|IPR036116|IPR036179	-2.60572	-2.54666	-3.90967	ns	ns	ns	ns	ns	0.960693	ns	0.999943	mRNA
BGLB034095	Bg34095	bactericidal permeability-increasing protein-like, partial	bactericidal permeability-increasing protein	NA	Bactericidal permeability-increasing protein, alpha/beta domain superfamily|BPI/LBP/Plunc family__IPR017943|IPR032942	0.644122	ns	ns	ns	ns	ns	ns	ns	ns	ns	1.65513	mRNA
BGLB000090	Bg90	bactericidal permeability-increasing protein-like	bactericidal permeability-increasing protein	NA	Lipid-binding serum glycoprotein, C-terminal|Lipid-binding serum glycoprotein, N-terminal|Bactericidal permeability-increasing protein, alpha/beta domain superfamily|BPI/LBP/Plunc family__IPR001124|IPR017942|IPR017943|IPR032942	0.927253	ns	ns	ns	ns	ns	ns	ns	ns	ns	1.88594	mRNA
BGLB016417	Bg16417	elastase-1-like	elastase-1	NA	Serine proteases, trypsin domain|Peptidase S1, PA clan__IPR001254|IPR009003	1.33183	2.22603	ns	1.03874	ns	ns	ns	ns	ns	ns	3.3823	mRNA
BGLB021994	Bg21994	inter-alpha-trypsin inhibitor heavy chain H2-like	inter-alpha-trypsin inhibitor heavy chain H2	Protease inhibitor	von Willebrand factor, type A|VIT domain|von Willebrand factor A-like domain superfamily__IPR002035|IPR013694|IPR036465	ns	ns	ns	0.603886	ns	ns	ns	ns	ns	ns	1.87223	mRNA
BGLB039430	Bg39430	lysozyme 3-like [Crassostrea virginica]	lysozyme 3	NA	NA	-0.79424	ns	ns	ns	ns	ns	ns	ns	ns	ns	2.98593	mRNA
BGLB019988	Bg19988	multiple epidermal growth factor-like domains protein 10 (LOC106057838), partial mRNA	multiple epidermal growth factor-like domains protein 10	Biomineralization/Cytoskeleton/Tissue growth/Cellular defense	NA	0.736628	1.23392	ns	ns	ns	ns	ns	ns	0.982892	ns	0.72391	mRNA
BGLB029700	Bg29700	multiple epidermal growth factor-like domains protein 10 isoform X1	multiple epidermal growth factor-like domains protein 10	Biomineralization/Cytoskeleton/Tissue growth/Cellular defense	TNFR/NGFR cysteine-rich region__IPR001368	ns	ns	ns	ns	ns	ns	0.818072	ns	1.07623	ns	0.794274	mRNA
BGLB023834	Bg23834	multiple epidermal growth factor-like domains protein 10 (LOC106068420), mRNA	multiple epidermal growth factor-like domains protein 10	Biomineralization/Cytoskeleton/Tissue growth/Cellular defense	EGF-like domain|Growth factor receptor cysteine-rich domain superfamily__IPR000742|IPR009030	-2.05889	-1.79158	-3.38555	ns	ns	ns	ns	ns	ns	ns	0.807321	mRNA
BGLB018640	Bg18640	multiple epidermal growth factor-like domains protein 10 (LOC106067081), mRNA	multiple epidermal growth factor-like domains protein 10	Biomineralization/Cytoskeleton/Tissue growth/Cellular defense	NA	1.10817	1.53038	ns	ns	0.765293	ns	0.830054	ns	1.48132	1.59395	1.44382	mRNA
BGLB025566	Bg25566	N66 matrix protein-like (LOC106053825), partial mRNA	N66 matrix protein	NA	NA	ns	ns	-1.12298	ns	0.958219	ns	ns	ns	ns	ns	1.72858	mRNA
BGLB039827	Bg39827	NA	ncRNA	NA	NA	ns	ns	-2.02923	ns	ns	ns	ns	ns	ns	ns	ns	ncRNA
BGLB025664	Bg25664	NA	ncRNA	NA	NA	ns	ns	ns	ns	0.642742	ns	ns	ns	0.618975	ns	1.12031	ncRNA
BGLB027760	Bg27760	NA	ncRNA	NA	NA	ns	ns	ns	ns	ns	ns	ns	ns	ns	ns	1.64445	ncRNA
BGLB037250	Bg37250	NA	ncRNA	NA	NA	ns	ns	ns	ns	ns	ns	ns	ns	ns	ns	1.86652	ncRNA
BGLB021050	Bg21050	NA	ncRNA	NA	NA	ns	ns	ns	1.04336	ns	ns	ns	ns	ns	ns	3.33709	ncRNA
BGLB020159	Bg20159	NA	ncRNA	NA	NA	ns	ns	ns	4.00934	ns	ns	ns	ns	ns	ns	5.76232	ncRNA
BGLB022236	Bg22236	neurotrypsin-like (LOC106064849), mRNA	neurotrypsin	NA	NA	ns	ns	ns	ns	ns	ns	ns	ns	ns	ns	1.3622	ncRNA
BGLB037855	Bg37855	prion-like-(Q/N-rich) domain-bearing protein 25	prion-like-(Q/N-rich) domain-bearing protein 25	NA	EB domain__IPR006149	ns	ns	ns	1.82343	ns	ns	ns	ns	ns	ns	ns	mRNA
BGLB032586	Bg32586	receptor-type tyrosine-protein phosphatase alpha-like	receptor-type tyrosine-protein phosphatase alpha	NA	PTP type protein phosphatase|Tyrosine specific protein phosphatases domain|Protein-tyrosine phosphatase, catalytic|Protein-tyrosine phosphatase-like__IPR000242|IPR000387|IPR003595|IPR029021	ns	ns	ns	ns	0.98384	ns	ns	ns	ns	ns	0.933247	mRNA
BGLB021868	Bg21868	receptor-type tyrosine-protein phosphatase alpha-like	receptor-type tyrosine-protein phosphatase alpha	NA	PTP type protein phosphatase|Tyrosine specific protein phosphatases domain|Protein-tyrosine phosphatase, catalytic|Protein-tyrosine phosphatase, active site|Protein-tyrosine phosphatase-like__IPR000242|IPR000387|IPR003595|IPR016130|IPR029021	ns	ns	ns	ns	ns	1.00037	ns	ns	ns	ns	1.65901	mRNA
BGLB029277	Bg29277	stabilin-2-like	stabilin-2	NA	EGF-like domain|FAS1 domain|Growth factor receptor cysteine-rich domain superfamily|EGF-like, conserved site|EGF domain|FAS1 domain superfamily__IPR000742|IPR000782|IPR009030|IPR013032|IPR024731|IPR036378	ns	ns	ns	ns	ns	ns	ns	ns	0.550738	ns	1.35182	mRNA
BGLB039216	Bg39216	uncharacterized protein LOC106050780	uncharacterized protein (LOC106050780)	NA	NA	ns	ns	ns	ns	ns	ns	ns	0.799813	ns	0.762326	2.80386	mRNA
BGLB023863	Bg23863	uncharacterized protein LOC106051274, partial	uncharacterized protein (LOC106051274)	NA	Spermadhesin, CUB domain superfamily__IPR035914	ns	ns	-1.76489	ns	ns	ns	ns	ns	ns	ns	1.52415	mRNA
BGLB037455	Bg37455	uncharacterized protein LOC106051280	uncharacterized protein (LOC106051280)	NA	Immunoglobulin-like fold|Fibronectin type III superfamily__IPR013783|IPR036116	-0.738198	ns	-1.49753	ns	ns	ns	ns	ns	ns	ns	1.70633	mRNA
BGLB032020	Bg32020	uncharacterized protein LOC106054088, partial	uncharacterized protein (LOC106054088)	NA	Protein kinase-like domain superfamily|Protein kinase, ATP binding site__IPR011009|IPR017441	ns	ns	ns	ns	ns	0.72673	ns	ns	ns	ns	1.51961	mRNA
BGLB029733	Bg29733	uncharacterized protein LOC106058091	uncharacterized protein (LOC106058091)	NA	Immunoglobulin subtype|Immunoglobulin-like domain|Immunoglobulin V-set domain|Immunoglobulin-like fold|Immunoglobulin-like domain superfamily__IPR003599|IPR007110|IPR013106|IPR013783|IPR036179	ns	-1.17336	-1.27493	ns	0.816143	0.667111	ns	ns	ns	ns	1.34331	mRNA
BGLB028936	Bg28936	uncharacterized protein LOC106059265	uncharacterized protein (LOC106059265)	NA	NA	ns	ns	ns	ns	ns	ns	ns	ns	ns	ns	2.00835	mRNA
BGLB020152	Bg20152	uncharacterized protein LOC106059715	uncharacterized protein (LOC106059715)	NA	Peptidase S1, PA clan__IPR009003	ns	ns	ns	ns	ns	ns	ns	ns	ns	ns	1.10468	mRNA
BGLB034114	Bg34114	uncharacterized protein LOC106060782	uncharacterized protein (LOC106060782)	NA	NA	ns	ns	0.738561	ns	ns	ns	ns	ns	ns	ns	1.13955	mRNA
BGLB026445	Bg26445	uncharacterized protein LOC106062074, partial	uncharacterized protein (LOC106062074)	NA	NA	1.07228	1.17407	ns	-1.05093	ns	ns	ns	ns	1.29876	1.26088	1.25841	mRNA
BGLB036390	Bg36390	uncharacterized protein LOC106064068	uncharacterized protein (LOC106064068)	NA	NA	ns	ns	ns	ns	ns	ns	ns	ns	ns	ns	1.84174	mRNA
BGLB032420	Bg32420	uncharacterized protein LOC106064662	uncharacterized protein (LOC106064662)	NA	NA	ns	ns	-1.10443	ns	ns	ns	ns	ns	ns	ns	1.80733	mRNA
BGLB038104	Bg38104	uncharacterized protein LOC106068102	uncharacterized protein (LOC106068102)	NA	NA	ns	ns	ns	ns	ns	ns	ns	ns	ns	ns	1.39591	mRNA
BGLB021934	Bg21934	uncharacterized protein LOC106069021	uncharacterized protein (LOC106069021)	NA	Chromophore lyase CpcT/CpeT__IPR010404	ns	ns	ns	ns	ns	ns	ns	ns	ns	1.89684	2.58213	mRNA
BGLB027368	Bg27368	uncharacterized protein LOC106070102 isoform X1	uncharacterized protein (LOC106070102)	NA	NA	ns	ns	ns	ns	1.06557	ns	ns	ns	ns	ns	0.725719	mRNA
BGLB018975	Bg18975	uncharacterized protein LOC106070359	uncharacterized protein (LOC106070359)	NA	NA	ns	ns	ns	ns	ns	ns	ns	ns	ns	1.18604	2.33513	mRNA
BGLB022366	Bg22366	uncharacterized protein LOC106078244	uncharacterized protein (LOC106078244)	NA	NA	ns	ns	ns	ns	ns	ns	ns	ns	ns	ns	1.37257	mRNA
BGLB025078	Bg25078	uncharacterized protein LOC106079432	uncharacterized protein (LOC106079432)	NA	NA	ns	1.27279	ns	ns	ns	ns	ns	ns	ns	ns	1.39254	mRNA
BGLB009842	Bg9842	zinc metalloproteinase nas-13-like	zinc metalloproteinase nas-13	Protease	Peptidase M12A|ShKT domain|Peptidase, metallopeptidase|Metallopeptidase, catalytic domain superfamily|Astacin-like metallopeptidase domain__IPR001506|IPR003582|IPR006026|IPR024079|IPR034035	ns	ns	ns	1.32279	1.80724	1.04035	ns	ns	ns	ns	1.48354	mRNA
Note:
ns: not significantly expressed
The highlighted red or green values are differentially expressed: values in red indicate gene up-regulated; values in green indicate gene down-regulated in the detailed comparison.
The VB ID highlighted in pink is the same feature appears in both RES and SUS network.
